# Supplementary material for: Comprehensive epigenomic profiling reveals the extent of disease-specific chromatin states and informs target discovery in ankylosing spondylitis
Source: Cell Genom. 2023 Apr 24;3(6):100306. doi: 10.1016/j.xgen.2023.100306 (PMC10300554; doi:10.1016/j.xgen.2023.100306)
Supplement: Table S2. Experiments performed on samples from each individual and extended clinical data, related to Table S1 and STAR Methods — AS patients and HC are listed. Set is the NGS sequencing set (used for batch correction in downstream NGS data analysis). Three ATAC methods are as described in STAR Methods. ∗ indicates a subset of OATAC samples that were processed as a separate batch due to technical variation in sample preparation. X indicates whether each experiment (RNA-seq, ATAC, ChIPm), ChromHMM analysis, or genotyping was performed using samples from each individual in each cell type. Sex and age range are given for all individuals in the study. The following clinical features are documented for AS patients: HLA-B27 status, disease duration (months), Bath Ankylosing Spondylitis Disease Activity Index (BASDAI), Ankylosing Spondylitis Disease Activity Score with CRP (ASDAS-CRP) and C-reactive protein (CRP) (mg/L) at time of recruitment, presence of comorbidities, family history of AS and related conditions, and drug treatments. CRP was not measured for patients AS201-207, so CRP and ASDAS-CRP are not available; ASDAS-CRP not calculated for AS018 due to missing clinical scores. [file mmc2.xlsx]

## Sheet: Table S2 
Table S2: Experiments performed on samples from each individual and extended clinical data. Related to Table S1 and STAR Methods.
				RNA			ATAC			ChIPm - H3K4me3			ChIPm - H3K27ac			ChIPm - H3K4me1			ChromHMM				Demographics		AS measures					Comorbidities								Family history			Drug Treatment
individual	condition	set	ATAC method	CD4+ T cell	CD8+ T cell	Monocyte	CD4+ T cell	CD8+ T cell	Monocyte	CD4+ T cell	CD8+ T cell	Monocyte	CD4+ T cell	CD8+ T cell	Monocyte	CD4+ T cell	CD8+ T cell	Monocyte	CD4+ T cell	CD8+ T cell	Monocyte	Genotyping	sex	age range	HLA-B27 (+)	Disease duration (months)	BASDAI	ASDAS-CRP	CRP (mg/L)	Psoriasis	IBD	Uveitis	Cancer	Peripheral joint Involvement	Vertebral fracture	Fracture	Other	AS	Other autoimmune disease	Relative	Ibuprofen	Other NSAID	DMARDs	Glucocorticoids	Type
AS004	AS	set_1	-	-	-	-	-	-	-	X	-	X	X	-	X	-	-	-	-	-	-	X	M	70-79	Yes	246	7.8	5.5	90.7	No	No	No	No	Yes	No	No		No	Crohn's Disease	Parent	Current	Current	Current	Ever	Local
AS014	AS	set_1	-	-	-	-	-	-	-	-	X	X	-	X	X	-	-	-	-	-	-	X	F	20-29	Yes	48	5.4	1.7	0.28	No	No	Yes	No	No	No	No		Yes	No	Other	None	Ever	None	None	-
AS017	AS	set_1	-	-	-	-	-	-	-	-	-	X	-	-	X	-	-	-	-	-	-	X	F	40-49	Yes	22	4.6	2.13	0.5	Yes	No	Yes	No	No	No	Yes		No	Psoriasis	Sibling	Current	To Start	None	Ever	Systemic
AS018	AS	set_1	-	-	-	-	-	-	-	X	X	X	X	X	X	-	-	-	-	-	-	X	M	20-29	Yes	96	9.3	-	11.2	Yes	No	No	No	No	No	No		Yes	No	Sibling	None	Current	None	Ever	Local+Systemic
AS044	AS	set_2	ATAC	X	X	X	X	X	-	-	-	-	-	-	-	-	-	-	-	-	-	X	M	30-39	Yes	300	7.2	3.91	9.4	No	No	No	No	No	No	No		Don't Know	Don't Know	-	None	Current	None	None	-
AS045	AS	set_2	ATAC	X	X	X	X	X	X	-	-	-	-	-	-	-	-	-	-	-	-	X	M	30-39	Yes	120	5.5	4.3	30.2	No	No	No	No	Yes	No	No		No	No	-	Ever	Current	None	None	-
AS046	AS	set_2	ATAC	X	X	X	-	X	-	-	-	-	-	-	-	-	-	-	-	-	-	X	M	30-39	Yes	36	7.6	3.9	7.2	No	No	No	No	No	Yes	Yes		Don't Know	Don't know	-	Ever	Current	None	None	-
AS047	AS	set_2	ATAC	-	X	X	X	X	X	-	-	-	-	-	-	-	-	-	-	-	-	X	M	30-39	Yes	9	6.3	3.8	8.8	No	No	No	No	Yes	No	-		Yes	RA	Parent	None	Current	None	None	-
AS049	AS	set_3	FATAC	X	X	X	X	X	X	X	X	X	X	X	X	-	-	-	X	X	X	X	F	30-39	No	16	4.2	2.2	11.6	No	UC	No	No	No	No	No		No	No	-	Ever	None	None	Ever	Systemic
AS050	AS	set_3	FATAC	X	X	X	X	X	X	X	X	X	X	X	X	-	-	-	X	X	X	X	M	40-49	Yes	48	8.4	3.8	2.6	No	No	No	No	Yes	No	Yes		No	RA	-	Ever	Ever	Current	Ever	Systemic
AS051	AS	set_3	FATAC	X	X	X	X	X	X	X	X	X	X	X	X	-	-	-	X	X	X	X	F	50-59	No	27	7.2	3.7	10.6	No	No	Yes	No	No	No	No		Don't Know	Don't know	-	Ever	Ever	None	Ever	Local+Systemic
AS052	AS	set_3	OATAC	X	X	X	X	X	X	X	X	X	X	X	X	-	-	-	X	X	X	X	M	60-69	Yes	48	5.1	2.5	1.2	No	No	Yes	Yes	No	No	Yes		No	No	-	None	None	None	Ever	Systemic
AS053	AS	set_4	OATAC	X	X	X	X	X	X	-	X	-	-	X	-	-	-	-	-	-	-	X	F	30-39	Yes	11	5.4	3.3	15.3	No	No	No	-	No	No	No		Yes	-	Parent	Ever	None	None	Ever	Local
AS054	AS	set_4	OATAC	X	X	X	X	X	X	X	X	X	X	X	X	-	-	-	-	-	-	X	M	30-39	No	300	7.9	3.1	0.5	No	No	No	No	No	No	Yes		No	No	-	Ever	Ever	None	None	-
AS058	AS	set_5	OATAC	X	X	X	X	X	X	-	-	-	-	-	-	-	-	-	-	-	-	X	M	40-49	Yes	18	2.7	1.5	1.9	Yes	No	No	No	Yes	No	No		Yes	Thyroid Disease	Parent	Ever	Current	None	None	-
AS201	AS	set_5	OATAC	X	X	X	X	X	X	-	-	-	-	-	-	-	-	-	-	-	-	X	M	20-29	Yes	120	4.6	-	-	No	No	No	No	Yes	No	No		Yes	-	Other	Ever	Current	Current	None	-
AS202	AS	set_6	OATAC	X	X	X	X	X	X	-	-	-	-	-	-	-	-	-	-	-	-	X	M	60-69	Yes	18	5.5	-	-	No	No	-	No	Yes	No	Yes		No	No	-	None	Current	None	None	-
AS203	AS	set_6	OATAC	X	X	X	X	X	X	-	-	-	-	-	-	-	-	-	-	-	-	X	M	70-79	Yes	456	4.2	-	-	No	No	Yes	No	Yes	No	No	Autoimmune Thyroid Disease	No	No	-	None	None	None	None	-
AS205	AS	set_6	OATAC	X	X	X	X	X	X	-	-	-	-	-	-	-	-	-	-	-	-	X	M	30-39	Yes	240	5.9	-	-	No	No	No	No	No	No	No		Yes	Yes	Parent	Ever	Current	None	None	-
AS207	AS	set_6	OATAC	X	X	X	X	X	X	-	-	-	-	-	-	-	-	-	-	-	-	X	M	60-69	Yes	372	3.9	-	-	No	No	No	No	No	No	No		Don't Know	Crohn's Disease	Parent	None	Current	None	None	-
CTRL11	HC	set_1	-	-	-	-	-	-	-	-	X	X	-	X	X	-	-	-	-	-	-	X	F	40-49
CTRL12	HC	set_1	-	-	-	-	-	-	-	X	-	-	X	-	-	-	-	-	-	-	-	X	F	30-39
CTRL13	HC	set_1	-	-	-	-	-	-	-	-	-	X	-	-	X	-	-	-	-	-	-	X	F	50-59
CTRL14	HC	set_1	-	-	-	-	-	-	-	X	X	-	X	X	-	-	-	-	-	-	-	X	F	40-49
CTRL15	HC	set_1	-	-	-	-	-	-	-	-	-	X	-	-	X	-	-	-	-	-	-	X	F	30-39
CTRL1	HC	set_2	ATAC	X	X	X	X	X	X	-	-	-	-	-	-	-	-	-	-	-	-	X	M	30-39
CTRL2	HC	set_2	ATAC	X	X	X	X	X	X	-	-	-	-	-	-	-	-	-	-	-	-	X	M	50-59
CTRL3	HC	set_2	ATAC	X	X	X	X	X	X	-	-	-	-	-	-	-	-	-	-	-	-	X	M	30-39
CTRL4	HC	set_2	ATAC	X	X	X	X	X	X	-	-	-	-	-	-	-	-	-	-	-	-	X	F	40-49
CTRL5	HC	set_2	ATAC	X	X	X	X	X	-	-	-	-	-	-	-	-	-	-	-	-	-	X	M	40-49
CTRL6	HC	set_2	FATAC	X	X	X	X	X	X	-	-	-	-	-	-	-	-	-	-	-	-	X	M	40-49
CTRL7	HC	set_3	OATAC	X	X	X	X	X	X	X	X	X	X	X	X	-	-	-	X	X	X	X	M	50-59
CTRL8	HC	set_3	FATAC	X	X	X	X	X	X	X	X	X	X	X	X	-	-	-	X	X	X	X	F	50-59
CTRL9	HC	set_3	FATAC	X	X	X	X	X	X	X	X	X	X	X	X	-	-	-	X	X	X	X	M	50-59
CTRL10	HC	set_3	FATAC	X	X	X	X	X	X	X	X	X	X	X	X	-	-	-	X	X	X	X	M	60-69
CTRL43	HC	set_4	OATAC	X	X	X	X	X	X	X	X	X	X	X	X	-	-	-	-	-	-	X	F	30-39
CTRL44	HC	set_4	OATAC	X	X	X	X	X	X	-	-	-	-	-	-	-	-	-	-	-	-	-	M	40-49
CTRL45	HC	set_5	OATAC	X	X	X	-	X	X	-	-	-	-	-	-	X	X	X	-	-	-	X	M	30-39
CTRL46	HC	set_5	OATAC	X	X	X	-	X	X	-	-	-	-	-	-	-	-	-	-	-	-	X	F	30-39
CTRL47	HC	set_5	OATAC	X	X	X	X	X	X	-	-	-	-	-	-	-	-	-	-	-	-	X	F	20-29
CTRL48	HC	set_6	OATAC	X	X	X	X	X	X	-	-	-	-	-	-	-	-	-	-	-	-	X	M	20-29
CTRL49	HC	set_6	OATAC	X	X	X	X	-	X	-	-	-	-	-	-	-	-	-	-	-	-	-	F	40-49
CTRL50	HC	set_6	OATAC	X	X	X	X	X	X	-	-	-	-	-	-	-	-	-	-	-	-	-	M	30-39
CTRL51	HC	set_6	OATAC	X	X	X	X	X	X	-	-	-	-	-	-	-	-	-	-	-	-	-	M	20-29
CTRL52	HC	set_6	OATAC	-	-	-	-	X	-	-	-	-	-	-	-	-	-	-	-	-	-	-	F	20-29
CTRL16	HC	set_7	OATAC	-	-	-	-	-	X	-	-	-	-	-	-	-	-	-	-	-	-	-	F	50-59
CTRL17	HC	set_7	OATAC	-	-	-	X*	-	-	-	-	-	-	-	-	-	-	-	-	-	-	-	F	50-59
CTRL18	HC	set_7	OATAC	-	-	-	X*	-	X	-	-	-	-	-	-	-	-	-	-	-	-	-	F	50-59
CTRL19	HC	set_7	OATAC	-	-	-	X*	-	X	-	-	-	-	-	-	-	-	-	-	-	-	-	F	30-39
CTRL20	HC	set_7	OATAC	-	-	-	X*	-	X	-	-	-	-	-	-	-	-	-	-	-	-	-	M	50-59
CTRL21	HC	set_7	OATAC	-	-	-	X*	-	X	-	-	-	-	-	-	-	-	-	-	-	-	-	M	40-49
CTRL22	HC	set_7	OATAC	-	-	-	X*	-	-	-	-	-	-	-	-	-	-	-	-	-	-	-	F	40-49
CTRL23	HC	set_7	OATAC	-	-	-	X*	-	X	-	-	-	-	-	-	-	-	-	-	-	-	-	M	60-69
CTRL24	HC	set_7	OATAC	-	-	-	X*	-	X	-	-	-	-	-	-	-	-	-	-	-	-	-	M	30-39
CTRL25	HC	set_7	OATAC	-	-	-	X*	-	X	-	-	-	-	-	-	-	-	-	-	-	-	-	F	50-59
