# Supplementary material for: Comprehensive epigenomic profiling reveals the extent of disease-specific chromatin states and informs target discovery in ankylosing spondylitis
Source: Cell Genom. 2023 Apr 24;3(6):100306. doi: 10.1016/j.xgen.2023.100306 (PMC10300554; doi:10.1016/j.xgen.2023.100306)
Supplement: Table S3. Differentially expressed genes between AS patients and HCs in CD4+ T cells, CD8+ T cells, and monocytes, related to Figure 1 — Output of DEseq2 analysis, significant genes defined as padj <0.05 and FC > 1.5. Spreadsheet sheet name shows the cell type. EnsemblID, Ensembl gene identified; baseMean, normalized count values; log2FoldChange, log2 FC of AS vs. HC; lfcSE, standard error of log2FoldChange; stat, Wald statistic; pvalue, Wald test p-value; padj, Benjamini-Hochberg adjusted p-value; name, gene name. [file mmc3.xlsx]

## Sheet: CD4
Table S2: Differentially expressed genes between AS patients and HC in CD4+ T cells, CD8+ T cells and CD14+ monocytes cells. Related to Figure 1.
EnsemblID	baseMean	log2FoldChange	lfcSE	stat	pvalue	padj	name
ENSG00000125735.10_3	519.485	-0.973824	0.1332	-7.31098	2.652e-13	3.76663e-09	TNFSF14
ENSG00000162396.5_2	239.708	-0.812069	0.124646	-6.51501	7.26853e-11	5.16175e-07	PARS2
ENSG00000174013.7_2	790.669	-0.425943	0.0666117	-6.39442	1.61156e-10	7.62966e-07	FBXO45
ENSG00000204977.9_3	1411.12	-0.440423	0.0725496	-6.07064	1.27398e-09	4.04065e-06	TRIM13
ENSG00000158480.10_2	466.522	-0.331122	0.0547045	-6.05292	1.42246e-09	4.04065e-06	SPATA2
ENSG00000166886.12_4	965.845	-0.595654	0.0992711	-6.00028	1.96983e-09	4.6629e-06	NAB2
ENSG00000132475.10_3	28351	0.447675	0.0752149	5.95194	2.64986e-09	5.37657e-06	H3F3B
ENSG00000166289.5_2	1466.32	-0.677058	0.115324	-5.87094	4.3333e-09	6.83843e-06	PLEKHF1
ENSG00000132801.6_2	387.76	-0.65645	0.111466	-5.88924	3.87972e-09	6.83843e-06	ZSWIM3
ENSG00000159873.9_2	1804.89	-0.363027	0.0642465	-5.65053	1.59956e-08	2.27185e-05	CCDC117
ENSG00000186300.11_2	617.307	-0.349754	0.0630335	-5.54871	2.87792e-08	3.71591e-05	ZNF555
ENSG00000184557.4_3	5358.28	1.4484	0.264621	5.47349	4.4125e-08	5.22256e-05	SOCS3
ENSG00000144802.11_3	6143.94	0.710331	0.13235	5.36705	8.0036e-08	8.74425e-05	NFKBIZ
ENSG00000157224.15_4	95.8724	-0.806956	0.151651	-5.32113	1.03125e-07	9.76457e-05	CLDN12
ENSG00000040633.12_3	1946.58	-0.443029	0.0832138	-5.32398	1.01523e-07	9.76457e-05	PHF23
ENSG00000140259.6_2	1317.21	-0.448025	0.0848572	-5.27975	1.29359e-07	0.000108075	MFAP1
ENSG00000159882.12_2	548.35	-0.359588	0.0680804	-5.28181	1.27917e-07	0.000108075	ZNF230
ENSG00000136888.6_2	4924.19	0.274304	0.0522881	5.24601	1.55428e-07	0.000122642	ATP6V1G1
ENSG00000173812.10_2	18495	0.344535	0.0664281	5.18659	2.14179e-07	0.000160105	EIF1
ENSG00000206172.8_2	11.435	3.01321	0.585922	5.14269	2.70838e-07	0.000192335	HBA1
ENSG00000120696.8_2	959.173	-0.428614	0.0835545	-5.12975	2.90128e-07	0.000196223	KBTBD7
ENSG00000040608.13_4	144.881	-0.67713	0.13241	-5.1139	3.15582e-07	0.000203737	RTN4R
ENSG00000127824.13_3	3895.24	-0.326211	0.0642237	-5.07929	3.78846e-07	0.000206952	TUBA4A
ENSG00000120727.12_3	2901.18	0.173695	0.0340598	5.09972	3.40163e-07	0.000206952	PAIP2
ENSG00000110848.8_2	4095.12	0.978897	0.192718	5.07944	3.78555e-07	0.000206952	CD69
ENSG00000197019.4_2	477.464	-0.636591	0.125323	-5.07961	3.78212e-07	0.000206952	SERTAD1
ENSG00000152684.10_3	693.239	-0.400462	0.0801562	-4.99602	5.85266e-07	0.000307872	PELO
ENSG00000171223.5_2	10600.9	0.940667	0.189885	4.95389	7.27459e-07	0.000369004	JUNB
ENSG00000117318.8_2	1065.19	-0.824326	0.168008	-4.90647	9.27294e-07	0.00042485	ID3
ENSG00000185112.5_2	596.1	-0.710252	0.144631	-4.91077	9.07177e-07	0.00042485	FAM43A
ENSG00000141682.11_2	325.878	0.639593	0.130242	4.91081	9.06997e-07	0.00042485	PMAIP1
ENSG00000165572.7_2	714.912	-0.440296	0.0899779	-4.89338	9.91174e-07	0.000439926	KBTBD6
ENSG00000109906.13_4	722.156	-0.865086	0.177482	-4.87421	1.09246e-06	0.000470189	ZBTB16
ENSG00000176142.12_3	1197.89	-0.357333	0.0735613	-4.85762	1.18806e-06	0.000496295	TMEM39A
ENSG00000169583.12_2	137.668	-0.994215	0.204985	-4.85019	1.23343e-06	0.000500248	CLIC3
ENSG00000161960.14_3	1009.49	0.590452	0.121876	4.84471	1.26797e-06	0.000500248	EIF4A1
ENSG00000125945.14_2	739.862	-0.441037	0.0919177	-4.79817	1.60121e-06	0.000614647	ZNF436
ENSG00000185669.5_2	897.619	-0.523502	0.109329	-4.78832	1.68183e-06	0.000628605	SNAI3
ENSG00000145198.14_2	52.9939	-0.898849	0.188907	-4.75816	1.95363e-06	0.000711472	VWA5B2
ENSG00000055732.12_2	86.8141	1.07241	0.22626	4.73974	2.13988e-06	0.000759816	MCOLN3
ENSG00000062582.13_3	54.2704	0.590205	0.125186	4.71463	2.42152e-06	0.000806251	MRPS24
ENSG00000100906.10_2	6030.8	0.514239	0.108924	4.7211	2.34576e-06	0.000806251	NFKBIA
ENSG00000166946.13_3	4768.99	0.143493	0.0304462	4.713	2.44095e-06	0.000806251	CCNDBP1
ENSG00000182687.3_3	41.3805	1.06353	0.227674	4.6713	2.99306e-06	0.000966145	GALR2
ENSG00000167202.11_3	5999.18	-0.266334	0.057154	-4.65993	3.16318e-06	0.000998369	TBC1D2B
ENSG00000158161.15_4	1618.47	-0.230845	0.0497014	-4.64464	3.40663e-06	0.00105183	EYA3
ENSG00000275714.1_2	1386.15	0.608538	0.131642	4.62269	3.78795e-06	0.00112506	HIST1H3A
ENSG00000167130.17_4	583.959	-0.359407	0.0777615	-4.62191	3.80222e-06	0.00112506	DOLPP1
ENSG00000143994.13_3	161.396	-0.595507	0.129313	-4.60516	4.12157e-06	0.00119467	ABHD1
ENSG00000167074.14_2	1062.82	-0.378996	0.0824745	-4.59531	4.3211e-06	0.00122745	TEF
ENSG00000108960.8_3	478.935	0.492233	0.107224	4.59068	4.41809e-06	0.0012304	MMD
ENSG00000008323.15_3	266.724	-0.576002	0.125945	-4.57343	4.79804e-06	0.00131051	PLEKHG6
ENSG00000196968.10_3	1648.58	-0.350071	0.0767091	-4.56362	5.02797e-06	0.0013474	FUT11
ENSG00000099860.8_3	1607.08	0.467779	0.103659	4.51266	6.40208e-06	0.00168386	GADD45B
ENSG00000185220.11_3	587.316	-0.283627	0.0634983	-4.4667	7.94365e-06	0.00204629	PGBD2
ENSG00000182107.6_3	335.229	0.590319	0.132259	4.46337	8.06817e-06	0.00204629	TMEM30B
ENSG00000240403.5_2	20.2989	-1.46467	0.32852	-4.4584	8.25733e-06	0.00205752	KIR3DL2
ENSG00000267534.3_4	518.023	-0.393933	0.0894333	-4.40478	1.05893e-05	0.00259311	S1PR2
ENSG00000182318.5_2	462.39	-0.38419	0.0875173	-4.38988	1.13413e-05	0.00273018	ZSCAN22
ENSG00000104824.17_5	7264.29	0.185303	0.0422633	4.3845	1.1625e-05	0.00275183	HNRNPL
ENSG00000183864.4_3	3022.27	-0.363356	0.0832999	-4.36202	1.28866e-05	0.00300046	TOB2
ENSG00000221883.3_3	297.767	0.489854	0.113121	4.33036	1.48868e-05	0.00341027	ARIH2OS
ENSG00000129245.11_2	1929.93	-0.257043	0.0597431	-4.30247	1.68902e-05	0.0038078	FXR2
ENSG00000114446.4_5	1357.55	0.230905	0.0537154	4.29867	1.71823e-05	0.00381312	IFT57
ENSG00000115155.17_3	108.057	-0.935922	0.21933	-4.26718	1.97957e-05	0.00432552	OTOF
ENSG00000174788.9_3	103.501	0.656639	0.154428	4.25206	2.11811e-05	0.00455811	PCP2
ENSG00000011007.12_3	1932.9	-0.223352	0.0525888	-4.24715	2.1651e-05	0.00456552	ELOA
ENSG00000113369.8_2	9346.45	0.582915	0.137318	4.24501	2.18584e-05	0.00456552	ARRDC3
ENSG00000090104.11_2	713.188	0.898811	0.212399	4.23171	2.3192e-05	0.00477385	RGS1
ENSG00000176261.15_5	1054.37	0.212249	0.0502169	4.22664	2.3721e-05	0.00481299	ZBTB8OS
ENSG00000183921.7_2	90.2808	0.599353	0.142085	4.21827	2.46182e-05	0.00492468	SDR42E2
ENSG00000131470.14_2	148.354	-0.45625	0.108516	-4.20445	2.61713e-05	0.00516265	PSMC3IP
ENSG00000197362.14_3	999.923	-0.306842	0.0732533	-4.18878	2.80463e-05	0.00525955	ZNF786
ENSG00000171428.13_2	282.409	-0.370748	0.0884579	-4.19124	2.7743e-05	0.00525955	NAT1
ENSG00000123975.4_2	169.45	-0.642886	0.153385	-4.19132	2.77331e-05	0.00525955	CKS2
ENSG00000179119.14_2	1906.36	-0.247589	0.0591189	-4.18799	2.81438e-05	0.00525955	SPTY2D1
ENSG00000161021.12_4	4190.81	-0.165956	0.0397009	-4.18017	2.91297e-05	0.00537311	MAML1
ENSG00000187626.8_2	644.421	-0.336192	0.0805558	-4.1734	3.0009e-05	0.00539977	ZKSCAN4
ENSG00000100650.15_3	33687.5	0.393654	0.094329	4.1732	3.00347e-05	0.00539977	SRSF5
ENSG00000179862.6_2	654.202	0.562051	0.13491	4.16612	3.09834e-05	0.00550071	CITED4
ENSG00000171970.12_3	161.687	-0.494163	0.118889	-4.15651	3.2314e-05	0.00566612	ZNF57
ENSG00000172315.5_3	1742.64	-0.290054	0.0698504	-4.1525	3.28858e-05	0.00569607	TP53RK
ENSG00000198952.8_2	5288.04	-0.222932	0.0538828	-4.13734	3.51357e-05	0.00594515	SMG5
ENSG00000110536.13_3	151.456	0.348494	0.0842902	4.13446	3.55797e-05	0.00594515	PTPMT1
ENSG00000100453.12_3	998.212	-1.18931	0.287536	-4.13621	3.53085e-05	0.00594515	GZMB
ENSG00000178567.7_2	2187.9	0.296863	0.0720824	4.11838	3.81553e-05	0.00615818	EPM2AIP1
ENSG00000112893.9_2	7761.6	0.269196	0.0653594	4.11871	3.81003e-05	0.00615818	MAN2A1
ENSG00000133884.9_3	2738.15	-0.159638	0.0387164	-4.12325	3.73561e-05	0.00615818	DPF2
ENSG00000275111.4_3	491.323	-0.437237	0.106292	-4.11354	3.89641e-05	0.00621806	ZNF2
ENSG00000285721.1_1	1243.13	-0.532045	0.13003	-4.0917	4.2823e-05	0.00661104	AL031281.2
ENSG00000164099.3_2	140.422	0.711839	0.173921	4.09288	4.26046e-05	0.00661104	PRSS12
ENSG00000205352.10_6	2611.95	0.219766	0.0536974	4.09267	4.2643e-05	0.00661104	PRR13
ENSG00000107789.15_2	564.092	-0.29057	0.071107	-4.08637	4.38172e-05	0.00662059	MINPP1
ENSG00000265681.7_4	341.585	0.402844	0.0985525	4.08761	4.35847e-05	0.00662059	RPL17
ENSG00000148835.10_2	502.212	-0.276094	0.0677282	-4.07651	4.57172e-05	0.00681327	TAF5
ENSG00000181284.2_3	798.965	-0.36635	0.0899061	-4.07481	4.60518e-05	0.00681327	TMEM102
ENSG00000221944.7_4	635.838	0.465553	0.11445	4.06774	4.74718e-05	0.0068981	TIGD1
ENSG00000165355.7_3	2903.19	0.305921	0.0752179	4.06713	4.75965e-05	0.0068981	FBXO33
ENSG00000129084.17_3	784.966	0.245984	0.0605391	4.06322	4.83999e-05	0.00694368	PSMA1
ENSG00000153558.15_4	182.885	-0.434574	0.107183	-4.0545	5.02416e-05	0.00713581	FBXL2
ENSG00000117281.15_3	35.1218	-1.41269	0.349552	-4.04143	5.3127e-05	0.00719724	CD160
ENSG00000213171.2_3	27.8859	-1.03804	0.257012	-4.0389	5.37016e-05	0.00719724	LINGO4
ENSG00000135828.11_2	2104.59	-0.226017	0.0558246	-4.0487	5.15024e-05	0.00719724	RNASEL
ENSG00000270170.1_4	978.78	0.302758	0.0749528	4.03932	5.36054e-05	0.00719724	NCBP2-AS2
ENSG00000147437.9_2	84.6826	-0.637964	0.158022	-4.03719	5.40954e-05	0.00719724	GNRH1
ENSG00000130635.15_5	65.0796	-0.898325	0.221933	-4.04773	5.17165e-05	0.00719724	COL5A1
ENSG00000100109.16_3	2511.73	-0.288417	0.0714497	-4.03664	5.42213e-05	0.00719724	TFIP11
ENSG00000150045.11_3	179.015	-1.25132	0.310186	-4.0341	5.48116e-05	0.00720824	KLRF1
ENSG00000159388.5_3	10069.7	0.444476	0.110264	4.03102	5.55348e-05	0.00723634	BTG2
ENSG00000167625.10_3	1074.81	-0.223324	0.0555911	-4.01727	5.8876e-05	0.00760196	ZNF526
ENSG00000110852.4_3	2287	0.41757	0.104	4.0151	5.94196e-05	0.00760303	CLEC2B
ENSG00000172819.16_4	1318.77	-0.337933	0.084249	-4.01112	6.04311e-05	0.00766342	RARG
ENSG00000130766.4_2	615.182	-0.493504	0.123326	-4.00164	6.29062e-05	0.00789597	SESN2
ENSG00000141570.10_2	218.975	-0.668491	0.167128	-3.99987	6.33768e-05	0.00789597	CBX8
ENSG00000177606.6_2	4630.8	1.05309	0.264221	3.98563	6.7302e-05	0.00827027	JUN
ENSG00000120885.21_4	333.353	0.733887	0.184173	3.98477	6.75456e-05	0.00827027	CLU
ENSG00000145740.18_3	1666.23	-0.171485	0.0431516	-3.974	7.06743e-05	0.00855006	SLC30A5
ENSG00000148572.15_3	916.6	-0.307076	0.0774114	-3.96681	7.28407e-05	0.00855006	NRBF2
ENSG00000180644.7_2	6009.66	-0.833224	0.209802	-3.97148	7.14266e-05	0.00855006	PRF1
ENSG00000129518.8_2	2678.72	0.244869	0.0616767	3.9702	7.18116e-05	0.00855006	EAPP
ENSG00000232859.9_3	296.696	0.37611	0.0948005	3.96738	7.26667e-05	0.00855006	LYRM9
ENSG00000144233.9_2	1423.71	-0.199419	0.0503218	-3.96287	7.40551e-05	0.00857719	AMMECR1L
ENSG00000129696.12_5	540.775	-0.301604	0.0761586	-3.96021	7.48835e-05	0.00857719	TTI2
ENSG00000197782.14_3	1725.49	-0.418648	0.105711	-3.96029	7.48581e-05	0.00857719	ZNF780A
ENSG00000112796.9_2	74.5319	-0.772741	0.195639	-3.94983	7.82052e-05	0.00888599	ENPP5
ENSG00000072121.15_4	3894.97	-0.170404	0.043213	-3.94336	8.03474e-05	0.00905693	ZFYVE26
ENSG00000154734.14_5	44.873	-1.45205	0.368423	-3.94126	8.1054e-05	0.00906465	ADAMTS1
ENSG00000198863.7_3	1414.17	-0.202356	0.0514103	-3.9361	8.28162e-05	0.00918936	RUNDC1
ENSG00000163166.14_3	2526.59	-0.214537	0.0547002	-3.92205	8.7797e-05	0.00966652	IWS1
ENSG00000183891.5_2	663.487	0.493976	0.126279	3.91177	9.16218e-05	0.01001	TTC32
ENSG00000143365.17_3	1173.22	-0.826277	0.211746	-3.9022	9.53217e-05	0.0102963	RORC
ENSG00000132002.7_4	9246.12	0.353799	0.0906882	3.90126	9.56916e-05	0.0102963	DNAJB1
ENSG00000186132.14_2	166.411	0.291267	0.0749461	3.88636	0.00010176	0.0107909	C2orf76
ENSG00000184786.5_2	120.396	0.593633	0.152752	3.88624	0.000101808	0.0107909	TCTE3
ENSG00000113811.10_4	1579.19	0.266966	0.0688346	3.87836	0.000105163	0.0109024	SELENOK
ENSG00000113387.11_3	7296.61	0.264328	0.0681443	3.87895	0.000104909	0.0109024	SUB1
ENSG00000165516.10_2	2589.35	0.244266	0.0629629	3.87951	0.000104666	0.0109024	KLHDC2
ENSG00000185104.19_3	2720.79	0.139206	0.0359926	3.86763	0.0001099	0.0111608	FAF1
ENSG00000123689.5_2	64.4576	1.4466	0.373793	3.87005	0.000108811	0.0111608	G0S2
ENSG00000119801.12_2	4507.96	0.305998	0.0791228	3.86738	0.000110013	0.0111608	YPEL5
ENSG00000171444.17_3	692.191	-0.578396	0.149704	-3.86359	0.000111731	0.0112547	MCC
ENSG00000127080.9_2	315.592	-0.232153	0.0602382	-3.85392	0.000116243	0.0116267	IPPK
ENSG00000177432.7_4	195.943	0.433955	0.112828	3.84616	0.000119983	0.0118602	NAP1L5
ENSG00000131462.7_2	249.821	-0.306875	0.0797985	-3.84562	0.000120247	0.0118602	TUBG1
ENSG00000147853.16_3	1428.31	0.241575	0.0628617	3.84296	0.000121562	0.0119016	AK3
ENSG00000167981.6_3	504.812	-0.28478	0.0741348	-3.84138	0.000122343	0.0119016	ZNF597
ENSG00000106144.19_2	3663.72	-0.184	0.047925	-3.83933	0.00012337	0.0119199	CASP2
ENSG00000164404.8_3	24.5503	0.810932	0.211424	3.83558	0.000125268	0.0119499	GDF9
ENSG00000176024.17_5	447.153	-0.375672	0.0979906	-3.83375	0.000126204	0.0119499	ZNF613
ENSG00000160224.16_2	234.971	-0.818846	0.21356	-3.83426	0.000125942	0.0119499	AIRE
ENSG00000060642.10_4	743.162	-0.2675	0.0698123	-3.83171	0.000127258	0.0119698	PIGV
ENSG00000117560.7_2	138.62	-1.0329	0.270487	-3.81866	0.000134177	0.0124126	FASLG
ENSG00000153234.13_3	356.853	0.700347	0.183695	3.81255	0.000137541	0.0124126	NR4A2
ENSG00000115183.14_3	73.0212	-0.881599	0.23101	-3.81628	0.000135476	0.0124126	TANC1
ENSG00000181830.8_5	1552.86	-0.228387	0.0598955	-3.81308	0.000137243	0.0124126	SLC35C1
ENSG00000174600.13_3	523.152	-0.925745	0.242877	-3.81158	0.000138082	0.0124126	CMKLR1
ENSG00000166188.2_3	1388.35	-0.213397	0.0558677	-3.81969	0.00013362	0.0124126	ZNF319
ENSG00000278619.4_2	103.894	-0.413782	0.1085	-3.81367	0.00013692	0.0124126	MRM1
ENSG00000074181.8_2	47.6011	-1.07779	0.283088	-3.80725	0.000140521	0.0125523	NOTCH3
ENSG00000175485.2_2	7.22806	-1.44754	0.382423	-3.78518	0.0001536	0.0136348	OR52W1
ENSG00000142627.12_2	85.6965	-0.998021	0.264043	-3.77977	0.000156976	0.013848	EPHA2
ENSG00000135482.6_5	621.136	-0.315131	0.0834737	-3.77522	0.00015987	0.0139302	ZC3H10
ENSG00000198794.11_3	160.347	-0.898471	0.237909	-3.77653	0.00015903	0.0139302	SCAMP5
ENSG00000120458.11_3	617.053	-0.352228	0.0933466	-3.77333	0.000161081	0.0139502	MSANTD2
ENSG00000167633.18_2	12.1238	-1.91766	0.508574	-3.77067	0.00016281	0.0140145	KIR3DL1
ENSG00000115607.9_3	397.327	-0.97874	0.260355	-3.75925	0.000170424	0.0145815	IL18RAP
ENSG00000149294.16_5	52.3764	-1.31294	0.350816	-3.74253	0.000182179	0.0154939	NCAM1
ENSG00000135070.14_5	1894.36	0.267338	0.0714738	3.74037	0.000183753	0.0155348	ISCA1
ENSG00000179388.8_2	40.3288	1.01608	0.271992	3.73568	0.000187208	0.0157332	EGR3
ENSG00000124575.6_2	18134.1	0.426054	0.114131	3.73303	0.000189188	0.0158061	HIST1H1D
ENSG00000152795.17_4	16951.4	0.327555	0.0879233	3.72546	0.000194961	0.0161932	HNRNPDL
ENSG00000134962.6_2	99.0607	0.733371	0.197109	3.72064	0.000198715	0.0163141	KLB
ENSG00000120738.7_2	499.272	1.36972	0.368	3.72206	0.000197606	0.0163141	EGR1
ENSG00000158158.11_2	605.843	-0.225812	0.0607582	-3.71656	0.000201952	0.0164847	CNNM4
ENSG00000118503.14_3	6047.16	0.615172	0.16566	3.71347	0.000204438	0.0165922	TNFAIP3
ENSG00000185262.8_2	4544.8	0.310154	0.0836049	3.70975	0.00020746	0.0167418	UBALD2
ENSG00000179144.4_2	16214.5	-0.304769	0.0823373	-3.70147	0.000214353	0.0172003	GIMAP7
ENSG00000170296.9_3	53.6139	0.695307	0.188069	3.69708	0.000218092	0.017402	GABARAP
ENSG00000008018.8_2	4117.53	0.181618	0.0492373	3.68862	0.000225478	0.0175296	PSMB1
ENSG00000146729.9_6	1749.45	0.219966	0.0596829	3.68559	0.000228175	0.0175296	NIPSNAP2
ENSG00000150347.15_3	5994.74	0.357558	0.0969398	3.68846	0.00022562	0.0175296	ARID5B
ENSG00000122877.15_4	100.261	0.947031	0.25696	3.68552	0.000228235	0.0175296	EGR2
ENSG00000148848.14_4	209.328	-0.926341	0.251353	-3.68541	0.00022833	0.0175296	ADAM12
ENSG00000179455.8_3	156.955	0.902615	0.244805	3.68707	0.00022685	0.0175296	MKRN3
ENSG00000141458.12_3	2232.71	-0.319206	0.0864577	-3.69204	0.000222459	0.0175296	NPC1
ENSG00000023330.14_2	1176.34	-0.276302	0.0750157	-3.68325	0.000230275	0.0175839	ALAS1
ENSG00000162757.4_2	281.168	-0.533526	0.145171	-3.67515	0.000237712	0.0180128	C1orf74
ENSG00000134539.16_3	840.779	-1.42753	0.38851	-3.67438	0.000238429	0.0180128	KLRD1
ENSG00000154025.15_3	436.482	-0.503981	0.137291	-3.67089	0.000241711	0.0181641	SLC5A10
ENSG00000213809.8_3	20.5801	-1.25623	0.342755	-3.6651	0.00024724	0.0184221	KLRK1
ENSG00000181038.13_5	1111.66	0.172974	0.0472016	3.66459	0.000247738	0.0184221	METTL23
ENSG00000117614.9_3	3507.19	0.183662	0.0502125	3.65768	0.000254504	0.0184425	SYF2
ENSG00000160908.14_2	4293.2	0.227231	0.0620542	3.66182	0.000250425	0.0184425	ZNF394
ENSG00000185883.11_3	56.4951	0.791825	0.21636	3.65976	0.000252453	0.0184425	ATP6V0C
ENSG00000169951.9_4	867.369	-0.229179	0.0626499	-3.6581	0.000254096	0.0184425	ZNF764
ENSG00000176401.5_3	207.915	0.329033	0.0898601	3.66161	0.000250637	0.0184425	EID2B
ENSG00000127483.17_3	10802.6	0.238611	0.0653175	3.65309	0.000259105	0.0186806	HP1BP3
ENSG00000132313.14_4	1409.75	-0.2518	0.0689717	-3.65077	0.000261454	0.0187547	MRPL35
ENSG00000143420.18_3	5538.86	0.170148	0.046661	3.64648	0.000265854	0.0189745	ENSA
ENSG00000145022.4_2	1265.52	0.249416	0.0684537	3.64357	0.000268884	0.0190948	TCTA
ENSG00000168653.10_2	2821.66	0.267611	0.073487	3.64161	0.000270942	0.0191452	NDUFS5
ENSG00000179168.14_3	89.9777	-0.680243	0.186925	-3.63912	0.000273568	0.019235	GGN
ENSG00000257950.3_3	101.664	0.538471	0.148021	3.63781	0.000274963	0.019238	P2RX5-TAX1BP3
ENSG00000109321.10_3	8.10483	1.93184	0.531765	3.63288	0.000280279	0.0194265	AREG
ENSG00000160606.10_3	101.59	0.680421	0.187301	3.63277	0.000280394	0.0194265	TLCD1
ENSG00000115896.15_2	2728.92	0.469347	0.129314	3.62952	0.000283945	0.0194825	PLCL1
ENSG00000137094.14_4	135.372	-0.401874	0.110717	-3.62972	0.000283723	0.0194825	DNAJB5
ENSG00000166503.8_6	437.358	0.706024	0.194636	3.6274	0.000286286	0.0195486	HDGFL3
ENSG00000187189.10_3	1676.78	0.245382	0.0677101	3.62401	0.000290068	0.0197122	TSPYL4
ENSG00000163877.10_2	1577.6	-0.252225	0.0696572	-3.62095	0.000293528	0.0198522	SNIP1
ENSG00000137135.17_2	123.198	-0.546372	0.151119	-3.61551	0.000299757	0.0201775	ARHGEF39
ENSG00000131459.12_3	20.0167	-1.33319	0.368999	-3.613	0.000302678	0.020278	GFPT2
ENSG00000106355.9_2	968.035	0.240047	0.0666086	3.60384	0.000313552	0.0209079	LSM5
ENSG00000185905.3_2	12501.8	-0.256999	0.0713596	-3.60146	0.000316435	0.0210015	C16orf54
ENSG00000205809.9_4	22.521	-2.19256	0.609685	-3.59622	0.000322876	0.0212306	KLRC2
ENSG00000111087.9_3	249.875	-0.559703	0.155598	-3.5971	0.000321784	0.0212306	GLI1
ENSG00000159674.11_3	958.176	-0.783099	0.217917	-3.59357	0.00032618	0.0212511	SPON2
ENSG00000137656.11_3	1376.62	-0.309733	0.0861904	-3.59359	0.00032615	0.0212511	BUD13
ENSG00000163026.11_6	878.424	-0.315361	0.08781	-3.5914	0.000328901	0.0213305	WDCP
ENSG00000179933.5_2	1903.05	-0.249476	0.0695843	-3.58523	0.000336785	0.0217425	C14orf119
ENSG00000107566.13_3	888.941	-0.288193	0.0804848	-3.58072	0.000342652	0.0220023	ERLIN1
ENSG00000185115.5_3	2485.92	0.245073	0.0684606	3.57976	0.000343907	0.0220023	NSMCE3
ENSG00000121104.7_4	3988.95	0.163839	0.0458176	3.57589	0.000349038	0.0222304	FAM117A
ENSG00000178449.8_3	1068.22	0.219875	0.0615844	3.5703	0.000356571	0.0226088	COX14
ENSG00000244734.4_3	330.684	1.83015	0.513634	3.56314	0.000366445	0.0231316	HBB
ENSG00000134248.13_3	928.405	0.219708	0.0617411	3.55853	0.00037293	0.0232503	LAMTOR5
ENSG00000165632.7_2	1402.17	0.202452	0.0568954	3.55832	0.000373235	0.0232503	TAF3
ENSG00000184787.18_2	897.051	0.216904	0.0609305	3.55986	0.000371057	0.0232503	UBE2G2
ENSG00000105732.12_4	869.312	-0.244542	0.0687726	-3.5558	0.000376827	0.0233715	ZNF574
ENSG00000218739.9_3	1045.74	0.288342	0.0811252	3.55429	0.000379004	0.0234043	CEBPZOS
ENSG00000078804.12_3	188.874	0.500001	0.140811	3.55087	0.000383957	0.0236075	TP53INP2
ENSG00000160783.19_4	825.44	0.242585	0.0685189	3.54041	0.000399512	0.0241795	PMF1
ENSG00000121864.9_4	2252.1	0.302242	0.0852977	3.54338	0.000395034	0.0241795	ZNF639
ENSG00000111276.10_4	14757	0.340421	0.0961358	3.54104	0.000398549	0.0241795	CDKN1B
ENSG00000186081.11_5	78.754	-1.18408	0.334589	-3.53892	0.000401772	0.0241795	KRT5
ENSG00000213015.8_3	764.136	0.408041	0.115285	3.53941	0.000401028	0.0241795	ZNF580
ENSG00000176108.9_4	875.105	0.219526	0.0620705	3.53671	0.00040514	0.0242794	CHMP6
ENSG00000085511.19_3	4054.66	-0.246028	0.0696938	-3.53012	0.000415364	0.0246837	MAP3K4
ENSG00000172164.14_4	1610.66	0.41416	0.117317	3.53027	0.00041514	0.0246837	SNTB1
ENSG00000178732.5_3	713.209	0.541363	0.153428	3.52845	0.000418004	0.0246969	GP5
ENSG00000146411.5_2	21.7957	-0.807274	0.228833	-3.52778	0.000419062	0.0246969	SLC2A12
ENSG00000174243.9_3	7605.29	-0.160361	0.0455289	-3.52219	0.000428005	0.0251197	DDX23
ENSG00000173068.17_4	30.7819	-1.32875	0.377878	-3.51634	0.000437541	0.0253649	BNC2
ENSG00000167995.15_2	427.698	0.710241	0.201916	3.51751	0.000435613	0.0253649	BEST1
ENSG00000141098.12_3	1250.2	-0.222332	0.0632182	-3.51691	0.000436609	0.0253649	GFOD2
ENSG00000187049.9_2	434.012	-0.249674	0.0710345	-3.51483	0.000440041	0.0253666	TMEM216
ENSG00000185271.8_4	27.2247	-1.13302	0.322415	-3.51416	0.000441142	0.0253666	KLHL33
ENSG00000198805.11_3	2084.39	-0.294888	0.0839601	-3.51225	0.000444336	0.0254472	PNP
ENSG00000115523.16_2	3142.54	-1.50145	0.427877	-3.50906	0.000449689	0.0256362	GNLY
ENSG00000133773.11_3	1738.79	0.377551	0.107621	3.50814	0.000451247	0.0256362	CCDC59
ENSG00000117036.11_2	2489.9	-0.206687	0.0589469	-3.50633	0.000454338	0.0256832	ETV3
ENSG00000163737.3_2	60.6645	1.01762	0.290336	3.505	0.000456615	0.0256832	PF4
ENSG00000163736.3_2	231.851	1.05286	0.300431	3.50448	0.000457498	0.0256832	PPBP
ENSG00000168301.12_3	288.181	-0.333574	0.0953001	-3.50025	0.000464815	0.0259912	KCTD6
ENSG00000145911.5_4	222.394	-0.53074	0.151886	-3.49433	0.000475247	0.0263866	N4BP3
ENSG00000070495.14_3	1734.27	-0.204945	0.0586541	-3.49413	0.000475602	0.0263866	JMJD6
ENSG00000165071.14_5	3513.31	0.254272	0.0728516	3.49028	0.00048252	0.0266663	TMEM71
ENSG00000129749.3_3	60.7593	-0.533461	0.152996	-3.48675	0.000488922	0.0269154	CHRNA10
ENSG00000150459.12_5	4658.23	0.180497	0.0518519	3.481	0.000499542	0.0273938	SAP18
ENSG00000162769.12_2	727.697	-0.268335	0.0771219	-3.47937	0.000502598	0.0273974	FLVCR1
ENSG00000129744.2_2	6.69685	-1.34662	0.387082	-3.47891	0.000503465	0.0273974	ART1
ENSG00000178381.11_3	749.644	0.304568	0.087589	3.47724	0.000506604	0.027463	ZFAND2A
ENSG00000170624.13_2	13.6976	-1.67137	0.48197	-3.46779	0.000524751	0.0280189	SGCD
ENSG00000106003.12_3	8005.65	-0.345175	0.0995114	-3.4687	0.00052298	0.0280189	LFNG
ENSG00000162222.13_2	852.811	-0.263184	0.0758922	-3.46787	0.000524602	0.0280189	TTC9C
ENSG00000198178.10_2	198.668	-0.992453	0.286052	-3.46948	0.00052146	0.0280189	CLEC4C
ENSG00000105723.11_3	1200.14	-0.1445	0.0417729	-3.45918	0.000541822	0.0288221	GSK3A
ENSG00000108840.15_4	3916.13	0.186157	0.0538827	3.45486	0.000550585	0.029179	HDAC5
ENSG00000138621.11_3	601.7	0.266977	0.0773859	3.44995	0.000560694	0.0296042	PPCDC
ENSG00000172456.17_3	392.586	0.40156	0.116446	3.44846	0.000563799	0.0296579	FGGY
ENSG00000163738.18_4	307.391	0.327812	0.0951812	3.44409	0.000572991	0.0300302	MTHFD2L
ENSG00000104671.7_3	292.092	0.26608	0.077292	3.44253	0.000576304	0.0300424	DCTN6
ENSG00000204711.8_2	23.5951	-5.67128	1.64815	-3.441	0.000579569	0.0300424	C9orf135
ENSG00000166428.13_3	836.986	-0.636735	0.185007	-3.44169	0.000578097	0.0300424	PLD4
ENSG00000168298.6_2	22214	0.438709	0.127694	3.43564	0.00059116	0.0304212	HIST1H1E
ENSG00000204227.4_2	745.126	0.232386	0.0676317	3.43606	0.000590248	0.0304212	RING1
ENSG00000164366.3_3	1154.94	-0.274345	0.0799103	-3.43316	0.000596595	0.03059	CCDC127
ENSG00000126262.4_2	89.5946	1.16824	0.340572	3.43024	0.000603049	0.0308097	FFAR2
ENSG00000132825.6_2	683.309	-0.303951	0.0886991	-3.42676	0.000610828	0.0310953	PPP1R3D
ENSG00000164465.18_2	294.346	0.353261	0.103259	3.42111	0.000623669	0.0316356	DCBLD1
ENSG00000171224.8_3	155.283	0.448723	0.131231	3.41932	0.000627769	0.0317302	FAM241B
ENSG00000204604.10_4	1274.9	-0.309269	0.0904857	-3.41788	0.000631115	0.0317863	ZNF468
ENSG00000247315.3_2	2045.32	-0.164648	0.0482009	-3.41587	0.000635786	0.0319084	ZCCHC3
ENSG00000132518.6_2	31.1685	-1.17491	0.344103	-3.41442	0.000639169	0.0319652	GUCY2D
ENSG00000221909.2_4	374.849	-0.333318	0.0976672	-3.41279	0.00064301	0.0320408	FAM200A
ENSG00000073861.2_2	1110.82	-0.809751	0.237333	-3.41187	0.000645192	0.0320408	TBX21
ENSG00000172005.10_2	6111.84	0.319019	0.0935918	3.40862	0.000652928	0.0321312	MAL
ENSG00000153015.15_3	964.017	0.223742	0.0656471	3.40825	0.0006538	0.0321312	CWC27
ENSG00000105204.13_4	1006.85	-0.343149	0.100657	-3.40909	0.000651799	0.0321312	DYRK1B
ENSG00000134489.6_2	166.452	-0.78333	0.230136	-3.40377	0.000664637	0.0325512	HRH4
ENSG00000162383.12_5	27.9491	-1.76408	0.519115	-3.39824	0.000678206	0.0328239	SLC1A7
ENSG00000164919.10_4	2850.18	0.211168	0.0621097	3.39992	0.000674059	0.0328239	COX6C
ENSG00000170633.16_4	884.31	-0.242825	0.0714666	-3.39774	0.00067945	0.0328239	RNF34
ENSG00000103160.11_3	972.134	-0.205838	0.0605576	-3.39904	0.000676238	0.0328239	HSDL1
ENSG00000285437.1_1	388.703	0.569538	0.167853	3.39308	0.000691118	0.0332132	POLR2J3
ENSG00000159885.13_3	187.291	-0.431046	0.127053	-3.39266	0.000692185	0.0332132	ZNF222
ENSG00000211452.10_4	50.8314	-0.541377	0.159689	-3.3902	0.000698418	0.0332543	DIO1
ENSG00000143851.15_4	4258.27	-0.316779	0.0934727	-3.389	0.00070147	0.0332543	PTPN7
ENSG00000164347.17_4	1087.06	-0.200775	0.0592917	-3.38622	0.000708624	0.0332543	GFM2
ENSG00000166860.2_2	1070.03	-0.209171	0.0617707	-3.38625	0.000708546	0.0332543	ZBTB39
ENSG00000165943.4_2	3920.14	0.268699	0.0793099	3.38797	0.000704129	0.0332543	MOAP1
ENSG00000125968.8_3	16.1316	1.78732	0.527871	3.38591	0.000709431	0.0332543	ID1
ENSG00000100335.14_4	3200.45	-0.145195	0.0428749	-3.38648	0.00070795	0.0332543	MIEF1
ENSG00000135486.17_3	46096	0.166312	0.0491472	3.38396	0.000714485	0.033381	HNRNPA1
ENSG00000110200.8_5	337.178	0.271877	0.0803737	3.38267	0.000717861	0.0334288	ANAPC15
ENSG00000198546.14_4	431.46	0.264087	0.0781534	3.37909	0.000727273	0.0337564	ZNF511
ENSG00000067191.15_3	448.84	-0.392261	0.116166	-3.37673	0.000733542	0.0338801	CACNB1
ENSG00000171574.17_3	376.505	-0.263047	0.0779103	-3.37629	0.000734709	0.0338801	ZNF584
ENSG00000106948.16_3	34300.4	-0.157806	0.0468151	-3.37083	0.000749416	0.0344465	AKNA
ENSG00000163739.4_2	8.62078	1.84376	0.547755	3.36602	0.000762611	0.0347368	CXCL1
ENSG00000172795.15_2	6936.96	-0.185246	0.055037	-3.36585	0.000763069	0.0347368	DCP2
ENSG00000169071.14_4	17.1563	-1.33966	0.397927	-3.36659	0.000761038	0.0347368	ROR2
ENSG00000163584.17_2	1047.49	0.264658	0.0787457	3.36091	0.00077685	0.0351772	RPL22L1
ENSG00000168826.15_3	449.569	-0.271159	0.0806873	-3.36061	0.000777698	0.0351772	ZBTB49
ENSG00000115758.12_4	3621.42	0.28199	0.0839549	3.35882	0.000782756	0.0352936	ODC1
ENSG00000185730.7_3	691.476	-0.392079	0.116773	-3.35761	0.000786182	0.0353359	ZNF696
ENSG00000188396.3_4	114.598	0.647629	0.193054	3.35466	0.000794624	0.0355765	TCTEX1D4
ENSG00000127920.5_2	18.4893	1.16955	0.348705	3.35399	0.000796545	0.0355765	GNG11
ENSG00000099942.12_2	8866.01	-0.168139	0.0501628	-3.35186	0.00080271	0.0357395	CRKL
ENSG00000125378.15_3	14.9453	-1.17283	0.350152	-3.34949	0.000809591	0.0358213	BMP4
ENSG00000010539.11_5	993.629	-0.231658	0.0691534	-3.34991	0.000808375	0.0358213	ZNF200
ENSG00000105088.8_2	645.791	-0.399479	0.119334	-3.34757	0.000815222	0.0359584	OLFM2
ENSG00000096654.15_2	867.414	-0.263889	0.0789215	-3.34369	0.00082671	0.0362563	ZNF184
ENSG00000160882.11_3	8.19582	-1.42465	0.426086	-3.34357	0.000827082	0.0362563	CYP11B1
ENSG00000241837.6_4	1215.66	0.182682	0.0546543	3.34251	0.000830256	0.0362835	ATP5PO
ENSG00000135245.9_3	67.5385	-0.503917	0.150859	-3.34031	0.000836846	0.0363823	HILPDA
ENSG00000150455.13_3	456.963	-0.244187	0.0731273	-3.3392	0.000840202	0.0363823	TIRAP
ENSG00000101413.11_2	1507.98	-0.181479	0.0543408	-3.33964	0.00083887	0.0363823	RPRD1B
ENSG00000137992.14_2	1356.57	-0.244434	0.0732336	-3.33774	0.000844637	0.0364632	DBT
ENSG00000168497.4_5	101.196	0.969661	0.290615	3.33658	0.000848145	0.0365037	CAVIN2
ENSG00000211445.11_4	342.904	-0.403144	0.120896	-3.33465	0.000854077	0.0366479	GPX3
ENSG00000232237.3_2	53.8034	0.556094	0.16699	3.33011	0.000868125	0.0371385	ASCL5
ENSG00000184451.5_3	153.598	-0.559637	0.168323	-3.32478	0.000884887	0.0377419	CCR10
ENSG00000066135.12_4	1222.65	-0.228955	0.0689143	-3.32231	0.000892745	0.0379631	KDM4A
ENSG00000164430.15_4	1129.43	-0.366794	0.110437	-3.32129	0.000896019	0.0379847	CGAS
ENSG00000095794.19_5	778.732	0.445162	0.134099	3.31966	0.000901276	0.0379847	CREM
ENSG00000188997.7_3	257.974	-0.3192	0.0961523	-3.31974	0.000901021	0.0379847	KCTD21
ENSG00000198018.6_3	449.565	-0.215859	0.0650412	-3.3188	0.000904036	0.0379882	ENTPD7
ENSG00000185085.2_3	2395.05	-0.312336	0.0942635	-3.31343	0.000921577	0.0386111	INTS5
ENSG00000230124.7_4	1925.38	0.228733	0.0691031	3.31003	0.00093287	0.0387938	ACBD6
ENSG00000169490.16_3	1115.63	-0.185867	0.0561592	-3.30965	0.000934132	0.0387938	TM2D2
ENSG00000205336.11_4	1109.55	-1.39973	0.42278	-3.31077	0.000930403	0.0387938	ADGRG1
ENSG00000105835.11_3	2323.69	0.480749	0.145368	3.30712	0.000942616	0.039032	NAMPT
ENSG00000153187.19_5	29998.1	0.131235	0.039714	3.30451	0.000951417	0.0392819	HNRNPU
ENSG00000121966.6_2	20383.3	0.56517	0.171099	3.30317	0.000955983	0.039356	CXCR4
ENSG00000124571.17_3	2093.98	-0.154133	0.0466747	-3.30228	0.000959014	0.0393667	XPO5
ENSG00000119446.13_2	1226.2	-0.203346	0.0616169	-3.30017	0.000966257	0.0395497	RBM18
ENSG00000163817.15_3	13.5918	-1.25622	0.380757	-3.29926	0.000969396	0.0395642	SLC6A20
ENSG00000174437.16_2	5209.24	-0.177307	0.0537551	-3.29842	0.000972316	0.0395696	ATP2A2
ENSG00000180739.13_3	618.761	-1.18561	0.359794	-3.29525	0.00098334	0.0399039	S1PR5
ENSG00000198885.9_4	477.679	-0.447176	0.135901	-3.29045	0.00100028	0.0403712	ITPRIPL1
ENSG00000064102.14_2	1395.48	-0.238585	0.07251	-3.29037	0.00100054	0.0403712	INTS13
ENSG00000013810.18_3	5080.38	0.181533	0.0552078	3.28818	0.00100838	0.0405725	TACC3
ENSG00000256294.7_2	581.993	-0.268261	0.0816138	-3.28695	0.00101278	0.0406341	ZNF225
ENSG00000163810.11_3	48.4548	-0.501696	0.15281	-3.28315	0.00102655	0.0410693	TGM4
ENSG00000120784.16_4	930.197	-0.322327	0.0981996	-3.28236	0.00102941	0.0410693	ZFP30
ENSG00000159618.15_2	431.476	-0.749532	0.228497	-3.28027	0.00103709	0.0411445	ADGRG5
ENSG00000068137.14_2	64.3525	-0.56649	0.172668	-3.2808	0.00103514	0.0411445	PLEKHH3
ENSG00000112079.8_3	13648.6	-0.193766	0.0590877	-3.27929	0.00104068	0.0411722	STK38
ENSG00000142961.14_3	1750.89	-0.186239	0.0568163	-3.27791	0.00104579	0.0412594	MOB3C
ENSG00000163626.16_3	1306.36	0.139987	0.0427622	3.27362	0.0010618	0.0416916	COX18
ENSG00000159917.16_4	562.936	-0.331835	0.101373	-3.2734	0.00106262	0.0416916	ZNF235
ENSG00000105722.9_3	1292.96	-0.210867	0.0644509	-3.27175	0.00106883	0.0418197	ERF
ENSG00000204560.9_3	1938.97	-0.170911	0.0523094	-3.2673	0.00108577	0.0423659	DHX16
ENSG00000130772.13_2	866.463	-0.370165	0.113368	-3.26515	0.00109405	0.0425722	MED18
ENSG00000144476.5_3	353.638	-0.360972	0.110658	-3.26206	0.00110605	0.0427694	ACKR3
ENSG00000026297.15_4	6655.48	0.26946	0.0825912	3.26257	0.00110406	0.0427694	RNASET2
ENSG00000240694.8_2	13.042	1.82039	0.55814	3.26152	0.00110816	0.0427694	PNMA2
ENSG00000136003.15_2	4872.66	0.252082	0.07734	3.25941	0.00111646	0.0429731	ISCU
ENSG00000132481.6_3	328.484	-0.403507	0.123866	-3.25761	0.00112355	0.0431291	TRIM47
ENSG00000136213.9_5	1880.85	-0.373628	0.114949	-3.25039	0.00115246	0.0437496	CHST12
ENSG00000059804.15_2	6864.74	0.449207	0.138229	3.24974	0.00115512	0.0437496	SLC2A3
ENSG00000139343.10_2	1050.14	0.210677	0.0647998	3.2512	0.00114918	0.0437496	SNRPF
ENSG00000137876.9_2	6577.89	0.211824	0.0651783	3.24992	0.00115436	0.0437496	RSL24D1
ENSG00000103035.10_2	1862.66	0.201385	0.0619666	3.2499	0.00115445	0.0437496	PSMD7
ENSG00000182149.20_4	8362.96	-0.138966	0.0427844	-3.24804	0.00116202	0.0438939	IST1
ENSG00000186352.8_2	249.692	0.339396	0.104581	3.24531	0.00117323	0.0440023	ANKRD37
ENSG00000110696.9_4	5933.91	0.184079	0.0567143	3.24573	0.00117149	0.0440023	C11orf58
ENSG00000167552.13_2	5429.97	0.219961	0.0677841	3.24503	0.00117439	0.0440023	TUBA1A
ENSG00000140950.15_2	745.038	-0.220492	0.0679768	-3.24363	0.00118016	0.0440023	TLDC1
ENSG00000189430.12_2	45.8838	-1.29667	0.399765	-3.24358	0.00118038	0.0440023	NCR1
ENSG00000079999.13_3	2164.38	-0.277863	0.0857028	-3.24217	0.00118623	0.0441047	KEAP1
ENSG00000160791.13_3	846.405	-0.703314	0.217065	-3.2401	0.00119487	0.0443101	CCR5
ENSG00000092199.17_6	25600.5	0.149714	0.0462191	3.23922	0.00119858	0.044332	HNRNPC
ENSG00000156475.18_4	348.693	-0.571592	0.176819	-3.23263	0.00122655	0.0451012	PPP2R2B
ENSG00000055211.13_3	815.991	0.215634	0.0667167	3.23208	0.00122891	0.0451012	GINM1
ENSG00000100422.13_2	10290.2	-0.212518	0.0657369	-3.23285	0.00122561	0.0451012	CERK
ENSG00000197057.9_3	140.146	-0.911583	0.282122	-3.23117	0.00123285	0.0451292	DTHD1
ENSG00000154928.17_4	84.6732	-0.827084	0.256065	-3.22997	0.00123801	0.0452017	EPHB1
ENSG00000162551.13_4	27.5	1.83597	0.569134	3.2259	0.00125577	0.0456158	ALPL
ENSG00000115053.15_3	15593.8	0.124055	0.0384538	3.22608	0.00125497	0.0456158	NCL
ENSG00000163257.10_2	3685.6	0.200223	0.0621033	3.22403	0.00126398	0.0457918	DCAF16
ENSG00000119899.12_2	872.41	-0.15048	0.0466853	-3.22329	0.00126729	0.0457918	SLC17A5
ENSG00000152433.14_3	116.245	-0.571253	0.177264	-3.22261	0.00127029	0.0457918	ZNF547
ENSG00000105186.15_3	2803.19	-0.169273	0.0525632	-3.22036	0.00128029	0.0460353	ANKRD27
ENSG00000130755.12_5	8968.22	0.184117	0.0571906	3.21935	0.00128481	0.0460812	GMFG
ENSG00000117461.14_3	91.7217	-0.565097	0.175678	-3.21667	0.00129686	0.0460938	PIK3R3
ENSG00000164077.14_5	677.162	-0.261687	0.0813604	-3.21639	0.00129814	0.0460938	MON1A
ENSG00000053254.15_4	8825.22	0.197152	0.0612881	3.21681	0.00129624	0.0460938	FOXN3
ENSG00000186272.12_3	612.941	-0.306875	0.0953611	-3.21803	0.00129074	0.0460938	ZNF17
ENSG00000164022.16_2	2070.34	0.168416	0.0524098	3.21344	0.00131153	0.046375	AIMP1
ENSG00000164181.13_3	16.134	0.978507	0.304526	3.21321	0.00131259	0.046375	ELOVL7
ENSG00000172346.14_2	25.5042	-0.947184	0.29494	-3.21145	0.00132068	0.0465449	CSDC2
ENSG00000163154.5_3	1899.61	-0.405074	0.126373	-3.20539	0.00134881	0.0472072	TNFAIP8L2
ENSG00000117090.14_2	2543.01	-0.359232	0.112105	-3.20442	0.00135333	0.0472072	SLAMF1
ENSG00000138772.12_4	7.88536	1.55329	0.484782	3.20409	0.00135488	0.0472072	ANXA3
ENSG00000156453.13_4	56.2292	-0.940951	0.293695	-3.20384	0.00135609	0.0472072	PCDH1
ENSG00000166136.15_3	747.016	0.180637	0.0563439	3.20597	0.00134607	0.0472072	NDUFB8
ENSG00000143493.12_3	1015.76	-0.217759	0.0680188	-3.20145	0.0013674	0.0474846	INTS7
ENSG00000092978.10_2	1067.42	-0.189346	0.0591804	-3.19947	0.00137682	0.0476952	GPATCH2
ENSG00000198830.10_2	6215.4	0.14993	0.0469058	3.1964	0.00139153	0.0477389	HMGN2
ENSG00000138161.13_3	144.35	-0.482943	0.151049	-3.19726	0.00138742	0.0477389	CUZD1
ENSG00000160588.9_2	1272.58	-0.240179	0.0751385	-3.19648	0.00139116	0.0477389	MPZL3
ENSG00000124160.11_2	2499.25	-0.153735	0.0480649	-3.19849	0.00138151	0.0477389	NCOA5
ENSG00000106086.19_4	966.092	-0.206353	0.064612	-3.19372	0.00140453	0.047868	PLEKHA8
ENSG00000100601.9_3	571.469	-0.251828	0.0788214	-3.19492	0.00139872	0.047868	ALKBH1
ENSG00000105639.18_3	19856.9	0.280526	0.0878418	3.19354	0.0014054	0.047868	JAK3
ENSG00000116584.17_4	10288.6	-0.132268	0.0414399	-3.1918	0.00141391	0.0479809	ARHGEF2
ENSG00000119812.18_3	678.748	-0.24259	0.0760283	-3.19079	0.00141885	0.0479809	FAM98A
ENSG00000138231.12_2	1430.16	-0.192013	0.0601699	-3.19118	0.00141691	0.0479809	DBR1
ENSG00000170075.8_2	120.026	-0.459947	0.144181	-3.19006	0.00142244	0.0479878	GPR37L1
ENSG00000080493.16_5	80.7652	-0.862963	0.270616	-3.18888	0.00142824	0.0480694	SLC4A4
ENSG00000183520.11_3	762.77	-0.203492	0.0638542	-3.18682	0.00143845	0.0482661	UTP11
ENSG00000107020.9_3	661.078	0.253351	0.0795116	3.18633	0.00144088	0.0482661	PLGRKT
ENSG00000180720.7_2	21.7817	1.17003	0.367576	3.18309	0.00145714	0.0486957	CHRM4
ENSG00000110917.7_2	4568.87	-0.236067	0.0742786	-3.17813	0.00148228	0.0493747	MLEC
ENSG00000140577.15_3	5993.23	0.212031	0.0667242	3.17772	0.0014844	0.0493747	CRTC3
ENSG00000113068.9_2	1466.96	0.190035	0.0598468	3.17536	0.00149653	0.0496616	PFDN1
ENSG00000167680.15_2	46.6292	2.26971	0.715671	3.17144	0.00151688	0.0502196	SEMA6B
ENSG00000170100.13_3	896.655	-0.192736	0.060809	-3.16953	0.00152687	0.0504328	ZNF778
ENSG00000153879.8_3	1718.13	-0.190344	0.0600729	-3.16854	0.00153206	0.0504869	CEBPG
ENSG00000204052.4_2	18.8931	-0.805712	0.254434	-3.16668	0.00154191	0.0506938	LRRC73
ENSG00000169429.10_3	96.432	1.52157	0.480956	3.16364	0.00155808	0.0508882	CXCL8
ENSG00000111863.12_3	1465.18	0.646698	0.204421	3.16355	0.00155857	0.0508882	ADTRP
ENSG00000129355.6_2	1420.03	0.226255	0.0714943	3.16465	0.00155269	0.0508882	CDKN2D
ENSG00000124780.13_2	20.2455	-1.59547	0.504443	-3.16285	0.00156234	0.0508945	KCNK17
ENSG00000142556.18_3	802.693	-0.299282	0.0946775	-3.16107	0.0015719	0.0510887	ZNF614
ENSG00000158006.13_2	1265.64	-0.284191	0.0900141	-3.15718	0.001593	0.0512114	PAFAH2
ENSG00000163539.16_3	3832.79	-0.145429	0.0460773	-3.15619	0.00159846	0.0512114	CLASP2
ENSG00000214402.6_3	46.207	-1.14382	0.362453	-3.15577	0.00160077	0.0512114	LCNL1
ENSG00000107537.13_4	382.806	0.254812	0.0807297	3.15636	0.00159753	0.0512114	PHYH
ENSG00000175514.2_2	93.735	0.550781	0.174513	3.15611	0.00159889	0.0512114	GPR152
ENSG00000124459.11_2	1343.83	-0.202143	0.0640552	-3.15576	0.00160081	0.0512114	ZNF45
ENSG00000198768.10_4	48.508	-0.599969	0.19012	-3.15574	0.00160092	0.0512114	APCDD1L
ENSG00000081154.11_2	3500.95	0.218294	0.0692236	3.15347	0.00161344	0.0513849	PCNP
ENSG00000005249.12_2	194.303	0.536484	0.170127	3.15344	0.00161358	0.0513849	PRKAR2B
ENSG00000103316.10_2	11.0521	-1.48464	0.470941	-3.1525	0.00161878	0.0514351	CRYM
ENSG00000184574.9_2	494.51	-0.406216	0.128941	-3.15041	0.00163042	0.0516893	LPAR5
ENSG00000112062.10_3	5461.95	-0.15576	0.0494774	-3.1481	0.00164333	0.0519827	MAPK14
ENSG00000164096.12_3	4406.88	0.170885	0.054331	3.14525	0.00165944	0.0523372	C4orf3
ENSG00000099985.3_2	453.993	0.578376	0.183914	3.14482	0.00166191	0.0523372	OSM
ENSG00000229833.9_5	450.444	0.383201	0.121971	3.14174	0.00167949	0.052774	PET100
ENSG00000100221.10_3	4151.19	0.203837	0.0649218	3.13973	0.00169105	0.0530199	JOSD1
ENSG00000144647.5_2	334.932	-0.249762	0.0797413	-3.13216	0.00173525	0.0541666	POMGNT2
ENSG00000121895.7_4	721.868	-0.306566	0.0978632	-3.1326	0.00173264	0.0541666	TMEM156
ENSG00000176720.5_5	66.651	-1.01995	0.325837	-3.13023	0.00174667	0.0543952	BOK
ENSG00000163660.11_2	9263.78	0.329322	0.105227	3.12964	0.00175024	0.0543952	CCNL1
ENSG00000100433.15_4	30.4816	-1.19409	0.381947	-3.12633	0.00177002	0.0548901	KCNK10
ENSG00000186654.20_4	1103.47	-0.312004	0.0998217	-3.12562	0.00177433	0.0549036	PRR5
ENSG00000138798.11_3	9.5508	1.20022	0.384626	3.12048	0.00180557	0.0556281	EGF
ENSG00000111727.11_3	1208.39	-0.256791	0.0822918	-3.12049	0.00180549	0.0556281	HCFC2
ENSG00000171497.4_2	1322.07	-0.186651	0.0598275	-3.11982	0.00180961	0.0556319	PPID
ENSG00000131686.14_2	647.186	0.73015	0.23426	3.11684	0.00182802	0.0558351	CA6
ENSG00000162552.14_2	291.772	-0.348637	0.111849	-3.11704	0.00182677	0.0558351	WNT4
ENSG00000012223.12_3	47.1685	1.80418	0.578694	3.11767	0.00182287	0.0558351	LTF
ENSG00000167632.15_4	3166.4	0.149798	0.0480837	3.11537	0.00183716	0.0559939	TRAPPC9
ENSG00000171827.10_2	972.308	-0.201101	0.0645692	-3.1145	0.00184258	0.0560389	ZNF570
ENSG00000069399.14_4	912.963	0.543021	0.174402	3.11361	0.00184814	0.0560878	BCL3
ENSG00000185670.7_5	987.829	-0.244796	0.078669	-3.11172	0.00185999	0.0562338	ZBTB3
ENSG00000135517.7_3	18.1635	0.855478	0.274933	3.11158	0.00186087	0.0562338	MIP
ENSG00000168229.3_3	255.611	-0.734335	0.236267	-3.10808	0.00188309	0.0567847	PTGDR
ENSG00000113716.12_3	3003.36	-0.118183	0.0380525	-3.10579	0.00189773	0.0568638	HMGXB3
ENSG00000145945.6_4	525.004	-0.343351	0.110529	-3.10643	0.00189361	0.0568638	FAM50B
ENSG00000062524.15_2	395.982	-0.810933	0.26107	-3.10619	0.00189512	0.0568638	LTK
ENSG00000132141.13_3	75.0968	0.432543	0.139317	3.10473	0.00190451	0.0569469	CCT6B
ENSG00000173868.11_2	463.777	-0.46521	0.149871	-3.10407	0.00190876	0.056954	PHOSPHO1
ENSG00000070759.16_2	567.906	0.249867	0.0805756	3.10103	0.00192849	0.0571171	TESK2
ENSG00000152127.8_2	6276.59	-0.261536	0.08434	-3.10098	0.00192883	0.0571171	MGAT5
ENSG00000198363.17_3	1287.93	0.207583	0.066946	3.10075	0.00193031	0.0571171	ASPH
ENSG00000138835.22_4	1508.48	-0.358724	0.115629	-3.10236	0.00191986	0.0571171	RGS3
ENSG00000177383.4_3	870.377	0.260663	0.0840944	3.09964	0.00193753	0.0572115	MAGEF1
ENSG00000001561.6_2	1005.48	-0.328486	0.106039	-3.09778	0.00194975	0.057453	ENPP4
ENSG00000139112.10_3	950.527	0.257005	0.0830257	3.09549	0.00196488	0.0577789	GABARAPL1
ENSG00000138172.10_2	1645.75	-0.405979	0.131357	-3.09066	0.00199711	0.0586052	CALHM2
ENSG00000164548.10_2	2812.16	0.216965	0.0702568	3.08817	0.00201391	0.0588551	TRA2A
ENSG00000127337.6_2	1034	0.343605	0.111262	3.08825	0.0020134	0.0588551	YEATS4
ENSG00000178397.12_5	800.042	-0.182665	0.0591733	-3.08694	0.00202228	0.058859	FAM220A
ENSG00000075234.16_3	691.887	-0.438981	0.142206	-3.08693	0.00202233	0.058859	TTC38
ENSG00000171174.14_2	171.733	0.339922	0.11021	3.08432	0.00204019	0.0589059	RBKS
ENSG00000196652.11_2	1081.47	-0.152156	0.0493193	-3.08513	0.00203465	0.0589059	ZKSCAN5
ENSG00000164970.14_2	785.107	0.177464	0.0575341	3.0845	0.00203897	0.0589059	FAM219A
ENSG00000088899.15_3	430.218	0.501937	0.162741	3.08427	0.00204054	0.0589059	LZTS3
ENSG00000119929.12_3	1138.94	0.159918	0.0518871	3.08204	0.00205586	0.059228	CUTC
ENSG00000177946.4	258.401	-0.357205	0.115946	-3.08079	0.00206455	0.0592381	CENPBD1
ENSG00000196381.10_3	163.115	0.504869	0.163858	3.08114	0.00206213	0.0592381	ZNF781
ENSG00000177272.8_2	6309.77	0.241361	0.0784595	3.07625	0.00209621	0.0597863	KCNA3
ENSG00000133067.17_4	102.459	-1.09385	0.355588	-3.07616	0.00209683	0.0597863	LGR6
ENSG00000155760.2_2	13.584	-0.858662	0.279257	-3.07481	0.0021064	0.0597863	FZD7
ENSG00000156735.10_2	1459.48	-0.157732	0.0512792	-3.07595	0.0020983	0.0597863	BAG4
ENSG00000138107.12_3	4361.78	-0.161039	0.0523797	-3.07445	0.00210892	0.0597863	ACTR1A
ENSG00000089723.9_2	400.949	-0.293021	0.0952879	-3.07511	0.00210424	0.0597863	OTUB2
ENSG00000155034.18_4	535.355	-0.215374	0.0700971	-3.07251	0.00212268	0.0599371	FBXL18
ENSG00000088986.10_3	1397.3	-0.310823	0.101157	-3.07269	0.00212136	0.0599371	DYNLL1
ENSG00000104164.10_3	3520.56	0.175823	0.0572487	3.07122	0.00213187	0.0600668	BLOC1S6
ENSG00000125895.5_3	56.9224	-0.44301	0.144271	-3.07068	0.00213573	0.0600668	TMEM74B
ENSG00000175137.10_2	3201.49	-0.226071	0.0736572	-3.06924	0.00214606	0.0602382	SH3BP5L
ENSG00000114125.13_2	1608.51	0.123886	0.040375	3.06839	0.00215214	0.0602896	RNF7
ENSG00000173585.15_2	323.184	-0.579668	0.189067	-3.06594	0.0021699	0.0606675	CCR9
ENSG00000114982.17_3	4350.74	-0.133191	0.043459	-3.06476	0.00217844	0.0607866	KANSL3
ENSG00000160472.4_2	10.0136	-1.01444	0.331098	-3.06388	0.00218486	0.0608462	TMEM190
ENSG00000132763.14_2	364.727	-0.237053	0.077412	-3.06222	0.002197	0.0608866	MMACHC
ENSG00000116774.11_2	20.5845	-0.702628	0.229647	-3.0596	0.00221632	0.0608866	OLFML3
ENSG00000143498.17_2	290.467	-0.365166	0.11929	-3.06117	0.00220475	0.0608866	TAF1A
ENSG00000164086.9_3	2960.47	-0.18031	0.0589236	-3.06006	0.00221295	0.0608866	DUSP7
ENSG00000168079.16_3	25.5981	-1.41048	0.460971	-3.05981	0.0022148	0.0608866	SCARA5
ENSG00000253719.3_3	6753.12	0.194741	0.0636437	3.05986	0.00221438	0.0608866	ATXN7L3B
ENSG00000132581.9_3	1612.02	-0.221501	0.0723582	-3.06117	0.00220476	0.0608866	SDF2
ENSG00000172273.12_4	1598.68	-0.200838	0.065735	-3.05527	0.00224861	0.0616544	HINFP
ENSG00000156983.15_4	2848.15	-0.135533	0.044429	-3.05055	0.00228426	0.0625018	BRPF1
ENSG00000104356.10_3	495.475	-0.254522	0.0834493	-3.05001	0.00228831	0.0625018	POP1
ENSG00000172115.8_2	2371.65	0.310737	0.10191	3.04913	0.00229506	0.0625658	CYCS
ENSG00000235272.2_4	21.3797	0.968292	0.317681	3.048	0.00230373	0.0626816	RAMACL
ENSG00000152439.12_4	543.134	-0.299506	0.0982926	-3.04708	0.00231074	0.0627522	ZNF773
ENSG00000101542.9_2	32.1243	0.911087	0.29929	3.04416	0.0023333	0.063244	CDH20
ENSG00000196872.11_4	57.3503	-0.475469	0.156247	-3.04306	0.00234189	0.0633288	KIAA1211L
ENSG00000163684.11_3	1063.39	-0.196974	0.0647684	-3.0412	0.00235638	0.0633288	RPP14
ENSG00000145088.8_3	309.575	0.425823	0.140084	3.03976	0.00236764	0.0633288	EAF2
ENSG00000163995.19_4	150.07	0.305898	0.10063	3.03983	0.00236708	0.0633288	ABLIM2
ENSG00000139540.11_3	48.1175	-0.505067	0.166123	-3.04033	0.00236321	0.0633288	SLC39A5
ENSG00000111358.13_3	1581.06	0.177421	0.0583561	3.04031	0.00236336	0.0633288	GTF2H3
ENSG00000100926.14_4	150.057	-0.325911	0.10718	-3.04079	0.00235956	0.0633288	TM9SF1
ENSG00000162910.18_4	1177.33	0.214735	0.0706761	3.0383	0.0023792	0.0634658	MRPL55
ENSG00000164530.14_3	1187.85	-0.486362	0.160094	-3.03798	0.0023817	0.0634658	PI16
ENSG00000142178.8_3	8.88032	1.15508	0.380445	3.03613	0.00239638	0.0637374	SIK1
ENSG00000113070.7_2	120.489	0.912357	0.301075	3.03034	0.00244281	0.0644966	HBEGF
ENSG00000145860.11_4	3526.31	-0.229106	0.0756048	-3.0303	0.00244309	0.0644966	RNF145
ENSG00000137764.19_4	903.994	0.197178	0.0650621	3.03061	0.00244059	0.0644966	MAP2K5
ENSG00000121417.13_3	1678.33	-0.177466	0.058537	-3.03168	0.00243194	0.0644966	ZNF211
ENSG00000112149.9_2	373.4	0.335253	0.110689	3.02879	0.00245532	0.0646993	CD83
ENSG00000160691.18_4	2375.37	-0.131476	0.0434219	-3.02787	0.00246283	0.064777	SHC1
ENSG00000180855.15_3	270.571	-0.370007	0.122299	-3.02543	0.00248277	0.0651808	ZNF443
ENSG00000261594.3_2	21.9611	0.952577	0.315526	3.01902	0.00253597	0.0664545	TPBGL
ENSG00000124380.10_3	643.188	0.23082	0.0766282	3.0122	0.00259361	0.0672236	SNRNP27
ENSG00000184500.15_3	15.1946	0.966374	0.32086	3.01182	0.00259683	0.0672236	PROS1
ENSG00000157168.18_3	182.135	1.76745	0.586935	3.01132	0.00260115	0.0672236	NRG1
ENSG00000134910.13_3	3288.12	-0.199098	0.0661064	-3.01179	0.00259715	0.0672236	STT3A
ENSG00000121380.12_5	64.6365	0.925629	0.307383	3.01132	0.00260114	0.0672236	BCL2L14
ENSG00000139597.17_3	1858.04	0.183805	0.0610541	3.01053	0.00260791	0.0672236	N4BP2L1
ENSG00000172840.6_3	469.159	-0.263575	0.0875399	-3.01091	0.00260464	0.0672236	PDP2
ENSG00000108588.13_3	2197.46	-0.147534	0.0489993	-3.01094	0.00260441	0.0672236	CCDC47
ENSG00000239961.2_3	81.0117	-0.931796	0.309188	-3.01369	0.00258093	0.0672236	LILRA4
ENSG00000170144.20_3	6997.36	0.242797	0.0807728	3.00593	0.00264772	0.0681259	HNRNPA3
ENSG00000153563.15_3	586.833	-1.20548	0.401527	-3.00224	0.00268	0.0684881	CD8A
ENSG00000144021.2_2	4133.74	-0.112044	0.0373262	-3.00175	0.00268435	0.0684881	CIAO1
ENSG00000119523.9_2	1230.48	-0.186196	0.0620289	-3.00177	0.00268418	0.0684881	ALG2
ENSG00000174721.9_2	99.6921	0.454154	0.151306	3.00157	0.0026859	0.0684881	FGFBP3
ENSG00000109079.9_2	261.642	-0.216384	0.0720464	-3.0034	0.00266981	0.0684881	TNFAIP1
ENSG00000073756.11_2	149.736	0.82748	0.276399	2.99378	0.00275541	0.0698872	PTGS2
ENSG00000120697.8_3	1002.03	0.210956	0.0704649	2.99377	0.00275553	0.0698872	ALG5
ENSG00000101230.5_4	393.772	0.731215	0.24421	2.9942	0.00275162	0.0698872	ISM1
ENSG00000198954.7_4	554.284	-0.279796	0.0934929	-2.9927	0.0027652	0.0700075	KIF1BP
ENSG00000172888.11_2	1652.5	-0.149718	0.0500505	-2.99135	0.00277751	0.0700693	ZNF621
ENSG00000205189.11_2	1628.98	0.369654	0.123571	2.99144	0.00277666	0.0700693	ZBTB10
ENSG00000180917.17_3	2329.85	-0.196455	0.0657128	-2.9896	0.00279344	0.0702217	CMTR2
ENSG00000232838.3_3	108.857	0.330286	0.110475	2.98969	0.00279258	0.0702217	PET117
ENSG00000182405.5_2	470.001	0.327727	0.109675	2.98815	0.00280673	0.0704311	PGBD4
ENSG00000171680.21_3	657.808	0.378156	0.126612	2.98673	0.00281976	0.0704322	PLEKHG5
ENSG00000164707.15_3	266.6	-0.533426	0.178611	-2.98653	0.00282165	0.0704322	SLC13A4
ENSG00000119138.4_2	3858.04	0.286483	0.0959198	2.9867	0.0028201	0.0704322	KLF9
ENSG00000157881.13_4	2696.25	-0.174861	0.0585795	-2.98501	0.00283567	0.0705587	PANK4
ENSG00000119820.10_3	3676.08	-0.167445	0.0560971	-2.98491	0.00283665	0.0705587	YIPF4
ENSG00000130779.20_5	5384.48	0.149303	0.0500688	2.98196	0.00286405	0.0711155	CLIP1
ENSG00000165406.15_3	1129.68	0.181028	0.0607452	2.98012	0.00288137	0.0711723	39508
ENSG00000168807.16_3	1620.39	-0.223141	0.0748648	-2.98058	0.00287701	0.0711723	SNTB2
ENSG00000171940.13_3	7797.76	-0.187757	0.0629996	-2.98028	0.00287983	0.0711723	ZNF217
ENSG00000065600.12_3	841.375	-0.186921	0.0627684	-2.97795	0.0029018	0.071305	TMEM206
ENSG00000115604.10_3	956.95	-0.499238	0.167605	-2.97865	0.00289522	0.071305	IL18R1
ENSG00000155729.12_2	1485.69	0.122059	0.0409805	2.97846	0.00289704	0.071305	KCTD18
ENSG00000255833.1_3	70.0539	-0.646122	0.21755	-2.96999	0.00297813	0.0729281	TIFAB
ENSG00000070610.14_3	2452.4	-0.18836	0.0634125	-2.97039	0.00297419	0.0729281	GBA2
ENSG00000119705.9_6	772.918	0.190636	0.0642062	2.96912	0.00298655	0.0730085	SLIRP
ENSG00000163141.19_3	91.2703	-0.489287	0.164847	-2.96813	0.00299615	0.0731174	BNIPL
ENSG00000106018.13_2	19.3748	-1.08266	0.364857	-2.96734	0.00300384	0.0731793	VIPR2
ENSG00000144566.10_3	1774.16	0.131572	0.0443505	2.96664	0.0030107	0.0732209	RAB5A
ENSG00000165312.6_2	1738.22	0.244028	0.0822862	2.9656	0.00302091	0.0733435	OTUD1
ENSG00000171453.18_3	760.527	-0.216256	0.0730021	-2.96233	0.00305323	0.0740018	POLR1C
ENSG00000100003.17_3	745.933	0.34273	0.115798	2.95972	0.00307923	0.0745049	SEC14L2
ENSG00000127578.6_3	126.536	-0.573988	0.19407	-2.95763	0.00310012	0.0748827	WFIKKN1
ENSG00000144655.14_2	1745.89	0.347833	0.117748	2.95405	0.00313634	0.0752458	CSRNP1
ENSG00000145388.14_2	1737.24	-0.233322	0.0789837	-2.95406	0.00313624	0.0752458	METTL14
ENSG00000153395.9_2	4195.89	-0.293664	0.0993996	-2.95438	0.00313299	0.0752458	LPCAT1
ENSG00000089505.17_4	121.73	-0.388861	0.131612	-2.9546	0.00313071	0.0752458	CMTM1
ENSG00000158792.15_3	600.383	-0.31926	0.108106	-2.95321	0.00314485	0.0753226	SPATA2L
ENSG00000187837.3_2	17446.5	0.322286	0.109175	2.95201	0.00315712	0.0753622	HIST1H1C
ENSG00000169918.9_3	233.064	0.426499	0.144455	2.95246	0.00315249	0.0753622	OTUD7A
ENSG00000133398.3_2	1136.53	0.16733	0.0567164	2.9503	0.00317467	0.075401	MED10
ENSG00000118113.11_2	7.34045	1.53025	0.51867	2.95033	0.00317434	0.075401	MMP8
ENSG00000005961.18_4	123.438	0.832267	0.282084	2.95042	0.00317337	0.075401	ITGA2B
ENSG00000164902.13_2	2176.38	-0.16341	0.0554277	-2.94816	0.00319673	0.0757982	PHAX
ENSG00000118507.16_4	900.502	0.316894	0.107563	2.94613	0.0032178	0.0761706	AKAP7
ENSG00000168958.19_6	2253.97	0.128783	0.0437347	2.94464	0.00323326	0.0762823	MFF
ENSG00000101343.14_3	2672.19	-0.15818	0.0537116	-2.94499	0.00322966	0.0762823	CRNKL1
ENSG00000135407.10_5	261.529	-0.354975	0.120624	-2.94281	0.00325243	0.0763542	AVIL
ENSG00000273559.4_2	1375.59	-0.19381	0.0658499	-2.9432	0.00324838	0.0763542	CWC25
ENSG00000268000.1	84.6222	0.42296	0.143726	2.94281	0.00325243	0.0763542	hsa-mir-150
ENSG00000238227.7_6	3178.72	-0.256693	0.0872958	-2.9405	0.00327685	0.0768005	TMEM250
ENSG00000163508.12_3	519.205	-0.698814	0.237763	-2.93912	0.00329145	0.0769676	EOMES
ENSG00000173890.16_3	580.032	0.479629	0.163206	2.9388	0.00329482	0.0769676	GPR160
ENSG00000166359.10_2	116.117	0.441406	0.150429	2.93431	0.00334292	0.077963	WDR88
ENSG00000204301.6_3	39.8808	-0.919424	0.313624	-2.93161	0.00337208	0.0782577	NOTCH4
ENSG00000110025.12_3	87.5417	-0.471189	0.160718	-2.93177	0.00337035	0.0782577	SNX15
ENSG00000109065.11_5	1761.24	-0.24062	0.0820562	-2.93238	0.00336373	0.0782577	NAT9
ENSG00000172031.6_2	11.3826	-1.53901	0.526125	-2.92517	0.00344268	0.0797657	EPHX4
ENSG00000160097.17_4	58.6561	-0.437788	0.149798	-2.92253	0.00347199	0.0801952	FNDC5
ENSG00000164142.15_3	104.65	-0.405849	0.138872	-2.92248	0.00347257	0.0801952	FAM160A1
ENSG00000256591.5_6	174.408	0.388761	0.133047	2.92198	0.00347815	0.0801952	AP003108.2
ENSG00000173080.5_2	365.496	-0.381946	0.130838	-2.91923	0.00350898	0.0805138	RXFP4
ENSG00000138670.17_4	746.645	0.44352	0.151893	2.91995	0.00350091	0.0805138	RASGEF1B
ENSG00000184857.7_2	353.057	-0.247229	0.0846802	-2.91956	0.00350528	0.0805138	TMEM186
ENSG00000162928.8_2	1705.54	-0.126997	0.0435167	-2.91835	0.00351884	0.0806098	PEX13
ENSG00000176714.9_3	130.773	-0.466864	0.160017	-2.91759	0.00352751	0.0806784	CCDC121
ENSG00000204120.14_6	6069.18	-0.154025	0.0528548	-2.91411	0.00356709	0.0810614	GIGYF2
ENSG00000144645.13_3	124.484	0.706907	0.242561	2.91435	0.0035643	0.0810614	OSBPL10
ENSG00000122557.9_3	4381.68	0.19099	0.0655218	2.9149	0.00355802	0.0810614	HERPUD2
ENSG00000139131.12_3	915.842	-0.152567	0.052329	-2.91554	0.00355077	0.0810614	YARS2
ENSG00000118655.5_3	456.54	-0.247248	0.0849403	-2.91085	0.00360446	0.0813897	DCLRE1B
ENSG00000121486.11_3	1444.9	-0.185628	0.063747	-2.91195	0.00359179	0.0813897	TRMT1L
ENSG00000117222.13_3	2854.65	-0.212704	0.0730541	-2.9116	0.00359587	0.0813897	RBBP5
ENSG00000124444.15_3	433.957	-0.245034	0.0841759	-2.91097	0.00360304	0.0813897	ZNF576
ENSG00000163041.9_2	4182.95	0.273532	0.0939963	2.91003	0.00361398	0.0814752	H3F3A
ENSG00000162385.10_2	994.668	0.192022	0.066064	2.90661	0.00365363	0.0815921	MAGOH
ENSG00000152291.13_2	17421.2	0.155638	0.0535375	2.90708	0.00364823	0.0815921	TGOLN2
ENSG00000188389.10_3	587.446	-0.519121	0.178517	-2.90797	0.00363781	0.0815921	PDCD1
ENSG00000126231.13_2	31.4168	-0.649199	0.223287	-2.90747	0.00364365	0.0815921	PROZ
ENSG00000140319.10_2	5035.23	0.181074	0.062256	2.90855	0.00363113	0.0815921	SRP14
ENSG00000099365.10_2	142.635	0.685493	0.235764	2.90755	0.00364277	0.0815921	STX1B
ENSG00000178764.7_3	2557.13	0.219046	0.0753921	2.90542	0.0036676	0.0816473	ZHX2
ENSG00000184047.17_4	419.911	0.370797	0.127615	2.9056	0.00366547	0.0816473	DIABLO
ENSG00000149927.17_3	58.504	-0.580155	0.199737	-2.9046	0.0036772	0.0817328	DOC2A
ENSG00000125430.8_3	2554.7	-0.2005	0.0690415	-2.90405	0.00368364	0.0817479	HS3ST3B1
ENSG00000183813.6_2	7511.04	-0.401994	0.138509	-2.90231	0.00370427	0.0820777	CCR4
ENSG00000169251.12_4	2250.7	0.152952	0.052757	2.89918	0.00374136	0.0824715	NMD3
ENSG00000197467.14_4	9.9962	-1.99762	0.688906	-2.8997	0.00373514	0.0824715	COL13A1
ENSG00000109066.13_2	1556.53	-0.201796	0.0696124	-2.89886	0.00374528	0.0824715	TMEM104
ENSG00000275793.1_3	225.4	-0.40097	0.138274	-2.89983	0.0037337	0.0824715	RIMBP3
ENSG00000122912.14_3	1254	0.178628	0.0616612	2.89693	0.00376836	0.0828514	SLC25A16
ENSG00000164898.12_5	69.9373	0.400968	0.138485	2.89539	0.00378691	0.0830925	FMC1
ENSG00000175213.2_2	651.487	-0.241797	0.0835313	-2.89468	0.00379539	0.0830925	ZNF408
ENSG00000166963.12_3	417.206	-0.413402	0.14282	-2.89456	0.00379687	0.0830925	MAP1A
ENSG00000213614.9_4	1509.71	0.173781	0.0600991	2.89157	0.00383327	0.0837598	HEXA
ENSG00000162398.11_2	27.3586	-0.916752	0.317342	-2.88885	0.00386657	0.0843578	LEXM
ENSG00000162994.15_3	201.91	0.683758	0.236861	2.88675	0.00389245	0.0847922	CLHC1
ENSG00000156467.9_2	8521.97	0.197545	0.0685193	2.88306	0.00393831	0.0853846	UQCRB
ENSG00000246705.4_3	870.865	0.285159	0.0988854	2.88373	0.0039299	0.0853846	H2AFJ
ENSG00000128463.12_3	2010.64	0.116916	0.0405455	2.88358	0.00393183	0.0853846	EMC4
ENSG00000140987.19_3	1110.64	-0.155261	0.0538608	-2.88263	0.0039437	0.0853846	ZSCAN32
ENSG00000132773.11_2	811.81	0.241086	0.0836652	2.88156	0.0039571	0.0855445	TOE1
ENSG00000135211.5_2	463.708	-0.303531	0.105397	-2.87989	0.00397815	0.0858687	TMEM60
ENSG00000070182.20_4	159.353	-0.626767	0.21768	-2.8793	0.00398556	0.0858982	SPTB
ENSG00000107815.9_5	814.282	-0.22731	0.079067	-2.8749	0.00404158	0.0869735	TWNK
ENSG00000184432.9_3	5560.92	-0.205212	0.0714213	-2.87326	0.00406265	0.0872947	COPB2
ENSG00000112655.15_4	102.63	-0.654084	0.227751	-2.87192	0.00407986	0.0875198	PTK7
ENSG00000087258.14_4	243.731	-0.525929	0.183156	-2.87149	0.00408545	0.0875198	GNAO1
ENSG00000145349.16_5	3553.23	0.175595	0.061177	2.87027	0.00410124	0.0877257	CAMK2D
ENSG00000064999.14_4	1623.16	-0.153809	0.0535981	-2.86966	0.00410907	0.0877413	ANKS1A
ENSG00000284024.2_4	1252.97	-0.20749	0.0723349	-2.86847	0.00412464	0.0877413	HSPA14
ENSG00000166747.12_3	4608.56	-0.168341	0.058676	-2.86899	0.00411779	0.0877413	AP1G1
ENSG00000186951.16_3	1277.29	-0.194414	0.06778	-2.86831	0.00412668	0.0877413	PPARA
ENSG00000138018.17_4	1460.01	0.287858	0.100376	2.86779	0.0041335	0.087755	SELENOI
ENSG00000135547.8_2	8.44036	-1.2484	0.43559	-2.86599	0.00415711	0.0877823	HEY2
ENSG00000179562.2_2	2689.5	-0.18446	0.0643537	-2.86635	0.00415241	0.0877823	GCC1
ENSG00000085733.15_2	67.0364	0.577986	0.201684	2.8658	0.00415951	0.0877823	CTTN
ENSG00000220205.8_4	2535.89	0.240424	0.083894	2.86581	0.00415947	0.0877823	VAMP2
ENSG00000131779.10_3	158.16	-0.268528	0.0937552	-2.86414	0.00418147	0.0879843	PEX11B
ENSG00000175544.13_3	161.206	0.4992	0.174291	2.86418	0.00418095	0.0879843	CABP4
ENSG00000162367.11_2	21.2175	1.0345	0.361828	2.85909	0.00424863	0.0879851	TAL1
ENSG00000156875.13_3	349.55	0.246749	0.0862025	2.86244	0.00420397	0.0879851	MFSD14A
ENSG00000174151.14_5	3525.69	-0.186519	0.0651729	-2.86192	0.00421086	0.0879851	CYB561D1
ENSG00000143185.3_2	32.1712	-1.10799	0.387544	-2.85901	0.00424965	0.0879851	XCL2
ENSG00000115526.10_3	161.653	-0.37385	0.130758	-2.85911	0.00424838	0.0879851	CHST10
ENSG00000147649.9_2	9689.19	0.148484	0.051917	2.86002	0.00423611	0.0879851	MTDH
ENSG00000134452.19_4	4020.53	0.14495	0.0506443	2.86212	0.00420821	0.0879851	FBH1
ENSG00000048028.11_3	1347.45	-0.308249	0.107781	-2.85997	0.00423683	0.0879851	USP28
ENSG00000197619.13_4	966.815	-0.222794	0.0778972	-2.86011	0.004235	0.0879851	ZNF615
ENSG00000213799.12_4	2045.28	-0.246444	0.0861103	-2.86195	0.00421039	0.0879851	ZNF845
ENSG00000185608.8_2	749.126	0.151551	0.0529595	2.86164	0.0042145	0.0879851	MRPL40
ENSG00000240849.10_3	1224.86	-0.132423	0.0463378	-2.85778	0.00426621	0.0881994	TMEM189
ENSG00000126882.12_3	11818.1	-0.146364	0.0512457	-2.85612	0.00428859	0.0885332	FAM78A
ENSG00000136834.3_2	7.56277	1.98554	0.695781	2.85369	0.00432153	0.0889716	OR1J1
ENSG00000172081.13_3	8784.28	-0.207378	0.0726718	-2.85362	0.00432236	0.0889716	MOB3A
ENSG00000169220.17_2	6869.1	-0.202305	0.0709153	-2.85277	0.00433395	0.0890194	RGS14
ENSG00000148840.10_3	2161.81	-0.158007	0.0553918	-2.85253	0.00433721	0.0890194	PPRC1
ENSG00000131771.13_2	20.0636	0.621065	0.217803	2.85149	0.00435144	0.0891825	PPP1R1B
ENSG00000187514.16_4	45942.4	0.171707	0.0602368	2.85053	0.00436468	0.0893249	PTMA
ENSG00000197933.12_3	297.079	-0.290031	0.101895	-2.84636	0.0044222	0.090372	ZNF823
ENSG00000121749.15_5	2254.66	0.257757	0.0905863	2.84543	0.00443515	0.0903765	TBC1D15
ENSG00000100764.13_3	884.218	0.151303	0.0531679	2.84577	0.00443044	0.0903765	PSMC1
ENSG00000117419.15_4	1246.56	0.122909	0.0432203	2.84377	0.00445829	0.0904587	ERI3
ENSG00000162735.18_3	1885.75	0.167506	0.0588867	2.84454	0.00444758	0.0904587	PEX19
ENSG00000180549.7_3	717.399	-0.540435	0.190027	-2.844	0.00445511	0.0904587	FUT7
ENSG00000162779.21_5	21.1373	0.705154	0.248232	2.84071	0.00450134	0.0907702	AXDND1
ENSG00000163219.11_2	9448.23	-0.180045	0.0633832	-2.84057	0.00450325	0.0907702	ARHGAP25
ENSG00000164047.4_2	10.5392	1.29458	0.455771	2.84041	0.0045056	0.0907702	CAMP
ENSG00000147912.12_3	198.841	-0.311982	0.109824	-2.84075	0.0045008	0.0907702	FBXO10
ENSG00000166266.13_2	2361.01	-0.133301	0.0469101	-2.84164	0.00448822	0.0907702	CUL5
ENSG00000161217.11_3	2914.48	-0.166368	0.0585947	-2.83931	0.00452119	0.0909553	PCYT1A
ENSG00000225556.1_2	144.206	-0.495855	0.174742	-2.83764	0.00454483	0.091044	C2CD4D
ENSG00000178229.7_2	833.13	-0.259918	0.0915883	-2.83789	0.00454127	0.091044	ZNF543
ENSG00000183762.12_3	53.0092	1.27476	0.449133	2.83826	0.004536	0.091044	KREMEN1
ENSG00000176083.17_2	111.229	-1.53539	0.541824	-2.83374	0.00460069	0.0913896	ZNF683
ENSG00000164305.18_3	1294.64	-0.257808	0.0909777	-2.83375	0.00460048	0.0913896	CASP3
ENSG00000167034.9_2	42.1345	0.538647	0.190042	2.83436	0.00459171	0.0913896	NKX3-1
ENSG00000186918.13_3	2672.84	0.195532	0.0689956	2.83398	0.00459725	0.0913896	ZNF395
ENSG00000095261.13_1	1715.63	-0.145157	0.0512158	-2.83422	0.0045938	0.0913896	PSMD5
ENSG00000196655.11_3	638.664	-0.241973	0.0853656	-2.83455	0.00458899	0.0913896	TRAPPC4
ENSG00000189043.9_2	3699.6	0.251095	0.0886535	2.83232	0.00462116	0.0914315	NDUFA4
ENSG00000011028.13_2	280.597	-0.688519	0.243103	-2.83221	0.00462279	0.0914315	MRC2
ENSG00000141858.11_4	1837.16	0.230238	0.0813038	2.83182	0.00462839	0.0914315	SAMD1
ENSG00000169021.5_2	2246.01	0.191069	0.0674725	2.83181	0.00462855	0.0914315	UQCRFS1
ENSG00000221886.3_2	32.2607	-0.614447	0.217049	-2.83091	0.0046416	0.0915479	ZBED8
ENSG00000157349.16_3	796.447	0.141958	0.0501528	2.83051	0.00464733	0.0915479	DDX19B
ENSG00000170191.4_2	171.714	-0.280329	0.0991112	-2.82843	0.00467768	0.0920181	NANP
ENSG00000130695.15_4	1514.45	-0.125299	0.0444155	-2.82106	0.00478659	0.0923543	CEP85
ENSG00000182134.15_3	754.38	-0.205574	0.07281	-2.82343	0.00475132	0.0923543	TDRKH
ENSG00000171806.11_3	532.055	-0.330109	0.117153	-2.81776	0.00483592	0.0923543	METTL18
ENSG00000162722.8_2	38.4777	0.893175	0.316465	2.82235	0.00476735	0.0923543	TRIM58
ENSG00000154165.4_2	1063.82	0.983137	0.348922	2.81764	0.00483782	0.0923543	GPR15
ENSG00000163735.6_2	6.77923	1.9574	0.693618	2.82201	0.00477235	0.0923543	CXCL5
ENSG00000152413.14_2	280.219	0.308198	0.109337	2.81878	0.00482061	0.0923543	HOMER1
ENSG00000179869.14_4	13.482	0.847868	0.300161	2.82471	0.00473227	0.0923543	ABCA13
ENSG00000148053.15_2	20.4462	-0.889701	0.315153	-2.82308	0.00475654	0.0923543	NTRK2
ENSG00000172661.18_3	2185.67	0.191951	0.0679141	2.82638	0.00470777	0.0923543	WASHC2C
ENSG00000120647.9_5	412.924	-0.286562	0.101639	-2.81941	0.00481124	0.0923543	CCDC77
ENSG00000089692.8_3	205.219	-0.493387	0.174638	-2.8252	0.00472504	0.0923543	LAG3
ENSG00000165501.16_3	353.511	-0.219747	0.0778411	-2.82302	0.00475733	0.0923543	LRR1
ENSG00000166734.19_4	4858.48	0.150204	0.0532514	2.82065	0.00479263	0.0923543	CASC4
ENSG00000104112.8_3	29.4811	-0.719035	0.254421	-2.82616	0.00471096	0.0923543	SCG3
ENSG00000285043.1_2	19.5135	0.588548	0.208683	2.82029	0.00479799	0.0923543	AC093512.2
ENSG00000125449.6_2	661.557	-0.200514	0.0711011	-2.82012	0.00480061	0.0923543	ARMC7
ENSG00000142528.15_3	707.304	-0.268844	0.095347	-2.81963	0.00480784	0.0923543	ZNF473
ENSG00000269404.6_4	203.024	-0.663691	0.235201	-2.8218	0.00477546	0.0923543	SPIB
ENSG00000089063.14_3	2933.43	0.170501	0.060491	2.81861	0.00482318	0.0923543	TMEM230
ENSG00000269407.1	9.46784	0.986873	0.350204	2.81799	0.00483251	0.0923543	AL096677.1
ENSG00000154721.14_5	23.1514	-0.595071	0.211074	-2.81926	0.00481346	0.0923543	JAM2
ENSG00000120314.18_2	1767.06	-0.155364	0.0551904	-2.81507	0.00487672	0.0926331	WDR55
ENSG00000106537.7_2	70.3534	-0.631993	0.224504	-2.81507	0.00487672	0.0926331	TSPAN13
ENSG00000162231.13_3	5444.22	0.19219	0.0682551	2.81576	0.00486616	0.0926331	NXF1
ENSG00000137672.12_3	7.76976	1.43259	0.508954	2.81478	0.00488109	0.0926331	TRPC6
ENSG00000178127.12_3	498.44	0.362422	0.128769	2.81452	0.00488504	0.0926331	NDUFV2
ENSG00000139974.15_3	254.724	0.338203	0.120223	2.81313	0.00490623	0.0927873	SLC38A6
ENSG00000165861.13_2	1196.58	-0.134988	0.0479833	-2.81324	0.00490454	0.0927873	ZFYVE1
ENSG00000145990.10_2	304.756	-0.490152	0.174367	-2.81103	0.00493835	0.093136	GFOD1
ENSG00000196781.14_3	109.886	-0.612751	0.217983	-2.811	0.00493872	0.093136	TLE1
ENSG00000102996.4_2	71.6503	-0.421529	0.149976	-2.81064	0.00494435	0.093136	MMP15
ENSG00000106049.8_2	1049.01	0.17263	0.0614425	2.80961	0.00496008	0.0933086	HIBADH
ENSG00000160785.13_2	1465.01	-0.156185	0.0556079	-2.80869	0.0049744	0.0933309	SLC25A44
ENSG00000178093.13_3	200.13	0.320913	0.114243	2.80904	0.00496894	0.0933309	TSSK6
ENSG00000129946.10_3	9.63608	1.63174	0.581356	2.80677	0.00500403	0.0937628	SHC2
ENSG00000113721.13_2	76.7644	-1.00919	0.359624	-2.80625	0.00501222	0.0937926	PDGFRB
ENSG00000137078.8_2	3373.45	-0.345488	0.123235	-2.80348	0.00505536	0.0940144	SIT1
ENSG00000180878.2_2	23.1384	-0.666823	0.237939	-2.8025	0.0050709	0.0940144	C11orf42
ENSG00000175536.6_2	138.998	0.414576	0.147914	2.80282	0.00506586	0.0940144	LIPT2
ENSG00000174527.9_4	33.0693	-0.488841	0.174451	-2.80217	0.00507596	0.0940144	MYO1H
ENSG00000132388.12_2	2467.96	0.171539	0.0612177	2.80211	0.00507703	0.0940144	UBE2G1
ENSG00000275302.1_2	151.658	-0.880099	0.313803	-2.80462	0.00503758	0.0940144	CCL4
ENSG00000132005.8_2	1521.2	-0.186013	0.0663389	-2.80397	0.00504772	0.0940144	RFX1
ENSG00000117877.10_3	99.179	-0.275267	0.0982206	-2.80254	0.00507014	0.0940144	CD3EAP
ENSG00000164182.10_3	397.703	0.217474	0.077659	2.80037	0.00510436	0.0943682	NDUFAF2
ENSG00000275074.1_2	809.231	0.232804	0.0831553	2.79963	0.00511607	0.0943682	NUDT18
ENSG00000092208.17_4	413.036	-0.177282	0.0633163	-2.79995	0.00511103	0.0943682	GEMIN2
ENSG00000118898.15_4	219.908	-0.360689	0.128921	-2.79775	0.00514606	0.0947982	PPL
ENSG00000285441.1_2	31.5293	0.642774	0.22984	2.79661	0.00516412	0.0948849	SOD2
ENSG00000120438.11_3	6203.97	-0.120774	0.0431829	-2.7968	0.00516113	0.0948849	TCP1
ENSG00000196455.7_2	2893.1	-0.183991	0.0658031	-2.79608	0.00517259	0.0949176	PIK3R4
ENSG00000123124.13_2	4788.21	0.259276	0.0927808	2.7945	0.00519795	0.0951948	WWP1
ENSG00000175336.9_2	14.0262	0.72305	0.258758	2.79431	0.00520109	0.0951948	APOF
ENSG00000124217.4_2	779.98	-0.194657	0.0696845	-2.7934	0.00521565	0.0953383	MOCS3
ENSG00000213462.4_3	432.159	0.280963	0.100611	2.79257	0.00522915	0.0954622	ERV3-1
ENSG00000053918.16_4	1733.84	0.308246	0.110434	2.79123	0.00525085	0.0956305	KCNQ1
ENSG00000105426.16_4	848.754	-0.592466	0.212264	-2.79117	0.00525183	0.0956305	PTPRS
ENSG00000111012.9_3	40.4889	-0.538297	0.193289	-2.78493	0.005354	0.0973661	CYP27B1
ENSG00000170634.12_3	514.77	0.219749	0.0789908	2.78196	0.00540322	0.0980801	ACYP2
ENSG00000120029.12_3	1649.37	0.122412	0.0440058	2.78173	0.00540708	0.0980801	ARMH3
ENSG00000163322.13_5	1561.39	0.178046	0.0641404	2.77588	0.00550518	0.0993521	ABRAXAS1
ENSG00000164040.16_3	860.355	0.25752	0.0927523	2.77643	0.00549601	0.0993521	PGRMC2
ENSG00000167840.13_2	478.404	-0.268659	0.0967621	-2.77649	0.00549498	0.0993521	ZNF232
ENSG00000131849.11_2	453.47	-0.363921	0.131089	-2.77615	0.00550076	0.0993521	ZNF132
ENSG00000171763.18_2	706.805	-0.272434	0.0981654	-2.77526	0.0055158	0.0994175	SPATA5L1
ENSG00000179912.20_5	1854.01	0.159119	0.0573673	2.77369	0.00554245	0.0997712	R3HDM2
ENSG00000107223.12_3	7551.87	0.137535	0.0496198	2.77178	0.00557508	0.100232	EDF1
ENSG00000145604.15_2	838.288	-0.143091	0.0516888	-2.76831	0.00563475	0.100921	SKP2
ENSG00000126524.9_2	2358.65	0.351951	0.127134	2.76835	0.00563416	0.100921	SBDS
ENSG00000125869.9_2	65.4328	-0.834599	0.301404	-2.76904	0.0056222	0.100921	LAMP5
ENSG00000146278.10_2	17231.3	0.225354	0.0814374	2.76721	0.00565392	0.101016	PNRC1
ENSG00000269657.1	41.4105	-0.617273	0.223069	-2.76718	0.00565429	0.101016	AC079210.1
ENSG00000067900.7_3	9385.83	-0.112613	0.0407522	-2.76335	0.00572118	0.102083	ROCK1
ENSG00000085831.15_5	58.5631	-0.644453	0.23327	-2.76269	0.00573268	0.10216	TTC39A
ENSG00000130332.14_3	1654.46	0.201398	0.0729512	2.76072	0.00576738	0.102649	LSM7
ENSG00000149257.14_4	640.688	-0.242545	0.0878735	-2.76016	0.00577728	0.102697	SERPINH1
ENSG00000105136.20_3	794.173	-0.274683	0.0995665	-2.75879	0.00580156	0.102999	ZNF419
ENSG00000128708.12_2	1591.5	0.154999	0.0562118	2.7574	0.00582624	0.10318	HAT1
ENSG00000074266.19_3	1170.69	-0.220989	0.0801334	-2.75776	0.0058199	0.10318	EED
ENSG00000180257.13_3	986.563	-0.29503	0.107097	-2.75478	0.00587309	0.10388	ZNF816
ENSG00000164331.9_2	1184.95	0.178739	0.0649619	2.75145	0.00593324	0.104683	ANKRA2
ENSG00000184709.7_3	11.6601	-1.44515	0.525182	-2.75171	0.00592848	0.104683	LRRC26
ENSG00000100227.17_3	4856.21	-0.1177	0.0427873	-2.7508	0.00594492	0.104759	POLDIP3
ENSG00000251369.8_2	1406.03	-0.336206	0.122298	-2.74907	0.00597642	0.105183	ZNF550
ENSG00000118402.5_2	174.916	-0.649031	0.236183	-2.748	0.00599591	0.105266	ELOVL4
ENSG00000179988.14_4	260.93	0.308244	0.112165	2.74814	0.00599351	0.105266	PSTK
ENSG00000198792.12_3	1322.36	-0.186235	0.0677813	-2.74758	0.0060036	0.10527	TMEM184B
ENSG00000163599.15_3	1471.92	0.383498	0.139627	2.74658	0.00602195	0.105462	CTLA4
ENSG00000216490.3_3	179.334	0.914148	0.332895	2.74605	0.00603169	0.105503	IFI30
ENSG00000105374.9_2	2326.86	-1.00352	0.365513	-2.74552	0.00604153	0.105545	NKG7
ENSG00000269182.1	31.9084	0.56214	0.204902	2.74346	0.00607956	0.106079	AC010760.1
ENSG00000107140.15_2	1019.69	-0.15859	0.0578541	-2.7412	0.00612146	0.106679	TESK1
ENSG00000188322.4_3	2198.06	-0.231123	0.0843685	-2.73945	0.00615417	0.106986	SBK1
ENSG00000198832.10_4	956.321	0.337702	0.12326	2.73977	0.0061483	0.106986	SELENOM
ENSG00000138606.19_4	218.048	0.211322	0.0771554	2.73892	0.00616418	0.107029	SHF
ENSG00000116898.11_2	1276.92	0.160424	0.0586226	2.73655	0.00620878	0.107081	MRPS15
ENSG00000113812.13_3	1898.52	-0.148832	0.0543536	-2.73823	0.00617718	0.107081	ACTR8
ENSG00000136527.17_3	11449.3	0.223142	0.0815473	2.73636	0.00621239	0.107081	TRA2B
ENSG00000105808.13	175.797	0.56724	0.207189	2.7378	0.00618522	0.107081	RASA4
ENSG00000068383.18_2	854.452	0.225771	0.0824789	2.73732	0.00619425	0.107081	INPP5A
ENSG00000177951.17_2	2193.12	0.174096	0.0636223	2.7364	0.00621163	0.107081	BET1L
ENSG00000204209.12_5	1246.68	-0.193707	0.0708341	-2.73465	0.00624458	0.107375	DAXX
ENSG00000196715.6_3	1034.06	-0.146951	0.0537359	-2.73469	0.00624386	0.107375	VKORC1L1
ENSG00000168246.5_3	523.256	-0.235375	0.0860918	-2.734	0.00625701	0.107459	UBTD2
ENSG00000170175.10_3	729.33	-0.171	0.0625825	-2.73239	0.00628767	0.107855	CHRNB1
ENSG00000102554.13_3	141.486	0.545571	0.199742	2.73137	0.00630714	0.108058	KLF5
ENSG00000103047.7_3	2500.57	0.142008	0.0520003	2.7309	0.00631615	0.108082	TANGO6
ENSG00000184492.6_2	7.13265	-1.13167	0.414714	-2.7288	0.0063566	0.108644	FOXD4L1
ENSG00000143771.11_3	1666.28	-0.174281	0.0639259	-2.7263	0.00640483	0.109083	CNIH4
ENSG00000106399.11_2	672.096	0.172664	0.0633421	2.7259	0.00641272	0.109083	RPA3
ENSG00000136936.10_2	1078.04	0.169111	0.0620389	2.72588	0.00641301	0.109083	XPA
ENSG00000100652.4_2	178.233	0.515611	0.189133	2.72618	0.00640714	0.109083	SLC10A1
ENSG00000283288.1_5	68.8427	-0.50033	0.183626	-2.72472	0.00643552	0.109334	SMIM33
ENSG00000164603.11_5	1129.29	0.243768	0.0895447	2.72231	0.00648276	0.110006	BMT2
ENSG00000119231.10_3	4083.23	-0.120718	0.044355	-2.72162	0.00649626	0.110093	SENP5
ENSG00000221821.3_2	188.172	0.284716	0.104627	2.72126	0.0065034	0.110093	C6orf226
ENSG00000164691.17_3	20231.9	-0.193537	0.0711323	-2.7208	0.00651233	0.110113	TAGAP
ENSG00000161265.14_4	373.075	0.270382	0.0994141	2.71975	0.00653309	0.110332	U2AF1L4
ENSG00000177842.12_3	208.404	-0.27446	0.100975	-2.71811	0.00656555	0.110407	ZNF620
ENSG00000122643.19_4	1615.41	0.229551	0.084444	2.71839	0.00656009	0.110407	NT5C3A
ENSG00000125170.10_3	210.505	-0.2938	0.108096	-2.71796	0.0065686	0.110407	DOK4
ENSG00000125772.12_3	5415.48	0.220254	0.0810218	2.71846	0.00655872	0.110407	GPCPD1
ENSG00000149313.10_2	1275.66	-0.162854	0.0599387	-2.717	0.00658762	0.11057	AASDHPPT
ENSG00000166105.15_3	405.86	0.23105	0.0850484	2.71669	0.00659388	0.11057	GLB1L3
ENSG00000156603.17_4	512.718	-0.193686	0.0713086	-2.71617	0.00660421	0.110613	MED19
ENSG00000277258.4_2	46.6079	-0.393353	0.144857	-2.71545	0.00661865	0.110724	PCGF2
ENSG00000176946.11_2	1557.87	0.127566	0.0469872	2.71491	0.00662939	0.110773	THAP4
ENSG00000184588.17_4	5447.34	0.353805	0.130493	2.71131	0.00670186	0.110811	PDE4B
ENSG00000270898.5_3	7.80637	-1.00889	0.371843	-2.71321	0.00666354	0.110811	GPR75-ASB3
ENSG00000187186.14_6	31.7551	0.513857	0.189472	2.71205	0.00668678	0.110811	AL162231.1
ENSG00000198331.10_2	362.943	-0.294044	0.108353	-2.71377	0.00665225	0.110811	HYLS1
ENSG00000110925.6_4	1145.35	-0.232212	0.0856287	-2.71185	0.00669085	0.110811	CSRNP2
ENSG00000154099.17_2	66.7642	-0.515464	0.18998	-2.71326	0.00666252	0.110811	DNAAF1
ENSG00000124391.4_2	52.6497	-0.683051	0.251904	-2.71155	0.00669696	0.110811	IL17C
ENSG00000267041.5_2	565.532	-0.224097	0.0826272	-2.71215	0.00668491	0.110811	ZNF850
ENSG00000173418.11_2	1152.9	0.0971058	0.0357984	2.71257	0.00667633	0.110811	NAA20
ENSG00000156966.6_2	34.0916	-0.826324	0.304825	-2.71081	0.00671185	0.110847	B3GNT7
ENSG00000108924.13_3	253.163	-0.470141	0.173473	-2.71017	0.00672494	0.110934	HLF
ENSG00000223510.6_2	29.137	-0.848518	0.313187	-2.7093	0.00674253	0.110967	CDRT15
ENSG00000089006.16_3	3006.7	-0.146288	0.0539941	-2.70933	0.00674188	0.110967	SNX5
ENSG00000151893.14_3	3239.9	-0.117713	0.0434647	-2.70825	0.00676387	0.111189	CACUL1
ENSG00000128918.14_3	13.0426	1.20264	0.444246	2.70714	0.00678647	0.111431	ALDH1A2
ENSG00000083123.14_2	699.13	0.200123	0.0739374	2.70665	0.0067965	0.111467	BCKDHB
ENSG00000203896.9_5	234.04	-0.395681	0.146219	-2.70608	0.00680822	0.111531	LIME1
ENSG00000006652.13_4	1827.56	0.252011	0.0931557	2.70527	0.0068249	0.111675	IFRD1
ENSG00000145741.15_3	15985.8	0.139432	0.051549	2.70485	0.00683347	0.111685	BTF3
ENSG00000008441.16_5	393.103	0.329646	0.121889	2.70448	0.0068412	0.111685	NFIX
ENSG00000181873.12_2	966.151	-0.249135	0.0921329	-2.70409	0.0068492	0.111687	IBA57
ENSG00000197471.11_4	22786.7	-0.203484	0.075272	-2.70332	0.00686516	0.111819	SPN
ENSG00000176749.8_3	1156.53	-0.463462	0.17148	-2.70272	0.00687745	0.111891	CDK5R1
ENSG00000224578.5_4	146.095	0.356818	0.132047	2.70221	0.00688806	0.111935	HNRNPA1P48
ENSG00000198538.10_3	1029.85	-0.262297	0.0971314	-2.70044	0.00692486	0.112404	ZNF28
ENSG00000121903.14_2	274.08	-0.209385	0.0776227	-2.69747	0.00698689	0.112767	ZSCAN20
ENSG00000124641.15_4	414.463	-0.252017	0.0933838	-2.69872	0.0069606	0.112767	MED20
ENSG00000215712.10_3	180.364	0.313927	0.11635	2.69814	0.0069728	0.112767	TMEM242
ENSG00000172014.12_2	6.42647	-1.76541	0.654397	-2.69777	0.00698062	0.112767	ANKRD20A4
ENSG00000120802.13_3	10789.3	0.17758	0.0658145	2.69819	0.00697183	0.112767	TMPO
ENSG00000137502.9_3	1350.4	0.347682	0.128979	2.69565	0.00702506	0.113254	RAB30
ENSG00000168439.16_2	3810.59	-0.171413	0.0636206	-2.69431	0.00705351	0.113584	STIP1
ENSG00000092036.18_4	654.737	0.1992	0.0739476	2.6938	0.0070642	0.113627	HAUS4
ENSG00000167771.5_2	46.4066	-0.614259	0.228168	-2.69214	0.00709959	0.114067	RCOR2
ENSG00000166471.10_3	1287.83	-0.308091	0.114507	-2.69059	0.0071326	0.114468	TMEM41B
ENSG00000154127.9_2	3438.61	0.198755	0.0739239	2.68865	0.00717425	0.115007	UBASH3B
ENSG00000125966.9_2	417.869	0.250019	0.0931283	2.68467	0.00726008	0.116251	MMP24
ENSG00000114541.14_3	1045.16	-0.284995	0.106247	-2.68239	0.00730971	0.116418	FRMD4B
ENSG00000233822.4_3	868.055	0.420349	0.156706	2.68241	0.00730932	0.116418	HIST1H2BN
ENSG00000188690.13_4	1713.9	0.11042	0.0411488	2.68343	0.00728718	0.116418	UROS
ENSG00000151006.7_3	200.963	-0.439303	0.163753	-2.68271	0.00730289	0.116418	PRSS53
ENSG00000183765.21_4	396.643	0.17919	0.0668044	2.68231	0.00731149	0.116418	CHEK2
ENSG00000143552.9_3	304.037	0.272338	0.101554	2.6817	0.00732493	0.116498	NUP210L
ENSG00000157017.15_3	344.691	-0.228047	0.0850552	-2.68116	0.00733665	0.116498	GHRL
ENSG00000132507.17_2	5010.86	0.145176	0.0541507	2.68096	0.00734109	0.116498	EIF5A
ENSG00000131508.15_3	5138.26	0.130464	0.048671	2.68053	0.00735056	0.116518	UBE2D2
ENSG00000117394.21_4	2345.06	-0.160057	0.0597396	-2.67924	0.00737891	0.116784	SLC2A1
ENSG00000217555.12_4	31.3822	-0.573835	0.214196	-2.67902	0.0073838	0.116784	CKLF
ENSG00000071626.16_3	5948.79	0.169205	0.0631815	2.67808	0.00740457	0.116982	DAZAP1
ENSG00000143643.12_3	2283.19	-0.135882	0.0507532	-2.67731	0.00742157	0.117056	TTC13
ENSG00000134070.4_3	433.441	-0.244699	0.0914035	-2.67712	0.00742571	0.117056	IRAK2
ENSG00000198876.12_4	2169.79	-0.214081	0.0799921	-2.67628	0.00744444	0.117091	DCAF12
ENSG00000196110.7_2	806.264	-0.195454	0.0730254	-2.67652	0.00743912	0.117091	ZNF699
ENSG00000136682.14_4	784.464	0.170547	0.0637616	2.67477	0.0074781	0.117491	CBWD2
ENSG00000103326.11_3	4545.54	0.249688	0.093462	2.67155	0.00755024	0.118493	CAPN15
ENSG00000165868.14_4	71.6613	-0.696463	0.26077	-2.6708	0.00756712	0.118627	HSPA12A
ENSG00000119714.10_4	859.938	-0.36925	0.138471	-2.66662	0.00766172	0.119977	GPR68
ENSG00000155850.7_2	1913.92	-0.173085	0.0649481	-2.66497	0.00769947	0.120171	SLC26A2
ENSG00000102837.6_2	5.71526	2.54828	0.956063	2.66539	0.00768988	0.120171	OLFM4
ENSG00000137815.14_2	3052.71	0.149754	0.0561882	2.66522	0.00769385	0.120171	RTF1
ENSG00000232810.3_2	78.945	-0.464191	0.174261	-2.66376	0.00772719	0.120207	TNF
ENSG00000154589.6_2	296.39	0.443864	0.166625	2.66385	0.00772521	0.120207	LY96
ENSG00000008516.16_2	347.428	0.509899	0.191416	2.66382	0.00772591	0.120207	MMP25
ENSG00000109332.19_5	14819.7	0.154671	0.0580849	2.66285	0.00774822	0.120403	UBE2D3
ENSG00000116273.5_2	638.039	-0.208745	0.0785374	-2.6579	0.00786282	0.121917	PHF13
ENSG00000162747.10_4	160.795	1.243	0.467625	2.65811	0.00785801	0.121917	FCGR3B
ENSG00000135845.9_2	2235.21	0.170125	0.0640653	2.65549	0.00791921	0.122219	PIGC
ENSG00000147687.18_3	774.153	0.239819	0.0903317	2.65487	0.00793395	0.122219	TATDN1
ENSG00000180574.3_6	158.024	-1.44609	0.544565	-2.6555	0.00791899	0.122219	EIF2S3B
ENSG00000167977.8_3	1320.45	-0.18811	0.0708357	-2.65558	0.00791731	0.122219	KCTD5
ENSG00000140718.20_3	2219.83	0.161534	0.0608414	2.655	0.00793086	0.122219	FTO
ENSG00000131196.17_3	3366.16	0.218479	0.0822698	2.65564	0.00791576	0.122219	NFATC1
ENSG00000115042.9_3	795.055	0.189192	0.0712946	2.65367	0.00796215	0.122521	FAHD2A
ENSG00000146223.14_2	5755.56	-0.108946	0.0410697	-2.65271	0.00798488	0.122737	RPL7L1
ENSG00000177873.12_2	660.572	-0.178401	0.0673293	-2.64968	0.00805689	0.123309	ZNF619
ENSG00000169398.19_4	877.241	0.339603	0.128147	2.65011	0.0080465	0.123309	PTK2
ENSG00000182782.7_2	27.1908	0.996904	0.376287	2.64932	0.00806549	0.123309	HCAR2
ENSG00000140941.12_2	1861.71	0.153345	0.0578595	2.65029	0.00804216	0.123309	MAP1LC3B
ENSG00000128482.15_2	15.9625	-0.741877	0.280017	-2.6494	0.00806343	0.123309	RNF112
ENSG00000152558.14_4	28127.9	0.221867	0.0837859	2.64802	0.00809641	0.123649	TMEM123
ENSG00000242485.5_2	1862.92	0.15257	0.0576824	2.645	0.00816917	0.124226	MRPL20
ENSG00000126107.14_2	2382.84	-0.185718	0.070208	-2.64526	0.00816293	0.124226	HECTD3
ENSG00000122644.12_5	719.359	0.229752	0.0868395	2.64571	0.00815208	0.124226	ARL4A
ENSG00000168610.14_4	10776.2	0.147427	0.0557308	2.64534	0.00816078	0.124226	STAT3
ENSG00000033170.16_3	1880.34	-0.195729	0.0740134	-2.64451	0.00818097	0.124272	FUT8
ENSG00000132326.11_3	1139.89	-0.17235	0.0652004	-2.6434	0.00820791	0.124418	PER2
ENSG00000271503.5_2	1308.31	-0.754678	0.285497	-2.64339	0.00820812	0.124418	CCL5
ENSG00000162825.12	8.75976	1.19132	0.450857	2.64234	0.00823354	0.124572	NBPF8
ENSG00000111325.16_5	118.951	-0.326153	0.123438	-2.64225	0.00823583	0.124572	OGFOD2
ENSG00000131697.17_4	729.299	0.224378	0.0849411	2.64157	0.00825226	0.124688	NPHP4
ENSG00000126653.17_5	902.115	0.159483	0.0603827	2.6412	0.00826126	0.124691	NSRP1
ENSG00000168758.10_3	2707.5	-0.277484	0.105115	-2.6398	0.00829549	0.125075	SEMA4C
ENSG00000165669.13_2	2930.59	0.127713	0.0484337	2.63686	0.00836766	0.125896	FAM204A
ENSG00000182885.16_2	33.8609	1.10034	0.41725	2.63712	0.00836122	0.125896	ADGRG3
ENSG00000214253.8_2	2948.29	0.172122	0.0653068	2.6356	0.00839896	0.126233	FIS1
ENSG00000058056.8_2	877.94	0.168198	0.0638307	2.63507	0.00841209	0.126297	USP13
ENSG00000067113.16_3	270.369	0.255175	0.0968879	2.63371	0.00844578	0.126402	PLPP1
ENSG00000055208.18_4	8026.31	0.299494	0.113714	2.63375	0.00844474	0.126402	TAB2
ENSG00000140694.16_2	2786.4	0.143541	0.0544929	2.63411	0.00843569	0.126402	PARN
ENSG00000189227.5_2	210.202	0.221735	0.084223	2.63271	0.00847059	0.12664	C15orf61
ENSG00000078237.6_3	112.824	-0.314109	0.119363	-2.63155	0.00849968	0.126941	TIGAR
ENSG00000013364.18_3	12351.1	0.156952	0.0596587	2.63083	0.00851769	0.127076	MVP
ENSG00000204569.9_3	1430.83	-0.172725	0.0656822	-2.62971	0.00854575	0.127361	PPP1R10
ENSG00000196449.3_2	555.264	0.241395	0.091846	2.62825	0.00858248	0.127641	YRDC
ENSG00000198168.8_2	2508.53	0.295102	0.112272	2.62846	0.00857735	0.127641	SVIP
ENSG00000167395.10_4	3642.8	-0.157867	0.0600819	-2.62753	0.00860082	0.12778	ZNF646
ENSG00000114993.16_2	41.6008	-0.464306	0.176786	-2.62637	0.00862999	0.127945	RTKN
ENSG00000130300.8_2	31.8073	-0.786722	0.29952	-2.62661	0.00862411	0.127945	PLVAP
ENSG00000010165.19_3	2221.95	-0.209382	0.0798335	-2.62273	0.00872276	0.127985	METTL13
ENSG00000116667.13_4	266.551	-0.927419	0.353569	-2.62302	0.00871539	0.127985	C1orf21
ENSG00000042445.13_3	1444.36	-0.162179	0.0618348	-2.62277	0.00872182	0.127985	RETSAT
ENSG00000114902.13_3	1610.65	0.123792	0.0471966	2.6229	0.00871845	0.127985	SPCS1
ENSG00000163687.13_5	79.1393	-0.743169	0.283054	-2.62553	0.00865133	0.127985	DNASE1L3
ENSG00000178175.11_4	66.5135	-0.646791	0.246457	-2.62436	0.0086813	0.127985	ZNF366
ENSG00000104341.16_4	339.489	0.379712	0.144615	2.62568	0.00864753	0.127985	LAPTM4B
ENSG00000164976.8_3	156.849	-0.285703	0.108928	-2.62287	0.00871933	0.127985	MYORG
ENSG00000130844.17_4	1634.59	0.245392	0.0935354	2.62352	0.00870275	0.127985	ZNF331
ENSG00000100294.12_2	296.369	-0.220757	0.0841435	-2.62357	0.00870126	0.127985	MCAT
ENSG00000173846.12_2	2502.34	0.224099	0.0854857	2.62149	0.00875476	0.128299	PLK3
ENSG00000158321.16_5	1008.47	-0.608	0.231955	-2.62119	0.00876224	0.128299	AUTS2
ENSG00000106245.10_2	942.763	0.191185	0.072989	2.61937	0.00880928	0.128326	BUD31
ENSG00000119487.16_4	4407.62	0.100568	0.0383867	2.61986	0.00879652	0.128326	MAPKAP1
ENSG00000111581.9_4	2306.49	-0.187841	0.0717102	-2.61945	0.00880718	0.128326	NUP107
ENSG00000121067.17_5	4073.96	-0.124632	0.0475734	-2.61977	0.00879879	0.128326	SPOP
ENSG00000141384.12_3	1307.18	0.226985	0.0866521	2.6195	0.00880582	0.128326	TAF4B
ENSG00000159579.13_3	1571.66	-0.137359	0.0524561	-2.61855	0.00883037	0.128502	RSPRY1
ENSG00000142168.14_2	7032.39	0.175959	0.0672205	2.61764	0.00885396	0.128713	SOD1
ENSG00000237190.3_2	718.522	0.138561	0.0529787	2.61541	0.00891194	0.129424	CDKN2AIPNL
ENSG00000071051.13_3	6792.26	0.192973	0.073794	2.61503	0.00892204	0.129438	NCK2
ENSG00000119285.10_3	3714.86	-0.218418	0.0835383	-2.61458	0.00893363	0.129449	HEATR1
ENSG00000099622.13_3	13933.9	0.225508	0.0862595	2.6143	0.00894105	0.129449	CIRBP
ENSG00000143398.19_4	2534.45	-0.156655	0.059966	-2.61239	0.00899113	0.130042	PIP5K1A
ENSG00000127954.12_2	314.822	1.27442	0.488088	2.61104	0.00902675	0.130292	STEAP4
ENSG00000141385.9_3	2152.61	0.112563	0.0431081	2.61117	0.00902323	0.130292	AFG3L2
ENSG00000171596.6_2	121.611	-0.840591	0.322088	-2.60982	0.00905903	0.130587	NMUR1
ENSG00000169714.16_4	21491.1	0.139952	0.0536304	2.60957	0.00906563	0.130587	CNBP
ENSG00000163714.17_5	7416.9	0.221224	0.0848094	2.60848	0.00909455	0.130788	U2SURP
ENSG00000096070.19_4	1935.04	0.147753	0.0566461	2.60835	0.00909797	0.130788	BRPF3
ENSG00000145414.8_2	515.819	0.216303	0.083051	2.60445	0.00920207	0.132017	NAF1
ENSG00000101624.10_3	396.855	-0.235166	0.090291	-2.60453	0.00919999	0.132017	CEP76
ENSG00000162777.16_3	13835.1	-0.247901	0.0952355	-2.60303	0.00924045	0.132175	DENND2D
ENSG00000013392.7_2	296.375	0.288252	0.110738	2.60301	0.00924099	0.132175	RWDD2A
ENSG00000108733.9_3	269.146	-0.32382	0.124387	-2.60333	0.00923234	0.132175	PEX12
ENSG00000133818.13_3	178.376	-0.354798	0.13633	-2.60249	0.00925499	0.132242	RRAS2
ENSG00000198855.6_2	506.458	-0.217128	0.0834572	-2.60167	0.00927721	0.132426	FICD
ENSG00000189350.12_3	173.485	-0.412178	0.158505	-2.60041	0.00931138	0.132547	TOGARAM2
ENSG00000284713.1_3	27.2253	-0.908309	0.349216	-2.601	0.00929532	0.132547	AP003071.5
ENSG00000150687.11_3	238.047	-1.14562	0.440569	-2.60032	0.00931364	0.132547	PRSS23
ENSG00000082068.8_2	1761.35	0.124552	0.0479334	2.59844	0.00936484	0.133142	WDR70
ENSG00000183655.12_2	562.112	-0.285127	0.109811	-2.59652	0.00941743	0.133756	KLHL25
ENSG00000040275.16_5	428.452	-0.293258	0.112973	-2.59583	0.00943638	0.133891	SPDL1
ENSG00000167186.10_4	703.375	0.151694	0.0584723	2.59429	0.00947868	0.134357	COQ7
ENSG00000081721.11_2	900.131	0.152792	0.0589223	2.59311	0.00951131	0.134617	DUSP12
ENSG00000134283.17_4	4538.17	0.165773	0.0639327	2.59294	0.00951601	0.134617	PPHLN1
ENSG00000168906.12_2	4957.89	-0.139436	0.0538312	-2.59023	0.00959107	0.134993	MAT2A
ENSG00000114861.20_5	10846.7	0.297809	0.114981	2.59007	0.00959574	0.134993	FOXP1
ENSG00000146425.10_3	1790.27	0.265844	0.102588	2.59139	0.0095589	0.134993	DYNLT1
ENSG00000106344.8_3	2366.95	-0.150918	0.0582849	-2.58932	0.00961671	0.134993	RBM28
ENSG00000136875.12_2	1828.44	-0.137312	0.0530119	-2.59022	0.00959154	0.134993	PRPF4
ENSG00000110693.17_5	132.434	0.334751	0.129255	2.58984	0.009602	0.134993	SOX6
ENSG00000122025.14_2	394.584	-0.542267	0.20943	-2.58925	0.00961858	0.134993	FLT3
ENSG00000125741.4_4	1652.67	-0.183444	0.0708288	-2.58997	0.00959854	0.134993	OPA3
ENSG00000142065.13_2	1364.25	-0.246035	0.0951207	-2.58656	0.00969399	0.135917	ZFP14
ENSG00000084710.13_2	57.9874	-0.590695	0.228568	-2.58433	0.00975674	0.136153	EFR3B
ENSG00000137275.13_2	3255.41	-0.148434	0.0574564	-2.58341	0.0097828	0.136153	RIPK1
ENSG00000146242.8_2	32.3827	-0.692449	0.268054	-2.58325	0.00978753	0.136153	TPBG
ENSG00000106078.18_4	11.4544	-1.25656	0.486296	-2.58394	0.009768	0.136153	COBL
ENSG00000104613.11_3	4416.29	0.140731	0.0544352	2.5853	0.0097294	0.136153	INTS10
ENSG00000226288.2_4	30.5262	-0.538329	0.208278	-2.58466	0.00974756	0.136153	OR52I2
ENSG00000151491.13_5	244.61	0.400581	0.154983	2.58469	0.00974674	0.136153	EPS8
ENSG00000178951.8_3	4910.98	-0.132569	0.0513098	-2.5837	0.00977457	0.136153	ZBTB7A
ENSG00000188536.13_3	20.6551	1.48597	0.575663	2.58132	0.00984235	0.136782	HBA2
ENSG00000189292.15_4	39.609	-0.431791	0.167356	-2.58008	0.0098777	0.137021	ALKAL2
ENSG00000166265.11_2	12.3704	-0.91916	0.356258	-2.58004	0.00987888	0.137021	CYYR1
ENSG00000124091.9_2	110.922	-0.374726	0.145273	-2.57946	0.00989549	0.137118	GCNT7
ENSG00000151474.22_5	245.776	-0.335487	0.13009	-2.57888	0.00991223	0.137216	FRMD4A
ENSG00000204520.12_3	326.295	-0.427813	0.165956	-2.57787	0.00994116	0.137349	MICA
ENSG00000276023.4_2	352.237	-0.212397	0.0823819	-2.5782	0.00993152	0.137349	DUSP14
ENSG00000171843.15_2	3922.73	0.296688	0.115138	2.5768	0.00997199	0.137641	MLLT3
ENSG00000116809.11_2	1831.94	-0.188562	0.0732155	-2.57544	0.0100113	0.138	ZBTB17
ENSG00000159479.16_2	1301.34	-0.196435	0.0763087	-2.57422	0.0100466	0.138	MED8
ENSG00000255154.7_6	11.8677	0.69504	0.269909	2.57509	0.0100215	0.138	HTD2
ENSG00000058729.10_3	1171.31	-0.184687	0.07173	-2.57475	0.0100313	0.138	RIOK2
ENSG00000099956.19_5	2329.98	0.156904	0.0609489	2.57436	0.0100427	0.138	SMARCB1
ENSG00000178927.17_4	7458.28	0.19146	0.0743997	2.5734	0.0100706	0.138196	CYBC1
ENSG00000198732.10_3	9.87337	-1.2567	0.488612	-2.57198	0.0101117	0.138627	SMOC1
ENSG00000243772.7_3	7.66258	-1.55132	0.603323	-2.57129	0.010132	0.138771	KIR2DL3
ENSG00000134294.13_3	7697.13	-0.214479	0.0834286	-2.57081	0.010146	0.138829	SLC38A2
ENSG00000082516.8_2	1767.39	-0.159127	0.0619251	-2.56967	0.0101795	0.139153	GEMIN5
ENSG00000138668.18_4	4230.22	0.185827	0.0723475	2.56854	0.0102128	0.139474	HNRNPD
ENSG00000101017.13_5	253.241	0.425337	0.165618	2.56819	0.0102232	0.139481	CD40
ENSG00000111846.17_5	339.232	0.473815	0.184579	2.567	0.0102581	0.139824	GCNT2
ENSG00000125485.17_4	976.87	-0.221598	0.0863405	-2.56656	0.0102714	0.139831	DDX31
ENSG00000136485.14_2	7333.09	-0.167541	0.0652845	-2.56632	0.0102784	0.139831	DCAF7
ENSG00000162490.6_2	80.9238	-0.799711	0.311692	-2.56571	0.0102966	0.139945	DRAXIN
ENSG00000175202.4_4	7.27657	1.08435	0.42272	2.56516	0.0103127	0.14003	HIGD2B
ENSG00000170128.4_3	327.07	-0.682504	0.266266	-2.56324	0.0103701	0.140332	GPR25
ENSG00000163528.12_4	403.604	-0.218359	0.0851799	-2.5635	0.0103622	0.140332	CHCHD4
ENSG00000176986.15_2	4142.42	-0.147563	0.0575723	-2.56309	0.0103744	0.140332	SEC24C
ENSG00000125775.14_4	106.703	0.262988	0.102591	2.56347	0.0103632	0.140332	SDCBP2
ENSG00000158156.7_2	962.587	-0.21849	0.0852829	-2.56194	0.0104089	0.140663	XKR8
ENSG00000186529.15_4	52.2371	0.916834	0.35797	2.56121	0.0104309	0.140828	CYP4F3
ENSG00000178685.13_5	3634.9	0.217743	0.0850291	2.56081	0.0104428	0.140854	PARP10
ENSG00000203705.10_4	796.334	0.207735	0.0811533	2.55979	0.0104736	0.140868	TATDN3
ENSG00000197860.9_2	4146.62	0.219087	0.0855733	2.56023	0.0104604	0.140868	SGTB
ENSG00000168040.4_2	418.336	-0.27939	0.109141	-2.5599	0.0104702	0.140868	FADD
ENSG00000178460.17_2	120.214	0.370557	0.144785	2.55937	0.0104863	0.140906	MCMDC2
ENSG00000087995.15_2	847.848	-0.153647	0.0600733	-2.55766	0.0105381	0.141467	METTL2A
ENSG00000198783.5_2	1700.03	-0.161194	0.0630488	-2.55666	0.0105682	0.141738	ZNF830
ENSG00000177076.5_2	208.452	-0.257876	0.100944	-2.55465	0.0106294	0.142424	ACER2
ENSG00000095209.11_3	646.522	0.202007	0.0791127	2.55341	0.0106673	0.142798	TMEM38B
ENSG00000144867.11_4	1883.47	-0.209675	0.0821837	-2.55129	0.0107325	0.143399	SRPRB
ENSG00000158042.8_2	992.484	-0.19822	0.077685	-2.55159	0.0107232	0.143399	MRPL17
ENSG00000177302.14_3	2360.45	-0.145424	0.0570081	-2.55093	0.0107437	0.143415	TOP3A
ENSG00000096060.14_2	10793.3	-0.286003	0.112145	-2.5503	0.0107629	0.143462	FKBP5
ENSG00000180035.12_4	1075.17	-0.221899	0.0870139	-2.55016	0.0107675	0.143462	ZNF48
ENSG00000172765.17_5	1576.03	0.145298	0.0569899	2.54953	0.0107868	0.143585	TMCC1
ENSG00000101162.3_2	262.178	0.452946	0.177785	2.54771	0.0108432	0.1442	TUBB1
ENSG00000105819.13_2	3445.01	0.165263	0.0648943	2.54665	0.0108761	0.144384	PMPCB
ENSG00000147601.13_2	1178.45	0.159461	0.0626167	2.54661	0.0108773	0.144384	TERF1
ENSG00000235453.10_6	302.839	0.248035	0.0974117	2.54626	0.0108886	0.144398	SMIM27
ENSG00000159131.16_4	3153.39	-0.149511	0.0587254	-2.54592	0.0108989	0.1444	GART
ENSG00000184897.5_2	5284.69	0.237998	0.0935278	2.54468	0.0109379	0.144647	H1FX
ENSG00000285382.1_2	14.4566	0.839975	0.330056	2.54495	0.0109294	0.144647	FO393400.1
ENSG00000064012.21_5	7739.78	-0.199655	0.0784701	-2.54434	0.0109484	0.144651	CASP8
ENSG00000169252.5_2	602.439	-0.54644	0.214844	-2.54343	0.0109771	0.144699	ADRB2
ENSG00000122779.17_3	1661.33	0.135849	0.0534156	2.54325	0.0109826	0.144699	TRIM24
ENSG00000168795.4_2	1348.04	-0.166478	0.0654546	-2.54341	0.0109777	0.144699	ZBTB5
ENSG00000204822.6_3	121.73	-0.322084	0.126698	-2.54213	0.0110179	0.144895	MRPL53
ENSG00000185338.5_3	516.696	0.316702	0.124568	2.5424	0.0110093	0.144895	SOCS1
ENSG00000134755.15_5	192.858	1.24562	0.490104	2.54155	0.0110363	0.145003	DSC2
ENSG00000136240.9_3	1408.13	-0.141066	0.0555165	-2.54098	0.0110541	0.145103	KDELR2
ENSG00000095787.21_4	10319.2	0.132388	0.0521265	2.53975	0.0110932	0.145482	WAC
ENSG00000166833.20_6	67.2636	-0.611658	0.240873	-2.53934	0.0111062	0.145518	NAV2
ENSG00000091137.12_3	8.08673	-0.876157	0.345087	-2.53895	0.0111186	0.145546	SLC26A4
ENSG00000078618.21_3	4265.66	0.131137	0.051683	2.53734	0.0111698	0.145947	NRDC
ENSG00000179409.10_5	1802.65	-0.158741	0.062555	-2.53763	0.0111606	0.145947	GEMIN4
ENSG00000159596.6_2	667.425	0.156615	0.0617673	2.53556	0.0112268	0.145968	TMEM69
ENSG00000162402.13_2	10887.7	-0.187149	0.0738154	-2.53536	0.011233	0.145968	USP24
ENSG00000123505.15_3	5971.36	0.148193	0.0584419	2.53573	0.0112214	0.145968	AMD1
ENSG00000139651.10_2	3338.41	-0.172094	0.0678519	-2.53632	0.0112026	0.145968	ZNF740
ENSG00000255112.2_3	3551.54	0.180012	0.070964	2.53667	0.0111912	0.145968	CHMP1B
ENSG00000221890.3_2	788.537	0.312924	0.123382	2.53622	0.0112056	0.145968	NPTXR
ENSG00000180488.15_5	1671.47	0.168296	0.0664082	2.53427	0.0112683	0.146223	MIGA1
ENSG00000145982.12_4	1119.84	0.142972	0.0564191	2.53411	0.0112733	0.146223	FARS2
ENSG00000136319.11_3	1232.39	-0.132001	0.0521071	-2.53327	0.0113005	0.146265	TTC5
ENSG00000223573.7_4	39.8522	0.533366	0.210563	2.53305	0.0113074	0.146265	TINCR
ENSG00000125814.17_4	923.64	0.194846	0.0769076	2.53351	0.0112925	0.146265	NAPB
ENSG00000182324.6_3	99.1557	-0.380219	0.15013	-2.53261	0.0113218	0.146318	KCNJ14
ENSG00000172059.10_2	1007.51	0.477803	0.188691	2.53219	0.0113352	0.146358	KLF11
ENSG00000205238.9_2	194.918	0.585003	0.231126	2.5311	0.0113706	0.146682	SPDYE2
ENSG00000187144.11_2	179.343	-0.324802	0.128459	-2.52846	0.0114565	0.146882	SPATA21
ENSG00000143149.12_2	3309.92	-0.171326	0.0677692	-2.52808	0.0114689	0.146882	ALDH9A1
ENSG00000205639.10_5	72.5645	-0.45347	0.17934	-2.52854	0.0114537	0.146882	MFSD2B
ENSG00000135999.11_2	3982.3	0.232596	0.0919516	2.52955	0.0114209	0.146882	EPC2
ENSG00000173848.18_3	1607.84	0.361485	0.142983	2.52818	0.0114656	0.146882	NET1
ENSG00000174165.7_2	1423.31	0.119193	0.0471323	2.5289	0.0114422	0.146882	ZDHHC24
ENSG00000166260.11_5	1693.06	0.200165	0.0791527	2.52884	0.011444	0.146882	COX11
ENSG00000108370.16_4	95.3553	-0.63841	0.252313	-2.53023	0.0113987	0.146882	RGS9
ENSG00000008294.20_3	4240.77	-0.116537	0.0461216	-2.52673	0.0115128	0.147312	SPAG9
ENSG00000162643.12_3	26.2946	0.913734	0.361694	2.52626	0.0115283	0.147378	WDR63
ENSG00000112855.15_4	1631.86	-0.158317	0.0627121	-2.52451	0.0115859	0.147619	HARS2
ENSG00000100744.14_4	1076.36	-0.183996	0.0728864	-2.52443	0.0115888	0.147619	GSKIP
ENSG00000261732.1_6	38.9156	-0.485367	0.192266	-2.52446	0.0115877	0.147619	AL031708.1
ENSG00000099797.14_4	2615.33	0.172334	0.0682471	2.52515	0.0115649	0.147619	TECR
ENSG00000096746.17_2	2640.37	0.1882	0.0745629	2.52405	0.0116013	0.147646	HNRNPH3
ENSG00000117425.13_2	79.8291	0.351065	0.139171	2.52255	0.0116507	0.147995	PTCH2
ENSG00000188916.8_4	8.43929	-0.974504	0.386352	-2.52232	0.0116583	0.147995	INSYN2
ENSG00000203880.11_3	5895.47	0.235979	0.0935582	2.52227	0.0116599	0.147995	PCMTD2
ENSG00000100583.4_2	18.0152	0.614981	0.243863	2.52183	0.0116746	0.148048	SAMD15
ENSG00000173013.5_3	66.678	0.333332	0.132212	2.52119	0.0116959	0.148187	CCDC96
ENSG00000023697.12_4	717.938	0.167133	0.0663473	2.51906	0.0117669	0.148953	DERA
ENSG00000158458.19_3	15.0777	0.755911	0.300154	2.51841	0.0117885	0.149093	NRG2
ENSG00000197748.12_3	6.88951	-1.05565	0.419266	-2.51784	0.0118076	0.149202	CFAP43
ENSG00000163348.3_3	4184.15	-0.157735	0.0626712	-2.51687	0.0118402	0.149344	PYGO2
ENSG00000178700.7_5	806.07	-0.251563	0.100012	-2.51532	0.0118924	0.149344	DHFR2
ENSG00000118407.14_3	33.3036	-0.476531	0.189446	-2.51539	0.0118901	0.149344	FILIP1
ENSG00000095370.19_3	4180.31	-0.153985	0.0612054	-2.51587	0.0118737	0.149344	SH2D3C
ENSG00000139899.10_2	50.4882	0.512673	0.203775	2.51587	0.0118737	0.149344	CBLN3
ENSG00000187838.16_4	83.9966	-0.309891	0.123119	-2.517	0.0118359	0.149344	PLSCR3
ENSG00000196466.10_3	352.091	-0.228239	0.0907227	-2.51579	0.0118766	0.149344	ZNF799
ENSG00000119862.12_3	30.4534	0.531568	0.211399	2.51453	0.0119192	0.149548	LGALSL
ENSG00000071462.11_6	1586.64	0.136222	0.0541928	2.51365	0.0119489	0.149788	BUD23
ENSG00000198478.7_2	100.477	0.549287	0.218588	2.51289	0.0119745	0.149977	SH3BGRL2
ENSG00000166526.16_5	1722.71	-0.144596	0.0575615	-2.51202	0.0120042	0.150216	ZNF3
ENSG00000138073.13_3	2266.05	-0.147188	0.0586814	-2.50825	0.012133	0.151091	PREB
ENSG00000051620.10_2	3999.5	0.191134	0.0762253	2.50749	0.0121592	0.151091	HEBP2
ENSG00000147905.17_2	3452.94	0.182783	0.0728895	2.50768	0.0121528	0.151091	ZCCHC7
ENSG00000110002.15_3	620.725	0.182696	0.0728465	2.50796	0.0121429	0.151091	VWA5A
ENSG00000111530.12_4	8226.68	-0.15539	0.0619169	-2.50966	0.0120848	0.151091	CAND1
ENSG00000140470.13_4	612.408	0.276587	0.110263	2.50844	0.0121264	0.151091	ADAMTS17
ENSG00000219200.6	169.363	0.411944	0.164225	2.50842	0.0121273	0.151091	RNASEK
ENSG00000275023.4_4	26778	0.202516	0.0807212	2.50883	0.0121133	0.151091	MLLT6
ENSG00000185947.14_3	1822.83	0.253112	0.100964	2.50694	0.012178	0.151192	ZNF267
ENSG00000143353.11_2	476.706	0.237556	0.0948438	2.50471	0.0122552	0.151629	LYPLAL1
ENSG00000112293.14_2	85.4084	-0.340389	0.135905	-2.5046	0.0122589	0.151629	GPLD1
ENSG00000204315.3_2	9.79118	-0.879781	0.351239	-2.50479	0.0122523	0.151629	FKBPL
ENSG00000171302.16_3	2602.63	-0.184225	0.0735611	-2.50438	0.0122666	0.151629	CANT1
ENSG00000232388.4_6	786.939	0.189012	0.0754408	2.50543	0.0122302	0.151629	SMIM26
ENSG00000108406.9_2	2585.4	0.155755	0.0622142	2.50353	0.0122961	0.151862	DHX40
ENSG00000122299.11_2	2648.91	0.154454	0.0617063	2.50305	0.0123127	0.151873	ZC3H7A
ENSG00000167595.15_5	761.272	0.190916	0.0762781	2.50289	0.0123184	0.151873	PROSER3
ENSG00000136827.11_3	1977.83	-0.145027	0.0579862	-2.50106	0.0123824	0.15253	TOR1A
ENSG00000255819.7_3	9.15558	-1.26464	0.505976	-2.49942	0.0124399	0.152869	KLRC4-KLRK1
ENSG00000038532.15_4	2933.26	0.102229	0.0409024	2.49935	0.0124422	0.152869	CLEC16A
ENSG00000099937.10_2	119.54	-0.373211	0.149315	-2.49949	0.0124373	0.152869	SERPIND1
ENSG00000135899.17_3	4210.25	0.186594	0.0746969	2.49802	0.0124889	0.153178	SP110
ENSG00000174871.10_3	65.9725	-0.496535	0.198753	-2.49825	0.0124808	0.153178	CNIH2
ENSG00000171865.9_3	1043.21	0.167566	0.0671481	2.49547	0.0125789	0.154133	RNASEH1
ENSG00000112282.17_3	4010.61	-0.186401	0.0747035	-2.4952	0.0125885	0.154133	MED23
ENSG00000112029.9_3	406.982	-0.234723	0.0941016	-2.49436	0.0126185	0.154367	FBXO5
ENSG00000112146.16_3	2455.32	0.110298	0.0442288	2.49379	0.0126386	0.154481	FBXO9
ENSG00000112695.11_3	3384.54	0.151971	0.0609613	2.49291	0.01267	0.15473	COX7A2
ENSG00000182919.14_2	669.195	-0.186939	0.0750208	-2.49183	0.0127088	0.154938	C11orf54
ENSG00000156299.13_3	8787.41	0.179936	0.0722023	2.4921	0.012699	0.154938	TIAM1
ENSG00000139508.14_2	1367.34	0.171497	0.0688401	2.49124	0.0127298	0.155062	SLC46A3
ENSG00000137312.14_2	2984.78	0.189448	0.0760939	2.48966	0.0127866	0.155486	FLOT1
ENSG00000176383.8_3	145.453	-0.376746	0.151313	-2.48985	0.0127798	0.155486	B3GNT4
ENSG00000163885.11_4	69.9799	-0.471789	0.189666	-2.48747	0.0128656	0.156202	CFAP100
ENSG00000237693.4_2	88.7222	0.360701	0.14501	2.48742	0.0128674	0.156202	IRGM
ENSG00000080854.14_4	991.376	0.297658	0.119698	2.48674	0.012892	0.15627	IGSF9B
ENSG00000198840.2	3440.03	0.28726	0.115521	2.48665	0.0128951	0.15627	MT-ND3
ENSG00000158023.9_3	47.6638	-0.393923	0.158445	-2.48618	0.0129122	0.156345	WDR66
ENSG00000109220.10_3	1186.19	0.146542	0.0589787	2.48466	0.0129677	0.156659	CHIC2
ENSG00000166813.14_2	9.55991	-0.982034	0.395255	-2.48456	0.0129713	0.156659	KIF7
ENSG00000124203.6_3	9148.63	-0.22905	0.0921695	-2.48509	0.0129518	0.156659	ZNF831
ENSG00000196391.10_3	25.7839	0.506999	0.204125	2.48377	0.013	0.156715	ZNF774
ENSG00000161653.10_2	143.775	-0.276888	0.111484	-2.48365	0.0130042	0.156715	NAGS
ENSG00000141985.9_3	1964.03	-0.116044	0.0467284	-2.48338	0.0130143	0.156715	SH3GL1
ENSG00000131845.14_2	1072.83	-0.186378	0.0750549	-2.48322	0.0130201	0.156715	ZNF304
ENSG00000196407.11_2	293.62	-0.421156	0.169631	-2.48278	0.0130363	0.156777	THEM5
ENSG00000133256.12_2	646.094	0.24481	0.098652	2.48155	0.0130812	0.157073	PDE6B
ENSG00000174428.16_2	47.9864	0.993501	0.400363	2.4815	0.013083	0.157073	GTF2IRD2B
ENSG00000125637.15_3	19268.8	-0.136071	0.054842	-2.48114	0.0130961	0.157098	PSD4
ENSG00000108786.10_3	268.257	-0.309003	0.124588	-2.48021	0.0131307	0.157379	HSD17B1
ENSG00000003393.14_4	916.143	-0.171374	0.0691422	-2.47858	0.0131908	0.157703	ALS2
ENSG00000204256.12_6	4700.27	-0.177499	0.0716214	-2.4783	0.0132011	0.157703	BRD2
ENSG00000164663.14_4	338.556	0.21457	0.0865805	2.47827	0.013202	0.157703	USP49
ENSG00000173457.10_3	1096.91	-0.201291	0.0812177	-2.47841	0.0131968	0.157703	PPP1R14B
ENSG00000101558.13_4	4862.14	0.141962	0.0572944	2.47776	0.0132209	0.157796	VAPA
ENSG00000125249.6_2	1969.1	-0.202361	0.081693	-2.47709	0.0132459	0.157961	RAP2A
ENSG00000090621.13_4	6413.3	0.113571	0.0458648	2.4762	0.0132788	0.158084	PABPC4
ENSG00000119335.16_3	19968.4	0.111706	0.045115	2.47603	0.0132852	0.158084	SET
ENSG00000170962.12_2	77.1297	-0.927562	0.374634	-2.47591	0.0132896	0.158084	PDGFD
ENSG00000155367.15_3	28.5393	-0.782278	0.316032	-2.47531	0.0133119	0.15817	PPM1J
ENSG00000173726.10_2	7332.7	0.152818	0.0617415	2.47512	0.0133191	0.15817	TOMM20
ENSG00000116237.15_2	2286.2	-0.160394	0.0648175	-2.47455	0.0133404	0.15829	ICMT
ENSG00000163820.14_2	2951.65	-0.16638	0.0672515	-2.47399	0.0133613	0.158324	FYCO1
ENSG00000110013.12_2	322.899	0.218229	0.0882133	2.47388	0.0133656	0.158324	SIAE
ENSG00000157985.18_4	418.22	-0.609415	0.246559	-2.47168	0.0134481	0.158953	AGAP1
ENSG00000145354.11_4	627.724	0.150884	0.0610611	2.47103	0.0134724	0.158953	CISD2
ENSG00000070718.11_3	2684.48	0.251667	0.101855	2.47085	0.0134793	0.158953	AP3M2
ENSG00000148926.9_3	73.8575	0.903111	0.365439	2.4713	0.0134622	0.158953	ADM
ENSG00000166143.9_2	7.15552	-0.995746	0.40281	-2.472	0.0134361	0.158953	PPP1R14D
ENSG00000142544.6_2	541.679	-0.308677	0.124936	-2.47068	0.0134858	0.158953	CTU1
ENSG00000123612.15_2	467.22	0.43116	0.174572	2.46981	0.0135184	0.159024	ACVR1C
ENSG00000182180.13_3	2389.21	0.13794	0.0558524	2.46971	0.0135221	0.159024	MRPS16
ENSG00000205810.8_3	9.94777	-1.40949	0.570728	-2.46963	0.0135254	0.159024	KLRC3
ENSG00000188938.16_5	2561.08	0.103131	0.0417714	2.46892	0.013552	0.159205	FAM120AOS
ENSG00000174720.15_5	1261.92	0.147423	0.059732	2.46807	0.0135842	0.159451	LARP7
ENSG00000177535.8_4	27.5325	-0.655775	0.265767	-2.46748	0.0136067	0.159452	OR2B11
ENSG00000108798.8_4	1780.18	-0.381269	0.154506	-2.46766	0.0135998	0.159452	ABI3
ENSG00000126088.13_3	1686.76	0.130117	0.0527703	2.46573	0.0136734	0.159931	UROD
ENSG00000133606.10_5	8161.51	0.113344	0.0459612	2.46608	0.0136602	0.159931	MKRN1
ENSG00000184154.14_4	233.347	-0.278074	0.112785	-2.46552	0.0136813	0.159931	LRTOMT
ENSG00000153802.11_2	8.04337	-1.02839	0.417167	-2.46518	0.0136944	0.159952	TMPRSS11D
ENSG00000075043.18_4	16.0011	0.757392	0.307694	2.46151	0.0138354	0.161466	KCNQ2
ENSG00000163449.10_2	248.761	-0.230572	0.0936842	-2.46116	0.0138488	0.161489	TMEM169
ENSG00000049323.15_4	34.6175	0.772024	0.313938	2.45916	0.0139261	0.161902	LTBP1
ENSG00000154822.17_3	8129.36	0.189373	0.076998	2.45946	0.0139147	0.161902	PLCL2
ENSG00000086289.11_4	26.5813	-0.590253	0.240012	-2.45926	0.0139222	0.161902	EPDR1
ENSG00000155330.9_2	642.704	0.177861	0.0723286	2.45907	0.0139298	0.161902	C16orf87
ENSG00000131495.8_2	896.138	0.170375	0.0693495	2.45676	0.0140198	0.16258	NDUFA2
ENSG00000165028.11_2	42.0866	0.549804	0.223879	2.45581	0.0140568	0.16258	NIPSNAP3B
ENSG00000135441.7_3	582.192	0.197957	0.0806025	2.45596	0.0140509	0.16258	BLOC1S1
ENSG00000139719.10_5	1368.22	-0.15801	0.0643217	-2.45656	0.0140273	0.16258	VPS33A
ENSG00000090061.17_4	564.563	0.290839	0.118389	2.45663	0.0140247	0.16258	CCNK
ENSG00000132359.14_4	4660.49	-0.236264	0.0961865	-2.45632	0.014037	0.16258	RAP1GAP2
ENSG00000117139.17_4	3097.25	-0.12502	0.0509566	-2.45345	0.0141493	0.163261	KDM5B
ENSG00000065618.19_4	123.488	-0.406278	0.165583	-2.45362	0.0141426	0.163261	COL17A1
ENSG00000172009.14_3	1313.96	0.216345	0.0881806	2.45343	0.0141501	0.163261	THOP1
ENSG00000196159.11_2	19.1558	-1.19888	0.488764	-2.45288	0.0141717	0.163377	FAT4
ENSG00000172543.7_4	2079.99	-0.693589	0.282802	-2.45256	0.0141845	0.163392	CTSW
ENSG00000115350.11_2	1096.03	0.226946	0.0925518	2.45209	0.0142028	0.16347	POLE4
ENSG00000070950.9_3	1018.04	0.19813	0.0808165	2.45161	0.014222	0.163558	RAD18
ENSG00000198466.11_3	1362.34	0.145281	0.0592802	2.45076	0.0142556	0.163812	ZNF587
ENSG00000163798.13_4	1833.46	0.0816685	0.0333338	2.45002	0.0142849	0.163884	SLC4A1AP
ENSG00000176454.13_3	1311.04	-0.204349	0.0834008	-2.45021	0.0142773	0.163884	LPCAT4
ENSG00000124762.13_3	413.342	0.801333	0.327151	2.44943	0.0143082	0.164019	CDKN1A
ENSG00000141510.17_5	3593.01	-0.121595	0.0496541	-2.44884	0.0143317	0.164156	TP53
ENSG00000105261.7_3	16.2564	0.670956	0.274065	2.44816	0.0143588	0.164201	OVOL3
ENSG00000273154.3_6	8.52731	-0.723851	0.295653	-2.44831	0.0143527	0.164201	AL121845.3
ENSG00000138085.16_5	2369.15	0.153857	0.0628587	2.44766	0.0143787	0.164241	ATRAID
ENSG00000163701.18_3	102.507	-0.560739	0.22913	-2.44725	0.0143949	0.164241	IL17RE
ENSG00000145730.20_4	1324.92	-0.26598	0.108687	-2.4472	0.0143969	0.164241	PAM
ENSG00000182308.6_3	28.881	-0.531922	0.217508	-2.44552	0.0144642	0.164474	DCAF4L1
ENSG00000228049.7_3	191.733	0.49379	0.201939	2.44525	0.0144753	0.164474	POLR2J2
ENSG00000105856.13_5	5325.08	0.148834	0.0608594	2.44554	0.0144637	0.164474	HBP1
ENSG00000131966.13_4	1878.77	0.139282	0.056938	2.4462	0.0144372	0.164474	ACTR10
ENSG00000165617.14_5	724.81	0.732223	0.299441	2.4453	0.0144731	0.164474	DACT1
ENSG00000196539.3_2	17.4415	-1.0389	0.425024	-2.44433	0.014512	0.164759	OR2T3
ENSG00000198624.12_2	10047.2	0.149505	0.061181	2.44366	0.0145392	0.164936	CCDC69
ENSG00000160256.12_3	578.655	0.194473	0.0795923	2.44336	0.0145511	0.16494	FAM207A
ENSG00000198400.11_3	31.6186	0.546689	0.223833	2.44239	0.0145902	0.165124	NTRK1
ENSG00000177733.6_3	5473.23	0.157303	0.0644054	2.44238	0.0145906	0.165124	HNRNPA0
ENSG00000152256.13_4	4066.41	0.314799	0.12896	2.44105	0.0146445	0.165471	PDK1
ENSG00000135679.23_5	4055.06	-0.115124	0.0471569	-2.44131	0.0146342	0.165471	MDM2
ENSG00000155858.5_2	475.216	-0.181493	0.0743824	-2.44	0.0146871	0.165739	LSM11
ENSG00000103723.13_4	74.0946	0.418387	0.171477	2.43989	0.0146916	0.165739	AP3B2
ENSG00000162944.10_3	61.3203	-0.471812	0.193515	-2.43811	0.0147642	0.166293	RFTN2
ENSG00000151208.16_3	169.216	-0.57968	0.237753	-2.43816	0.0147622	0.166293	DLG5
ENSG00000171161.12_2	2278.88	-0.120605	0.0494959	-2.43667	0.0148231	0.166548	ZNF672
ENSG00000120913.23_4	2509.86	-0.168953	0.0693245	-2.43713	0.0148042	0.166548	PDLIM2
ENSG00000140471.16_2	3909.48	0.284795	0.116891	2.43641	0.0148337	0.166548	LINS1
ENSG00000174327.6_2	248.141	-0.231545	0.0950346	-2.43643	0.0148329	0.166548	SLC16A13
ENSG00000074356.16_2	3525.35	-0.0988632	0.0406247	-2.43358	0.0149505	0.167727	NCBP3
ENSG00000188659.9_4	83.3192	-1.474	0.605828	-2.43304	0.0149728	0.167844	SAXO2
ENSG00000148337.20_5	3689.4	0.104028	0.0427653	2.43254	0.0149935	0.167944	CIZ1
ENSG00000145725.19_4	1891.65	-0.168265	0.0691969	-2.43168	0.015029	0.168076	PPIP5K2
ENSG00000169740.13_2	930.04	0.169534	0.0697116	2.43193	0.0150187	0.168076	ZNF32
ENSG00000196787.3_2	4841.69	0.277208	0.114016	2.43131	0.0150444	0.168116	HIST1H2AG
ENSG00000180425.11_2	242.745	0.310813	0.127909	2.42996	0.0151005	0.16861	C11orf71
ENSG00000182585.9_2	8.09998	0.829543	0.341848	2.42665	0.0152391	0.169871	EPGN
ENSG00000136156.13_4	16478.1	0.188699	0.0777612	2.42664	0.0152394	0.169871	ITM2B
ENSG00000189114.6_3	832.173	-0.153669	0.0633318	-2.4264	0.0152493	0.169871	BLOC1S3
ENSG00000182108.10_5	314.84	-0.247112	0.101885	-2.42541	0.0152912	0.170205	DEXI
ENSG00000152484.13_2	1837.18	0.166901	0.0688323	2.42474	0.0153192	0.170382	USP12
ENSG00000183160.8_6	55.7597	0.639738	0.26388	2.42435	0.0153356	0.170432	TMEM119
ENSG00000187118.13_3	437.102	-0.261531	0.107902	-2.42378	0.0153598	0.170567	CMC1
ENSG00000118263.14_3	3008.37	0.253563	0.10471	2.42157	0.0154537	0.171272	KLF7
ENSG00000146112.11_3	1052.88	-0.198995	0.0821806	-2.42143	0.0154595	0.171272	PPP1R18
ENSG00000152464.14_3	553.347	-0.17229	0.0711405	-2.42183	0.0154425	0.171272	RPP38
ENSG00000187736.12_3	35.4727	-0.338504	0.139843	-2.42059	0.0154952	0.171534	NHEJ1
ENSG00000189195.12_5	408.753	0.234599	0.0969637	2.41945	0.0155439	0.171939	BTBD8
ENSG00000185436.11_2	241.617	-0.363222	0.15018	-2.41858	0.0155812	0.172217	IFNLR1
ENSG00000065518.7_2	1454.94	0.142875	0.0590825	2.41823	0.0155961	0.172248	NDUFB4
ENSG00000187045.18_5	74.19	-0.39838	0.164826	-2.41698	0.0156499	0.172708	TMPRSS6
ENSG00000234776.4_2	78.0722	-0.347888	0.143984	-2.41615	0.0156854	0.172966	C11orf94
ENSG00000179715.12_4	3643.67	0.254251	0.105247	2.41576	0.0157025	0.17302	PCED1B
ENSG00000168273.7_2	203.335	0.188174	0.0779252	2.41481	0.0157436	0.173198	SMIM4
ENSG00000047457.13_2	78.8084	-0.459588	0.190315	-2.41488	0.0157405	0.173198	CP
ENSG00000124507.10_2	243.628	-0.529277	0.219205	-2.41454	0.0157553	0.173198	PACSIN1
ENSG00000136925.14_2	749.353	-0.160886	0.0666502	-2.41389	0.0157834	0.173373	TSTD2
ENSG00000173531.15_3	425.061	-0.310623	0.128761	-2.4124	0.0158481	0.173949	MST1
ENSG00000077782.20_5	780.004	-0.485539	0.201315	-2.41184	0.0158722	0.17408	FGFR1
ENSG00000076604.14_3	490.879	-0.305846	0.126866	-2.41078	0.0159184	0.174452	TRAF4
ENSG00000144712.12_4	303.991	0.368419	0.15285	2.41033	0.015938	0.174532	CAND2
ENSG00000111653.19_3	2242.35	0.154427	0.0640791	2.40995	0.0159547	0.17458	ING4
ENSG00000113758.13_5	154.933	-0.367816	0.152711	-2.40857	0.0160152	0.174946	DBN1
ENSG00000124789.11_3	4989.67	-0.197687	0.0820812	-2.40843	0.0160214	0.174946	NUP153
ENSG00000108788.11_2	1855.14	-0.138289	0.0574208	-2.40834	0.0160251	0.174946	MLX
ENSG00000133226.16_5	4274.81	0.199802	0.0829744	2.408	0.0160401	0.174975	SRRM1
ENSG00000111341.9_2	15.218	0.658524	0.273578	2.40708	0.0160806	0.175154	MGP
ENSG00000126246.9_5	216.114	0.32883	0.136623	2.40684	0.0160912	0.175154	IGFLR1
ENSG00000186998.15_3	17.7904	-0.702493	0.29188	-2.40679	0.0160935	0.175154	EMID1
ENSG00000152409.8_2	3677.93	0.18917	0.0786728	2.40451	0.0161941	0.175979	JMY
ENSG00000170260.8_3	807.397	-0.29035	0.12074	-2.40475	0.0161836	0.175979	ZNF212
ENSG00000198912.10_2	1195.17	-0.15277	0.0635573	-2.40366	0.0162319	0.176121	C1orf174
ENSG00000112658.7_2	2770.48	-0.155411	0.0646488	-2.40393	0.0162199	0.176121	SRF
ENSG00000138623.10_4	132.296	-0.348908	0.145177	-2.40334	0.0162462	0.176141	SEMA7A
ENSG00000117151.12_3	415.713	0.234567	0.0976259	2.40272	0.0162738	0.176306	CTBS
ENSG00000104833.11_5	59.6855	-0.679133	0.282728	-2.40207	0.0163024	0.176347	TUBB4A
ENSG00000184117.11_3	2158.76	0.179461	0.0747063	2.40221	0.0162961	0.176347	NIPSNAP1
ENSG00000182768.8_3	1222.12	-0.160382	0.0668021	-2.40085	0.0163568	0.176801	NGRN
ENSG00000186446.11_2	220.48	-0.256997	0.107088	-2.39987	0.0164009	0.177142	ZNF501
ENSG00000176658.16_3	542.849	0.260685	0.108639	2.39956	0.0164149	0.177159	MYO1D
ENSG00000186017.14_3	810.32	-0.198495	0.0827322	-2.39925	0.0164286	0.177172	ZNF566
ENSG00000106554.12_4	1452.1	0.164305	0.0685001	2.39861	0.0164573	0.177173	CHCHD3
ENSG00000130037.4_2	19.5179	-1.13207	0.472029	-2.3983	0.0164712	0.177173	KCNA5
ENSG00000141736.13_3	442.157	-0.292688	0.122048	-2.39814	0.0164786	0.177173	ERBB2
ENSG00000167414.4_2	14.7361	1.10895	0.462297	2.39878	0.0164498	0.177173	GNG8
ENSG00000184990.12_3	2413.06	0.200663	0.0836937	2.39759	0.0165034	0.177305	SIVA1
ENSG00000268328.1	17.8067	0.823751	0.343641	2.39713	0.0165242	0.177395	AC019206.1
ENSG00000164930.11_3	351.384	-0.382375	0.159539	-2.39674	0.0165414	0.177446	FZD6
ENSG00000115368.9_2	2086.08	-0.22952	0.095809	-2.39559	0.0165935	0.177468	WDR75
ENSG00000113140.10_4	97.7845	0.733735	0.306285	2.3956	0.0165933	0.177468	SPARC
ENSG00000197226.12_1	5936.57	0.177256	0.0739811	2.39597	0.0165765	0.177468	TBC1D9B
ENSG00000166529.14_2	266.019	-0.230824	0.096346	-2.39578	0.0165851	0.177468	ZSCAN21
ENSG00000173660.11_2	3010.13	0.153722	0.0641986	2.39447	0.0166442	0.177876	UQCRH
ENSG00000070669.16_3	1090.82	0.245951	0.102774	2.39313	0.0167054	0.178396	ASNS
ENSG00000141627.13_3	2790.19	0.141565	0.0591664	2.39266	0.0167266	0.178489	DYM
ENSG00000169704.4_2	12.6825	1.02301	0.42773	2.39172	0.0167696	0.1788	GP9
ENSG00000148444.15_3	467.331	0.15842	0.0662436	2.39147	0.016781	0.1788	COMMD3
ENSG00000071054.16_4	9187.55	0.121375	0.050765	2.39093	0.0168059	0.178931	MAP4K4
ENSG00000183018.8_3	186.882	-0.357585	0.149588	-2.39046	0.0168272	0.179024	SPNS2
ENSG00000164199.17_6	54.7985	0.525333	0.219918	2.38877	0.016905	0.17948	ADGRV1
ENSG00000188211.8_2	112.409	-0.30671	0.1284	-2.3887	0.016908	0.17948	NCR3LG1
ENSG00000006744.18_4	3265.35	-0.122485	0.0512708	-2.38899	0.0168949	0.17948	ELAC2
ENSG00000170881.4_3	2753.12	0.219538	0.0919193	2.38837	0.0169232	0.179507	RNF139
ENSG00000153317.14_3	2202.37	0.218471	0.0915158	2.38725	0.0169749	0.179922	ASAP1
ENSG00000164168.7_2	1678.51	-0.13295	0.0557264	-2.38577	0.0170436	0.180111	TMEM184C
ENSG00000124564.17_3	10.9501	-1.1592	0.485772	-2.38629	0.0170192	0.180111	SLC17A3
ENSG00000189403.14_3	9904.46	0.145327	0.0609091	2.38597	0.0170341	0.180111	HMGB1
ENSG00000167208.14_3	5965.68	-0.160761	0.0673739	-2.3861	0.0170279	0.180111	SNX20
ENSG00000111737.11_2	3797.99	-0.10774	0.0451737	-2.38502	0.0170783	0.18021	RAB35
ENSG00000166147.13_3	32.442	-0.369832	0.155055	-2.38516	0.0170716	0.18021	FBN1
ENSG00000160712.12_2	18892.8	-0.128295	0.0538126	-2.3841	0.0171207	0.18039	IL6R
ENSG00000242616.3_3	35.1273	0.487637	0.204523	2.38426	0.0171135	0.18039	GNG10
ENSG00000138686.9_2	599.302	-0.149153	0.062569	-2.38381	0.0171343	0.180399	BBS7
ENSG00000163702.19_4	275.289	0.304084	0.127657	2.38205	0.0172165	0.181035	IL17RC
ENSG00000158104.11_2	47.5436	0.3537	0.14849	2.38197	0.0172202	0.181035	HPD
ENSG00000118496.4_2	944.267	-0.191011	0.0802086	-2.38143	0.0172456	0.181168	FBXO30
ENSG00000225973.3_5	392.298	-0.14479	0.0608252	-2.38043	0.0172926	0.181528	PIGBOS1
ENSG00000129071.9_2	2228.56	0.119046	0.0500198	2.37998	0.0173134	0.181612	MBD4
ENSG00000205707.10_5	375.752	0.32265	0.13562	2.37906	0.0173567	0.18189	ETFRF1
ENSG00000131876.16_3	1494.54	0.216061	0.0908248	2.37888	0.0173655	0.18189	SNRPA1
ENSG00000155090.14_2	1914.66	0.527557	0.221834	2.37816	0.0173991	0.181973	KLF10
ENSG00000156574.9_4	31.1009	-0.395824	0.166433	-2.37827	0.0173939	0.181973	NODAL
ENSG00000119508.17_2	16.4205	0.803181	0.337919	2.37684	0.0174616	0.182371	NR4A3
ENSG00000122378.13_3	416.024	0.299262	0.125909	2.37682	0.0174628	0.182371	PRXL2A
ENSG00000034533.11_4	1089.39	-0.184632	0.0777117	-2.37586	0.0175083	0.182428	ASTE1
ENSG00000189298.13_2	673.672	-0.159314	0.0670426	-2.3763	0.0174871	0.182428	ZKSCAN3
ENSG00000127362.2_3	78.6424	-0.394776	0.166173	-2.3757	0.0175158	0.182428	TAS2R3
ENSG00000198553.8_3	45.2122	-0.439549	0.185046	-2.37535	0.0175325	0.182428	KCNRG
ENSG00000138592.13_4	3658.67	-0.12474	0.0525104	-2.37553	0.017524	0.182428	USP8
ENSG00000196811.11_2	525.768	0.254396	0.107125	2.37476	0.0175601	0.182582	CHRNG
ENSG00000170791.17_4	2467.11	0.156691	0.065992	2.37439	0.017578	0.182634	CHCHD7
ENSG00000107249.22_4	107.719	0.619398	0.260913	2.37396	0.0175983	0.182711	GLIS3
ENSG00000171103.10_2	603.948	0.176641	0.0744394	2.37296	0.0176464	0.183076	TRMT61B
ENSG00000111845.4_2	634.597	-0.132187	0.0557209	-2.37231	0.0176774	0.183264	PAK1IP1
ENSG00000163481.7_3	789.244	-0.160689	0.0677457	-2.37195	0.0176946	0.183274	RNF25
ENSG00000110700.6_3	36438.9	0.177138	0.0746866	2.37175	0.0177041	0.183274	RPS13
ENSG00000186854.10_4	9819.66	0.24875	0.104923	2.37078	0.0177506	0.183622	TRABD2A
ENSG00000005882.11_4	616.221	0.137163	0.0578685	2.37026	0.0177756	0.183746	PDK2
ENSG00000249222.1_4	18.5443	0.706237	0.298204	2.3683	0.0178698	0.184585	ATP5MGL
ENSG00000150787.7_3	321.01	0.247672	0.104621	2.36733	0.0179169	0.184937	PTS
ENSG00000105982.16_2	169.058	0.343074	0.144973	2.36647	0.0179588	0.185235	RNF32
ENSG00000198841.3_3	229.217	0.191399	0.0809214	2.36524	0.0180183	0.185646	KTI12
ENSG00000206127.10_5	24.6281	-0.85842	0.362952	-2.36511	0.0180248	0.185646	GOLGA8O
ENSG00000132017.10_3	2466.48	-0.179454	0.0759222	-2.36366	0.0180953	0.186102	DCAF15
ENSG00000126005.16_5	982.69	0.206628	0.0874171	2.36371	0.0180932	0.186102	MMP24OS
ENSG00000135763.9_2	1441.35	-0.144388	0.0611508	-2.36118	0.0182171	0.18641	URB2
ENSG00000138030.12_3	157.421	-0.288337	0.122101	-2.36146	0.018203	0.18641	KHK
ENSG00000188981.10_4	110.233	-0.350486	0.148423	-2.3614	0.0182059	0.18641	MSANTD1
ENSG00000152818.18_4	25413.2	-0.159236	0.0673964	-2.36268	0.0181433	0.18641	UTRN
ENSG00000165030.3_2	234.005	0.451885	0.191299	2.3622	0.0181671	0.18641	NFIL3
ENSG00000170835.14_2	33.5784	-0.649336	0.274958	-2.36158	0.0181972	0.18641	CEL
ENSG00000075336.11_3	485.997	-0.19477	0.082488	-2.36119	0.0182166	0.18641	TIMM21
ENSG00000138640.14_5	1633.5	0.501605	0.212484	2.36068	0.0182417	0.186527	FAM13A
ENSG00000170340.10_2	1454.23	-0.158006	0.0669591	-2.35974	0.018288	0.186866	B3GNT2
ENSG00000146858.7_2	43.9282	-0.454359	0.192595	-2.35914	0.0183173	0.186937	ZC3HAV1L
ENSG00000137806.8_3	603.608	-0.210897	0.0893987	-2.35906	0.0183212	0.186937	NDUFAF1
ENSG00000117697.14_2	1577.55	0.104412	0.0442915	2.35738	0.0184044	0.187651	NSL1
ENSG00000120694.19_3	3069.71	-0.22384	0.0949807	-2.35669	0.0184387	0.187865	HSPH1
ENSG00000109255.11_3	5.69276	-1.03061	0.437485	-2.35577	0.0184845	0.188198	NMU
ENSG00000120910.14_4	3070.56	0.17119	0.0727071	2.35451	0.018547	0.188461	PPP3CC
ENSG00000165480.15_2	88.4556	0.481335	0.204436	2.35445	0.0185502	0.188461	SKA3
ENSG00000124171.8_2	431.025	-0.222261	0.0943997	-2.35446	0.0185494	0.188461	PARD6B
ENSG00000142655.12_2	961.345	0.127747	0.0542933	2.3529	0.0186278	0.188979	PEX14
ENSG00000169129.14_4	202.804	-0.24587	0.104491	-2.35302	0.0186217	0.188979	AFAP1L2
ENSG00000154001.13_3	2628.13	0.161009	0.0684561	2.352	0.0186727	0.189299	PPP2R5E
ENSG00000187800.13_2	20.3134	0.649012	0.276029	2.35124	0.0187109	0.189316	PEAR1
ENSG00000166507.17_3	158.176	0.28911	0.122964	2.35117	0.0187143	0.189316	NDST2
ENSG00000170310.14_3	1133.31	0.171858	0.0730923	2.35125	0.0187104	0.189316	STX8
ENSG00000118004.17_2	5.94402	1.38238	0.5882	2.35018	0.0187642	0.189685	COLEC11
ENSG00000112297.14_6	9356.15	-0.162355	0.0691066	-2.34934	0.0188066	0.189886	CRYBG1
ENSG00000183066.14_5	76.5535	0.287564	0.12242	2.349	0.0188241	0.189886	WBP2NL
ENSG00000198712.1	14571.5	0.287651	0.122457	2.349	0.0188241	0.189886	MT-CO2
ENSG00000167880.7_4	44.3187	0.906516	0.386324	2.34652	0.0189497	0.191016	EVPL
ENSG00000132676.15_5	5647.27	0.111684	0.0476097	2.34582	0.0189852	0.191137	DAP3
ENSG00000099139.13_3	1622.1	0.281788	0.120136	2.34557	0.0189979	0.191137	PCSK5
ENSG00000214517.9_3	862.384	-0.156848	0.0668721	-2.34549	0.019002	0.191137	PPME1
ENSG00000108389.9_3	4517.75	-0.0921273	0.0392878	-2.34494	0.0190303	0.191286	MTMR4
ENSG00000182481.8_3	498.555	-0.259243	0.110618	-2.3436	0.0190988	0.191839	KPNA2
ENSG00000147586.9_3	239.15	0.204026	0.0870776	2.34304	0.0191276	0.191992	MRPS28
ENSG00000007341.18_3	737.679	0.180828	0.0771943	2.34251	0.0191546	0.191992	ST7L
ENSG00000137720.7_3	258.914	0.302597	0.129165	2.34271	0.0191444	0.191992	C11orf1
ENSG00000173153.13_3	1579.85	-0.25924	0.110692	-2.34199	0.0191813	0.192124	ESRRA
ENSG00000113141.17_3	6468.85	0.132935	0.0567737	2.34149	0.0192068	0.192244	IK
ENSG00000082898.16_2	10319.6	0.139215	0.0594735	2.34079	0.0192428	0.192469	XPO1
ENSG00000123219.12_3	812.202	0.819676	0.350452	2.33891	0.0193399	0.193304	CENPK
ENSG00000100938.17_2	3697.02	0.095727	0.0409366	2.33842	0.0193654	0.193404	GMPR2
ENSG00000130255.12_5	34440.8	0.188526	0.0806289	2.3382	0.0193771	0.193404	RPL36
ENSG00000047579.19_3	605.954	0.206851	0.0884895	2.33758	0.0194093	0.193453	DTNBP1
ENSG00000174775.16_2	681.064	-0.187574	0.080238	-2.33772	0.0194015	0.193453	HRAS
ENSG00000163629.12_3	1338.74	-0.519625	0.222471	-2.3357	0.019507	0.193882	PTPN13
ENSG00000124562.9_3	1561.41	0.128904	0.0551718	2.3364	0.0194703	0.193882	SNRPC
ENSG00000147689.16_4	8.31383	-0.976415	0.418038	-2.33571	0.0195063	0.193882	FAM83A
ENSG00000100225.17_4	4574.71	0.106812	0.045729	2.33577	0.0195031	0.193882	FBXO7
ENSG00000154252.11_2	7.29835	1.02746	0.440129	2.33446	0.0195718	0.194259	GAL3ST2
ENSG00000108551.4_2	54.3733	-0.439658	0.188335	-2.33445	0.0195723	0.194259	RASD1
ENSG00000266338.6_2	950.806	0.314664	0.134809	2.33414	0.0195886	0.194286	NBPF15
ENSG00000150907.7_3	8104.47	0.191634	0.0821628	2.33238	0.019681	0.195065	FOXO1
ENSG00000162623.15_2	1188.96	-0.171441	0.0735428	-2.33117	0.0197445	0.195505	TYW3
ENSG00000004838.13_3	78.6034	-0.376241	0.161425	-2.33075	0.0197666	0.195505	ZMYND10
ENSG00000240184.6_4	36.7899	-0.602039	0.25828	-2.33095	0.0197559	0.195505	PCDHGC3
ENSG00000255529.8_6	1111.63	0.24324	0.104374	2.33047	0.0197813	0.195514	POLR2M
ENSG00000170222.11_2	1321.63	0.32441	0.139232	2.32999	0.0198065	0.195627	ADPRM
ENSG00000165521.15_5	510.418	0.248579	0.106699	2.32972	0.019821	0.195634	EML5
ENSG00000169495.4_2	29.3473	-0.547686	0.235162	-2.32897	0.0198605	0.195752	HTRA4
ENSG00000152223.13_4	5653.77	-0.138142	0.0593121	-2.32908	0.019855	0.195752	EPG5
ENSG00000134758.13_3	2327.99	0.249345	0.107091	2.32835	0.0198935	0.195941	RNF138
ENSG00000196569.12_3	169.278	-0.471222	0.202497	-2.32706	0.0199622	0.196482	LAMA2
ENSG00000117640.17_3	1087.38	0.172989	0.074363	2.32627	0.0200041	0.19653	MTFR1L
ENSG00000152147.10_3	785.684	-0.162356	0.0697901	-2.32634	0.0200002	0.19653	GEMIN6
ENSG00000076053.10_4	553.571	0.231564	0.0995593	2.32589	0.0200246	0.19653	RBM7
ENSG00000185088.13_2	1959.54	0.149384	0.0642327	2.32567	0.0200363	0.19653	RPS27L
ENSG00000125454.11_3	269.706	-0.176859	0.0760359	-2.32599	0.0200189	0.19653	SLC25A19
ENSG00000165055.15_3	1336.75	-0.134953	0.0580556	-2.32455	0.0200961	0.196981	METTL2B
ENSG00000163380.15_2	66.7478	-0.324164	0.139501	-2.32375	0.0201391	0.197265	LMOD3
ENSG00000105829.12_3	648.963	-0.161384	0.0694708	-2.32304	0.0201768	0.197499	BET1
ENSG00000115616.2_2	7.19251	-0.864193	0.372242	-2.32159	0.020255	0.197649	SLC9A2
ENSG00000185201.16_4	3122.37	0.254301	0.109511	2.32215	0.0202247	0.197649	IFITM2
ENSG00000196544.7_2	802.37	-0.235267	0.101342	-2.32153	0.0202585	0.197649	BORCS6
ENSG00000141753.6_2	194.847	-0.366336	0.157804	-2.32147	0.0202617	0.197649	IGFBP4
ENSG00000160014.16_2	13494.1	0.151545	0.0652578	2.32224	0.0202198	0.197649	CALM3
ENSG00000082701.15_5	3905.34	0.125348	0.0540549	2.31891	0.0204	0.198317	GSK3B
ENSG00000107954.10_3	428.208	-0.400307	0.172612	-2.31911	0.0203891	0.198317	NEURL1
ENSG00000187959.9_5	9.60195	-0.875027	0.377344	-2.31891	0.0203997	0.198317	CPSF4L
ENSG00000125733.17_3	427.81	-0.29312	0.126348	-2.31993	0.0203445	0.198317	TRIP10
ENSG00000198093.10_4	676.698	-0.222586	0.0959655	-2.31944	0.0203711	0.198317	ZNF649
ENSG00000136463.7_2	814.628	0.151112	0.0651997	2.31768	0.0204668	0.19883	TACO1
ENSG00000163879.10_2	31.9623	-0.497532	0.214741	-2.3169	0.0205094	0.199108	DNALI1
ENSG00000189152.10_3	34.0671	1.11897	0.483024	2.3166	0.0205257	0.199131	GRAPL
ENSG00000125388.19_5	123.488	0.224532	0.0969739	2.31538	0.0205919	0.199636	GRK4
ENSG00000185252.18_3	828.97	-0.1736	0.075014	-2.31424	0.0206546	0.200108	ZNF74
ENSG00000158019.20_6	760.413	0.157208	0.0679818	2.3125	0.0207502	0.200342	BABAM2
ENSG00000186265.9_2	1599.66	-0.242497	0.104824	-2.31336	0.0207026	0.200342	BTLA
ENSG00000090530.9_3	38.5186	-0.738297	0.319297	-2.31226	0.0207634	0.200342	P3H2
ENSG00000151327.12_5	1032.16	0.134872	0.058323	2.3125	0.0207502	0.200342	FAM177A1
ENSG00000102897.9_2	797.544	0.127776	0.05525	2.31269	0.0207395	0.200342	LYRM1
ENSG00000176387.6_2	66.4248	-0.446679	0.193163	-2.31245	0.0207531	0.200342	HSD11B2
ENSG00000116863.10_2	1322.74	-0.195195	0.0844918	-2.31022	0.0208758	0.20088	ADPRHL2
ENSG00000110944.8_2	503.627	-0.250006	0.108187	-2.31088	0.0208394	0.20088	IL23A
ENSG00000139364.10_5	7.9598	-1.31966	0.571202	-2.31032	0.0208702	0.20088	TMEM132B
ENSG00000128218.7_3	15.7607	0.835954	0.361822	2.3104	0.0208658	0.20088	VPREB3
ENSG00000143126.7_2	673.35	0.206894	0.0895987	2.30912	0.0209371	0.201061	CELSR2
ENSG00000100450.12_2	1505.45	-1.11253	0.481732	-2.30943	0.0209195	0.201061	GZMH
ENSG00000130307.11_4	28.9312	-0.540268	0.233961	-2.30922	0.0209313	0.201061	USHBP1
ENSG00000116661.10_3	239.465	0.483351	0.209442	2.3078	0.0210103	0.201591	FBXO2
ENSG00000127125.8_3	2114.79	0.0965576	0.0418431	2.30761	0.0210207	0.201591	PPCS
ENSG00000174944.8_3	142.28	-0.467749	0.202823	-2.3062	0.0210997	0.202213	P2RY14
ENSG00000184428.12_2	1274.96	0.1975	0.0856943	2.3047	0.0211831	0.202875	TOP1MT
ENSG00000152086.8_2	15.896	-0.556194	0.241544	-2.30266	0.0212981	0.203018	TUBA3E
ENSG00000159685.10_4	265.943	0.251647	0.109278	2.30281	0.0212896	0.203018	CHCHD6
ENSG00000114107.8_5	1048.71	0.194745	0.0845685	2.30281	0.0212895	0.203018	CEP70
ENSG00000173597.8_2	1934.17	0.295202	0.128194	2.30276	0.0212921	0.203018	SULT1B1
ENSG00000188707.5_3	1071.9	0.204523	0.0887684	2.30401	0.0212223	0.203018	ZBED6CL
ENSG00000174206.12_2	897.959	0.154096	0.0669078	2.3031	0.0212729	0.203018	C12orf66
ENSG00000102882.11_4	2189.77	0.148237	0.0643436	2.30383	0.0212322	0.203018	MAPK3
ENSG00000139687.15_4	2039.38	0.215757	0.0937176	2.3022	0.0213239	0.203084	RB1
ENSG00000103353.15_4	1970.67	-0.128071	0.0556339	-2.30203	0.0213336	0.203084	UBFD1
ENSG00000170271.10_4	359.566	-0.218531	0.0949549	-2.30142	0.0213677	0.203272	FAXDC2
ENSG00000183060.15_4	712.909	0.232192	0.10094	2.30029	0.0214318	0.203746	LYSMD4
ENSG00000189167.11_2	11.4312	0.632351	0.274978	2.29964	0.0214684	0.20382	ZAR1L
ENSG00000169689.14_5	772.827	0.197424	0.0858406	2.29989	0.0214546	0.20382	CENPX
ENSG00000186399.10_2	39.8023	-0.499896	0.21745	-2.2989	0.0215105	0.204084	GOLGA8R
ENSG00000166326.6_2	6623.64	0.16425	0.0714801	2.29784	0.021571	0.204427	TRIM44
ENSG00000108654.14_4	22944.9	0.225451	0.0981178	2.29776	0.0215755	0.204427	DDX5
ENSG00000186567.12_3	49.491	0.49431	0.215154	2.29747	0.0215918	0.204446	CEACAM19
ENSG00000259207.7_3	59.9026	0.784647	0.341603	2.29696	0.0216211	0.204587	ITGB3
ENSG00000140506.16_3	7.1717	-0.926137	0.403271	-2.29656	0.0216439	0.204666	LMAN1L
ENSG00000181004.9_2	257.388	-0.260365	0.113477	-2.29443	0.0217657	0.205681	BBS12
ENSG00000135953.10_2	659.853	-0.143367	0.0625154	-2.2933	0.0218306	0.206157	MFSD9
ENSG00000116679.15_2	9135.02	-0.173342	0.0757037	-2.28975	0.022036	0.207958	IVNS1ABP
ENSG00000063438.16_4	87.1815	0.942548	0.411764	2.28905	0.0220765	0.208202	AHRR
ENSG00000129353.14_4	10496.8	0.105207	0.0459751	2.28835	0.0221171	0.208447	SLC44A2
ENSG00000157890.17_3	204.385	-0.393039	0.171786	-2.28796	0.0221399	0.208485	MEGF11
ENSG00000101365.20_3	3548.69	0.106039	0.0463504	2.28778	0.0221506	0.208485	IDH3B
ENSG00000143947.13_2	75267.9	0.167549	0.0732676	2.28681	0.022207	0.208786	RPS27A
ENSG00000154548.8_2	40.833	-0.476693	0.208461	-2.28672	0.0222119	0.208786	SRSF12
ENSG00000254505.9_5	177.338	0.215509	0.0942556	2.28643	0.0222292	0.20881	CHMP4A
ENSG00000171476.21_3	863.046	-0.52211	0.228502	-2.28492	0.0223175	0.209501	HOPX
ENSG00000185614.4_3	102.402	-0.386443	0.169186	-2.28413	0.022364	0.209799	INKA1
ENSG00000126261.12_4	6244.5	0.152266	0.0666745	2.28373	0.0223876	0.209882	UBA2
ENSG00000126822.16_4	3116.23	-0.425226	0.186253	-2.28306	0.0224267	0.21011	PLEKHG3
ENSG00000113594.9_2	6.81199	-1.15146	0.504629	-2.28179	0.0225017	0.210365	LIFR
ENSG00000105865.10_2	313.687	0.222911	0.0976997	2.2816	0.0225132	0.210365	DUS4L
ENSG00000104228.12_2	3071.2	-0.182477	0.0799627	-2.28203	0.0224877	0.210365	TRIM35
ENSG00000141232.4_3	2164.63	0.248458	0.108865	2.28227	0.0224737	0.210365	TOB1
ENSG00000127152.17_2	26871.1	0.215188	0.0943255	2.28134	0.0225285	0.21037	BCL11B
ENSG00000163918.10_3	664.981	0.201367	0.0882783	2.28105	0.0225453	0.210388	RFC4
ENSG00000159899.14_2	234.145	-0.313149	0.137355	-2.27986	0.0226163	0.210912	NPR2
ENSG00000101782.14_3	3579.99	0.145459	0.0638095	2.27958	0.0226323	0.210923	RIOK3
ENSG00000024048.10_2	7643.28	-0.121465	0.0533294	-2.27764	0.0227478	0.21174	UBR2
ENSG00000138614.14_4	1523.22	-0.199945	0.0877872	-2.27761	0.0227497	0.21174	INTS14
ENSG00000206535.7_2	59.6484	0.338241	0.148554	2.2769	0.0227923	0.211858	LNP1
ENSG00000181896.11_4	11268.1	0.194603	0.0854659	2.27697	0.0227883	0.211858	ZNF101
ENSG00000162616.8_3	361.708	-0.214953	0.0944479	-2.27589	0.0228525	0.212012	DNAJB4
ENSG00000146072.6_2	137.272	-0.693507	0.304755	-2.27562	0.0228686	0.212012	TNFRSF21
ENSG00000166441.12_3	60455.1	0.204649	0.0899027	2.27634	0.0228256	0.212012	RPL27A
ENSG00000133794.17_3	2401.63	-0.175251	0.0770049	-2.27585	0.0228551	0.212012	ARNTL
ENSG00000054282.15_2	1495.68	0.163015	0.0716597	2.27485	0.0229149	0.212027	SDCCAG8
ENSG00000168061.14_3	409.213	-0.231167	0.101615	-2.27493	0.0229104	0.212027	SAC3D1
ENSG00000101460.12_2	104.159	0.375473	0.165031	2.27517	0.0228955	0.212027	MAP1LC3A
ENSG00000100439.10_2	529.424	-0.164609	0.0724018	-2.27355	0.0229928	0.212608	ABHD4
ENSG00000013523.9_4	2181.22	0.109303	0.048093	2.27274	0.0230417	0.212922	ANGEL1
ENSG00000145833.15_4	5116.34	0.0931137	0.0409823	2.27205	0.0230836	0.21317	DDX46
ENSG00000203772.7_2	324.118	-0.319141	0.14048	-2.27179	0.0230993	0.213177	SPRN
ENSG00000116922.14_4	878.644	-0.19831	0.0873191	-2.27109	0.0231416	0.213181	C1orf109
ENSG00000006638.11_2	137.195	0.47647	0.209826	2.27079	0.0231597	0.213181	TBXA2R
ENSG00000233927.4_2	20409.7	0.280625	0.123548	2.27139	0.0231235	0.213181	RPS28
ENSG00000087586.17_2	167.209	-0.363183	0.15993	-2.27089	0.0231535	0.213181	AURKA
ENSG00000172116.21_3	242.963	-0.908832	0.400561	-2.2689	0.0232746	0.214099	CD8B
ENSG00000181007.8_2	533.97	-0.230343	0.101533	-2.26865	0.0232897	0.214099	ZFP82
ENSG00000155827.11_2	4025.91	-0.117812	0.0519631	-2.26722	0.0233765	0.214759	RNF20
ENSG00000205560.12_3	105.924	-0.460529	0.203171	-2.2667	0.0234083	0.214911	CPT1B
ENSG00000214944.9_4	19.6445	-0.757807	0.334418	-2.26605	0.0234483	0.215139	ARHGEF28
ENSG00000165029.15_2	1170.46	0.423809	0.187099	2.26516	0.0235028	0.215501	ABCA1
ENSG00000120725.12_4	668.578	0.246926	0.109168	2.26189	0.0237042	0.217207	SIL1
ENSG00000134987.11_3	3012.71	-0.169448	0.0749351	-2.26127	0.0237425	0.217418	WDR36
ENSG00000112941.13_6	2258.83	-0.149471	0.0661387	-2.25997	0.0238234	0.218018	TENT4A
ENSG00000148680.15_3	36.0378	0.656822	0.290715	2.25934	0.0238625	0.218235	HTR7
ENSG00000188779.10_3	92.2563	0.395922	0.175259	2.25907	0.0238793	0.218248	SKOR1
ENSG00000169857.7_3	384.925	0.177093	0.078406	2.25867	0.0239041	0.218334	AVEN
ENSG00000108604.15_5	5917.33	-0.0953438	0.0422196	-2.25829	0.0239278	0.218411	SMARCD2
ENSG00000174529.7_2	139.888	-0.258449	0.114547	-2.25627	0.0240537	0.218555	TMEM81
ENSG00000280537.2_6	15.3056	-0.582478	0.258148	-2.25637	0.0240472	0.218555	AC068946.1
ENSG00000114054.13_3	1086.9	0.119391	0.0528984	2.25698	0.0240093	0.218555	PCCB
ENSG00000204475.9_2	128.939	-0.457537	0.202661	-2.25764	0.023968	0.218555	NCR3
ENSG00000172640.3_2	46.0793	0.479392	0.212488	2.25609	0.0240647	0.218555	OR10AD1
ENSG00000175820.3_2	15.9029	-0.577556	0.256002	-2.25606	0.0240668	0.218555	CCDC168
ENSG00000170779.10_2	774.86	-0.193611	0.0857676	-2.2574	0.0239834	0.218555	CDCA4
ENSG00000175595.14_2	783.361	-0.141324	0.0626098	-2.25722	0.0239946	0.218555	ERCC4
ENSG00000172738.11_2	16.0237	0.531703	0.235887	2.25405	0.0241929	0.21942	TMEM217
ENSG00000132259.12_2	8.37025	1.10887	0.491943	2.25407	0.024192	0.21942	CNGA4
ENSG00000160075.11_2	3875.14	0.0996239	0.044208	2.25352	0.0242261	0.219517	SSU72
ENSG00000052344.15_2	50.4155	-0.464692	0.206219	-2.25339	0.0242345	0.219517	PRSS8
ENSG00000157216.15_4	2298.35	0.18966	0.0842331	2.2516	0.0243474	0.220084	SSBP3
ENSG00000124688.13_2	704.521	-0.204203	0.0906872	-2.25173	0.0243394	0.220084	MAD2L1BP
ENSG00000198833.6_2	2810.16	0.234884	0.104338	2.25118	0.0243741	0.220084	UBE2J1
ENSG00000085563.14_3	832.209	-0.346532	0.153968	-2.25068	0.0244056	0.220084	ABCB1
ENSG00000253598.1_2	20.9886	-0.524567	0.233063	-2.25075	0.0244014	0.220084	SLC10A5
ENSG00000135048.13_6	6118.04	-0.159541	0.0708727	-2.2511	0.0243793	0.220084	CEMIP2
ENSG00000111796.3_2	4527.77	-0.421816	0.187385	-2.25107	0.024381	0.220084	KLRB1
ENSG00000047249.17_5	1824.62	0.111001	0.0493273	2.2503	0.0244302	0.220166	ATP6V1H
ENSG00000145715.14_2	2882.18	-0.151079	0.0671951	-2.24837	0.0245528	0.220432	RASA1
ENSG00000213676.12_5	2263.77	0.124481	0.0553465	2.24912	0.0245047	0.220432	ATF6B
ENSG00000183137.14_4	323.908	0.173711	0.0772376	2.24905	0.0245095	0.220432	CEP57L1
ENSG00000156928.4_2	590.393	0.160932	0.0715736	2.24849	0.0245452	0.220432	MALSU1
ENSG00000215271.7_3	828.383	-0.156855	0.0697493	-2.24884	0.0245229	0.220432	HOMEZ
ENSG00000196628.16_4	692.428	-0.444463	0.197659	-2.24863	0.0245361	0.220432	TCF4
ENSG00000130414.11_3	4152.6	0.130015	0.0578359	2.24799	0.0245767	0.220507	NDUFA10
ENSG00000162664.16_2	1099.41	0.225611	0.100485	2.24521	0.0247544	0.221263	ZNF326
ENSG00000144407.9_3	12.4288	0.791254	0.352334	2.24575	0.0247203	0.221263	PTH2R
ENSG00000152601.17_4	33284.7	0.225045	0.100231	2.24525	0.0247518	0.221263	MBNL1
ENSG00000177556.11_3	741.595	0.122668	0.0546182	2.24592	0.024709	0.221263	ATOX1
ENSG00000112699.10_4	536.8	0.174311	0.0776266	2.2455	0.024736	0.221263	GMDS
ENSG00000196605.7_3	456.356	0.175359	0.0780897	2.24562	0.0247286	0.221263	ZNF846
ENSG00000124193.14_2	10750.2	0.129909	0.057872	2.24477	0.0247828	0.221377	SRSF6
ENSG00000145592.13_3	45005.1	0.193349	0.0861528	2.24426	0.0248157	0.221393	RPL37
ENSG00000281106.3_5	686.059	-0.373974	0.166632	-2.24431	0.0248123	0.221393	TMEM272
ENSG00000247595.4_5	18.8428	-0.490402	0.218612	-2.24326	0.0248803	0.221691	SPTY2D1OS
ENSG00000181035.13_2	1409.92	-0.208992	0.0931618	-2.24332	0.024876	0.221691	SLC25A42
ENSG00000172771.11_2	56.0666	-0.326029	0.14536	-2.24291	0.0249026	0.22175	EFCAB12
ENSG00000181036.13_2	442.781	-0.915966	0.408492	-2.24231	0.0249414	0.221876	FCRL6
ENSG00000117597.17_4	1827.69	-0.176746	0.0788353	-2.24197	0.0249636	0.221876	UTP25
ENSG00000131730.15_2	119.3	-0.375091	0.167295	-2.24209	0.0249554	0.221876	CKMT2
ENSG00000135940.6_2	3844.88	0.155648	0.0694511	2.24112	0.0250182	0.221944	COX5B
ENSG00000174748.20_5	54564	0.125939	0.056191	2.24126	0.0250093	0.221944	RPL15
ENSG00000105879.11_2	2284.32	-0.213999	0.0954834	-2.24122	0.0250121	0.221944	CBLL1
ENSG00000197930.12_3	4597.17	0.171373	0.0765059	2.24	0.0250911	0.222368	ERO1A
ENSG00000109111.14_3	6943.06	-0.0809704	0.0361491	-2.2399	0.0250972	0.222368	SUPT6H
ENSG00000136816.15_2	1546.08	-0.135847	0.0606757	-2.2389	0.0251627	0.222809	TOR1B
ENSG00000133574.9_2	23986.2	-0.181722	0.0811809	-2.23848	0.0251896	0.222902	GIMAP4
ENSG00000120903.12_5	126.194	-0.274976	0.122853	-2.23825	0.0252046	0.222902	CHRNA2
ENSG00000106028.10_5	2209.39	0.140879	0.062959	2.23764	0.0252447	0.223118	SSBP1
ENSG00000178538.9_2	17.4691	-0.72052	0.322162	-2.23651	0.0253183	0.223629	CA8
ENSG00000075213.10_5	74.9435	1.1207	0.501275	2.23569	0.025372	0.223964	SEMA3A
ENSG00000175600.15_4	58.8378	0.409544	0.183236	2.23507	0.0254128	0.224016	SUGCT
ENSG00000277586.2_3	1007.18	0.48597	0.217442	2.23494	0.0254212	0.224016	NEFL
ENSG00000172938.3_2	39.4567	-0.473666	0.211943	-2.23488	0.0254252	0.224016	MRGPRD
ENSG00000162630.5_2	458.615	-0.408935	0.183001	-2.23461	0.0254431	0.224035	B3GALT2
ENSG00000147669.10_2	1264.62	0.136018	0.0609134	2.23297	0.025551	0.224846	POLR2K
ENSG00000147364.16_2	1884.01	0.208608	0.0934594	2.23207	0.0256102	0.225132	FBXO25
ENSG00000137522.17_3	798.9	-0.139106	0.0623237	-2.232	0.0256152	0.225132	RNF121
ENSG00000142676.14_4	86322.2	0.191765	0.0859301	2.23164	0.0256386	0.225198	RPL11
ENSG00000123609.10_3	1876.22	0.16797	0.0753286	2.22983	0.0257588	0.225835	NMI
ENSG00000137441.7_3	656.809	-1.01232	0.453922	-2.23017	0.0257363	0.225835	FGFBP2
ENSG00000127399.14_3	408.004	0.192097	0.0861436	2.22996	0.0257503	0.225835	LRRC61
ENSG00000121152.9_4	180.354	-0.585067	0.262491	-2.2289	0.0258205	0.226157	NCAPH
ENSG00000178252.17_4	8323.72	0.193117	0.0866461	2.2288	0.0258274	0.226157	WDR6
ENSG00000198498.9_3	629.838	-0.132066	0.0592987	-2.22713	0.0259386	0.226991	TMA16
ENSG00000088726.15_4	6.26575	1.03673	0.465623	2.22654	0.0259783	0.227049	TMEM40
ENSG00000137154.12_2	177030	0.173248	0.0778184	2.22631	0.0259932	0.227049	RPS6
ENSG00000136918.7_3	55.4315	0.486077	0.218322	2.22642	0.0259858	0.227049	WDR38
ENSG00000117528.12_3	1780.95	-0.111351	0.0500223	-2.22603	0.026012	0.227071	ABCD3
ENSG00000226124.7_3	83.7681	0.387614	0.174149	2.22576	0.0260303	0.227071	FTCDNL1
ENSG00000164830.18_4	3222.94	0.109702	0.0492918	2.22556	0.0260437	0.227071	OXR1
ENSG00000164114.18_5	317.201	0.277312	0.124648	2.22477	0.0260969	0.227396	MAP9
ENSG00000198799.11_3	2356.77	-0.156424	0.0703472	-2.22359	0.0261758	0.227729	LRIG2
ENSG00000173933.20_4	1518.4	0.192481	0.086559	2.2237	0.0261686	0.227729	RBM4
ENSG00000137501.17_4	1893.73	-0.317326	0.142716	-2.22348	0.0261833	0.227729	SYTL2
ENSG00000162576.16_2	366.854	-0.49086	0.220917	-2.22192	0.0262889	0.228368	MXRA8
ENSG00000128016.5_3	6309.34	0.254936	0.114735	2.22196	0.026286	0.228368	ZFP36
ENSG00000174348.13_3	9.09439	-1.20102	0.540688	-2.22128	0.0263319	0.228462	PODN
ENSG00000082781.11_3	73.3906	0.361536	0.162744	2.22151	0.0263167	0.228462	ITGB5
ENSG00000108506.12_4	1929.97	-0.151377	0.0681723	-2.22051	0.026384	0.228774	INTS2
ENSG00000109062.11_3	7220.73	-0.157835	0.0710941	-2.22009	0.0264126	0.228882	SLC9A3R1
ENSG00000198680.4_2	18.571	0.803944	0.362328	2.21883	0.0264984	0.229424	TUSC1
ENSG00000136011.14_3	16.5755	-0.670352	0.302138	-2.2187	0.0265075	0.229424	STAB2
ENSG00000146453.12_4	33.1115	-0.922874	0.416307	-2.21681	0.026636	0.230256	PNLDC1
ENSG00000169189.16_3	2306.17	0.124833	0.05631	2.21689	0.0266309	0.230256	NSMCE1
ENSG00000172375.13_3	1680.67	-0.154238	0.0696111	-2.21571	0.0267113	0.230767	C2CD2L
ENSG00000104714.13_4	2893.18	0.233452	0.105393	2.21505	0.0267567	0.231018	ERICH1
ENSG00000205710.3_2	67.8954	0.501215	0.22635	2.21434	0.0268055	0.2313	C17orf107
ENSG00000170142.11_3	1761.39	0.179743	0.0811846	2.21401	0.0268283	0.231356	UBE2E1
ENSG00000244476.2_2	91.4697	-0.320743	0.144982	-2.21229	0.0269468	0.232095	ERVFRD-1
ENSG00000146833.15_3	3588.13	-0.123709	0.0559166	-2.21239	0.0269399	0.232095	TRIM4
ENSG00000173406.15_4	71.0108	-0.420309	0.190019	-2.21193	0.0269712	0.232137	DAB1
ENSG00000005007.12_3	7206.62	-0.11294	0.0510691	-2.21151	0.0270007	0.232137	UPF1
ENSG00000100379.17_5	823.455	0.188665	0.0853024	2.21171	0.0269864	0.232137	KCTD17
ENSG00000122012.13_3	14.6833	-0.557316	0.252188	-2.20992	0.0271105	0.232768	SV2C
ENSG00000170807.11_3	40.856	0.606177	0.274271	2.21014	0.0270956	0.232768	LMOD2
ENSG00000270647.5_3	1773.58	0.142227	0.0643679	2.20959	0.0271336	0.232768	TAF15
ENSG00000196417.12_3	1512.7	-0.166974	0.0755708	-2.2095	0.0271396	0.232768	ZNF765
ENSG00000120053.11_3	671.316	-0.156798	0.0709854	-2.20888	0.0271829	0.232999	GOT1
ENSG00000119004.15_3	2526.06	0.0807425	0.036575	2.20758	0.0272733	0.233024	CYP20A1
ENSG00000005059.15_5	5172.59	0.145963	0.0661243	2.2074	0.0272858	0.233024	MCUB
ENSG00000172007.5_3	1231.86	-0.177468	0.0803905	-2.20758	0.0272738	0.233024	RAB33B
ENSG00000109686.17_6	101.715	0.431872	0.19565	2.20737	0.0272881	0.233024	SH3D19
ENSG00000151849.14_2	426.584	0.263332	0.119306	2.20719	0.0273007	0.233024	CENPJ
ENSG00000167193.7_2	2321.26	-0.0859206	0.0389164	-2.20782	0.0272565	0.233024	CRK
ENSG00000130479.10_5	1587.36	-0.208519	0.0944399	-2.20795	0.0272475	0.233024	MAP1S
ENSG00000135372.8_3	3407.46	-0.15628	0.0708345	-2.20626	0.0273655	0.233205	NAT10
ENSG00000166250.11_3	158.597	0.327957	0.148663	2.20605	0.0273808	0.233205	CLMP
ENSG00000120699.12_3	1250.67	0.198469	0.0899418	2.20664	0.0273396	0.233205	EXOSC8
ENSG00000275700.4_3	3386.27	0.110655	0.0501622	2.20595	0.0273875	0.233205	AATF
ENSG00000166262.15_5	303.426	0.24397	0.110615	2.20559	0.0274127	0.233279	FAM227B
ENSG00000167634.12_3	8.4968	-1.10599	0.501655	-2.20469	0.0274762	0.233679	NLRP7
ENSG00000055070.16_2	3940.63	0.0978535	0.0444091	2.20345	0.0275627	0.233794	SZRD1
ENSG00000183826.17_4	2993.99	0.146313	0.0664056	2.20332	0.027572	0.233794	BTBD9
ENSG00000181852.17_3	2571.37	-0.113802	0.0516485	-2.20339	0.027567	0.233794	RNF41
ENSG00000083817.8_2	466.282	-0.174448	0.0791532	-2.20393	0.027529	0.233794	ZNF416
ENSG00000100296.13_3	2617.14	0.0833593	0.0378252	2.2038	0.0275381	0.233794	THOC5
ENSG00000164985.14_2	7045.89	0.172514	0.0783067	2.20306	0.0275906	0.233812	PSIP1
ENSG00000132467.3_2	1610.21	-0.13803	0.0626604	-2.20282	0.0276073	0.233814	UTP3
ENSG00000262874.1_2	14.2194	-1.19218	0.541423	-2.20193	0.0276699	0.234205	C19orf84
ENSG00000106346.11_2	1337.96	-0.125789	0.0571473	-2.20114	0.0277259	0.234539	USP42
ENSG00000204356.13_4	1372.62	0.117268	0.0532983	2.20021	0.0277919	0.234957	NELFE
ENSG00000115289.13_3	506.843	-0.175378	0.0797284	-2.1997	0.0278284	0.235126	PCGF1
ENSG00000145675.14_2	15081.1	0.240826	0.109498	2.19936	0.0278523	0.235188	PIK3R1
ENSG00000156097.12_2	49.5966	0.320385	0.145691	2.19907	0.0278727	0.23522	GPR61
ENSG00000124570.19_4	2273.59	0.308325	0.140305	2.19753	0.0279824	0.235756	SERPINB6
ENSG00000149735.6_2	9.96282	-0.747609	0.340211	-2.19748	0.0279859	0.235756	GPHA2
ENSG00000104783.12_3	1254.08	-0.321297	0.146188	-2.19784	0.0279607	0.235756	KCNN4
ENSG00000204673.10_4	883.274	0.153535	0.0698935	2.1967	0.0280421	0.236089	AKT1S1
ENSG00000070756.15_3	47879.6	0.158628	0.0722352	2.196	0.0280921	0.23637	PABPC1
ENSG00000133048.12_2	13.9689	1.29683	0.5908	2.19505	0.0281602	0.236522	CHI3L1
ENSG00000178234.12_3	1881.06	0.115124	0.0524452	2.19513	0.028154	0.236522	GALNT11
ENSG00000089876.11_4	756.013	0.234568	0.106846	2.19537	0.0281369	0.236522	DHX32
ENSG00000116198.12_2	2138.24	-0.0871994	0.0397712	-2.19253	0.0283414	0.237003	CEP104
ENSG00000280670.2_4	163.737	0.733818	0.334605	2.19309	0.0283011	0.237003	CCDC163
ENSG00000070882.12_4	2172.76	-0.172506	0.0786515	-2.1933	0.0282861	0.237003	OSBPL3
ENSG00000269305.1	10.1237	0.836976	0.381687	2.19283	0.0283194	0.237003	AL158147.2
ENSG00000119725.18_3	207.887	0.260597	0.118818	2.19326	0.028289	0.237003	ZNF410
ENSG00000154229.11_3	7362.43	0.235994	0.107642	2.1924	0.0283509	0.237003	PRKCA
ENSG00000121406.8_2	1303.3	-0.17839	0.0813431	-2.19306	0.0283033	0.237003	ZNF549
ENSG00000157540.20_4	13501.8	0.121288	0.0552841	2.1939	0.0282428	0.237003	DYRK1A
ENSG00000142089.15_4	946.062	0.603355	0.275307	2.19157	0.0284104	0.237082	IFITM3
ENSG00000188215.9_3	592.309	-0.145231	0.0662573	-2.19192	0.0283852	0.237082	DCUN1D3
ENSG00000100100.12_4	31575.4	0.233875	0.106708	2.19174	0.0283985	0.237082	PIK3IP1
ENSG00000008256.15_3	626.579	-0.276867	0.126388	-2.19061	0.0284797	0.237381	CYTH3
ENSG00000158457.5_2	355.517	0.480111	0.219166	2.19063	0.0284788	0.237381	TSPAN33
ENSG00000203791.14_6	426.653	0.201844	0.0921775	2.18973	0.0285439	0.237637	EEF1AKMT2
ENSG00000121289.17_4	1123.01	-0.131166	0.0598978	-2.18983	0.0285367	0.237637	CEP89
ENSG00000105700.10_3	1417.2	0.123519	0.0564288	2.18894	0.0286012	0.237975	KXD1
ENSG00000119866.21_4	511.153	-0.385844	0.176319	-2.18833	0.0286457	0.238205	BCL11A
ENSG00000145425.9_2	67010.1	0.205934	0.0941309	2.18774	0.0286882	0.23842	RPS3A
ENSG00000151689.12_2	252.508	-0.253991	0.116121	-2.18729	0.0287211	0.238536	INPP1
ENSG00000183283.15_2	14394.3	0.160611	0.0734359	2.18709	0.0287359	0.238536	DAZAP2
ENSG00000145868.16_3	3579.91	-0.172542	0.078909	-2.18659	0.0287721	0.238619	FBXO38
ENSG00000257390.5_6	8.01447	0.732343	0.334939	2.18649	0.0287795	0.238619	AC023055.1
ENSG00000135966.12_2	2816.25	0.137848	0.063113	2.18415	0.0289513	0.239764	TGFBRAP1
ENSG00000083812.11_3	1123.2	-0.153777	0.0704017	-2.18428	0.0289417	0.239764	ZNF324
ENSG00000037637.10_3	2639.72	0.110501	0.0506334	2.18238	0.0290818	0.240283	FBXO42
ENSG00000006555.10_4	841.401	-0.222603	0.101991	-2.18257	0.0290675	0.240283	TTC22
ENSG00000138193.15_3	438.007	-0.237228	0.108711	-2.18219	0.0290958	0.240283	PLCE1
ENSG00000107651.12_2	2879.79	-0.128037	0.0586608	-2.18267	0.0290601	0.240283	SEC23IP
ENSG00000140264.19_5	8810.23	0.195513	0.0895965	2.18215	0.0290986	0.240283	SERF2
ENSG00000158941.16_5	5143.13	-0.123973	0.0568319	-2.18139	0.0291545	0.240605	CCAR2
ENSG00000167747.14_5	1171.65	0.18149	0.0832187	2.18088	0.0291921	0.240775	C19orf48
ENSG00000149571.11_4	37.1579	-0.690065	0.31647	-2.18051	0.0292197	0.240863	KIRREL3
ENSG00000204624.7_3	56.2684	0.549561	0.252198	2.17908	0.0293256	0.241456	DISP3
ENSG00000129158.10_3	1159.12	0.126332	0.0579728	2.17916	0.02932	0.241456	SERGEF
ENSG00000109956.12_2	135.902	-0.913188	0.419171	-2.17856	0.0293646	0.241637	B3GAT1
ENSG00000182004.12_2	1194.35	0.137678	0.0632331	2.1773	0.0294581	0.242167	SNRPE
ENSG00000167562.12_3	1047.21	-0.146305	0.0671975	-2.17723	0.0294632	0.242167	ZNF701
ENSG00000177613.8_3	3973.49	0.154929	0.0712472	2.17453	0.0296651	0.243513	CSTF2T
ENSG00000249931.4_3	8.62754	-0.933608	0.429314	-2.17465	0.0296561	0.243513	GOLGA8K
ENSG00000140830.8_2	662.431	-0.136388	0.0627259	-2.17436	0.0296783	0.243513	TXNL4B
ENSG00000072694.20_3	154.8	0.718201	0.330381	2.17386	0.0297159	0.24368	FCGR2B
ENSG00000135801.9_2	1536.53	-0.122808	0.0565049	-2.1734	0.0297501	0.243821	TAF5L
ENSG00000100888.13_4	10845.1	-0.107659	0.0495572	-2.17242	0.029824	0.244285	CHD8
ENSG00000167378.8_3	1202.55	-0.16227	0.0747159	-2.17183	0.0298683	0.244507	IRGQ
ENSG00000169641.13_4	2120.19	-0.146804	0.0676039	-2.17153	0.029891	0.244552	LUZP1
ENSG00000180801.13_3	11.8794	-0.768609	0.35403	-2.17103	0.0299291	0.244723	ARSJ
ENSG00000127666.9_2	787.666	-0.212953	0.0981093	-2.17057	0.0299636	0.244864	TICAM1
ENSG00000135637.13_3	1285.16	-0.187244	0.0862899	-2.16994	0.0300114	0.245113	CCDC142
ENSG00000144857.14_4	20.7324	0.452945	0.208775	2.16954	0.030042	0.245159	BOC
ENSG00000161911.11_2	42.3204	0.664151	0.306144	2.16941	0.0300516	0.245159	TREML1
ENSG00000242114.5_3	121.408	0.316506	0.14594	2.16875	0.030102	0.245429	MTFP1
ENSG00000258315.5_4	51.1889	0.340933	0.15736	2.16659	0.0302663	0.246628	C17orf49
ENSG00000257017.4	119.609	0.887066	0.409505	2.16619	0.0302966	0.246733	HP
ENSG00000176148.15_3	733.236	-0.126085	0.0582145	-2.16587	0.0303209	0.24679	TCP11L1
ENSG00000162430.16_5	1874.94	0.162968	0.075311	2.16393	0.0304696	0.247575	SELENON
ENSG00000091409.14_4	13676	0.2201	0.101699	2.16423	0.030447	0.247575	ITGA6
ENSG00000188996.4_3	53.0889	0.396453	0.183207	2.16396	0.0304673	0.247575	HUS1B
ENSG00000131469.14_4	33828.5	0.159743	0.0738344	2.16353	0.0305005	0.247683	RPL27
ENSG00000142599.17_4	5851.79	0.130621	0.0604148	2.16206	0.0306135	0.248317	RERE
ENSG00000185787.14_4	6547.05	0.141636	0.065504	2.16225	0.0305985	0.248317	MORF4L1
ENSG00000137193.13_2	16336.8	0.248009	0.114761	2.16109	0.0306881	0.24878	PIM1
ENSG00000164117.13_3	1099.74	-0.127782	0.0591435	-2.16053	0.0307314	0.248988	FBXO8
ENSG00000161638.10_3	7723.05	-0.162356	0.0751539	-2.16031	0.0307488	0.248988	ITGA5
ENSG00000164463.12_2	6638.39	0.194591	0.0900874	2.16002	0.0307709	0.249025	CREBRF
ENSG00000244754.8_4	12276.4	0.174373	0.0807902	2.15835	0.0309007	0.249933	N4BP2L2
ENSG00000107864.14_2	385.117	0.190768	0.0884077	2.15783	0.0309414	0.25012	CPEB3
ENSG00000104951.15_3	132.62	-0.409047	0.189615	-2.15725	0.030986	0.250338	IL4I1
ENSG00000070081.16_5	3486.48	0.251277	0.116495	2.15697	0.0310084	0.250376	NUCB2
ENSG00000188229.5_2	2108.31	-0.164401	0.0762528	-2.156	0.0310834	0.250697	TUBB4B
ENSG00000099866.14_4	53.8023	0.413637	0.191835	2.15621	0.031067	0.250697	MADCAM1
ENSG00000187513.8_2	12.9377	-0.666459	0.309421	-2.15389	0.0312489	0.25075	GJA4
ENSG00000143158.10_2	818.208	0.134739	0.0625176	2.15522	0.0311444	0.25075	MPC2
ENSG00000184349.12_3	16.2273	-1.13509	0.526683	-2.15517	0.0311488	0.25075	EFNA5
ENSG00000155329.11_2	776.233	-0.142698	0.0662238	-2.15479	0.0311784	0.25075	ZCCHC10
ENSG00000074201.8_3	5340.12	0.109452	0.0507961	2.15473	0.0311827	0.25075	CLNS1A
ENSG00000258311.5_6	50.0545	0.365131	0.169472	2.15453	0.0311988	0.25075	BLOC1S1-RDH5
ENSG00000256060.2_5	163.601	0.277201	0.128694	2.15395	0.0312439	0.25075	TRAPPC2B
ENSG00000088876.11_3	566.015	-0.178948	0.0830674	-2.15425	0.0312208	0.25075	ZNF343
ENSG00000155304.5_2	2070.37	-0.179412	0.0832526	-2.15503	0.0311592	0.25075	HSPA13
ENSG00000145780.7_2	1374.65	-0.174885	0.0812183	-2.15327	0.0312971	0.250753	FEM1C
ENSG00000107341.4_2	2820.41	0.173121	0.0804015	2.15321	0.0313022	0.250753	UBE2R2
ENSG00000182544.8_3	1235.25	-0.169557	0.0787405	-2.15337	0.0312896	0.250753	MFSD5
ENSG00000170631.14_3	437.73	-0.150278	0.0698407	-2.15172	0.0314191	0.251548	ZNF16
ENSG00000156411.9_3	2501.49	0.160731	0.0747162	2.15122	0.0314588	0.251582	ATP5MPL
ENSG00000133250.13_2	755.488	0.178108	0.0827883	2.15137	0.0314471	0.251582	ZNF414
ENSG00000189409.13_5	13.7713	-0.975265	0.453493	-2.15056	0.0315109	0.251857	MMP23B
ENSG00000103051.18_3	3726.74	0.150719	0.070093	2.15027	0.0315336	0.251894	COG4
ENSG00000178607.15_2	5996.04	-0.272071	0.126541	-2.15005	0.031551	0.251894	ERN1
ENSG00000259030.7_4	26.7655	-0.37336	0.173764	-2.14866	0.0316614	0.252633	FPGT-TNNI3K
ENSG00000171115.3_2	7749.96	-0.169049	0.0787041	-2.14791	0.0317211	0.252874	GIMAP8
ENSG00000168070.11_5	13.246	-0.734866	0.342143	-2.14783	0.0317271	0.252874	MAJIN
ENSG00000142937.11_2	97661	0.158538	0.0738654	2.14631	0.0318483	0.253129	RPS8
ENSG00000005469.11_2	693.095	-0.18066	0.08416	-2.14662	0.0318235	0.253129	CROT
ENSG00000148346.11_3	6.92388	1.38541	0.645352	2.14674	0.0318137	0.253129	LCN2
ENSG00000103489.11_3	3959.77	0.228038	0.106237	2.1465	0.0318331	0.253129	XYLT1
ENSG00000267216.1_6	145.002	0.23158	0.107884	2.14656	0.0318281	0.253129	AC020915.1
ENSG00000105370.7_2	7.0403	-1.0614	0.494787	-2.14517	0.0319392	0.253709	LIM2
ENSG00000049192.14_3	224.523	0.428409	0.199754	2.14469	0.0319777	0.253873	ADAMTS6
ENSG00000163686.14_3	372.104	-0.268033	0.125072	-2.14304	0.0321102	0.254468	ABHD6
ENSG00000197208.5_2	142.732	0.613929	0.2865	2.14286	0.0321243	0.254468	SLC22A4
ENSG00000158169.13_5	316.183	-0.208761	0.0974143	-2.14303	0.032111	0.254468	FANCC
ENSG00000159593.14_4	2332.97	0.211242	0.0985612	2.14325	0.0320928	0.254468	NAE1
ENSG00000118971.7_4	19422	-0.16859	0.0786888	-2.14249	0.0321545	0.254565	CCND2
ENSG00000159199.13_4	1011.16	0.133227	0.0621902	2.14225	0.0321737	0.254576	ATP5MC1
ENSG00000177954.12_3	103890	0.25227	0.117785	2.14178	0.0322108	0.25465	RPS27
ENSG00000170903.10_3	1112.48	-0.151543	0.0707588	-2.14168	0.032219	0.25465	MSANTD4
ENSG00000139496.15_4	2661.08	-0.123238	0.0575647	-2.14085	0.032286	0.254754	NUP58
ENSG00000132938.19_4	79.808	-0.378492	0.176766	-2.1412	0.0322579	0.254754	MTUS2
ENSG00000101132.9_2	497.532	0.187687	0.0876613	2.14104	0.0322706	0.254754	PFDN4
ENSG00000151176.7_2	1452.95	0.240443	0.112349	2.14014	0.0323436	0.255067	PLBD2
ENSG00000050344.8_2	1494.15	-0.211343	0.0987669	-2.13982	0.0323694	0.255129	NFE2L3
ENSG00000263155.5_6	18.1948	0.795053	0.371672	2.13912	0.0324257	0.255431	MYZAP
ENSG00000182218.9_2	14.2894	-0.718843	0.336104	-2.13875	0.0324559	0.255527	HHIPL1
ENSG00000021300.13_5	2032.13	0.226461	0.10593	2.13783	0.0325305	0.255972	PLEKHB1
ENSG00000173662.20_3	30.4057	-0.574042	0.268615	-2.13705	0.032594	0.256178	TAS1R1
ENSG00000112290.12_3	26.2895	0.601096	0.281301	2.13684	0.0326107	0.256178	WASF1
ENSG00000149516.13_3	7.10093	0.924562	0.432594	2.13725	0.0325775	0.256178	MS4A3
ENSG00000119669.4_2	2720.7	-0.153076	0.0716512	-2.1364	0.0326468	0.25632	IRF2BPL
ENSG00000127184.12_5	7279.75	0.14385	0.0673492	2.13588	0.0326893	0.256511	COX7C
ENSG00000115685.14_3	2589.94	0.0912976	0.0427571	2.13526	0.0327396	0.256591	PPP1R7
ENSG00000135297.15_3	3306.13	-0.109683	0.0513718	-2.13509	0.0327536	0.256591	MTO1
ENSG00000140832.9_3	11.9112	-0.596747	0.279483	-2.13518	0.0327464	0.256591	MARVELD3
ENSG00000165816.12_3	6.14343	-0.830304	0.388983	-2.13455	0.0327976	0.256794	VWA2
ENSG00000122566.21_4	20744.6	0.123798	0.0580036	2.13431	0.0328171	0.256805	HNRNPA2B1
ENSG00000090432.6_2	1282.34	-0.144899	0.0679122	-2.13363	0.0328734	0.256843	MUL1
ENSG00000114391.12_2	41930.5	0.140348	0.0657954	2.1331	0.0329169	0.256843	RPL24
ENSG00000151292.17_4	4380.73	0.127945	0.0599952	2.13258	0.0329588	0.256843	CSNK1G3
ENSG00000037749.12_4	989.577	-0.18522	0.0868545	-2.13254	0.0329626	0.256843	MFAP3
ENSG00000104221.12_2	441.36	-0.171515	0.0804293	-2.13249	0.0329666	0.256843	BRF2
ENSG00000165714.10_3	1205.47	0.187528	0.0879349	2.13258	0.0329596	0.256843	BORCS5
ENSG00000123349.13_3	19718.5	0.139837	0.0655701	2.13264	0.0329546	0.256843	PFDN5
ENSG00000166128.12_2	6749.48	-0.175245	0.0821379	-2.13355	0.0328799	0.256843	RAB8B
ENSG00000163002.12_5	597.906	-0.2101	0.098568	-2.13153	0.0330457	0.257318	NUP35
ENSG00000126249.7_4	165	-0.244147	0.114568	-2.13103	0.0330868	0.257497	PDCD2L
ENSG00000187630.16_4	501.059	0.225423	0.105837	2.1299	0.03318	0.258081	DHRS4L2
ENSG00000258947.6_5	6.45766	1.00418	0.471685	2.12892	0.0332613	0.25843	TUBB3
ENSG00000174292.12_4	925.112	-0.263325	0.123687	-2.12895	0.0332581	0.25843	TNK1
ENSG00000228716.6_3	627.148	0.230071	0.108136	2.12761	0.0333692	0.259049	DHFR
ENSG00000149679.11_4	474.461	0.144558	0.0679538	2.12729	0.0333957	0.259049	CABLES2
ENSG00000205581.10_3	6473.33	0.137751	0.0647518	2.12737	0.0333896	0.259049	HMGN1
ENSG00000124610.4_2	72.4782	0.470575	0.221379	2.12565	0.0335324	0.259967	HIST1H1A
ENSG00000196646.11_3	2012.32	0.143094	0.0673892	2.1234	0.0337203	0.261282	ZNF136
ENSG00000162063.12_3	407.553	-0.268801	0.126624	-2.12283	0.033768	0.261509	CCNF
ENSG00000179913.10_3	69.442	-0.827234	0.389918	-2.12156	0.0338748	0.262193	B3GNT3
ENSG00000115009.12_3	18.1167	-0.598638	0.282202	-2.12131	0.0338954	0.262209	CCL20
ENSG00000188976.10_2	3497.3	0.0884683	0.0417232	2.12036	0.0339757	0.26257	NOC2L
ENSG00000122188.12_2	2500.82	-0.206096	0.0972076	-2.12016	0.0339926	0.26257	LAX1
ENSG00000178301.3_2	140.942	0.266412	0.12566	2.1201	0.0339975	0.26257	AQP11
ENSG00000148516.21_3	3092.09	0.239817	0.113134	2.11976	0.034026	0.262648	ZEB1
ENSG00000161405.16_2	16475	-0.195924	0.0924391	-2.1195	0.0340485	0.262678	IKZF3
ENSG00000205038.11_3	15.0878	0.878888	0.414743	2.11912	0.0340806	0.262783	PKHD1L1
ENSG00000167723.14_3	18.9161	-0.5788	0.273216	-2.11847	0.0341352	0.26293	TRPV3
ENSG00000101138.11_3	1745.38	-0.115779	0.0546524	-2.11845	0.0341366	0.26293	CSTF1
ENSG00000188739.14_3	133.431	0.306653	0.144798	2.1178	0.0341919	0.262995	RBM34
ENSG00000174007.7_3	343.691	-0.259578	0.122567	-2.11786	0.0341873	0.262995	CEP19
ENSG00000109475.16_2	56352.5	0.153804	0.0726428	2.11726	0.0342377	0.262995	RPL34
ENSG00000203797.9_3	20.241	1.06216	0.501594	2.11757	0.0342116	0.262995	DDO
ENSG00000100664.10_3	10184.2	0.112504	0.0531322	2.11743	0.0342234	0.262995	EIF5
ENSG00000083844.10_4	4702.22	-0.103933	0.0491194	-2.11592	0.0343516	0.263727	ZNF264
ENSG00000230510.6_4	38.1187	0.356916	0.168756	2.11498	0.0344314	0.264198	PPP5D1
ENSG00000128203.6_2	415.436	-0.225672	0.106737	-2.11429	0.0344908	0.26451	ASPHD2
ENSG00000206561.12_5	281.858	-0.351682	0.166381	-2.11372	0.0345395	0.264741	COLQ
ENSG00000129810.14_5	79.8705	-0.391285	0.185163	-2.11319	0.0345842	0.264798	SGO1
ENSG00000073578.16_4	6976.87	0.10835	0.0512726	2.11321	0.034583	0.264798	SDHA
ENSG00000116786.12_4	3565.58	0.115928	0.0548723	2.11269	0.034627	0.264803	PLEKHM2
ENSG00000154188.9_3	30.4791	0.72403	0.342731	2.11253	0.0346408	0.264803	ANGPT1
ENSG00000132386.10_2	425.821	-0.326394	0.154479	-2.11287	0.0346118	0.264803	SERPINF1
ENSG00000101210.11_3	20.5491	0.708606	0.335472	2.11226	0.0346638	0.264836	EEF1A2
ENSG00000205129.8_2	7.74647	0.83364	0.395039	2.11027	0.0348351	0.265659	C4orf47
ENSG00000113312.10_3	2736.04	0.0870259	0.0412418	2.11014	0.0348464	0.265659	TTC1
ENSG00000103044.10_2	136.476	-0.256136	0.121362	-2.11052	0.0348138	0.265659	HAS3
ENSG00000188522.14_3	929.652	-0.216264	0.102474	-2.11044	0.0348207	0.265659	FAM83G
ENSG00000116212.14_3	342.725	-0.12155	0.0576382	-2.10884	0.0349581	0.266174	LRRC42
ENSG00000115661.13_2	1063.53	0.149281	0.0707928	2.1087	0.0349701	0.266174	STK16
ENSG00000114023.15_2	1040.92	0.163562	0.0775625	2.10877	0.0349643	0.266174	FAM162A
ENSG00000120158.11_2	898.307	0.154366	0.0732188	2.10828	0.0350064	0.266307	RCL1
ENSG00000164211.12_2	866.404	0.262202	0.124384	2.10801	0.0350302	0.266329	STARD4
ENSG00000177570.14_3	525.983	0.396431	0.188076	2.10782	0.0350468	0.266329	SAMD12
ENSG00000215717.5_3	2706.91	0.162665	0.0772061	2.10689	0.0351272	0.266798	TMEM167B
ENSG00000179841.8_2	279.094	-0.284849	0.135301	-2.10529	0.035266	0.267709	AKAP5
ENSG00000196456.11_3	202.382	-0.211598	0.100576	-2.10386	0.0353907	0.268419	ZNF775
ENSG00000142207.6_2	3376.35	-0.16218	0.0770897	-2.10378	0.0353973	0.268419	URB1
ENSG00000196843.15_2	3778.83	0.150493	0.0715588	2.10307	0.0354596	0.268604	ARID5A
ENSG00000158985.13_2	22811.7	0.192683	0.0916126	2.10324	0.0354447	0.268604	CDC42SE2
ENSG00000097021.19_3	316.4	0.285353	0.135708	2.1027	0.0354918	0.268613	ACOT7
ENSG00000014824.13_3	2567.07	0.123294	0.0586382	2.10262	0.0354986	0.268613	SLC30A9
ENSG00000249115.8_3	1467.3	0.203621	0.0968848	2.10168	0.0355815	0.269097	HAUS5
ENSG00000125863.19_3	961.809	-0.204808	0.0975093	-2.1004	0.035694	0.269804	MKKS
ENSG00000163472.18_3	424.809	-0.161852	0.0771025	-2.09918	0.0358007	0.270206	TMEM79
ENSG00000250565.6_3	511.987	0.173868	0.0828428	2.09877	0.0358371	0.270206	ATP6V1E2
ENSG00000213901.10_5	35.9713	-0.468938	0.223411	-2.09899	0.0358176	0.270206	SLC23A3
ENSG00000163430.11_4	16.78	0.780742	0.372082	2.09831	0.0358779	0.270206	FSTL1
ENSG00000165985.9_2	139.664	0.455872	0.21726	2.09828	0.0358803	0.270206	C1QL3
ENSG00000197299.11_3	599.987	-0.173407	0.0826307	-2.09858	0.0358543	0.270206	BLM
ENSG00000103343.12_3	528.835	-0.150639	0.0717488	-2.09953	0.0357705	0.270206	ZNF174
ENSG00000173272.15_3	2257.14	0.204823	0.0976277	2.098	0.0359052	0.27025	MZT2A
ENSG00000048740.18_4	14348.1	-0.127225	0.0606527	-2.0976	0.0359404	0.270372	CELF2
ENSG00000088854.12_3	823.234	-0.165674	0.0790059	-2.09698	0.0359952	0.270641	C20orf194
ENSG00000100142.14_3	1031.96	0.125607	0.0599062	2.09673	0.0360177	0.270667	POLR2F
ENSG00000138398.15_3	4007.46	0.126532	0.0603537	2.0965	0.0360378	0.270674	PPIG
ENSG00000086061.15_2	5954.25	-0.153084	0.0730528	-2.09553	0.036124	0.27114	DNAJA1
ENSG00000167081.16_3	640.996	0.176844	0.0843974	2.09537	0.036138	0.27114	PBX3
ENSG00000166562.8_2	1438.37	0.138821	0.06627	2.09478	0.0361907	0.271249	SEC11C
ENSG00000181143.15_4	14.6719	-1.0577	0.504911	-2.09482	0.0361874	0.271249	MUC16
ENSG00000008988.9_2	87204.2	0.142943	0.0682521	2.09433	0.0362303	0.271403	RPS20
ENSG00000198242.13_2	22201.4	0.175559	0.0839171	2.09205	0.0364341	0.272641	RPL23A
ENSG00000124201.14_2	10773.2	-0.122184	0.0584014	-2.09214	0.0364262	0.272641	ZNFX1
ENSG00000170571.11_3	13170.1	0.147358	0.0704562	2.09148	0.036485	0.272879	EMB
ENSG00000101188.4_2	116.633	0.445721	0.213151	2.09111	0.0365185	0.272985	NTSR1
ENSG00000115207.13_3	2153.38	-0.0938401	0.0448831	-2.09077	0.0365491	0.27307	GTF3C2
ENSG00000143631.10_2	7.7573	-0.924192	0.442555	-2.08831	0.0367698	0.273594	FLG
ENSG00000172732.11_3	2291.05	-0.16841	0.0806342	-2.08857	0.0367465	0.273594	MUS81
ENSG00000171823.6_2	2021.44	-0.129919	0.0621741	-2.08961	0.0366532	0.273594	FBXL14
ENSG00000111142.13_3	3242.7	0.146663	0.0702317	2.08827	0.0367733	0.273594	METAP2
ENSG00000070761.7_2	875.6	-0.148669	0.0711969	-2.08814	0.0367848	0.273594	CFAP20
ENSG00000116032.5_2	232.749	-0.557409	0.26692	-2.0883	0.0367709	0.273594	GRIN3B
ENSG00000105738.10_4	2675.81	0.110515	0.0529047	2.08895	0.036712	0.273594	SIPA1L3
ENSG00000183647.10_2	469.235	-0.143185	0.0685731	-2.08806	0.0367925	0.273594	ZNF530
ENSG00000159140.19_5	20873.1	0.15311	0.0733133	2.08843	0.0367592	0.273594	SON
ENSG00000173930.8_2	101.977	-0.570589	0.273351	-2.08739	0.0368532	0.273902	SLCO4C1
ENSG00000232268.6_3	28.888	-0.472301	0.226356	-2.08653	0.0369303	0.274331	OR52I1
ENSG00000165702.14_4	29.5307	0.563182	0.269965	2.08613	0.0369667	0.274458	GFI1B
ENSG00000165138.17_2	943.742	0.165133	0.0791958	2.08512	0.0370583	0.274994	ANKS6
ENSG00000162775.14_3	3445.51	-0.0876022	0.0420271	-2.08442	0.0371219	0.275322	RBM15
ENSG00000100146.16_2	105.429	-0.402954	0.193395	-2.08358	0.0371981	0.275744	SOX10
ENSG00000185344.13_2	2217.82	-0.120645	0.0579164	-2.08309	0.0372432	0.27579	ATP6V0A2
ENSG00000167721.10_3	1670.65	-0.100747	0.0483632	-2.08315	0.037238	0.27579	TSR1
ENSG00000143157.11_2	4713.28	-0.0874516	0.0419921	-2.08257	0.03729	0.275993	POGK
ENSG00000135823.13_3	2218.55	-0.131781	0.0632905	-2.08216	0.0373282	0.276131	STX6
ENSG00000177879.15_2	991.843	0.139058	0.0668074	2.08148	0.0373903	0.276447	AP3S1
ENSG00000163872.15_3	2836.14	-0.104882	0.0503993	-2.08102	0.0374316	0.276609	YEATS2
ENSG00000118217.5_3	5195	0.166438	0.0800149	2.08009	0.0375173	0.276811	ATF6
ENSG00000278588.1_2	1413.52	0.353991	0.170181	2.08009	0.0375175	0.276811	HIST1H2BI
ENSG00000151413.16_3	404.869	0.154704	0.0743718	2.08014	0.0375127	0.276811	NUBPL
ENSG00000136636.12_4	343.139	0.323773	0.1557	2.07947	0.0375743	0.277068	KCTD3
ENSG00000120057.4_2	48.4609	-0.493579	0.23738	-2.07928	0.0375914	0.277068	SFRP5
ENSG00000120800.4_2	2510.91	-0.173413	0.0834429	-2.07822	0.0376891	0.277645	UTP20
ENSG00000080007.7_2	69.3626	-0.501955	0.241562	-2.07795	0.0377137	0.277681	DDX43
ENSG00000143774.16_3	5559.65	0.130722	0.0629198	2.07759	0.0377467	0.277781	GUK1
ENSG00000118518.15_4	1211.23	-0.13594	0.0654667	-2.07648	0.0378493	0.278247	RNF146
ENSG00000125531.6_5	65.5376	-0.429319	0.206753	-2.07649	0.0378488	0.278247	FNDC11
ENSG00000140093.9_2	12.4391	-0.81315	0.391797	-2.07544	0.037946	0.278695	SERPINA10
ENSG00000239672.7_3	311.525	0.211152	0.10174	2.0754	0.0379494	0.278695	NME1
ENSG00000164125.15_4	927.393	0.92266	0.444649	2.07503	0.037984	0.278804	FAM198B
ENSG00000119147.9_3	29.0198	0.431264	0.207982	2.07356	0.0381199	0.279369	C2orf40
ENSG00000164109.13_2	483.315	0.211945	0.102206	2.07371	0.0381064	0.279369	MAD2L1
ENSG00000112679.14_4	2498.25	0.170957	0.0824405	2.0737	0.0381071	0.279369	DUSP22
ENSG00000169247.12_4	6.91166	1.14942	0.554734	2.07202	0.038264	0.280232	SH3TC2
ENSG00000118596.11_3	3038.57	0.23085	0.111421	2.07187	0.0382772	0.280232	SLC16A7
ENSG00000084652.15_2	5855.95	-0.082694	0.0399306	-2.07094	0.0383641	0.280724	TXLNA
ENSG00000077080.9_2	5.6751	-0.958038	0.462677	-2.07064	0.0383923	0.280786	ACTL6B
ENSG00000255274.9_5	214.698	-0.242474	0.117129	-2.07015	0.0384378	0.28083	SMIM35
ENSG00000153443.12_2	564.378	-0.182021	0.0879216	-2.07027	0.0384274	0.28083	UBALD1
ENSG00000169609.13_2	1538.9	0.120212	0.0581097	2.0687	0.0385742	0.281536	C15orf40
ENSG00000179094.15_4	2726.56	0.329276	0.159161	2.06882	0.0385634	0.281536	PER1
ENSG00000132570.14_3	653.391	0.12934	0.0625501	2.06778	0.0386608	0.282023	PCBD2
ENSG00000115112.7_2	40.1779	-0.939807	0.454564	-2.06749	0.0386879	0.282076	TFCP2L1
ENSG00000184507.15_2	10.3837	-0.774171	0.374503	-2.0672	0.0387155	0.282132	NUTM1
ENSG00000116857.16_3	1106.56	0.135482	0.0655769	2.066	0.0388288	0.282234	TMEM9
ENSG00000135960.9_3	1342.98	0.338527	0.163818	2.06648	0.0387834	0.282234	EDAR
ENSG00000005884.17_2	724.23	-0.186596	0.090312	-2.06613	0.0388167	0.282234	ITGA3
ENSG00000141378.14_2	747.13	-0.17323	0.0838319	-2.0664	0.0387911	0.282234	PTRH2
ENSG00000100092.22_5	1459.57	-0.152897	0.0739882	-2.06651	0.0387808	0.282234	SH3BP1
ENSG00000144136.10_3	3605.84	-0.137216	0.0664292	-2.06559	0.038867	0.282367	SLC20A1
ENSG00000162728.4_2	118.475	0.372765	0.18057	2.06438	0.038982	0.283058	KCNJ9
ENSG00000107833.10_2	682.561	0.206932	0.100263	2.06389	0.0390285	0.283251	NPM3
ENSG00000165752.16_2	549.453	0.288432	0.1398	2.06318	0.0390958	0.283508	STK32C
ENSG00000170325.14_4	902.438	-0.136883	0.0663485	-2.06309	0.0391038	0.283508	PRDM10
ENSG00000096717.11_2	2550.45	-0.130257	0.0631472	-2.06275	0.0391364	0.283599	SIRT1
ENSG00000122679.8_2	12.4113	-1.09924	0.533019	-2.06229	0.0391798	0.283769	RAMP3
ENSG00000155980.11_2	61.8603	0.415563	0.201532	2.06202	0.0392058	0.283795	KIF5A
ENSG00000085721.12_3	2838.68	-0.148373	0.0719685	-2.06164	0.039242	0.283795	RRN3
ENSG00000141543.10_4	2816.27	-0.147826	0.0717034	-2.06163	0.0392433	0.283795	EIF4A3
ENSG00000110092.3_2	72.0379	-0.504205	0.244625	-2.06113	0.0392903	0.283845	CCND1
ENSG00000167968.12_4	61.9592	-0.348095	0.168874	-2.06128	0.0392767	0.283845	DNASE1L2
ENSG00000243943.9_3	1422.5	0.141851	0.0688394	2.06061	0.0393399	0.283915	ZNF512
ENSG00000141219.15_5	866.922	-0.166437	0.0807649	-2.06076	0.0393255	0.283915	C17orf80
ENSG00000197885.10_2	282.109	0.222103	0.107854	2.05928	0.0394672	0.284689	NKIRAS1
ENSG00000256087.6_3	1007.57	-0.166023	0.0806434	-2.05873	0.0395202	0.284926	ZNF432
ENSG00000137955.15_3	2635.89	0.153574	0.074604	2.05852	0.0395406	0.284929	RABGGTB
ENSG00000145020.15_5	98.7532	-0.336345	0.16349	-2.05729	0.0396585	0.28548	AMT
ENSG00000114491.13_2	1830.12	-0.137751	0.0669574	-2.05729	0.0396586	0.28548	UMPS
ENSG00000196169.14_2	88.6246	-0.626523	0.304567	-2.05709	0.0396774	0.28548	KIF19
ENSG00000125871.13_3	580.305	-0.284155	0.138165	-2.05663	0.0397215	0.285653	MGME1
ENSG00000169242.11_2	77.6946	-0.36081	0.175474	-2.0562	0.0397632	0.285683	EFNA1
ENSG00000173145.11_2	1392.07	-0.184438	0.0896995	-2.05617	0.0397659	0.285683	NOC3L
ENSG00000170836.11_2	889.156	-0.162427	0.0790173	-2.05559	0.0398225	0.285945	PPM1D
ENSG00000129467.13_5	212.468	-0.223118	0.108593	-2.05462	0.0399156	0.286324	ADCY4
ENSG00000100985.7_2	33.4564	1.06013	0.51593	2.0548	0.0398987	0.286324	MMP9
ENSG00000131183.10_2	9.41962	-0.725726	0.353255	-2.0544	0.0399373	0.286335	SLC34A1
ENSG00000117593.10_3	1047.66	-0.132311	0.0644392	-2.05327	0.0400463	0.286954	DARS2
ENSG00000067955.13_3	4338.93	0.140148	0.0682622	2.05309	0.0400641	0.286954	CBFB
ENSG00000129250.11_2	2533.67	0.110464	0.0538181	2.05255	0.0401165	0.287185	KIF1C
ENSG00000161647.18_3	16.6962	0.540359	0.263356	2.05182	0.040187	0.287545	MPP3
ENSG00000175193.13_4	374.809	0.180671	0.0881277	2.05011	0.0403538	0.288448	PARL
ENSG00000166482.11_3	42.9926	-0.422915	0.206277	-2.05023	0.0403423	0.288448	MFAP4
ENSG00000143457.10_2	924.579	-0.198641	0.0969431	-2.04905	0.0404571	0.288479	GOLPH3L
ENSG00000181104.6_2	459.285	-0.483943	0.236159	-2.04922	0.0404405	0.288479	F2R
ENSG00000153157.12_4	11.001	-1.28192	0.625429	-2.04966	0.0403973	0.288479	SYCP2L
ENSG00000198755.10_2	56958.3	0.143394	0.0699885	2.04882	0.0404796	0.288479	RPL10A
ENSG00000146416.18_4	451.597	0.150007	0.0732239	2.04861	0.0405004	0.288479	AIG1
ENSG00000154473.17_3	6957.54	0.120997	0.0590611	2.04868	0.040493	0.288479	BUB3
ENSG00000104921.14_3	96.1561	0.724992	0.353818	2.04905	0.0404571	0.288479	FCER2
ENSG00000155792.9_2	70.7297	0.36484	0.178159	2.04783	0.0405764	0.288875	DEPTOR
ENSG00000172578.11_2	6516.3	-0.108935	0.0532383	-2.04618	0.040739	0.289854	KLHL6
ENSG00000140464.19_5	3446.28	-0.118794	0.0580616	-2.04599	0.0407571	0.289854	PML
ENSG00000183248.11_3	26.569	0.703479	0.343863	2.04581	0.0407751	0.289854	PRR36
[truncated: 12,498 more rows]

## Sheet: CD8
Table S2: Differentially expressed genes between AS patients and HC in CD4+ T cells, CD8+ T cells and CD14+ monocytes cells. Related to Figure 1.
EnsemblID	baseMean	log2FoldChange	lfcSE	stat	pvalue	padj	name
ENSG00000124491.15_2	360.56	1.91367	0.333649	5.73559	9.7173e-09	9.4329e-05	F13A1
ENSG00000124762.13_3	134.287	1.17065	0.206168	5.67812	1.36186e-08	9.4329e-05	CDKN1A
ENSG00000125945.14_2	748.583	-0.450878	0.0822337	-5.48288	4.18449e-08	0.000157993	ZNF436
ENSG00000133961.20_5	1986.39	0.241655	0.0441977	5.46759	4.56199e-08	0.000157993	NUMB
ENSG00000095303.15_5	207.147	1.1436	0.216338	5.28619	1.24893e-07	0.000231159	PTGS1
ENSG00000166886.12_4	907.525	-0.599293	0.112972	-5.30479	1.12805e-07	0.000231159	NAB2
ENSG00000165572.7_2	725.156	-0.48761	0.0931618	-5.23401	1.65868e-07	0.000231159	KBTBD6
ENSG00000140022.11_5	43.2474	1.64158	0.315229	5.20757	1.91329e-07	0.000231159	STON2
ENSG00000167703.14_3	629.249	0.869306	0.165031	5.26754	1.38266e-07	0.000231159	SLC43A2
ENSG00000197019.4_2	360.804	-0.49321	0.09452	-5.21805	1.80813e-07	0.000231159	SERTAD1
ENSG00000159882.12_2	557.4	-0.42281	0.0790025	-5.35186	8.70531e-08	0.000231159	ZNF230
ENSG00000132801.6_2	375.068	-0.703466	0.135305	-5.19912	2.00239e-07	0.000231159	ZSWIM3
ENSG00000144802.11_3	3883.7	0.793783	0.154879	5.12517	2.97267e-07	0.000231777	NFKBIZ
ENSG00000096746.17_2	2340.27	0.25701	0.0501706	5.12272	3.01161e-07	0.000231777	HNRNPH3
ENSG00000100504.16_2	137.639	1.58523	0.309048	5.1294	2.90664e-07	0.000231777	PYGL
ENSG00000074696.12_2	2086.47	-0.30143	0.0585874	-5.14496	2.67584e-07	0.000231777	HACD3
ENSG00000168461.12_3	339.369	1.12615	0.219595	5.12829	2.92387e-07	0.000231777	RAB31
ENSG00000214212.8_3	136.8	1.38989	0.270854	5.1315	2.87435e-07	0.000231777	C19orf38
ENSG00000167995.15_2	193.076	1.01705	0.199179	5.10623	3.28651e-07	0.000239621	BEST1
ENSG00000275111.4_3	512.101	-0.46515	0.0917142	-5.07173	3.94215e-07	0.000263098	ZNF2
ENSG00000198121.13_4	13.9998	2.01815	0.400364	5.04079	4.63618e-07	0.000263098	LPAR1
ENSG00000135363.11_2	115.764	1.48153	0.294033	5.03865	4.68836e-07	0.000263098	LMO2
ENSG00000066336.11_2	340.591	1.27265	0.251306	5.06413	4.10271e-07	0.000263098	SPI1
ENSG00000126262.4_2	12.0108	3.58106	0.709282	5.04885	4.4448e-07	0.000263098	FFAR2
ENSG00000124459.11_2	1388.3	-0.259136	0.0514544	-5.03622	4.74803e-07	0.000263098	ZNF45
ENSG00000148572.15_3	774.17	-0.38362	0.0764382	-5.0187	5.20234e-07	0.000266919	NRBF2
ENSG00000159917.16_4	664.949	-0.371537	0.0739663	-5.02306	5.08548e-07	0.000266919	ZNF235
ENSG00000164125.15_4	84.7451	1.74236	0.348152	5.0046	5.59795e-07	0.000276958	FAM198B
ENSG00000123358.19_4	76.8211	1.22016	0.244949	4.98128	6.31644e-07	0.00030173	NR4A1
ENSG00000060642.10_4	978.853	-0.272475	0.0549262	-4.96076	7.0219e-07	0.000324248	PIGV
ENSG00000162777.16_3	16180.1	-0.350362	0.0708766	-4.94326	7.68272e-07	0.00033259	DENND2D
ENSG00000115155.17_3	148.541	-1.09877	0.222058	-4.94812	7.49339e-07	0.00033259	OTOF
ENSG00000168795.4_2	1446.82	-0.234364	0.0476538	-4.91806	8.74076e-07	0.000366926	ZBTB5
ENSG00000005249.12_2	130.764	1.16779	0.238288	4.90074	9.54751e-07	0.000389005	PRKAR2B
ENSG00000198954.7_4	487.086	-0.310361	0.0634656	-4.89023	1.00719e-06	0.000398646	KIF1BP
ENSG00000100368.13_5	391.809	1.11613	0.228689	4.88054	1.05794e-06	0.0004071	CSF2RB
ENSG00000049323.15_4	45.0666	1.87903	0.386715	4.85897	1.18e-06	0.000441797	LTBP1
ENSG00000159885.13_3	205.784	-0.52776	0.108741	-4.85337	1.2138e-06	0.000442493	ZNF222
ENSG00000127824.13_3	3354.26	-0.381944	0.0795186	-4.8032	1.5615e-06	0.000554652	TUBA4A
ENSG00000213809.8_3	822.897	-0.720169	0.150642	-4.78066	1.74719e-06	0.000567443	KLRK1
ENSG00000174243.9_3	7581.36	-0.23745	0.0496857	-4.77904	1.76136e-06	0.000567443	DDX23
ENSG00000134755.15_5	16.6775	1.9113	0.399703	4.7818	1.73734e-06	0.000567443	DSC2
ENSG00000180855.15_3	263.824	-0.507898	0.106241	-4.78063	1.74749e-06	0.000567443	ZNF443
ENSG00000106565.17_3	104.512	1.81715	0.381346	4.7651	1.88756e-06	0.000594282	TMEM176B
ENSG00000167130.17_4	539.214	-0.332042	0.0698138	-4.75611	1.97362e-06	0.000607567	DOLPP1
ENSG00000185220.11_3	667.495	-0.326222	0.068707	-4.74802	2.0542e-06	0.000618626	PGBD2
ENSG00000163599.15_3	368.892	1.01834	0.215523	4.72498	2.30143e-06	0.000664202	CTLA4
ENSG00000163737.3_2	83.5977	1.85455	0.392498	4.72498	2.30136e-06	0.000664202	PF4
ENSG00000162396.5_2	225.843	-0.658417	0.139775	-4.71056	2.47034e-06	0.0006984	PARS2
ENSG00000204103.3_2	83.6034	1.89859	0.405636	4.68052	2.86143e-06	0.000792788	MAFB
ENSG00000138378.18_4	7533.28	-0.301349	0.0644842	-4.67321	2.96522e-06	0.000804175	STAT4
ENSG00000085511.19_3	3622.2	-0.212624	0.0455723	-4.66563	3.07668e-06	0.000804175	MAP3K4
ENSG00000154146.12_2	160.174	1.4305	0.306376	4.66908	3.02553e-06	0.000804175	NRGN
ENSG00000112304.10_2	829.122	-0.264464	0.0568824	-4.64932	3.33026e-06	0.000854334	ACOT13
ENSG00000109743.10_3	92.5032	1.44387	0.311465	4.63572	3.55689e-06	0.000895885	BST1
ENSG00000163877.10_2	1750.81	-0.289356	0.0626843	-4.61608	3.91058e-06	0.000938728	SNIP1
ENSG00000090104.11_2	823.551	1.33354	0.288955	4.61506	3.92987e-06	0.000938728	RGS1
ENSG00000132475.10_3	25695.4	0.437813	0.0948667	4.61504	3.93028e-06	0.000938728	H3F3B
ENSG00000116741.7_2	1289.09	0.985451	0.214251	4.59951	4.2348e-06	0.000946204	RGS2
ENSG00000124688.13_2	619.214	-0.387089	0.0841026	-4.60258	4.17298e-06	0.000946204	MAD2L1BP
ENSG00000177706.8	44.5188	1.38469	0.30052	4.60764	4.07261e-06	0.000946204	FAM20C
ENSG00000078804.12_3	189.685	0.65245	0.141644	4.60628	4.09933e-06	0.000946204	TP53INP2
ENSG00000135482.6_5	680.242	-0.35172	0.0765575	-4.59419	4.34431e-06	0.000955266	ZC3H10
ENSG00000135828.11_2	1674.94	-0.268718	0.0587401	-4.57468	4.76939e-06	0.000971622	RNASEL
ENSG00000164077.14_5	626.691	-0.395648	0.0863021	-4.58446	4.55166e-06	0.000971622	MON1A
ENSG00000125245.12_2	1276.7	-0.39396	0.0860384	-4.57889	4.67456e-06	0.000971622	GPR18
ENSG00000100601.9_3	537.508	-0.357632	0.0781383	-4.57691	4.71887e-06	0.000971622	ALKBH1
ENSG00000138623.10_4	374.145	-0.555159	0.1212	-4.58051	4.6384e-06	0.000971622	SEMA7A
ENSG00000103343.12_3	494.289	-0.256204	0.056377	-4.54448	5.50704e-06	0.00107621	ZNF174
ENSG00000170175.10_3	741.514	-0.289106	0.0637037	-4.53829	5.67123e-06	0.00107621	CHRNB1
ENSG00000173812.10_2	15523.8	0.381772	0.0840484	4.54228	5.56488e-06	0.00107621	EIF1
ENSG00000198093.10_4	742.984	-0.279904	0.0616426	-4.54075	5.60553e-06	0.00107621	ZNF649
ENSG00000186272.12_3	711.971	-0.323727	0.0712488	-4.54361	5.52978e-06	0.00107621	ZNF17
ENSG00000184557.4_3	2240.82	1.41808	0.313717	4.52027	6.1761e-06	0.00115618	SOCS3
ENSG00000096654.15_2	972.6	-0.291139	0.0645004	-4.51376	6.36886e-06	0.00117637	ZNF184
ENSG00000198053.11_3	135.093	1.4211	0.315144	4.50936	6.50222e-06	0.0011852	SIRPA
ENSG00000125735.10_3	1117.09	-0.661111	0.146905	-4.50026	6.78706e-06	0.00122105	TNFSF14
ENSG00000157881.13_4	2735.44	-0.242313	0.0539465	-4.49173	7.06454e-06	0.00125468	PANK4
ENSG00000127954.12_2	36.9805	1.62623	0.364157	4.46574	7.97926e-06	0.0013992	STEAP4
ENSG00000182551.13_2	930.043	0.256368	0.057544	4.45517	8.38284e-06	0.00140384	ADI1
ENSG00000138061.11_3	66.4733	1.36847	0.307002	4.45752	8.29123e-06	0.00140384	CYP1B1
ENSG00000140259.6_2	1286.44	-0.463816	0.104124	-4.45444	8.41111e-06	0.00140384	MFAP1
ENSG00000171223.5_2	8315.01	1.06295	0.238217	4.46209	8.11633e-06	0.00140384	JUNB
ENSG00000120458.11_3	654.588	-0.288974	0.0650732	-4.44075	8.96463e-06	0.00147842	MSANTD2
ENSG00000153234.13_3	501.051	1.09238	0.246617	4.42948	9.44604e-06	0.00151854	NR4A2
ENSG00000275074.1_2	734.33	0.25099	0.0566899	4.42742	9.53679e-06	0.00151854	NUDT18
ENSG00000100985.7_2	13.299	2.56106	0.578179	4.42953	9.44375e-06	0.00151854	MMP9
ENSG00000162944.10_3	78.9027	-0.679963	0.154716	-4.39491	1.10821e-05	0.001702	RFTN2
ENSG00000138798.11_3	12.5051	1.98544	0.451514	4.3973	1.09605e-05	0.001702	EGF
ENSG00000100650.15_3	28510.7	0.395125	0.0899233	4.39402	1.11274e-05	0.001702	SRSF5
ENSG00000137801.10_3	385.347	0.906662	0.206388	4.39299	1.11804e-05	0.001702	THBS1
ENSG00000232268.6_3	28.8202	-1.09703	0.25001	-4.38795	1.14424e-05	0.00170386	OR52I1
ENSG00000137656.11_3	1211.92	-0.372822	0.0850294	-4.38463	1.16186e-05	0.00170386	BUD13
ENSG00000121749.15_5	1949.68	0.252006	0.0574857	4.3838	1.16624e-05	0.00170386	TBC1D15
ENSG00000176024.17_5	489.346	-0.4776	0.108957	-4.38339	1.16846e-05	0.00170386	ZNF613
ENSG00000176788.8_3	186.849	0.942148	0.215066	4.38074	1.18275e-05	0.00170673	BASP1
ENSG00000158161.15_4	1640.15	-0.222586	0.0509001	-4.373	1.22553e-05	0.00171488	EYA3
ENSG00000135407.10_5	244.451	-0.422617	0.0966217	-4.37394	1.22024e-05	0.00171488	AVIL
ENSG00000197405.7_3	188.903	1.38106	0.315689	4.37473	1.21583e-05	0.00171488	C5AR1
ENSG00000173334.3_2	150.867	1.14237	0.261589	4.36703	1.2595e-05	0.00174478	TRIB1
ENSG00000175137.10_2	2371.71	-0.249077	0.0570923	-4.36271	1.28464e-05	0.00175128	SH3BP5L
ENSG00000072422.16_2	18.9105	1.52432	0.349464	4.36188	1.28947e-05	0.00175128	RHOBTB1
ENSG00000162444.11_2	14.7053	1.81032	0.415489	4.35708	1.31808e-05	0.00177275	RBP7
ENSG00000162769.12_2	716.391	-0.256918	0.0590902	-4.34789	1.37452e-05	0.00178224	FLVCR1
ENSG00000164366.3_3	1186.44	-0.347367	0.0798993	-4.34756	1.37659e-05	0.00178224	CCDC127
ENSG00000152684.10_3	623.686	-0.3656	0.0839878	-4.35301	1.34282e-05	0.00178224	PELO
ENSG00000103569.9_3	74.0078	1.84348	0.423867	4.3492	1.36635e-05	0.00178224	AQP9
ENSG00000197782.14_3	1805.66	-0.403721	0.0930508	-4.33871	1.43321e-05	0.00183836	ZNF780A
ENSG00000026297.15_4	2664.03	0.513918	0.118538	4.33549	1.45439e-05	0.00184841	RNASET2
ENSG00000040633.12_3	1920.94	-0.435686	0.100549	-4.33305	1.47054e-05	0.00185195	PHF23
ENSG00000121316.10_2	309.212	1.12858	0.260779	4.32772	1.50661e-05	0.00188028	PLBD1
ENSG00000171051.8_3	209.684	1.79726	0.416173	4.31855	1.57058e-05	0.00194261	FPR1
ENSG00000144476.5_3	396.67	-0.517534	0.120234	-4.3044	1.67436e-05	0.00203464	ACKR3
ENSG00000129245.11_2	1900.02	-0.24593	0.0571216	-4.30537	1.66704e-05	0.00203464	FXR2
ENSG00000170458.13_3	454.734	1.49294	0.34718	4.30019	1.70652e-05	0.00205569	CD14
ENSG00000163694.14_3	149.735	1.10212	0.256452	4.29755	1.72696e-05	0.00206238	RBM47
ENSG00000187626.8_2	652.629	-0.321175	0.0748005	-4.29376	1.75675e-05	0.00208002	ZKSCAN4
ENSG00000143546.9_2	840.158	1.71969	0.40105	4.28796	1.80319e-05	0.00208534	S100A8
ENSG00000100906.10_2	4598.05	0.431364	0.100605	4.28769	1.80543e-05	0.00208534	NFKBIA
ENSG00000030582.17_3	2008.01	0.644492	0.150317	4.28757	1.8064e-05	0.00208534	GRN
ENSG00000135953.10_2	866.31	-0.217311	0.0507281	-4.28385	1.83689e-05	0.00210302	MFSD9
ENSG00000188536.13_3	46.0482	2.08598	0.488182	4.27296	1.92892e-05	0.00219027	HBA2
ENSG00000135218.18_4	330.441	1.49595	0.350267	4.27089	1.94692e-05	0.00219274	CD36
ENSG00000075391.16_4	11.8762	1.30487	0.305897	4.26572	1.99256e-05	0.00220824	RASAL2
ENSG00000110848.8_2	4638.24	0.770914	0.180648	4.26748	1.9769e-05	0.00220824	CD69
ENSG00000197629.5_2	2047.19	1.07972	0.25343	4.26044	2.04027e-05	0.00224316	MPEG1
ENSG00000146070.16_2	16.3536	1.84581	0.433537	4.25756	2.06666e-05	0.00225429	PLA2G7
ENSG00000143878.9_2	973.677	0.747537	0.175656	4.25567	2.0842e-05	0.00225566	RHOB
ENSG00000167996.15_3	1561.16	0.621297	0.146071	4.2534	2.10547e-05	0.00225746	FTH1
ENSG00000168439.16_2	4126.93	-0.313737	0.0737854	-4.25203	2.11846e-05	0.00225746	STIP1
ENSG00000144233.9_2	1333.81	-0.226433	0.0533087	-4.24759	2.16087e-05	0.00228508	AMMECR1L
ENSG00000112079.8_3	13716.7	-0.269144	0.0635647	-4.23416	2.29403e-05	0.00240751	STK38
ENSG00000177606.6_2	3399.96	1.18043	0.280021	4.21551	2.49219e-05	0.00248852	JUN
ENSG00000073756.11_2	24.6896	2.38976	0.567174	4.21346	2.51493e-05	0.00248852	PTGS2
ENSG00000136630.12_3	31.1717	1.42767	0.338276	4.22041	2.43858e-05	0.00248852	HLX
ENSG00000119285.10_3	3936.05	-0.28398	0.0672595	-4.22215	2.41978e-05	0.00248852	HEATR1
ENSG00000151693.10_3	23.2363	1.50584	0.356501	4.22396	2.40045e-05	0.00248852	ASAP2
ENSG00000115271.10_4	462.407	0.558293	0.13237	4.21766	2.4685e-05	0.00248852	GCA
ENSG00000113140.10_4	102.989	1.64149	0.389542	4.2139	2.51003e-05	0.00248852	SPARC
ENSG00000124444.15_3	396.539	-0.2329	0.0552546	-4.21503	2.49742e-05	0.00248852	ZNF576
ENSG00000105835.11_3	1241.8	0.501741	0.119219	4.20858	2.56981e-05	0.00252479	NAMPT
ENSG00000259207.7_3	88.8793	1.78193	0.423671	4.20592	2.60017e-05	0.00253663	ITGB3
ENSG00000140961.12_3	35.5048	0.889698	0.211701	4.20262	2.63843e-05	0.00255595	OSGIN1
ENSG00000140044.12_3	69.9012	1.07818	0.256894	4.19701	2.70465e-05	0.00260191	JDP2
ENSG00000163154.5_3	1148.7	-0.518792	0.123753	-4.19214	2.76335e-05	0.00264005	TNFAIP8L2
ENSG00000002933.8_5	34.2979	1.87725	0.448115	4.18922	2.79919e-05	0.00264516	TMEM176A
ENSG00000204611.6_3	851.792	-0.320631	0.0765486	-4.18859	2.80689e-05	0.00264516	ZNF616
ENSG00000162722.8_2	46.6146	1.41965	0.339116	4.18631	2.83527e-05	0.00265385	TRIM58
ENSG00000119801.12_2	3951.71	0.371652	0.0888717	4.18189	2.8909e-05	0.00268776	YPEL5
ENSG00000277443.2_3	326.737	0.922556	0.221703	4.16123	3.16537e-05	0.00292332	MARCKS
ENSG00000108960.8_3	536.462	0.523774	0.125942	4.15886	3.19836e-05	0.00293423	MMD
ENSG00000115828.16_3	46.6808	1.5272	0.367593	4.15459	3.25875e-05	0.00296996	QPCT
ENSG00000170144.20_3	6837.05	0.2811	0.0678049	4.14572	3.38753e-05	0.00304724	HNRNPA3
ENSG00000004799.7_2	68.2624	1.94791	0.46985	4.1458	3.38631e-05	0.00304724	PDK4
ENSG00000164099.3_2	145.953	0.608828	0.147226	4.13533	3.54452e-05	0.00314758	PRSS12
ENSG00000090382.6_2	4760.69	1.66912	0.403592	4.13565	3.53944e-05	0.00314758	LYZ
ENSG00000067208.14_3	182.989	0.70618	0.171407	4.1199	3.79033e-05	0.00331676	EVI5
ENSG00000143851.15_4	4580.66	-0.362544	0.0880196	-4.1189	3.80687e-05	0.00331676	PTPN7
ENSG00000074416.14_6	78.0823	0.954436	0.231696	4.11934	3.79953e-05	0.00331676	MGLL
ENSG00000162757.4_2	315.908	-0.515906	0.125639	-4.10626	4.02118e-05	0.00344089	C1orf74
ENSG00000197362.14_3	1189.39	-0.259093	0.0630994	-4.10611	4.02385e-05	0.00344089	ZNF786
ENSG00000256294.7_2	694.985	-0.348087	0.0847149	-4.10893	3.97498e-05	0.00344089	ZNF225
ENSG00000112715.21_6	43.0937	1.32356	0.322622	4.10251	4.08693e-05	0.00345221	VEGFA
ENSG00000185252.18_3	925.824	-0.253778	0.0618537	-4.10287	4.08057e-05	0.00345221	ZNF74
ENSG00000115526.10_3	486.943	-0.294457	0.0719494	-4.09256	4.2664e-05	0.00357785	CHST10
ENSG00000159873.9_2	1892.81	-0.396919	0.0970125	-4.09142	4.28732e-05	0.00357785	CCDC117
ENSG00000134987.11_3	3031.24	-0.278387	0.0680936	-4.0883	4.34546e-05	0.00360465	WDR36
ENSG00000010610.9_3	218.513	1.67249	0.409666	4.08258	4.45386e-05	0.0036698	CD4
ENSG00000125454.11_3	281.165	-0.258733	0.0633936	-4.08138	4.47698e-05	0.0036698	SLC25A19
ENSG00000239998.5_3	57.7836	1.7189	0.421693	4.07619	4.578e-05	0.00373054	LILRA2
ENSG00000105732.12_4	854.319	-0.287867	0.070735	-4.06965	4.70838e-05	0.00381434	ZNF574
ENSG00000163026.11_6	1002.34	-0.372465	0.0915577	-4.06809	4.74005e-05	0.00381767	WDCP
ENSG00000158156.7_2	756.583	-0.310618	0.0764376	-4.06367	4.83062e-05	0.00383774	XKR8
ENSG00000112282.17_3	4080.32	-0.254665	0.0626539	-4.06463	4.81079e-05	0.00383774	MED23
ENSG00000160013.8_3	47.6584	1.30822	0.321998	4.06283	4.84807e-05	0.00383774	PTGIR
ENSG00000161642.17_3	104.6	1.0865	0.267969	4.05456	5.02286e-05	0.00395351	ZNF385A
ENSG00000169398.19_4	337.318	0.725625	0.179073	4.05213	5.07542e-05	0.0039723	PTK2
ENSG00000171680.21_3	331.112	0.548724	0.135462	4.05076	5.10524e-05	0.00397319	PLEKHG5
ENSG00000197249.13_5	587.372	1.61419	0.398878	4.04682	5.19174e-05	0.00397573	SERPINA1
ENSG00000142528.15_3	741.214	-0.313872	0.0775582	-4.04693	5.18944e-05	0.00397573	ZNF473
ENSG00000171049.8_3	45.512	1.59197	0.3934	4.04669	5.1946e-05	0.00397573	FPR2
ENSG00000124731.12_3	96.1884	1.63378	0.404098	4.04302	5.27668e-05	0.00401637	TREM1
ENSG00000023330.14_2	1045.34	-0.291859	0.0722639	-4.03879	5.37282e-05	0.00405108	ALAS1
ENSG00000008441.16_5	253.891	0.643877	0.159437	4.03844	5.38078e-05	0.00405108	NFIX
ENSG00000150681.9_2	145.728	1.27492	0.316356	4.03002	5.57723e-05	0.00416045	RGS18
ENSG00000171611.9_2	13.6963	2.17298	0.539249	4.02965	5.58611e-05	0.00416045	PTCRA
ENSG00000117115.12_2	73.8884	1.34648	0.334697	4.02297	5.74694e-05	0.00419299	PADI2
ENSG00000011007.12_3	1798.1	-0.20506	0.0509742	-4.02281	5.75088e-05	0.00419299	ELOA
ENSG00000184060.10_4	71.0734	0.975459	0.242287	4.02606	5.67201e-05	0.00419299	ADAP2
ENSG00000167625.10_3	1062.78	-0.19294	0.0479564	-4.02325	5.74016e-05	0.00419299	ZNF526
ENSG00000085265.10_2	2875.14	1.42744	0.355457	4.01578	5.92498e-05	0.00425279	FCN1
ENSG00000185670.7_5	915.948	-0.284363	0.0708028	-4.01627	5.91275e-05	0.00425279	ZBTB3
ENSG00000149257.14_4	602.959	-0.343286	0.0854399	-4.01786	5.87288e-05	0.00425279	SERPINH1
ENSG00000088876.11_3	564.149	-0.294338	0.0734349	-4.00815	6.11963e-05	0.00436985	ZNF343
ENSG00000124571.17_3	2255.32	-0.195685	0.0488519	-4.00568	6.18403e-05	0.0043932	XPO5
ENSG00000182687.3_3	35.6489	0.999729	0.249925	4.00011	6.33122e-05	0.00447482	GALR2
ENSG00000085733.15_2	46.6759	1.4054	0.35163	3.99681	6.42026e-05	0.00449191	CTTN
ENSG00000120696.8_2	858.693	-0.351101	0.0878353	-3.99726	6.4079e-05	0.00449191	KBTBD7
ENSG00000123066.8_4	9798.4	0.177125	0.0443627	3.99265	6.53392e-05	0.00453663	MED13L
ENSG00000010539.11_5	1009.41	-0.322055	0.0806735	-3.99208	6.54968e-05	0.00453663	ZNF200
ENSG00000163684.11_3	1002.59	-0.241726	0.0606379	-3.98638	6.70888e-05	0.00462379	RPP14
ENSG00000163220.10_2	2835.68	1.6104	0.404341	3.98277	6.81162e-05	0.00467135	S100A9
ENSG00000110446.10_4	324.001	0.679156	0.170687	3.97894	6.92221e-05	0.00472381	SLC15A3
ENSG00000161929.14_4	300.285	0.67375	0.169427	3.97664	6.98959e-05	0.00474641	SCIMP
ENSG00000118162.13_2	102.974	0.476455	0.120254	3.96208	7.43002e-05	0.00502088	KPTN
ENSG00000188906.15_4	755.538	1.00755	0.254461	3.95953	7.50987e-05	0.00502581	LRRK2
ENSG00000138614.14_4	1652.48	-0.26415	0.0667124	-3.95953	7.50968e-05	0.00502581	INTS14
ENSG00000133561.15_2	17023.1	-0.240251	0.0608151	-3.95052	7.79821e-05	0.00516884	GIMAP6
ENSG00000179841.8_2	664.069	-0.49828	0.12611	-3.95115	7.77758e-05	0.00516884	AKAP5
ENSG00000172840.6_3	581.837	-0.362332	0.091853	-3.9447	7.99009e-05	0.0052708	PDP2
ENSG00000106780.8_2	2317.18	0.427209	0.108581	3.93449	8.33739e-05	0.00544801	MEGF9
ENSG00000251369.8_2	1456.02	-0.366238	0.0930598	-3.93551	8.30201e-05	0.00544801	ZNF550
ENSG00000078618.21_3	4087.7	0.172788	0.0439319	3.93308	8.38636e-05	0.00545428	NRDC
ENSG00000103326.11_3	5023.3	0.396004	0.100776	3.92954	8.51077e-05	0.00550933	CAPN15
ENSG00000164713.9_2	638.299	0.370841	0.0944468	3.92646	8.62058e-05	0.00555446	BRI3
ENSG00000136869.14_3	350.375	1.28171	0.326848	3.92143	8.80263e-05	0.0056455	TLR4
ENSG00000141219.15_5	985.942	-0.287499	0.0733398	-3.9201	8.85136e-05	0.00565059	C17orf80
ENSG00000082397.17_5	133.417	1.34253	0.342919	3.91501	9.04002e-05	0.00574456	EPB41L3
ENSG00000159479.16_2	1181.61	-0.260799	0.0667182	-3.90897	9.26907e-05	0.00586322	MED8
ENSG00000109065.11_5	1527.05	-0.301248	0.0771338	-3.90553	9.40179e-05	0.00592014	NAT9
ENSG00000110925.6_4	1131.56	-0.277565	0.0712001	-3.89838	9.68386e-05	0.00607016	CSRNP2
ENSG00000183891.5_2	599.53	0.40525	0.104014	3.8961	9.77549e-05	0.00609946	TTC32
ENSG00000120738.7_2	102.506	0.980369	0.251698	3.89503	9.81867e-05	0.00609946	EGR1
ENSG00000105967.15_3	146.67	1.01722	0.261299	3.89295	9.90327e-05	0.00612455	TFEC
ENSG00000124789.11_3	5623.76	-0.204835	0.0526349	-3.89162	9.95764e-05	0.00613081	NUP153
ENSG00000107789.15_2	609.002	-0.342185	0.0881139	-3.88344	0.00010299	0.00628513	MINPP1
ENSG00000111087.9_3	251.258	-0.432662	0.111381	-3.88451	0.000102537	0.00628513	GLI1
ENSG00000221909.2_4	380.528	-0.482414	0.124277	-3.88177	0.000103698	0.00630055	FAM200A
ENSG00000138161.13_3	146.293	-0.503067	0.12972	-3.8781	0.000105277	0.00636857	CUZD1
ENSG00000133398.3_2	1030.45	0.255603	0.0659317	3.87678	0.000105848	0.00637524	MED10
ENSG00000235568.6_2	393.15	1.2993	0.335454	3.87325	0.000107394	0.00644038	NFAM1
ENSG00000174197.16_1	12879.5	-0.161349	0.0417452	-3.8651	0.000111045	0.00663066	MGA
ENSG00000163563.7_3	502.501	1.17084	0.303269	3.86073	0.00011305	0.00669263	MNDA
ENSG00000101336.13_4	567.382	1.14548	0.296675	3.86104	0.000112905	0.00669263	HCK
ENSG00000129696.12_5	544.498	-0.332909	0.0862746	-3.85871	0.000113987	0.00671942	TTI2
ENSG00000005961.18_4	174.899	1.48156	0.384134	3.85688	0.000114845	0.00674129	ITGA2B
ENSG00000104356.10_3	528.464	-0.309042	0.0802669	-3.85018	0.000118031	0.00689908	POP1
ENSG00000103184.11_3	11.4627	1.99181	0.517978	3.84535	0.000120381	0.0070069	SEC14L5
ENSG00000115368.9_2	2041.01	-0.295908	0.0769813	-3.8439	0.000121095	0.00701896	WDR75
ENSG00000134910.13_3	3325.19	-0.257429	0.0670016	-3.84213	0.000121969	0.00704016	STT3A
ENSG00000179144.4_2	12329	-0.383947	0.100004	-3.83929	0.000123388	0.00709251	GIMAP7
ENSG00000019169.10_3	26.9706	1.78298	0.464873	3.83542	0.000125348	0.00714585	MARCO
ENSG00000178695.5_2	606.003	0.858998	0.223929	3.83603	0.00012504	0.00714585	KCTD12
ENSG00000184221.12_4	9.31064	1.83438	0.478751	3.8316	0.000127313	0.00722815	OLIG1
ENSG00000188396.3_4	57.6391	0.983827	0.25692	3.82931	0.000128502	0.00726162	TCTEX1D4
ENSG00000123689.5_2	17.7016	1.86337	0.486979	3.82638	0.00013004	0.00726162	G0S2
ENSG00000145335.15_3	17.1284	1.77052	0.462849	3.82527	0.00013063	0.00726162	SNCA
ENSG00000111424.10_3	61.4062	1.00834	0.263687	3.82401	0.000131301	0.00726162	VDR
ENSG00000134007.3_3	68.4785	-0.891122	0.233053	-3.82369	0.000131468	0.00726162	ADAM20
ENSG00000105186.15_3	2797.63	-0.194471	0.050848	-3.82456	0.000131005	0.00726162	ANKRD27
ENSG00000156239.11_3	616.298	-0.309898	0.0810508	-3.8235	0.000131572	0.00726162	N6AMT1
ENSG00000198734.10_2	128.533	0.946274	0.247888	3.81734	0.000134896	0.00735099	F5
ENSG00000108405.3_2	124.276	1.03067	0.27005	3.81658	0.000135314	0.00735099	P2RX1
ENSG00000166289.5_2	2760.46	-0.632043	0.165532	-3.81826	0.000134394	0.00735099	PLEKHF1
ENSG00000100109.16_3	2504.56	-0.257363	0.067401	-3.81838	0.000134331	0.00735099	TFIP11
ENSG00000157890.17_3	181.871	-0.538011	0.141015	-3.81527	0.000136035	0.00736131	MEGF11
ENSG00000167840.13_2	456.638	-0.363618	0.0953827	-3.8122	0.000137738	0.00742443	ZNF232
ENSG00000285721.1_1	1176.95	-0.507459	0.133227	-3.80897	0.000139544	0.00746374	AL031281.2
ENSG00000185085.2_3	2164.11	-0.266622	0.0699887	-3.8095	0.000139249	0.00746374	INTS5
ENSG00000175985.9_2	27.5085	1.04635	0.275271	3.80117	0.000144012	0.00767308	PLEKHD1
ENSG00000161944.16_4	37.3848	1.55385	0.409122	3.79801	0.000145862	0.00774107	ASGR2
ENSG00000273559.4_2	1290.75	-0.24946	0.0656976	-3.79709	0.000146406	0.00774107	CWC25
ENSG00000012779.10_2	440.463	0.764087	0.201394	3.79398	0.000148249	0.00780872	ALOX5
ENSG00000126653.17_5	907.195	0.201135	0.0530684	3.7901	0.000150585	0.00790171	NSRP1
ENSG00000141744.3_2	31.3639	-0.8064	0.212919	-3.78736	0.000152259	0.00795942	PNMT
ENSG00000104824.17_5	6846.48	0.155832	0.0412063	3.78174	0.000155734	0.00809172	HNRNPL
ENSG00000235878.4	41.1908	-0.845775	0.223668	-3.78139	0.000155958	0.00809172	AP001468.1
ENSG00000163736.3_2	236.444	1.59707	0.422679	3.77844	0.000157813	0.00812707	PPBP
ENSG00000078237.6_3	112.949	-0.386955	0.102397	-3.77898	0.000157474	0.00812707	TIGAR
ENSG00000129204.16_2	82.8292	-1.56687	0.414853	-3.77693	0.000158772	0.00814327	USP6
ENSG00000184113.9_5	10.43	1.93409	0.512192	3.7761	0.000159303	0.00814327	CLDN5
ENSG00000182022.17_3	344.577	1.01888	0.269932	3.77457	0.000160287	0.00816343	CHST15
ENSG00000158473.6_2	174.636	0.878915	0.233009	3.77203	0.000161927	0.00819609	CD1D
ENSG00000114388.12_2	1974.02	-0.291783	0.0773603	-3.77174	0.000162111	0.00819609	NPRL2
ENSG00000244734.4_3	697.099	2.09548	0.556052	3.7685	0.000164234	0.00823971	HBB
ENSG00000166619.13_4	3098.32	0.144386	0.0383042	3.76946	0.000163601	0.00823971	BLCAP
ENSG00000101162.3_2	315.4	0.98209	0.26066	3.7677	0.000164759	0.00823971	TUBB1
ENSG00000270170.1_4	880.21	0.323504	0.0859341	3.76456	0.000166839	0.00831377	NCBP2-AS2
ENSG00000196811.11_2	454.112	0.44442	0.118096	3.7632	0.000167751	0.00832925	CHRNG
ENSG00000188997.7_3	187.928	-0.367086	0.097577	-3.76201	0.000168551	0.00833906	KCTD21
ENSG00000038427.15_4	3004.61	1.29831	0.345273	3.76023	0.000169758	0.00834968	VCAN
ENSG00000139083.10_2	1261.65	0.299521	0.0796618	3.75991	0.000169971	0.00834968	ETV6
ENSG00000143226.13_4	171.98	1.39358	0.371182	3.75444	0.000173733	0.00846668	FCGR2A
ENSG00000114450.9_3	346.157	0.627898	0.167267	3.75386	0.000174134	0.00846668	GNB4
ENSG00000185883.11_3	49.4291	0.899029	0.2395	3.75378	0.000174186	0.00846668	ATP6V0C
ENSG00000182318.5_2	533.248	-0.353576	0.0942274	-3.75237	0.000175169	0.00848469	ZSCAN22
ENSG00000087253.12_3	65.3637	1.48396	0.395753	3.74972	0.000177034	0.00854513	LPCAT2
ENSG00000171824.13_3	2685.05	-0.160287	0.0427608	-3.74845	0.000177932	0.00855866	EXOSC10
ENSG00000106066.14_3	494.804	1.29449	0.3461	3.74022	0.000183861	0.00881323	CPVL
ENSG00000183765.21_4	314.306	0.322964	0.0864246	3.73695	0.000186269	0.00889785	CHEK2
ENSG00000138107.12_3	4247.68	-0.2067	0.0553877	-3.73188	0.000190053	0.00904744	ACTR1A
ENSG00000162377.5_2	531.324	-0.320628	0.0860067	-3.72794	0.000193048	0.00915852	COA7
ENSG00000221883.3_3	293.399	0.373151	0.100137	3.7264	0.000194231	0.00918319	ARIH2OS
ENSG00000168172.8_4	3751.94	0.213977	0.0574446	3.72494	0.000195363	0.00920534	HOOK3
ENSG00000119655.10_3	815.702	0.421305	0.113203	3.72168	0.000197903	0.00929338	NPC2
ENSG00000229833.9_5	403.586	0.428236	0.115094	3.72075	0.000198632	0.0092961	PET100
ENSG00000174013.7_2	644.562	-0.379984	0.102152	-3.71978	0.000199396	0.00930046	FBXO45
ENSG00000140450.8_2	200.007	0.869826	0.234059	3.71627	0.000202182	0.00939875	ARRDC4
ENSG00000115840.13_2	1587.18	-0.15674	0.0421965	-3.71453	0.00020358	0.00943207	SLC25A12
ENSG00000116701.14_2	985.807	0.919968	0.248481	3.70237	0.000213591	0.00983014	NCF2
ENSG00000213139.7_3	147.351	-0.466139	0.125893	-3.70266	0.000213354	0.00983014	CRYGS
ENSG00000120129.5_2	6713.61	0.97566	0.263882	3.69734	0.000217871	0.00999394	DUSP1
ENSG00000100365.14_3	302.084	0.707149	0.191358	3.69543	0.000219517	0.0100362	NCF4
ENSG00000137462.7_3	224.023	0.991764	0.268889	3.68838	0.000225687	0.0102506	TLR2
ENSG00000213015.8_3	703.32	0.448661	0.121618	3.68908	0.000225062	0.0102506	ZNF580
ENSG00000145868.16_3	3612.95	-0.239365	0.0649567	-3.685	0.000228702	0.0102641	FBXO38
ENSG00000108021.20_4	5504.09	-0.178196	0.0483497	-3.68557	0.000228192	0.0102641	FAM208B
ENSG00000162222.13_2	834.035	-0.248881	0.0675207	-3.68599	0.000227816	0.0102641	TTC9C
ENSG00000187607.15_4	530.769	-0.262231	0.071183	-3.68391	0.000229687	0.0102641	ZNF286A
ENSG00000186300.11_2	587.356	-0.298841	0.0811079	-3.68448	0.000229166	0.0102641	ZNF555
ENSG00000163166.14_3	2356.31	-0.201408	0.0546939	-3.68246	0.000230999	0.0102837	IWS1
ENSG00000185905.3_2	10513.5	-0.251323	0.0682612	-3.68178	0.00023161	0.0102837	C16orf54
ENSG00000164199.17_6	42.1191	0.634294	0.172697	3.67287	0.000239839	0.010615	ADGRV1
ENSG00000164548.10_2	2934.68	0.206837	0.0563532	3.67037	0.0002422	0.0106853	TRA2A
ENSG00000066651.19_5	872.253	-0.240899	0.0657707	-3.6627	0.000249569	0.0109755	TRMT11
ENSG00000169951.9_4	719.756	-0.240456	0.0656873	-3.66062	0.000251608	0.0110079	ZNF764
ENSG00000132669.13_4	59.3828	1.21243	0.331236	3.66033	0.000251895	0.0110079	RIN2
ENSG00000170385.9_2	778.096	-0.384776	0.105165	-3.65878	0.000253417	0.0110197	SLC30A1
ENSG00000185950.8_2	1662.49	0.632609	0.172926	3.65827	0.000253926	0.0110197	IRS2
ENSG00000088682.13_3	924.581	-0.197928	0.0541362	-3.65611	0.00025607	0.0110197	COQ9
ENSG00000179859.9_6	242.809	-0.362006	0.0990159	-3.65604	0.000256143	0.0110197	RNF227
ENSG00000198182.12_3	523.324	-0.303288	0.0829497	-3.65629	0.000255889	0.0110197	ZNF607
ENSG00000164506.14_3	4073.6	-0.183653	0.0502731	-3.6531	0.000259091	0.011112	STXBP5
ENSG00000106003.12_3	5405.02	-0.265012	0.0727382	-3.64337	0.000269089	0.0115052	LFNG
ENSG00000107745.18_4	1458.5	0.167726	0.0461056	3.63787	0.000274904	0.0117177	MICU1
ENSG00000148926.9_3	14.3278	1.90851	0.524855	3.63626	0.000276627	0.0117444	ADM
ENSG00000155465.18_3	430.629	0.874756	0.240706	3.63413	0.000278922	0.0117444	SLC7A7
ENSG00000165959.11_3	245.146	0.775825	0.213411	3.63535	0.000277601	0.0117444	CLMN
ENSG00000182149.20_4	7912.49	-0.137183	0.0377451	-3.63447	0.000278558	0.0117444	IST1
ENSG00000127483.17_3	9920.13	0.225318	0.0620899	3.6289	0.000284626	0.0119483	HP1BP3
ENSG00000172243.17_3	253.143	1.44282	0.397696	3.62793	0.000285699	0.011957	CLEC7A
ENSG00000187164.19_5	46.7283	1.45782	0.401946	3.62689	0.000286854	0.0119692	SHTN1
ENSG00000187554.12_3	128.66	0.695004	0.191923	3.62126	0.00029317	0.0121961	TLR5
ENSG00000061918.12_3	27.812	1.43052	0.395424	3.61769	0.000297242	0.0122916	GUCY1B1
ENSG00000135297.15_3	3097.37	-0.172827	0.0477628	-3.61844	0.00029638	0.0122916	MTO1
ENSG00000109606.12_2	6848.47	-0.164165	0.0454176	-3.61457	0.000300848	0.0124037	DHX15
ENSG00000188215.9_3	642.453	-0.240105	0.0664835	-3.61151	0.000304425	0.0125139	DCUN1D3
ENSG00000162623.15_2	1209.57	-0.272412	0.0755152	-3.60738	0.000309304	0.0126395	TYW3
ENSG00000109971.13_5	71935.8	-0.291481	0.0807869	-3.60802	0.000308543	0.0126395	HSPA8
ENSG00000136205.16_2	354.725	0.747676	0.207461	3.60393	0.000313439	0.0127708	TNS3
ENSG00000161921.14_4	130.911	0.692559	0.192225	3.60286	0.000314741	0.0127862	CXCL16
ENSG00000157168.18_3	19.9635	2.01141	0.558981	3.59834	0.000320249	0.0129719	NRG1
ENSG00000181284.2_3	720.149	-0.373944	0.103955	-3.59718	0.000321686	0.0129922	TMEM102
ENSG00000172315.5_3	1892.81	-0.285915	0.0795568	-3.59385	0.000325833	0.0131214	TP53RK
ENSG00000132763.14_2	353.186	-0.345396	0.0962859	-3.58719	0.000334262	0.0133532	MMACHC
ENSG00000198799.11_3	2418.63	-0.19643	0.0547694	-3.5865	0.000335146	0.0133532	LRIG2
ENSG00000163002.12_5	598.392	-0.244798	0.0682597	-3.58627	0.000335444	0.0133532	NUP35
ENSG00000175489.9_2	305.872	1.34524	0.374923	3.58804	0.00033317	0.0133532	LRRC25
ENSG00000183023.18_4	221.261	1.38426	0.386225	3.58409	0.000338257	0.0134266	SLC8A1
ENSG00000167601.11_2	17.4575	1.49208	0.416494	3.58248	0.000340346	0.0134709	AXL
ENSG00000159388.5_3	7177.88	0.41476	0.115895	3.57875	0.000345238	0.013586	BTG2
ENSG00000114491.13_2	1820.13	-0.202602	0.0566031	-3.57935	0.000344447	0.013586	UMPS
ENSG00000165092.12_3	53.7868	1.3102	0.366179	3.57803	0.000346197	0.013586	ALDH1A1
ENSG00000109321.10_3	12.1308	1.75988	0.492088	3.57636	0.000348416	0.0136345	AREG
ENSG00000123405.13_2	70.5196	1.18946	0.332804	3.57405	0.000351498	0.0137164	NFE2
ENSG00000168758.10_3	2461.45	-0.332355	0.0930271	-3.57267	0.000353357	0.013746	SEMA4C
ENSG00000008323.15_3	333.85	-0.514279	0.143974	-3.57202	0.000354242	0.013746	PLEKHG6
ENSG00000122188.12_2	2921.33	-0.26516	0.0743836	-3.56476	0.000364188	0.0140217	LAX1
ENSG00000139132.14_5	152.629	0.934781	0.262209	3.56502	0.000363825	0.0140217	FGD4
ENSG00000196267.12_4	996.008	-0.268706	0.0753814	-3.56462	0.000364384	0.0140217	ZNF836
ENSG00000099985.3_2	434.935	0.735837	0.206551	3.56249	0.000367348	0.0140966	OSM
ENSG00000146592.16_3	58.1543	1.24886	0.350759	3.56046	0.000370207	0.0141409	CREB5
ENSG00000101160.13_2	1401.42	0.489767	0.137566	3.56022	0.000370543	0.0141409	CTSZ
ENSG00000138413.13_2	730.961	-0.312854	0.0881768	-3.54803	0.000388118	0.0146103	IDH1
ENSG00000136826.14_4	141.382	1.37728	0.387919	3.55044	0.000384585	0.0146103	KLF4
ENSG00000165655.16_3	7.8351	1.43172	0.403506	3.5482	0.00038787	0.0146103	ZNF503
ENSG00000156113.22_5	17.8234	1.46852	0.413666	3.55002	0.000385197	0.0146103	KCNMA1
ENSG00000185339.8_3	30.7139	0.994474	0.280286	3.54807	0.000388064	0.0146103	TCN2
ENSG00000182606.14_4	2625.69	0.214492	0.0605524	3.54226	0.00039672	0.0148937	TRAK1
ENSG00000111275.12_3	154.018	0.959587	0.271062	3.5401	0.000399979	0.0149754	ALDH2
ENSG00000154589.6_2	82.1796	0.721495	0.20395	3.5376	0.00040378	0.015077	LY96
ENSG00000118503.14_3	7050.3	0.822712	0.232811	3.53382	0.000409597	0.0152531	TNFAIP3
ENSG00000181631.6_2	56.7685	1.47723	0.41896	3.52593	0.000421992	0.0156726	P2RY13
ENSG00000163352.5_2	16.9587	-1.23624	0.350851	-3.52354	0.000425817	0.015738	LENEP
ENSG00000135414.9_5	1382	-0.171661	0.04872	-3.52341	0.000426027	0.015738	GDF11
ENSG00000033327.12_3	502.877	0.587777	0.166891	3.52191	0.000428444	0.0157852	GAB2
ENSG00000028277.21_5	2112.02	0.366362	0.104057	3.5208	0.000430255	0.0158099	POU2F2
ENSG00000105639.18_3	15712.7	0.349185	0.0992246	3.51914	0.000432947	0.0158667	JAK3
ENSG00000187116.13_3	126.29	1.61996	0.460421	3.51843	0.000434115	0.0158675	LILRA5
ENSG00000127920.5_2	24.9643	1.43607	0.408537	3.51515	0.000439504	0.0160222	GNG11
ENSG00000188389.10_3	946.77	-0.671209	0.191029	-3.51366	0.000441986	0.016041	PDCD1
ENSG00000062282.14_4	44.0706	0.852767	0.242715	3.51345	0.000442334	0.016041	DGAT2
ENSG00000114013.15_3	255.673	0.904827	0.257656	3.51176	0.000445149	0.016059	CD86
ENSG00000126803.9_3	27.7497	-0.747023	0.212681	-3.51242	0.00044405	0.016059	HSPA2
ENSG00000100292.16_2	258.802	1.24301	0.354094	3.51039	0.00044745	0.0161001	HMOX1
ENSG00000111961.17_3	37.7296	1.63218	0.465408	3.50698	0.000453222	0.0162655	SASH1
ENSG00000179094.15_4	2700.09	0.593464	0.1694	3.50333	0.000459487	0.0163839	PER1
ENSG00000120784.16_4	952.075	-0.3318	0.0946839	-3.50429	0.000457833	0.0163839	ZFP30
ENSG00000142405.21_3	122.02	1.24307	0.35486	3.50299	0.000460069	0.0163839	NLRP12
ENSG00000135378.3_2	20.6988	1.1211	0.320161	3.50168	0.00046234	0.0164225	PRRG4
ENSG00000012223.12_3	30.2004	1.77928	0.508904	3.4963	0.000471749	0.0166289	LTF
ENSG00000168826.15_3	648.526	-0.274797	0.0785912	-3.49653	0.000471349	0.0166289	ZBTB49
ENSG00000161960.14_3	1034	0.535073	0.153003	3.49713	0.000470295	0.0166289	EIF4A1
ENSG00000103196.11_3	91.1411	1.15851	0.331435	3.49544	0.000473282	0.0166406	CRISPLD2
ENSG00000174151.14_5	3073.33	-0.16227	0.0464452	-3.49379	0.00047621	0.0167011	CYB561D1
ENSG00000144647.5_2	400.459	-0.324735	0.0930965	-3.48815	0.000486368	0.017013	POMGNT2
ENSG00000133884.9_3	2659.03	-0.163485	0.0468901	-3.48656	0.000489274	0.017013	DPF2
ENSG00000196466.10_3	369.784	-0.312864	0.0897364	-3.48648	0.000489418	0.017013	ZNF799
ENSG00000186818.12_5	45.7748	1.34434	0.385621	3.48616	0.000490014	0.017013	LILRB4
ENSG00000125538.11_3	18.2833	1.51424	0.434489	3.48512	0.000491919	0.0170364	IL1B
ENSG00000130695.15_4	1382.39	-0.177284	0.0509443	-3.47995	0.000501511	0.0172249	CEP85
ENSG00000136925.14_2	832.24	-0.183548	0.0527513	-3.47951	0.000502336	0.0172249	TSTD2
ENSG00000134452.19_4	3302.06	0.139153	0.0399902	3.47968	0.000502019	0.0172249	FBH1
ENSG00000183570.16_4	46.2215	1.01134	0.290616	3.48	0.000501413	0.0172249	PCBP3
ENSG00000174799.10_2	1512.79	0.179458	0.0515914	3.47844	0.00050434	0.0172509	CEP135
ENSG00000168497.4_5	140.622	1.49195	0.429323	3.47513	0.000510603	0.0174221	CAVIN2
ENSG00000221926.12_5	260.682	0.315383	0.0908425	3.47176	0.000517058	0.0175942	TRIM16
ENSG00000100077.14_5	1039.57	0.524646	0.151144	3.47118	0.000518186	0.0175942	GRK3
ENSG00000123975.4_2	161.917	-0.56915	0.164021	-3.46998	0.00052049	0.0175986	CKS2
ENSG00000240403.5_2	102.651	-0.988251	0.284815	-3.4698	0.000520855	0.0175986	KIR3DL2
ENSG00000169403.11_2	229.677	0.85327	0.246198	3.4658	0.000528666	0.017614	PTAFR
ENSG00000135045.6_2	214.732	-0.290251	0.083705	-3.46755	0.000525222	0.017614	C9orf40
ENSG00000020577.13_3	94.5446	0.655974	0.189279	3.46565	0.000528942	0.017614	SAMD4A
ENSG00000089505.17_4	129.575	-0.438575	0.126534	-3.46606	0.000528145	0.017614	CMTM1
ENSG00000161956.12_3	651.368	0.212904	0.0614301	3.46579	0.000528678	0.017614	SENP3
ENSG00000100335.14_4	3072.14	-0.144082	0.0415562	-3.46716	0.000525982	0.017614	MIEF1
ENSG00000163221.8_2	101.412	1.40317	0.405259	3.46241	0.000535362	0.017731	S100A12
ENSG00000121966.6_2	28673.8	0.627442	0.18124	3.46194	0.000536295	0.017731	CXCR4
ENSG00000283288.1_5	39.4498	-0.73296	0.211688	-3.46245	0.000535286	0.017731	SMIM33
ENSG00000183655.12_2	385.844	-0.315159	0.0910612	-3.46096	0.000538254	0.0177534	KLHL25
ENSG00000105355.8_4	635.319	0.328889	0.0950552	3.45998	0.000540209	0.0177756	PLIN3
ENSG00000165702.14_4	27.7242	0.976179	0.282418	3.45651	0.000547225	0.0179638	GFI1B
ENSG00000184990.12_3	2012.69	0.258552	0.0748454	3.45448	0.000551356	0.0180566	SIVA1
ENSG00000276023.4_2	465.299	-0.265274	0.0768651	-3.45116	0.000558181	0.018237	DUSP14
ENSG00000170486.10_3	444.656	-1.13016	0.32758	-3.45003	0.00056052	0.0182703	KRT72
ENSG00000118508.4_2	65.1951	1.31485	0.381257	3.44871	0.00056327	0.0183169	RAB32
ENSG00000137393.9_2	474.94	0.492841	0.142965	3.44729	0.000566244	0.0183469	RNF144B
ENSG00000138119.16_3	126.969	1.50024	0.43523	3.447	0.000566844	0.0183469	MYOF
ENSG00000204604.10_4	1564.39	-0.38221	0.110917	-3.44592	0.000569123	0.0183778	ZNF468
ENSG00000054965.10_3	3117.21	0.148554	0.0431303	3.44432	0.000572503	0.0184098	FAM168A
ENSG00000131470.14_2	156.978	-0.421577	0.122402	-3.44419	0.000572774	0.0184098	PSMC3IP
ENSG00000163131.10_3	11927.3	0.469389	0.13631	3.44354	0.000574141	0.0184111	CTSS
ENSG00000165617.14_5	86.1325	1.42046	0.412909	3.44014	0.000581414	0.01859	DACT1
ENSG00000108840.15_4	3611.14	0.196915	0.057248	3.43968	0.000582404	0.01859	HDAC5
ENSG00000178567.7_2	2015.13	0.232436	0.0675969	3.43855	0.000584829	0.0186245	EPM2AIP1
ENSG00000132196.14_3	675.403	-0.263059	0.0765682	-3.43561	0.000591218	0.0187457	HSD17B7
ENSG00000129749.3_3	54.8416	-0.542246	0.15785	-3.43521	0.000592104	0.0187457	CHRNA10
ENSG00000185262.8_2	3240.1	0.338397	0.0985162	3.43494	0.000592694	0.0187457	UBALD2
ENSG00000177575.12_3	161.868	1.29888	0.378325	3.43323	0.000596437	0.0188211	CD163
ENSG00000113161.15_3	1527.62	-0.236494	0.068905	-3.43217	0.000598769	0.0188517	HMGCR
ENSG00000134243.11_3	199.154	0.97486	0.284269	3.42935	0.000605022	0.0190054	SORT1
ENSG00000145198.14_2	45.5533	-0.646418	0.18856	-3.42818	0.000607641	0.0190285	VWA5B2
ENSG00000172661.18_3	1986.92	0.229482	0.0669474	3.42779	0.000608507	0.0190285	WASHC2C
ENSG00000074964.16_3	112.965	1.09887	0.320705	3.42642	0.000611603	0.0190823	ARHGEF10L
ENSG00000145088.8_3	334.938	0.628257	0.183494	3.42385	0.000617407	0.0192201	EAF2
ENSG00000178685.13_5	3097.44	0.274572	0.080256	3.42119	0.000623467	0.0193652	PARP10
ENSG00000116922.14_4	857.946	-0.262999	0.0769181	-3.41921	0.000628033	0.0194354	C1orf109
ENSG00000100652.4_2	180.493	0.494692	0.144715	3.41839	0.000629937	0.0194354	SLC10A1
ENSG00000171105.13_3	165.078	0.94853	0.277479	3.41839	0.000629931	0.0194354	INSR
ENSG00000142556.18_3	887.099	-0.385417	0.112868	-3.41477	0.000638359	0.0196515	ZNF614
ENSG00000170345.9_3	1766.12	1.35173	0.396023	3.41326	0.000641917	0.0197173	FOS
ENSG00000156052.10_2	1735.75	0.403235	0.118217	3.41096	0.000647355	0.0198226	GNAQ
ENSG00000130935.9_3	2627.63	-0.232174	0.0680834	-3.41014	0.000649295	0.0198226	NOL11
ENSG00000196562.14_4	633.487	0.770489	0.22595	3.41	0.00064964	0.0198226	SULF2
ENSG00000171970.12_3	162.8	-0.46237	0.135631	-3.40902	0.000651958	0.0198496	ZNF57
ENSG00000113070.7_2	24.378	1.42299	0.417721	3.40657	0.000657857	0.0199853	HBEGF
ENSG00000124171.8_2	385.439	-0.267462	0.0785339	-3.40569	0.000659973	0.0200057	PARD6B
ENSG00000106034.17_4	76.3428	1.01313	0.29814	3.39817	0.000678373	0.020385	CPED1
ENSG00000246705.4_3	687.083	0.292396	0.0860361	3.39853	0.000677497	0.020385	H2AFJ
ENSG00000099860.8_3	1681.65	0.330849	0.09733	3.39925	0.000675716	0.020385	GADD45B
ENSG00000060558.3_2	87.1844	1.04497	0.307476	3.39854	0.000677477	0.020385	GNA15
ENSG00000075539.14_4	10966.1	-0.171697	0.0505656	-3.39553	0.000684947	0.020538	FRYL
ENSG00000183255.11_3	3500.28	-0.189572	0.055858	-3.39381	0.000689271	0.020623	PTTG1IP
ENSG00000037749.12_4	1051.95	-0.2441	0.0719501	-3.39263	0.000692259	0.0206678	MFAP3
ENSG00000198952.8_2	4789.42	-0.150413	0.0443757	-3.38953	0.000700125	0.0208577	SMG5
ENSG00000175538.10_4	82.8072	1.33673	0.394764	3.38615	0.000708808	0.0210711	KCNE3
ENSG00000137992.14_2	1407.39	-0.274547	0.0811236	-3.3843	0.000713588	0.0211453	DBT
ENSG00000006534.15_2	144.842	1.07454	0.317565	3.38369	0.000715194	0.0211453	ALDH3B1
ENSG00000101343.14_3	2756.9	-0.207391	0.0612961	-3.38342	0.000715883	0.0211453	CRNKL1
ENSG00000107566.13_3	769.837	-0.294736	0.0872271	-3.37894	0.000727647	0.0214015	ERLIN1
ENSG00000186407.6_4	342.198	1.31201	0.388278	3.37906	0.000727351	0.0214015	CD300E
ENSG00000108239.8_2	69.2122	0.739239	0.218833	3.3781	0.00072988	0.0214217	TBC1D12
ENSG00000176142.12_3	1277.06	-0.276675	0.0819703	-3.37531	0.00073732	0.0215943	TMEM39A
ENSG00000155621.14_3	476.399	-0.194506	0.0576831	-3.37198	0.000746297	0.0218111	C9orf85
ENSG00000197933.12_3	328.246	-0.375552	0.111475	-3.36894	0.000754567	0.0220063	ZNF823
ENSG00000179862.6_2	364.441	0.663182	0.197066	3.36529	0.000764646	0.0222065	CITED4
ENSG00000136689.18_3	15.5748	1.62524	0.483104	3.36416	0.000767781	0.0222065	IL1RN
ENSG00000138592.13_4	3767.68	-0.163049	0.048467	-3.36413	0.000767843	0.0222065	USP8
ENSG00000088826.17_3	26.4089	1.37083	0.407346	3.36528	0.000764654	0.0222065	SMOX
ENSG00000204120.14_6	5857.67	-0.143674	0.0427351	-3.36195	0.000773933	0.0222896	GIGYF2
ENSG00000220205.8_4	2232.02	0.427585	0.127182	3.36199	0.000773843	0.0222896	VAMP2
ENSG00000100079.6_2	62.0139	1.47671	0.440191	3.35471	0.000794491	0.0228342	LGALS2
ENSG00000116962.14_2	34.8194	1.35397	0.403751	3.35348	0.000798034	0.0228489	NID1
ENSG00000101407.12_2	1672.96	-0.116736	0.0348113	-3.35338	0.000798303	0.0228489	TTI1
ENSG00000075975.15_2	2224.54	-0.151074	0.0450598	-3.35275	0.000800136	0.0228542	MKRN2
ENSG00000185340.15_2	50.842	0.894115	0.266771	3.35162	0.000803402	0.0229003	GAS2L1
ENSG00000179869.14_4	7.94894	1.81282	0.541	3.35088	0.000805562	0.0229147	ABCA13
ENSG00000196417.12_3	1659.46	-0.250373	0.0747409	-3.34989	0.000808451	0.0229497	ZNF765
ENSG00000157538.13_3	4471.5	-0.111302	0.0332434	-3.34809	0.000813701	0.0230515	VPS26C
ENSG00000173890.16_3	434.975	0.533215	0.159306	3.34712	0.000816555	0.0230852	GPR160
ENSG00000183520.11_3	811.49	-0.284092	0.0849046	-3.34602	0.000819805	0.0231294	UTP11
ENSG00000103489.11_3	3120.38	0.234184	0.0700006	3.34546	0.000821459	0.0231294	XYLT1
ENSG00000119812.18_3	743.397	-0.262188	0.0784195	-3.3434	0.000827586	0.0232547	FAM98A
ENSG00000186918.13_3	2000.2	0.227524	0.0680716	3.34243	0.000830487	0.023289	ZNF395
ENSG00000167981.6_3	517.775	-0.258393	0.077324	-3.34169	0.000832709	0.0233041	ZNF597
ENSG00000244482.5	31.6339	1.48389	0.444226	3.34039	0.000836606	0.0233659	LILRA6
ENSG00000179933.5_2	1812.93	-0.311551	0.0934687	-3.33321	0.000858486	0.0239288	C14orf119
ENSG00000196576.14_2	835.626	0.974995	0.292769	3.33026	0.00086765	0.0241357	PLXNB2
ENSG00000198855.6_2	565.136	-0.247405	0.074379	-3.32628	0.000880134	0.024385	FICD
ENSG00000178093.13_3	195.354	0.371812	0.111775	3.32643	0.000879656	0.024385	TSSK6
ENSG00000006327.13_2	27.5826	-0.678516	0.204247	-3.32203	0.000893656	0.0247102	TNFRSF12A
ENSG00000170017.12_4	596.582	0.468841	0.141169	3.32113	0.000896539	0.0247406	ALCAM
ENSG00000142961.14_3	1796.46	-0.227042	0.0684294	-3.3179	0.000906962	0.0249015	MOB3C
ENSG00000135637.13_3	1221.79	-0.20155	0.0607478	-3.31782	0.000907226	0.0249015	CCDC142
ENSG00000177951.17_2	1735.66	0.245175	0.0739001	3.31765	0.000907766	0.0249015	BET1L
ENSG00000198538.10_3	1487.1	-0.369072	0.111306	-3.31582	0.000913749	0.0250161	ZNF28
ENSG00000143994.13_3	164.5	-0.439244	0.132578	-3.31309	0.000922704	0.0251631	ABHD1
ENSG00000112096.17_4	3665.56	0.258825	0.078127	3.31288	0.000923405	0.0251631	SOD2
ENSG00000168615.11_2	220.671	0.549781	0.16597	3.31253	0.000924566	0.0251631	ADAM9
ENSG00000058866.14_3	55.2417	0.965777	0.291802	3.3097	0.000933953	0.0253687	DGKG
ENSG00000157240.3_2	38.2774	1.38325	0.418093	3.30847	0.000938063	0.0253808	FZD1
ENSG00000151948.11_3	74.2545	1.05391	0.318514	3.30883	0.000936877	0.0253808	GLT1D1
ENSG00000147437.9_2	88.6243	-0.451883	0.136626	-3.30746	0.00094147	0.0254234	GNRH1
ENSG00000171954.12_3	212.922	-0.623246	0.1888	-3.30108	0.000963124	0.0259575	CYP4F22
ENSG00000159579.13_3	1539.21	-0.18351	0.0556111	-3.29988	0.000967269	0.0260133	RSPRY1
ENSG00000141574.7_5	142.054	1.12238	0.34018	3.29936	0.000969045	0.0260133	SECTM1
ENSG00000152433.14_3	113.094	-0.499298	0.15138	-3.2983	0.000972705	0.0260133	ZNF547
ENSG00000171222.10_2	1634.03	0.327758	0.0993715	3.29831	0.000972701	0.0260133	SCAND1
ENSG00000075336.11_3	523.153	-0.256151	0.0777047	-3.29647	0.000979094	0.0261276	TIMM21
ENSG00000105088.8_2	486.912	-0.413144	0.125347	-3.29599	0.000980751	0.0261276	OLFM2
ENSG00000115919.14_3	258.411	0.846755	0.257041	3.29424	0.000986893	0.0262332	KYNU
ENSG00000238227.7_6	2753.36	-0.311415	0.0945463	-3.29378	0.000988504	0.0262332	TMEM250
ENSG00000160050.14_3	476.065	-0.28011	0.0851052	-3.29133	0.000997141	0.0262861	CCDC28B
ENSG00000162616.8_3	419.85	-0.351217	0.106736	-3.29053	0.000999984	0.0262861	DNAJB4
ENSG00000169220.17_2	5435.21	-0.193921	0.0589269	-3.29088	0.000998762	0.0262861	RGS14
ENSG00000175544.13_3	136.406	0.623412	0.189337	3.2926	0.00099265	0.0262861	CABP4
ENSG00000174837.14_4	225.015	0.94305	0.286565	3.29087	0.000998768	0.0262861	ADGRE1
ENSG00000120334.15_2	502.161	-0.241437	0.0734005	-3.28931	0.00100432	0.0263263	CENPL
ENSG00000111321.10_2	88.0914	1.1449	0.348096	3.28904	0.00100531	0.0263263	LTBR
ENSG00000221944.7_4	556.191	0.3736	0.113626	3.28799	0.00100904	0.0263669	TIGD1
ENSG00000197746.13_3	21201.1	0.411625	0.125207	3.28754	0.00101067	0.0263669	PSAP
ENSG00000181915.4_2	1088.42	-0.249296	0.0758768	-3.28554	0.00101788	0.026475	ADO
ENSG00000104870.12_3	1385.33	0.393347	0.119728	3.28533	0.00101864	0.026475	FCGRT
ENSG00000171865.9_3	1080.49	0.206483	0.0628882	3.28334	0.00102586	0.0266128	RNASEH1
ENSG00000178927.17_4	6569.65	0.214706	0.0654339	3.28127	0.00103342	0.0267589	CYBC1
ENSG00000169504.14_3	344.855	0.757803	0.231266	3.27676	0.00105006	0.0270884	CLIC4
ENSG00000136490.8_2	16930.1	0.187067	0.0570821	3.27715	0.00104861	0.0270884	LIMD2
ENSG00000099942.12_2	8952.22	-0.184479	0.0563411	-3.27432	0.00105916	0.0272724	CRKL
ENSG00000131355.14_3	40.6385	1.15807	0.354035	3.27107	0.0010714	0.0275364	ADGRE3
ENSG00000171115.3_2	5583.97	-0.257608	0.0787919	-3.26948	0.00107746	0.0275395	GIMAP8
ENSG00000168672.3_2	1306.63	-0.254077	0.077712	-3.26947	0.00107748	0.0275395	FAM84B
ENSG00000167074.14_2	884.721	-0.289672	0.0885992	-3.26947	0.00107749	0.0275395	TEF
ENSG00000284024.2_4	1322.17	-0.210134	0.0643008	-3.26798	0.00108319	0.0276024	HSPA14
ENSG00000136026.13_4	606.978	0.424576	0.129928	3.26778	0.00108393	0.0276024	CKAP4
ENSG00000196544.7_2	813.845	-0.3059	0.093626	-3.26726	0.00108596	0.0276032	BORCS6
ENSG00000152749.7_2	777.027	-0.294093	0.0901224	-3.26327	0.00110136	0.0279436	GPR180
ENSG00000177807.9_5	28.2241	-0.823182	0.252303	-3.26267	0.00110369	0.0279513	KCNJ10
ENSG00000166477.12_2	1312.77	-0.199687	0.061215	-3.26206	0.00110606	0.0279602	LEO1
ENSG00000204822.6_3	125.214	-0.275203	0.0843847	-3.26129	0.00110908	0.0279856	MRPL53
ENSG00000010072.15_3	828.047	-0.182599	0.0560218	-3.25942	0.00111642	0.0280935	SPRTN
ENSG00000136003.15_2	4551.09	0.197731	0.0606694	3.25916	0.00111741	0.0280935	ISCU
ENSG00000165029.15_2	500.5	0.744438	0.228461	3.2585	0.00112004	0.0281085	ABCA1
ENSG00000170631.14_3	452.219	-0.187845	0.0576933	-3.25592	0.00113025	0.0282622	ZNF16
ENSG00000154025.15_3	301.098	-0.516787	0.158709	-3.2562	0.00112916	0.0282622	SLC5A10
ENSG00000154165.4_2	624.697	1.27855	0.392911	3.25405	0.00113774	0.0283985	GPR15
ENSG00000184432.9_3	5352.36	-0.219703	0.0675494	-3.25248	0.00114401	0.0284014	COPB2
ENSG00000110315.6_2	1372.48	0.294058	0.0903858	3.25337	0.00114045	0.0284014	RNF141
ENSG00000100294.12_2	266.52	-0.212907	0.0654567	-3.25264	0.00114337	0.0284014	MCAT
ENSG00000183542.5_3	232.433	-0.610077	0.187676	-3.25069	0.00115125	0.02853	KLRC4
ENSG00000171763.18_2	609.455	-0.243548	0.0749822	-3.24808	0.00116187	0.0287418	SPATA5L1
ENSG00000104889.6_4	27.3927	-0.688155	0.211924	-3.24718	0.00116556	0.0287817	RNASEH2A
ENSG00000144152.12_3	56.0455	1.15323	0.355236	3.24637	0.00116888	0.0288123	FBLN7
ENSG00000158042.8_2	845.022	-0.247311	0.076226	-3.24444	0.00117683	0.0289567	MRPL17
ENSG00000010319.6_3	24.6351	1.02336	0.315639	3.24217	0.00118623	0.0290334	SEMA3G
ENSG00000117983.17_3	157.384	0.735462	0.226829	3.24236	0.00118542	0.0290334	MUC5B
ENSG00000232859.9_3	274.783	0.362316	0.111722	3.243	0.00118276	0.0290334	LYRM9
ENSG00000168906.12_2	4440.16	-0.170276	0.0525315	-3.2414	0.00118944	0.0290604	MAT2A
ENSG00000242498.7_3	46.8723	1.19804	0.369851	3.23926	0.00119839	0.0292276	ARPIN
ENSG00000117222.13_3	2763.33	-0.210247	0.0649327	-3.23792	0.00120404	0.0293139	RBBP5
ENSG00000138668.18_4	4045.33	0.283151	0.087515	3.23545	0.00121449	0.0295164	HNRNPD
ENSG00000163625.15_3	171.93	1.04165	0.322114	3.23379	0.00122158	0.029585	WDFY3
ENSG00000187189.10_3	1564.12	0.266117	0.0822891	3.23392	0.00122102	0.029585	TSPYL4
ENSG00000134962.6_2	105.276	0.577903	0.178737	3.23326	0.00122385	0.0295881	KLB
ENSG00000134955.11_5	220.767	0.635532	0.196595	3.23271	0.00122624	0.0295943	SLC37A2
ENSG00000120800.4_2	2735.04	-0.192625	0.0596378	-3.22992	0.00123826	0.0298323	UTP20
ENSG00000154175.16_3	52.9553	-0.591841	0.183352	-3.2279	0.00124704	0.0299917	ABI3BP
ENSG00000115042.9_3	740.131	0.162052	0.050219	3.2269	0.00125138	0.0300439	FAHD2A
ENSG00000198042.10_3	1234.95	-0.197544	0.0612362	-3.22594	0.0012556	0.0300931	MAK16
ENSG00000116863.10_2	1043.66	-0.235445	0.0730978	-3.22096	0.0012776	0.03041	ADPRHL2
ENSG00000023572.9_3	833.361	-0.220093	0.0683153	-3.22172	0.00127424	0.03041	GLRX2
ENSG00000173535.14_3	16.6082	1.71302	0.531802	3.22115	0.00127676	0.03041	TNFRSF10C
ENSG00000152439.12_4	575.207	-0.26151	0.0811672	-3.22187	0.00127356	0.03041	ZNF773
ENSG00000166529.14_2	282.854	-0.329693	0.102385	-3.22012	0.00128139	0.0304478	ZSCAN21
ENSG00000100284.20_5	1475.26	0.218434	0.0678982	3.21708	0.00129501	0.0307187	TOM1
ENSG00000168522.12_4	3194.52	-0.162426	0.0505786	-3.21136	0.00132108	0.0312837	FNTA
ENSG00000014257.15_2	51.8969	1.26031	0.392738	3.20903	0.00133184	0.0314356	ACPP
ENSG00000119522.16_3	1107.01	0.260577	0.0812022	3.20899	0.00133204	0.0314356	DENND1A
ENSG00000141682.11_2	424.058	0.575591	0.179417	3.20813	0.00133602	0.0314759	PMAIP1
ENSG00000144655.14_2	1410.85	0.47364	0.147865	3.20318	0.00135917	0.0318787	CSRNP1
ENSG00000204520.12_3	280.655	-0.520298	0.162454	-3.20275	0.00136123	0.0318787	MICA
ENSG00000103174.12_4	1184.87	0.153129	0.0478042	3.20326	0.00135882	0.0318787	NAGPA
ENSG00000103381.11_2	519.362	0.504794	0.157624	3.20252	0.00136232	0.0318787	CPPED1
ENSG00000139842.14_2	5730.35	-0.174035	0.0543834	-3.20015	0.00137358	0.0320881	CUL4A
ENSG00000184574.9_2	1287.09	-0.322038	0.100656	-3.1994	0.00137714	0.0321172	LPAR5
ENSG00000129946.10_3	98.2881	1.10716	0.346281	3.1973	0.00138722	0.0322978	SHC2
ENSG00000198315.10_2	2670.63	-0.176058	0.0551472	-3.19251	0.00141041	0.0327826	ZKSCAN8
ENSG00000169429.10_3	29.1609	3.66911	1.15002	3.19047	0.0014204	0.0329596	CXCL8
ENSG00000172007.5_3	1111.24	-0.268899	0.0843139	-3.18926	0.00142636	0.0330424	RAB33B
ENSG00000117751.17_3	2545.39	-0.192378	0.060355	-3.18743	0.00143541	0.0330861	PPP1R8
ENSG00000204977.9_3	1270.66	-0.344438	0.108043	-3.18796	0.0014328	0.0330861	TRIM13
ENSG00000156273.15_5	2751.07	0.29924	0.0938707	3.18779	0.00143364	0.0330861	BACH1
ENSG00000124279.11_3	381.379	-0.267292	0.0838712	-3.18694	0.00143786	0.0330876	FASTKD3
ENSG00000179119.14_2	2173.15	-0.209311	0.0656899	-3.18635	0.0014408	0.0331002	SPTY2D1
ENSG00000143164.15_2	1687.02	-0.127189	0.0399416	-3.18437	0.00145071	0.0331954	DCAF6
ENSG00000198863.7_3	1392.3	-0.180865	0.056803	-3.18408	0.00145213	0.0331954	RUNDC1
ENSG00000108654.14_4	22324.4	0.272699	0.0856221	3.18492	0.00144795	0.0331954	DDX5
ENSG00000100056.11_5	998.698	-0.174806	0.0550564	-3.17503	0.0014982	0.034192	ESS2
ENSG00000160783.19_4	760.847	0.213028	0.067218	3.1692	0.00152857	0.0348277	PMF1
ENSG00000108255.7_2	39.9575	-0.585578	0.184924	-3.16658	0.00154242	0.0350857	CRYBA1
ENSG00000117318.8_2	549.919	-0.560046	0.176922	-3.16549	0.00154822	0.0351598	ID3
ENSG00000144468.16_4	2171.27	0.154984	0.0490182	3.16177	0.00156813	0.0354188	RHBDD1
ENSG00000102572.14_4	3892.32	0.132768	0.041996	3.16145	0.00156985	0.0354188	STK24
ENSG00000069399.14_4	549.025	0.535913	0.169502	3.16169	0.00156857	0.0354188	BCL3
ENSG00000101439.8_3	594.821	1.10381	0.349022	3.16258	0.00156379	0.0354188	CST3
ENSG00000131462.7_2	251.32	-0.24299	0.0769189	-3.15905	0.00158285	0.0356541	TUBG1
ENSG00000082014.16_4	583.736	0.376554	0.119263	3.15734	0.00159218	0.035806	SMARCD3
ENSG00000163141.19_3	81.8689	-0.490229	0.155357	-3.1555	0.00160224	0.0359155	BNIPL
ENSG00000070614.14_3	215.034	0.615834	0.195138	3.15589	0.00160012	0.0359155	NDST1
ENSG00000197062.11_4	1020.37	-0.201991	0.0640343	-3.15441	0.00160821	0.0359912	ZSCAN26
ENSG00000102531.16_4	3632.58	-0.146332	0.0463989	-3.15379	0.00161165	0.03601	FNDC3A
ENSG00000204482.10_3	295.772	0.88591	0.281072	3.1519	0.0016221	0.0361851	LST1
ENSG00000138829.11_4	53.4603	1.23296	0.391309	3.15085	0.00162794	0.0362569	FBN2
ENSG00000181789.14_2	5211.81	-0.116173	0.0368962	-3.14864	0.00164031	0.0364738	COPG1
ENSG00000107815.9_5	825.142	-0.295345	0.0938577	-3.14674	0.00165103	0.0366437	TWNK
ENSG00000165516.10_2	2385.16	0.166668	0.0529719	3.14635	0.00165324	0.0366437	KLHDC2
ENSG00000163632.13_4	48.2026	-0.504414	0.160394	-3.14485	0.00166175	0.0366568	C3orf49
ENSG00000172543.7_4	13586.2	-0.594995	0.189166	-3.14536	0.00165884	0.0366568	CTSW
ENSG00000180574.3_6	132.017	-1.45784	0.463567	-3.14484	0.00166177	0.0366568	EIF2S3B
ENSG00000112531.16_3	2985.37	0.229813	0.0731534	3.14152	0.00168071	0.0370157	QKI
ENSG00000256591.5_6	188.954	0.502123	0.159871	3.14081	0.00168484	0.0370477	AP003108.2
ENSG00000204560.9_3	1799.4	-0.186871	0.0595076	-3.1403	0.00168776	0.0370531	DHX16
ENSG00000177989.13_3	332.872	0.572863	0.18252	3.13863	0.0016974	0.0372058	ODF3B
ENSG00000080854.14_4	717.947	0.414665	0.132186	3.13699	0.00170694	0.0373558	IGSF9B
ENSG00000169704.4_2	21.0847	1.31921	0.420666	3.13601	0.00171261	0.037409	GP9
ENSG00000139719.10_5	1280.59	-0.203112	0.0647752	-3.13564	0.00171477	0.037409	VPS33A
ENSG00000164086.9_3	1986.71	-0.229271	0.0731992	-3.13215	0.00173531	0.0375281	DUSP7
ENSG00000138722.9_2	41.9237	1.10184	0.35167	3.13316	0.00172937	0.0375281	MMRN1
ENSG00000146535.13_2	1321.07	0.232786	0.0743138	3.13247	0.00173343	0.0375281	GNA12
ENSG00000140987.19_3	1130.61	-0.148019	0.0472399	-3.13334	0.0017283	0.0375281	ZSCAN32
ENSG00000187959.9_5	10.6081	-1.01265	0.323118	-3.13398	0.0017245	0.0375281	CPSF4L
ENSG00000104856.13_2	751.564	0.313869	0.100215	3.13195	0.00173649	0.0375281	RELB
ENSG00000091106.18_2	118.848	0.798205	0.254899	3.13146	0.0017394	0.0375326	NLRC4
ENSG00000117597.17_4	1848.17	-0.227625	0.072721	-3.13011	0.00174743	0.0376471	UTP25
ENSG00000151491.13_5	97.436	0.592074	0.189282	3.12799	0.00176006	0.0378603	EPS8
ENSG00000116809.11_2	1602.67	-0.172666	0.0552574	-3.12475	0.00177957	0.0382207	ZBTB17
ENSG00000205269.5_2	407.953	0.518098	0.165918	3.12261	0.00179257	0.0383809	TMEM170B
ENSG00000255819.7_3	312.743	-0.503852	0.161346	-3.12281	0.00179133	0.0383809	KLRC4-KLRK1
ENSG00000156535.14_6	34.3419	0.757271	0.242607	3.12139	0.00179997	0.0384798	CD109
ENSG00000187800.13_2	17.7854	1.51224	0.484573	3.12077	0.0018038	0.0385024	PEAR1
ENSG00000133063.15_2	16.978	0.924437	0.296293	3.12001	0.00180843	0.0385418	CHIT1
ENSG00000163545.8_2	2421.31	-0.281372	0.0902043	-3.11928	0.00181293	0.0385785	NUAK2
ENSG00000121064.12_3	1033.17	0.32682	0.104829	3.11764	0.00182306	0.0387345	SCPEP1
ENSG00000171453.18_3	765.357	-0.239691	0.076965	-3.11429	0.00184387	0.039045	POLR1C
ENSG00000122643.19_4	1336.14	0.250957	0.0805884	3.11406	0.00184531	0.039045	NT5C3A
ENSG00000038945.14_4	28.2348	1.60757	0.516251	3.11393	0.00184613	0.039045	MSR1
ENSG00000226288.2_4	34.7329	-0.679463	0.218481	-3.10994	0.00187126	0.039516	OR52I2
ENSG00000205639.10_5	83.6357	-0.620595	0.199698	-3.10767	0.00188566	0.0396388	MFSD2B
ENSG00000120438.11_3	6018.79	-0.19761	0.0635833	-3.1079	0.00188425	0.0396388	TCP1
ENSG00000153317.14_3	1492	0.278403	0.089562	3.1085	0.0018804	0.0396388	ASAP1
ENSG00000136718.9_3	2296.68	-0.162432	0.0522867	-3.10657	0.00189269	0.0396662	IMP4
ENSG00000183484.11_3	3266.79	-0.256581	0.082587	-3.1068	0.00189124	0.0396662	GPR132
ENSG00000243244.6_4	123.614	0.389818	0.125535	3.10526	0.00190111	0.0397826	STON1
ENSG00000204574.12_3	2973.1	-0.141794	0.0456877	-3.10355	0.00191214	0.0399531	ABCF1
ENSG00000172322.13_2	157.562	1.27269	0.410191	3.10269	0.00191774	0.0400096	CLEC12A
ENSG00000121741.16_4	5411.72	-0.158517	0.0510996	-3.10212	0.00192139	0.0400256	ZMYM2
ENSG00000156990.14_3	1287.01	-0.140162	0.0451999	-3.10094	0.00192906	0.0400415	RPUSD3
ENSG00000120029.12_3	1632.22	0.142363	0.0459051	3.10124	0.00192709	0.0400415	ARMH3
ENSG00000141401.11_2	163.305	0.577267	0.186175	3.10067	0.00193083	0.0400415	IMPA2
ENSG00000162576.16_2	724.319	-0.648763	0.209444	-3.09756	0.00195123	0.0404042	MXRA8
ENSG00000180257.13_3	1118.6	-0.363018	0.117214	-3.09705	0.00195456	0.0404128	ZNF816
ENSG00000122566.21_4	18759.6	0.189984	0.0613596	3.09624	0.00195992	0.0404632	HNRNPA2B1
ENSG00000275714.1_2	1607.04	0.535793	0.173081	3.09562	0.00196399	0.0404869	HIST1H3A
ENSG00000186074.18_3	133.6	1.267	0.409349	3.09517	0.001967	0.0404886	CD300LF
ENSG00000119862.12_3	34.8687	0.958298	0.309736	3.09391	0.00197534	0.0405955	LGALSL
ENSG00000101230.5_4	89.8677	1.18933	0.38446	3.09351	0.00197805	0.0405955	ISM1
ENSG00000177885.14_4	5442.25	0.153694	0.049694	3.09281	0.00198272	0.0406312	GRB2
ENSG00000141505.11_5	27.9302	1.13407	0.366739	3.09231	0.00198605	0.0406392	ASGR1
ENSG00000162402.13_2	12688.2	-0.220744	0.07145	-3.08949	0.00200503	0.0409671	USP24
ENSG00000125966.9_2	435.595	0.356262	0.115331	3.08905	0.00200799	0.0409671	MMP24
ENSG00000070761.7_2	795.291	-0.212049	0.0686723	-3.08783	0.00201622	0.0410745	CFAP20
ENSG00000197329.11_2	1116.33	0.330087	0.106951	3.08633	0.00202643	0.0412219	PELI1
ENSG00000234284.6_5	421.554	-0.261914	0.0848989	-3.08501	0.00203547	0.0413451	ZNF879
ENSG00000099622.13_3	12327.3	0.239233	0.077596	3.08306	0.00204883	0.0415555	CIRBP
ENSG00000070759.16_2	535.588	0.241814	0.0784595	3.08202	0.002056	0.04164	TESK2
ENSG00000133773.11_3	1647.1	0.293363	0.0952443	3.08011	0.00206927	0.0417258	CCDC59
ENSG00000111727.11_3	1286.15	-0.240801	0.0781772	-3.08019	0.00206869	0.0417258	HCFC2
ENSG00000213799.12_4	2286.68	-0.29796	0.0967325	-3.08025	0.00206829	0.0417258	ZNF845
ENSG00000167333.12_4	1129.42	-0.169903	0.055184	-3.07885	0.00207804	0.041781	TRIM68
ENSG00000008394.12_3	10.5832	1.77974	0.578045	3.0789	0.00207766	0.041781	MGST1
ENSG00000256087.6_3	1067.36	-0.20995	0.0682453	-3.0764	0.00209515	0.042064	ZNF432
ENSG00000198830.10_2	4989.29	0.20469	0.0665641	3.07508	0.00210447	0.04219	HMGN2
ENSG00000155926.13_3	8571.38	-0.210692	0.0686144	-3.07067	0.0021358	0.0426364	SLA
ENSG00000154237.12_3	267.884	0.596536	0.194224	3.07138	0.0021307	0.0426364	LRRK1
ENSG00000223573.7_4	44.0208	0.625889	0.20383	3.07064	0.00213598	0.0426364	TINCR
ENSG00000164347.17_4	1082.55	-0.239342	0.0779689	-3.06971	0.00214268	0.0427086	GFM2
ENSG00000204256.12_6	4659.05	-0.223061	0.0727326	-3.06686	0.00216321	0.0429942	BRD2
ENSG00000070495.14_3	1690.62	-0.203235	0.0662644	-3.06703	0.00216199	0.0429942	JMJD6
ENSG00000131876.16_3	1526.05	0.22921	0.0747829	3.06501	0.00217665	0.0431994	SNRPA1
ENSG00000077092.18_4	150.767	-0.448851	0.146483	-3.06419	0.00218258	0.043255	RARB
ENSG00000104765.15_3	2244.35	0.232529	0.0759184	3.06289	0.00219213	0.0433822	BNIP3L
ENSG00000178229.7_2	898.484	-0.195107	0.0637116	-3.06235	0.00219609	0.0433986	ZNF543
ENSG00000157869.14_2	805.165	0.145335	0.0474972	3.05986	0.00221442	0.0436985	RAB28
ENSG00000169385.2_2	7.77554	1.91205	0.625819	3.05527	0.00224858	0.0443095	RNASE2
ENSG00000123353.9_2	466.886	-0.218228	0.0714497	-3.05429	0.0022559	0.0443906	ORMDL2
ENSG00000183208.12_6	322.185	-0.261813	0.0857468	-3.05332	0.00226323	0.0444717	GDPGP1
ENSG00000171236.9_3	8.60091	1.3554	0.444094	3.05205	0.00227282	0.0445969	LRG1
ENSG00000051128.18_4	44.7276	0.710249	0.232813	3.05073	0.00228285	0.0447303	HOMER3
ENSG00000112983.17_3	2402.83	-0.150612	0.0493998	-3.04884	0.00229724	0.0449486	BRD8
ENSG00000184786.5_2	118.722	0.417644	0.137026	3.04792	0.0023043	0.0450232	TCTE3
ENSG00000120708.16_3	714.318	0.925716	0.303819	3.04694	0.00231186	0.0451073	TGFBI
ENSG00000118849.9_2	45.7308	-0.466745	0.15322	-3.04625	0.00231718	0.0451474	RARRES1
ENSG00000160883.10_2	449.168	1.15218	0.378369	3.04514	0.00232575	0.0451874	HK3
ENSG00000090376.10_3	311.797	1.05859	0.347597	3.04545	0.00232334	0.0451874	IRAK3
ENSG00000196652.11_2	1157.84	-0.156692	0.0514682	-3.04444	0.00233114	0.0452288	ZKSCAN5
ENSG00000144674.16_4	6303.84	-0.166256	0.0546212	-3.0438	0.00233608	0.0452612	GOLGA4
ENSG00000119185.12_2	1623.08	-0.19811	0.0651193	-3.04226	0.00234812	0.0454309	ITGB1BP1
ENSG00000139899.10_2	55.9929	0.846842	0.27864	3.0392	0.00237211	0.045831	CBLN3
ENSG00000163257.10_2	3382.28	0.160848	0.0529647	3.03689	0.0023903	0.0459906	DCAF16
ENSG00000187837.3_2	14216.7	0.376286	0.123905	3.03689	0.00239033	0.0459906	HIST1H1C
ENSG00000136937.12_3	3213.05	-0.15858	0.052213	-3.03716	0.00238815	0.0459906	NCBP1
ENSG00000152795.17_4	16527.4	0.219878	0.0724324	3.03563	0.0024003	0.0460965	HNRNPDL
ENSG00000186230.6_3	480.063	-0.333692	0.109935	-3.03536	0.00240249	0.0460965	ZNF749
ENSG00000243725.6_3	83.3727	-0.308599	0.101729	-3.03354	0.00241706	0.046312	TTC4
ENSG00000071054.16_4	7121.73	0.174618	0.0575742	3.03292	0.00242203	0.0463431	MAP4K4
ENSG00000176714.9_3	100.132	-0.383732	0.126686	-3.02899	0.0024537	0.0468842	CCDC121
ENSG00000105447.12_3	2148.77	-0.20682	0.0683571	-3.02558	0.00248158	0.0473518	GRWD1
ENSG00000187783.11_2	22.9724	0.698079	0.230816	3.0244	0.00249129	0.0474715	TMEM72
ENSG00000103522.15_2	2980.76	-0.195341	0.0646038	-3.02368	0.00249721	0.0475191	IL21R
ENSG00000180035.12_4	905.542	-0.258756	0.0856156	-3.02229	0.00250867	0.0476716	ZNF48
ENSG00000065600.12_3	840.959	-0.201589	0.0667851	-3.01847	0.00254052	0.0481447	TMEM206
ENSG00000159131.16_4	3157.02	-0.174744	0.0578879	-3.01867	0.00253887	0.0481447	GART
ENSG00000137575.11_3	2713.44	0.250877	0.0831345	3.01772	0.00254682	0.0481983	SDCBP
ENSG00000186205.12_4	32.0967	1.09838	0.36406	3.01704	0.00255256	0.0482409	2001-03-01
ENSG00000111530.12_4	7884.82	-0.160854	0.053325	-3.01648	0.00255731	0.0482649	CAND1
ENSG00000087074.7_3	3213.51	0.575033	0.190789	3.01398	0.00257846	0.0485979	PPP1R15A
ENSG00000198794.11_3	46.4169	0.78968	0.262151	3.01231	0.0025927	0.0487998	SCAMP5
ENSG00000003393.14_4	1106.46	-0.204924	0.0680588	-3.01099	0.00260401	0.0489461	ALS2
ENSG00000187840.4_2	205.135	0.273707	0.091052	3.00605	0.00264664	0.0496802	EIF4EBP1
ENSG00000119684.15_3	1920.98	-0.161857	0.05387	-3.00458	0.00265945	0.0498494	MLH3
ENSG00000100253.12_2	10.1839	-0.923166	0.307292	-3.00419	0.00266285	0.0498494	MIOX
ENSG00000179241.12_3	12.8802	1.39358	0.46405	3.00309	0.00267252	0.0499628	LDLRAD3
ENSG00000114098.17_2	3302.42	-0.116263	0.0387274	-3.00209	0.00268129	0.0500591	ARMC8
ENSG00000164168.7_2	1654.85	-0.218936	0.0729824	-2.99984	0.00270121	0.0501606	TMEM184C
ENSG00000137177.19_3	267.939	0.700978	0.233647	3.00015	0.00269845	0.0501606	KIF13A
ENSG00000146278.10_2	14699.4	0.255724	0.0852262	3.00054	0.00269503	0.0501606	PNRC1
ENSG00000074319.12_4	1338.34	-0.17752	0.059169	-3.00023	0.00269777	0.0501606	TSG101
ENSG00000144867.11_4	1984.01	-0.230041	0.0767729	-2.99638	0.00273202	0.0502902	SRPRB
ENSG00000158186.12_3	23.5906	1.22966	0.410375	2.99642	0.00273171	0.0502902	MRAS
ENSG00000178397.12_5	809.397	-0.218276	0.0728507	-2.99621	0.0027336	0.0502902	FAM220A
ENSG00000062582.13_3	55.2656	0.424358	0.141541	2.99814	0.00271636	0.0502902	MRPS24
ENSG00000205809.9_4	247.563	-1.14409	0.381702	-2.99734	0.00272345	0.0502902	KLRC2
ENSG00000265681.7_4	323.452	0.290655	0.0969662	2.99748	0.0027222	0.0502902	RPL17
ENSG00000179115.10_2	2371.06	-0.172783	0.0576454	-2.99735	0.00272341	0.0502902	FARSA
ENSG00000117419.15_4	1269.36	0.141596	0.0473387	2.99113	0.00277948	0.0504209	ERI3
ENSG00000064703.11_2	1457.17	-0.214169	0.0715945	-2.99142	0.00277681	0.0504209	DDX20
ENSG00000135801.9_2	1509.2	-0.175726	0.0587331	-2.99195	0.00277204	0.0504209	TAF5L
ENSG00000163481.7_3	761.978	-0.160619	0.053701	-2.99099	0.00278074	0.0504209	RNF25
ENSG00000213901.10_5	32.509	-0.598097	0.199775	-2.99386	0.00275475	0.0504209	SLC23A3
ENSG00000168298.6_2	20338.3	0.41364	0.138165	2.99382	0.00275512	0.0504209	HIST1H1E
ENSG00000232810.3_2	59.4561	-0.578876	0.193413	-2.99295	0.00276298	0.0504209	TNF
ENSG00000127951.6_3	2419.25	0.770013	0.257295	2.99273	0.00276497	0.0504209	FGL2
ENSG00000167112.9_3	1608.59	-0.138544	0.0462891	-2.99302	0.00276229	0.0504209	TRUB2
ENSG00000179912.20_5	1694.6	0.197953	0.0661756	2.99134	0.00277758	0.0504209	R3HDM2
ENSG00000127337.6_2	869.942	0.331732	0.110887	2.99161	0.00277508	0.0504209	YEATS4
ENSG00000134460.17_4	276.946	0.812974	0.272119	2.98756	0.0028121	0.0508565	IL2RA
ENSG00000213020.9_3	2099.95	0.142611	0.0477346	2.98758	0.00281194	0.0508565	ZNF611
ENSG00000112893.9_2	6667.18	0.216554	0.0725047	2.98676	0.00281954	0.0509244	MAN2A1
ENSG00000128604.19_4	599.156	0.36762	0.123124	2.98578	0.00282854	0.0510205	IRF5
ENSG00000142512.14_5	336.828	0.721682	0.242076	2.98121	0.00287107	0.0517204	SIGLEC10
ENSG00000197653.15_4	103.31	-0.622973	0.209008	-2.98062	0.00287669	0.0517543	DNAH10
ENSG00000110917.7_2	4624.78	-0.218108	0.0731913	-2.97998	0.0028827	0.051795	MLEC
ENSG00000140830.8_2	628.246	-0.165011	0.0554002	-2.97852	0.00289647	0.0519751	TXNL4B
ENSG00000132313.14_4	1271.14	-0.221954	0.074542	-2.97756	0.0029055	0.0520696	MRPL35
ENSG00000104321.10_2	27.7214	-0.78941	0.265192	-2.97675	0.00291324	0.052141	TRPA1
ENSG00000170100.13_3	996.097	-0.191686	0.0644233	-2.97542	0.00292588	0.0522996	ZNF778
ENSG00000169756.16_4	1445.22	0.377653	0.127052	2.97242	0.00295461	0.052661	LIMS1
ENSG00000125485.17_4	1025.27	-0.19789	0.066574	-2.97248	0.00295402	0.052661	DDX31
ENSG00000111110.11_2	12.9221	1.3931	0.468722	2.97212	0.0029575	0.052661	PPM1H
ENSG00000154447.14_3	30.4795	0.995393	0.335254	2.96907	0.00298701	0.0531181	SH3RF1
ENSG00000138231.12_2	1298.71	-0.180129	0.0606937	-2.96784	0.00299897	0.053254	DBR1
ENSG00000160949.16_2	382.824	0.257988	0.0869377	2.9675	0.00300234	0.053254	TONSL
ENSG00000125863.19_3	797.329	-0.27253	0.0918842	-2.96602	0.00301684	0.0534428	MKKS
ENSG00000167633.18_2	101.4	-1.16063	0.391826	-2.96211	0.00305539	0.0540565	KIR3DL1
ENSG00000163803.12_5	62.3229	0.901831	0.304595	2.96076	0.00306885	0.0542255	PLB1
ENSG00000126882.12_3	11044.6	-0.174269	0.0588759	-2.95994	0.00307699	0.0543001	FAM78A
ENSG00000138459.8_3	1157.19	-0.190034	0.0642305	-2.95863	0.00309011	0.0544622	SLC35A5
ENSG00000116990.10_3	72.1435	1.1474	0.387922	2.95781	0.0030983	0.0544679	MYCL
ENSG00000119927.13_2	805.978	-0.244833	0.0827666	-2.95812	0.00309524	0.0544679	GPAM
ENSG00000079308.18_5	26.2406	0.998528	0.337667	2.95714	0.00310512	0.0545186	TNS1
ENSG00000162367.11_2	28.1384	1.15021	0.389182	2.95545	0.00312215	0.0546799	TAL1
ENSG00000151458.11_2	95.2654	0.613241	0.207495	2.95544	0.00312219	0.0546799	ANKRD50
ENSG00000105383.14_2	95.0591	1.02219	0.345999	2.9543	0.0031338	0.0548138	CD33
ENSG00000185813.10_4	1444.05	-0.128887	0.0436427	-2.95324	0.00314458	0.054933	PCYT2
ENSG00000062716.12_3	3200.93	0.228654	0.0774454	2.95245	0.00315259	0.0550035	VMP1
ENSG00000165140.10_3	137.237	0.550268	0.186471	2.95096	0.00316791	0.0551659	FBP1
ENSG00000139219.18_4	19.5939	-0.75812	0.256923	-2.95077	0.00316986	0.0551659	COL2A1
ENSG00000138193.15_3	484.187	-0.247906	0.0840294	-2.95023	0.00317535	0.0551921	PLCE1
ENSG00000110025.12_3	81.8751	-0.458457	0.155518	-2.94793	0.00319908	0.0554654	SNX15
ENSG00000172216.5_2	912.227	0.343842	0.11663	2.94815	0.00319683	0.0554654	CEBPB
ENSG00000109654.14_4	134.61	0.558273	0.189454	2.94674	0.00321142	0.0556097	TRIM2
ENSG00000135547.8_2	17.7728	-1.14294	0.387986	-2.94583	0.00322084	0.0557033	HEY2
ENSG00000121552.3_2	101.895	1.36755	0.464357	2.94505	0.00322903	0.0557752	CSTA
ENSG00000132825.6_2	648.486	-0.250717	0.0851557	-2.94422	0.0032377	0.0558553	PPP1R3D
ENSG00000177842.12_3	279.454	-0.229887	0.0781057	-2.94328	0.00324755	0.0559556	ZNF620
ENSG00000145860.11_4	3260.22	-0.205863	0.0699596	-2.94261	0.00325463	0.0560054	RNF145
ENSG00000146094.14_4	277.521	0.539653	0.183416	2.94223	0.00325853	0.0560054	DOK3
ENSG00000164932.12_2	37.2912	-0.701439	0.238569	-2.9402	0.00328006	0.0561786	CTHRC1
ENSG00000127870.16_3	3690.18	-0.174563	0.0593582	-2.94084	0.00327321	0.0561786	RNF6
ENSG00000188659.9_4	95.6666	-1.50373	0.511452	-2.94013	0.00328077	0.0561786	SAXO2
ENSG00000121931.15_3	827.312	-0.305104	0.103801	-2.93932	0.00328928	0.0562548	LRIF1
ENSG00000120885.21_4	263.422	0.642392	0.218664	2.9378	0.0033055	0.0564625	CLU
ENSG00000179455.8_3	174.082	0.671181	0.228641	2.93552	0.00332987	0.0568088	MKRN3
ENSG00000111581.9_4	2478.76	-0.228645	0.0779044	-2.93494	0.00333614	0.0568456	NUP107
ENSG00000139496.15_4	2302.26	-0.196883	0.0671514	-2.93193	0.00336863	0.0572844	NUP58
ENSG00000033627.16_4	520.1	0.380286	0.129711	2.93179	0.00337016	0.0572844	ATP6V0A1
ENSG00000166825.13_4	145.329	1.16209	0.396489	2.93096	0.00337918	0.0573674	ANPEP
ENSG00000138172.10_2	1670.28	-0.370846	0.126548	-2.93048	0.00338434	0.0573846	CALHM2
ENSG00000138449.10_3	720.126	0.648081	0.221331	2.9281	0.00341036	0.0577552	SLC40A1
ENSG00000135211.5_2	361.075	-0.291984	0.0997843	-2.92615	0.00343184	0.0579066	TMEM60
ENSG00000125450.10_2	1796.94	-0.168923	0.0577231	-2.92643	0.00342871	0.0579066	NUP85
ENSG00000130684.13_2	362.252	-0.22091	0.0754897	-2.92636	0.00342952	0.0579066	ZNF337
ENSG00000175202.4_4	8.69358	1.00448	0.343523	2.92404	0.00345516	0.0582291	HIGD2B
ENSG00000111863.12_3	250.182	1.218	0.416767	2.92249	0.00347243	0.0583782	ADTRP
ENSG00000080608.9_2	1580.06	-0.181298	0.062032	-2.92266	0.00347053	0.0583782	PUM3
ENSG00000103313.12_3	303.664	1.04171	0.356568	2.92148	0.00348369	0.0584256	MEFV
ENSG00000105379.9_3	576.988	0.243392	0.0833053	2.92169	0.00348142	0.0584256	ETFB
ENSG00000112039.4_3	520.718	-0.22647	0.0775394	-2.92071	0.00349232	0.0584577	FANCE
ENSG00000100034.13_3	2282.4	0.202448	0.0693182	2.92056	0.00349404	0.0584577	PPM1F
ENSG00000177733.6_3	4697.3	0.213241	0.0730369	2.91963	0.00350448	0.0585617	HNRNPA0
ENSG00000114446.4_5	1077.38	0.235155	0.0805895	2.91794	0.00352354	0.0588092	IFT57
ENSG00000211450.9_5	1449.27	0.203788	0.0698597	2.91711	0.00353291	0.0588946	SELENOH
ENSG00000132326.11_3	930.236	-0.195814	0.0671684	-2.91526	0.00355387	0.059094	PER2
ENSG00000164023.14_3	47.4174	1.06003	0.363654	2.91493	0.00355767	0.059094	SGMS2
ENSG00000197766.7_3	298.412	0.797769	0.273636	2.91544	0.00355193	0.059094	CFD
ENSG00000176105.13_3	970.605	-0.31183	0.107011	-2.91399	0.00356836	0.0592006	YES1
ENSG00000065413.19_4	19596.6	-0.15131	0.0519407	-2.91313	0.00357823	0.0592933	ANKRD44
ENSG00000166860.2_2	1179.65	-0.142336	0.0488976	-2.9109	0.00360389	0.0596473	ZBTB39
ENSG00000178878.12_3	190.749	0.434392	0.149271	2.9101	0.00361319	0.0596774	APOLD1
ENSG00000060982.14_3	106.884	0.628406	0.215947	2.91	0.00361433	0.0596774	BCAT1
ENSG00000167202.11_3	5191.63	-0.194352	0.066803	-2.90933	0.00362208	0.0597342	TBC1D2B
ENSG00000150540.13_2	43.5219	1.08901	0.374419	2.90852	0.00363141	0.0598167	HNMT
ENSG00000166963.12_3	144.713	0.597114	0.205352	2.90775	0.00364037	0.0598932	MAP1A
ENSG00000092208.17_4	401.415	-0.19766	0.0680218	-2.90584	0.0036627	0.0601517	GEMIN2
ENSG00000183019.7_5	19.5641	1.11149	0.382524	2.90566	0.00366477	0.0601517	MCEMP1
ENSG00000146221.9_2	23.8005	0.656657	0.226026	2.90522	0.00366995	0.0601655	TCTE1
ENSG00000144677.14_3	44.4161	0.683416	0.235314	2.90428	0.00368103	0.0602045	CTDSPL
ENSG00000198752.10_3	389.114	0.502049	0.172852	2.90449	0.00367848	0.0602045	CDC42BPB
ENSG00000135929.8_3	55.039	0.955289	0.329172	2.90209	0.00370676	0.0604827	CYP27A1
ENSG00000120594.16_2	414.518	0.877532	0.302343	2.90244	0.00370265	0.0604827	PLXDC2
ENSG00000136240.9_3	1262.59	-0.171984	0.0592962	-2.90042	0.00372665	0.0606643	KDELR2
ENSG00000186812.12_3	1592.3	-0.227442	0.0784103	-2.90066	0.00372378	0.0606643	ZNF397
ENSG00000172059.10_2	797.39	0.476326	0.164361	2.89804	0.00375503	0.0610545	KLF11
ENSG00000242252.1_3	22.6145	-0.847138	0.292489	-2.8963	0.0037759	0.0611784	BGLAP
ENSG00000110060.8_3	519.487	-0.239109	0.0825469	-2.89664	0.00377184	0.0611784	PUS3
ENSG00000108389.9_3	4295.33	-0.107529	0.037123	-2.89657	0.00377271	0.0611784	MTMR4
ENSG00000138670.17_4	735.374	0.272416	0.0940839	2.89546	0.00378599	0.0612144	RASGEF1B
ENSG00000064102.14_2	1379.26	-0.256876	0.0887193	-2.89538	0.00378696	0.0612144	INTS13
ENSG00000155367.15_3	9.28578	1.24392	0.429848	2.89387	0.00380525	0.0612954	PPM1J
ENSG00000135913.10_2	1665.15	-0.151026	0.0521864	-2.89397	0.00380406	0.0612954	USP37
ENSG00000166145.14_3	119.064	0.568244	0.196343	2.89413	0.00380205	0.0612954	SPINT1
ENSG00000159461.14_4	4987.54	0.130292	0.0450447	2.89251	0.00382177	0.0614902	AMFR
ENSG00000168152.12_3	260.448	-0.24682	0.0853546	-2.8917	0.0038316	0.0615767	THAP9
ENSG00000214517.9_3	781.015	-0.139002	0.0481002	-2.88983	0.00385447	0.0618725	PPME1
ENSG00000153187.19_5	27294.1	0.122588	0.0424577	2.88729	0.00388571	0.0623018	HNRNPU
ENSG00000170006.11_3	2558.11	0.221148	0.0766351	2.88573	0.00390506	0.0625397	TMEM154
ENSG00000130598.15_2	19.7952	1.05425	0.365697	2.88286	0.00394089	0.0630405	TNNI2
ENSG00000196189.12_4	436.138	0.393987	0.136699	2.88214	0.00394981	0.0631105	SEMA4A
ENSG00000275793.1_3	171.963	-0.366648	0.127254	-2.88124	0.00396113	0.0632183	RIMBP3
ENSG00000138073.13_3	2194.32	-0.147566	0.0512702	-2.8782	0.00399948	0.0637569	PREB
ENSG00000166046.10_4	3734.48	0.233041	0.0810261	2.87613	0.0040259	0.0641043	TCP11L2
ENSG00000100196.10_2	270.153	-0.365733	0.127194	-2.87539	0.00403534	0.0641809	KDELR3
ENSG00000072042.12_3	2543.68	-0.15704	0.0546266	-2.87478	0.00404304	0.0642296	RDH11
ENSG00000132570.14_3	550.113	0.19004	0.0661153	2.87437	0.00404838	0.0642407	PCBD2
ENSG00000123612.15_2	229.187	0.387212	0.134744	2.87368	0.00405719	0.064294	ACVR1C
ENSG00000146540.14_4	1513.5	0.270522	0.0941475	2.87338	0.00406101	0.064294	C7orf50
ENSG00000105997.22_3	10.3844	-1.13821	0.396184	-2.87292	0.00406692	0.064314	HOXA3
ENSG00000178252.17_4	6671.17	0.17302	0.0602526	2.87157	0.00408432	0.0645155	WDR6
ENSG00000139970.16_4	85.6314	1.06581	0.371302	2.87046	0.00409877	0.0646699	RTN1
ENSG00000106344.8_3	2839.51	-0.144153	0.0502742	-2.86734	0.00413936	0.0652361	RBM28
ENSG00000067182.7_2	3559.36	-0.239633	0.0836029	-2.86632	0.00415269	0.0653645	TNFRSF1A
ENSG00000083799.17_4	17610.2	0.206074	0.071903	2.866	0.00415694	0.0653645	CYLD
ENSG00000081154.11_2	3143.48	0.228849	0.0798722	2.86519	0.00416754	0.0654568	PCNP
ENSG00000120802.13_3	9169	0.21865	0.0763243	2.86475	0.00417344	0.0654753	TMPO
ENSG00000153823.18_2	45.706	1.02439	0.357796	2.86306	0.0041957	0.0656911	PID1
ENSG00000197122.11_3	151.468	0.610871	0.213368	2.86299	0.00419668	0.0656911	SRC
ENSG00000138613.13_3	975.519	-0.221317	0.0773506	-2.86122	0.00422015	0.0659268	APH1B
ENSG00000128383.12_2	45.9756	1.14829	0.401342	2.86114	0.00422125	0.0659268	APOBEC3A
ENSG00000160075.11_2	3452.17	0.131446	0.0459661	2.85963	0.00424131	0.066091	SSU72
ENSG00000157911.10_4	337.452	0.221664	0.0775062	2.85996	0.00423698	0.066091	PEX10
ENSG00000176720.5_5	187.326	-1.11535	0.390171	-2.85862	0.00425484	0.066153	BOK
ENSG00000137502.9_3	1792.63	0.342222	0.119714	2.85865	0.00425442	0.066153	RAB30
ENSG00000178700.7_5	827.9	-0.28917	0.101226	-2.85667	0.00428113	0.0664871	DHFR2
ENSG00000176125.4_2	108.208	-0.325043	0.113819	-2.85578	0.00429313	0.0665076	UFSP1
ENSG00000162231.13_3	4623.42	0.220801	0.0773097	2.85605	0.00428947	0.0665076	NXF1
ENSG00000127578.6_3	111.356	-0.50786	0.177853	-2.8555	0.00429685	0.0665076	WFIKKN1
ENSG00000164181.13_3	16.502	1.18326	0.414459	2.85495	0.0043044	0.0665501	ELOVL7
ENSG00000166831.8_2	9.79581	1.70274	0.596658	2.85379	0.00432006	0.0667177	RBPMS2
ENSG00000119446.13_2	1277.49	-0.225572	0.0790536	-2.85341	0.00432533	0.0667248	RBM18
ENSG00000134109.10_2	5845.44	0.170254	0.0597076	2.85146	0.00435188	0.0668147	EDEM1
ENSG00000145414.8_2	518.161	0.240672	0.0844312	2.85051	0.00436492	0.0668147	NAF1
ENSG00000111845.4_2	669.614	-0.260288	0.0913095	-2.85061	0.00436358	0.0668147	PAK1IP1
ENSG00000088986.10_3	1217.13	-0.315838	0.110735	-2.85219	0.00434193	0.0668147	DYNLL1
ENSG00000125430.8_3	2199.58	-0.243784	0.0855151	-2.85077	0.0043613	0.0668147	HS3ST3B1
ENSG00000125741.4_4	1679.51	-0.217554	0.0763067	-2.85105	0.00435756	0.0668147	OPA3
ENSG00000170191.4_2	201.676	-0.332422	0.11659	-2.85122	0.00435521	0.0668147	NANP
ENSG00000122299.11_2	2061.22	0.198838	0.0697905	2.84907	0.00438473	0.0670437	ZC3H7A
ENSG00000100379.17_5	683.149	0.21449	0.0753375	2.84706	0.00441251	0.0673941	KCTD17
ENSG00000196305.17_3	6224.41	-0.143218	0.0503125	-2.84657	0.00441936	0.0674244	IARS
ENSG00000140675.12_2	106.838	-0.377514	0.132685	-2.84519	0.00443846	0.0676413	SLC5A2
ENSG00000156502.13_3	1330.43	-0.177684	0.0624728	-2.84418	0.00445255	0.0677816	SUPV3L1
ENSG00000115350.11_2	772.742	0.226742	0.0797389	2.84355	0.00446133	0.0677877	POLE4
ENSG00000164109.13_2	492.188	0.279034	0.0981322	2.84345	0.00446274	0.0677877	MAD2L1
ENSG00000114626.17_3	2855.41	0.257313	0.0905522	2.8416	0.00448877	0.0680339	ABTB1
ENSG00000197724.10_3	3435.02	0.139263	0.0490077	2.84165	0.00448809	0.0680339	PHF2
ENSG00000135525.18_3	29.68	0.641083	0.225666	2.84085	0.00449932	0.0681192	MAP7
ENSG00000249715.11_4	23.5487	-0.660873	0.232816	-2.8386	0.00453114	0.0684513	FER1L5
ENSG00000152484.13_2	1863.06	0.191332	0.0673984	2.83883	0.00452794	0.0684513	USP12
ENSG00000165731.18_3	15.6844	0.891564	0.314176	2.83779	0.00454276	0.0685521	RET
ENSG00000198060.9_2	759.652	0.184384	0.0649846	2.83734	0.00454908	0.0685728	2005-03-01
ENSG00000110713.16_4	9258.81	-0.115562	0.0407392	-2.83662	0.00455937	0.0685925	NUP98
ENSG00000100941.8_2	3694.23	0.209576	0.0738838	2.83656	0.00456029	0.0685925	PNN
ENSG00000130024.14_2	2679.55	0.183466	0.0647179	2.83486	0.00458453	0.0688823	PHF10
ENSG00000198805.11_3	2072.45	-0.314765	0.111053	-2.83437	0.00459161	0.0689139	PNP
ENSG00000135249.7_2	984.706	-0.131275	0.0463301	-2.83346	0.00460464	0.069015	RINT1
ENSG00000167193.7_2	2016.7	-0.109926	0.038799	-2.83321	0.00460831	0.069015	CRK
ENSG00000117560.7_2	786.008	-0.632536	0.223296	-2.83272	0.00461541	0.0690467	FASLG
ENSG00000171643.13_2	22.6494	1.06265	0.375224	2.83204	0.00462519	0.0691185	S100Z
ENSG00000158517.13_3	314.908	0.592138	0.209151	2.83115	0.0046381	0.0692366	NCF1
ENSG00000070214.15_2	1408.09	0.187154	0.0661347	2.82989	0.00465647	0.069436	SLC44A1
ENSG00000141378.14_2	724.995	-0.171127	0.0604868	-2.82917	0.00466694	0.0695173	PTRH2
ENSG00000110077.14_6	408.2	1.00992	0.357505	2.8249	0.00472949	0.0703162	MS4A6A
ENSG00000101276.15_3	26.2934	-1.60466	0.568057	-2.82482	0.00473073	0.0703162	SLC52A3
ENSG00000127585.11_2	630.602	0.389182	0.13779	2.82446	0.00473608	0.0703204	FBXL16
ENSG00000198133.8_3	2909.05	-0.196986	0.0697526	-2.82407	0.00474179	0.0703298	TMEM229B
ENSG00000155906.17_4	804.824	-0.164364	0.0582162	-2.82334	0.00475262	0.0704151	RMND1
ENSG00000169021.5_2	2032.03	0.207196	0.0734473	2.82101	0.0047872	0.0708516	UQCRFS1
ENSG00000115112.7_2	181.051	-1.47401	0.522688	-2.82006	0.00480147	0.0709869	TFCP2L1
ENSG00000064225.12_4	20.1282	0.91497	0.324592	2.81883	0.00481984	0.0711118	ST3GAL6
ENSG00000198848.12_3	34.3519	1.23298	0.437413	2.81881	0.00482018	0.0711118	CES1
ENSG00000143079.14_4	22.1982	0.930288	0.330149	2.81778	0.00483568	0.0712645	CTTNBP2NL
ENSG00000143110.11_2	1065.57	0.373817	0.132807	2.81474	0.0048817	0.0718315	C1orf162
ENSG00000183508.4_3	3861.62	0.611382	0.217326	2.8132	0.00490516	0.0718315	TENT5C
ENSG00000143149.12_2	3286.13	-0.21515	0.0764762	-2.81329	0.00490374	0.0718315	ALDH9A1
ENSG00000182578.13_4	462.05	1.00167	0.355899	2.81448	0.00488558	0.0718315	CSF1R
ENSG00000204287.13_2	3233.56	0.641254	0.228028	2.81217	0.00492082	0.0718315	HLA-DRA
ENSG00000152804.10_2	259.466	0.606524	0.215666	2.81233	0.00491833	0.0718315	HHEX
ENSG00000120694.19_3	3287.6	-0.250423	0.0890407	-2.81246	0.00491648	0.0718315	HSPH1
ENSG00000196296.13_3	108.028	0.450623	0.160127	2.81416	0.00489046	0.0718315	ATP2A1
ENSG00000100162.14_2	145.048	0.493439	0.175444	2.81251	0.00491563	0.0718315	CENPM
ENSG00000197619.13_4	1010.38	-0.229323	0.0815877	-2.81076	0.00494245	0.0720713	ZNF615
ENSG00000196505.10_2	1916.41	-0.147247	0.0524066	-2.80971	0.00495864	0.0722314	GDAP2
ENSG00000173145.11_2	1508.61	-0.235967	0.0840348	-2.80797	0.00498555	0.0725437	NOC3L
ENSG00000173868.11_2	786.124	-0.386266	0.137576	-2.80764	0.00499056	0.0725437	PHOSPHO1
ENSG00000154556.18_5	20.1048	-1.68737	0.601291	-2.80625	0.00501213	0.0727359	SORBS2
ENSG00000173210.19_2	13.5641	1.62383	0.578745	2.80578	0.00501953	0.0727359	ABLIM3
ENSG00000106688.11_2	38.5661	-0.688705	0.24545	-2.80589	0.00501784	0.0727359	SLC1A1
ENSG00000181004.9_2	261.097	-0.367733	0.131108	-2.80481	0.00503461	0.0728022	BBS12
ENSG00000127507.17_4	218.513	0.831867	0.296562	2.80503	0.00503114	0.0728022	ADGRE2
ENSG00000183784.7_3	15.1279	0.740517	0.264088	2.80405	0.00504655	0.0728987	C9orf66
ENSG00000107185.9_2	2616.39	0.132251	0.0471797	2.80313	0.00506099	0.0730311	RGP1
ENSG00000166359.10_2	126.301	0.340695	0.121605	2.80165	0.00508418	0.0732894	WDR88
ENSG00000064687.12_2	6931.19	0.361306	0.129005	2.80071	0.00509898	0.0734206	ABCA7
ENSG00000100124.14_3	657.853	-0.245192	0.0875559	-2.8004	0.00510388	0.0734206	ANKRD54
ENSG00000075223.13_2	22.0337	1.20493	0.430709	2.79756	0.00514909	0.0739941	SEMA3C
ENSG00000215271.7_3	745.321	-0.236433	0.0845665	-2.79583	0.00517669	0.0743136	HOMEZ
ENSG00000109686.17_6	109.369	0.466319	0.166941	2.79332	0.00521708	0.0748159	SH3D19
ENSG00000119535.17_5	574.932	1.00822	0.36099	2.79292	0.00522344	0.0748297	CSF3R
ENSG00000111846.17_5	275.604	0.410436	0.146979	2.79248	0.00523062	0.0748551	GCNT2
ENSG00000048471.13_3	3153.48	0.205418	0.0735916	2.79133	0.0052492	0.0750435	SNX29
ENSG00000108256.8_2	10284.8	-0.161116	0.0577474	-2.79002	0.00527052	0.0752707	NUFIP2
ENSG00000158825.5_2	22.5206	1.55722	0.558263	2.7894	0.00528064	0.0753374	CDA
ENSG00000133216.16_4	14.7452	1.20536	0.432285	2.78834	0.00529794	0.075429	EPHB2
ENSG00000115129.13_2	112.157	0.514788	0.18461	2.78852	0.00529497	0.075429	TP53I3
ENSG00000109272.3_2	8.00407	2.49523	0.895136	2.78754	0.00531093	0.0754478	PF4V1
ENSG00000178199.13_2	1350.43	0.365138	0.131018	2.78693	0.00532105	0.0754478	ZC3H12D
ENSG00000178764.7_3	2735.98	0.214612	0.0770026	2.78707	0.00531869	0.0754478	ZHX2
ENSG00000121671.11_3	2962.36	-0.104564	0.0375174	-2.78708	0.00531848	0.0754478	CRY2
ENSG00000168246.5_3	421.697	-0.234159	0.0840306	-2.78659	0.00532663	0.0754497	UBTD2
ENSG00000164011.17_3	386.709	-0.249812	0.0896642	-2.78608	0.0053349	0.0754897	ZNF691
ENSG00000131943.17_2	2691.9	-0.194627	0.0698656	-2.78574	0.00534057	0.0754928	C19orf12
ENSG00000086300.15_2	623.986	0.317896	0.114235	2.78283	0.00538871	0.0760182	SNX10
ENSG00000131849.11_2	437.678	-0.314114	0.112862	-2.78316	0.00538327	0.0760182	ZNF132
ENSG00000153558.15_4	199.102	-0.331781	0.11926	-2.78201	0.00540233	0.0761327	FBXL2
ENSG00000164008.15_4	347.879	0.259602	0.0934137	2.77905	0.00545177	0.0767514	C1orf50
ENSG00000180611.6_2	184.94	0.651075	0.234322	2.77855	0.00546029	0.0767869	MB21D2
ENSG00000162066.15_4	914.077	0.263591	0.0948768	2.77824	0.00546538	0.0767869	AMDHD2
ENSG00000161955.16_3	73.2237	0.560683	0.201859	2.77759	0.00547633	0.0768629	TNFSF13
ENSG00000070444.14_2	1443.3	0.274981	0.0990546	2.77606	0.00550223	0.0771481	MNT
ENSG00000155254.12_2	60.5473	0.598781	0.215726	2.77566	0.00550898	0.0771647	MARVELD1
ENSG00000255112.2_3	3152.16	0.166752	0.060102	2.77449	0.00552883	0.0773645	CHMP1B
ENSG00000174175.16_6	102.187	0.517983	0.186793	2.77303	0.00555369	0.0775512	SELP
ENSG00000035141.7_2	1044.36	-0.185933	0.0670581	-2.77272	0.00555896	0.0775512	FAM136A
ENSG00000172640.3_2	38.2846	0.688761	0.248389	2.77291	0.00555571	0.0775512	OR10AD1
ENSG00000167562.12_3	1215.79	-0.177072	0.0638994	-2.7711	0.00558675	0.0778605	ZNF701
ENSG00000139597.17_3	1752.83	0.145998	0.0527047	2.77011	0.00560369	0.078018	N4BP2L1
ENSG00000081177.18_3	705.169	-0.177806	0.0642024	-2.76946	0.00561497	0.0780182	EXD2
ENSG00000090487.10_2	1840.07	0.133394	0.0481623	2.76968	0.00561114	0.0780182	SPG21
ENSG00000198586.13_3	3199.35	0.227115	0.08207	2.76734	0.00565163	0.0782823	TLK1
ENSG00000148843.14_3	4650.97	-0.10071	0.0363972	-2.76697	0.00565807	0.0782823	PDCD11
ENSG00000168961.16_6	607.645	0.382194	0.138109	2.76734	0.00565158	0.0782823	LGALS9
ENSG00000267796.7_3	99.2979	-0.272531	0.0984627	-2.76786	0.00564261	0.0782823	LIN37
ENSG00000128311.13_3	55.5003	0.575425	0.20798	2.76673	0.00566223	0.0782823	TST
ENSG00000110057.7_3	1268.65	0.289719	0.104798	2.76455	0.00570014	0.0787278	UNC93B1
ENSG00000187098.15_4	9.72391	1.34147	0.485403	2.76362	0.00571641	0.0788097	MITF
ENSG00000188483.7_2	107.806	-0.627279	0.226982	-2.76356	0.00571744	0.0788097	IER5L
ENSG00000197343.10_6	6047.4	-0.171588	0.0621023	-2.76299	0.00572753	0.0788676	ZNF655
ENSG00000183049.12_3	2656.58	0.180722	0.0654157	2.76267	0.00573303	0.0788676	CAMK1D
ENSG00000005381.7_2	10.1071	1.17496	0.425415	2.7619	0.00574658	0.0789756	MPO
ENSG00000132002.7_4	8979.95	0.341439	0.12365	2.76133	0.00575673	0.0790367	DNAJB1
ENSG00000181982.18_2	29.5106	1.04838	0.379892	2.75969	0.00578569	0.0792796	CCDC149
ENSG00000170836.11_2	875.477	-0.179261	0.0649571	-2.75968	0.00578587	0.0792796	PPM1D
ENSG00000184897.5_2	3183.2	0.315892	0.114499	2.75891	0.00579953	0.0793882	H1FX
ENSG00000125484.11_2	1811.56	-0.175872	0.0637669	-2.75805	0.00581468	0.079517	GTF3C4
ENSG00000155090.14_2	1698.93	0.366441	0.132923	2.7568	0.00583705	0.0797442	KLF10
ENSG00000169122.11_2	22.9906	1.05895	0.384179	2.75639	0.00584431	0.0797648	FAM110B
ENSG00000144214.9_2	73.6172	-0.297572	0.108118	-2.75228	0.00591819	0.0806935	LYG1
ENSG00000177302.14_3	2139.22	-0.118291	0.0429877	-2.75174	0.00592787	0.0807461	TOP3A
ENSG00000120725.12_4	562.133	0.227878	0.0828379	2.75089	0.00594336	0.0807582	SIL1
ENSG00000166523.7_2	37.2818	1.18251	0.429889	2.75073	0.00594625	0.0807582	CLEC4E
ENSG00000277258.4_2	50.52	-0.508349	0.184801	-2.75079	0.00594518	0.0807582	PCGF2
ENSG00000170624.13_2	202.175	-0.727447	0.264564	-2.7496	0.00596674	0.0808779	SGCD
ENSG00000110172.11_2	2480.18	-0.191669	0.0697043	-2.74975	0.00596409	0.0808779	CHORDC1
ENSG00000073792.15_3	26.3999	0.963134	0.350381	2.74882	0.00598109	0.0809932	IGF2BP2
ENSG00000127362.2_3	81.5997	-0.534022	0.194483	-2.74586	0.00603534	0.081648	TAS2R3
ENSG00000185669.5_2	673.248	-0.307028	0.111875	-2.7444	0.00606221	0.0819315	SNAI3
ENSG00000085514.15_5	255.516	0.876388	0.319444	2.74348	0.00607919	0.0820809	PILRA
ENSG00000131697.17_4	548.442	0.264817	0.0965543	2.74267	0.00609421	0.0822035	NPHP4
ENSG00000114302.15_3	3302.69	0.145635	0.0531184	2.7417	0.00611218	0.0822857	PRKAR2A
ENSG00000198680.4_2	8.17017	1.2425	0.453149	2.74192	0.00610813	0.0822857	TUSC1
ENSG00000107651.12_2	2912.29	-0.147759	0.0539029	-2.7412	0.00612151	0.0823314	SEC23IP
ENSG00000118515.11_4	345.652	0.506829	0.184945	2.74044	0.00613571	0.0824423	SGK1
ENSG00000122687.17_5	1061.64	-0.181458	0.0662311	-2.73977	0.00614826	0.0825308	MRM2
ENSG00000205078.5_5	129.36	0.318491	0.116282	2.73896	0.00616338	0.0826538	SYCE1L
ENSG00000174007.7_3	251.679	-0.337636	0.12344	-2.73522	0.00623382	0.0826867	CEP19
ENSG00000065882.15_3	4109.35	0.110633	0.0404152	2.73742	0.00619238	0.0826867	TBC1D1
ENSG00000181444.12_2	184.413	0.628041	0.229454	2.73711	0.00619822	0.0826867	ZNF467
ENSG00000136933.16_3	824.7	-0.213104	0.0779048	-2.73544	0.00622966	0.0826867	RABEPK
ENSG00000110768.11_2	1876.11	-0.186653	0.068197	-2.73697	0.00620082	0.0826867	GTF2H1
ENSG00000118971.7_4	20410.1	-0.171643	0.0627304	-2.73621	0.00621517	0.0826867	CCND2
ENSG00000155330.9_2	496.54	0.229247	0.0837471	2.73737	0.0061932	0.0826867	C16orf87
ENSG00000168411.13_3	2490.87	-0.125363	0.0458234	-2.73577	0.00622337	0.0826867	RFWD3
ENSG00000180891.12_3	36.0202	1.05038	0.384046	2.73503	0.00623747	0.0826867	CUEDC1
ENSG00000142065.13_2	1409.93	-0.23184	0.084737	-2.736	0.00621916	0.0826867	ZFP14
ENSG00000186026.6_3	202.02	-0.236408	0.0863357	-2.73824	0.00617689	0.0826867	ZNF284
ENSG00000125772.12_3	4379.77	0.201739	0.0737577	2.73515	0.00623515	0.0826867	GPCPD1
ENSG00000196230.12_2	945.269	-0.254431	0.0930542	-2.73423	0.00625266	0.0828088	TUBB
ENSG00000143590.13_3	27.2252	-0.559539	0.2047	-2.73345	0.0062674	0.0829249	EFNA3
ENSG00000181481.13_3	377.942	0.310868	0.113778	2.73223	0.00629075	0.0831543	RNF135
ENSG00000109079.9_2	234.277	-0.275875	0.100984	-2.73186	0.00629771	0.083167	TNFAIP1
ENSG00000165801.9_2	170.054	0.822824	0.301242	2.73144	0.00630579	0.0831944	ARHGEF40
ENSG00000018280.16_2	592.704	0.799464	0.292834	2.73009	0.00633167	0.0834563	SLC11A1
ENSG00000146223.14_2	5725.97	-0.172266	0.0631269	-2.72888	0.00635502	0.0836845	RPL7L1
ENSG00000111144.9_2	4278.49	0.199537	0.0731534	2.72765	0.00637864	0.0838645	LTA4H
ENSG00000119718.10_3	902.583	-0.182753	0.0670027	-2.72754	0.0063808	0.0838645	EIF2B2
ENSG00000125170.10_3	220.703	-0.354885	0.13014	-2.72695	0.00639229	0.0839359	DOK4
ENSG00000152147.10_3	774.349	-0.25758	0.0945039	-2.7256	0.00641842	0.0841452	GEMIN6
ENSG00000166411.13_4	739.802	0.168702	0.0618977	2.7255	0.00642037	0.0841452	IDH3A
ENSG00000220008.3_3	861.66	0.323582	0.118754	2.7248	0.00643414	0.0842458	LINGO3
ENSG00000151490.13_5	171.649	0.513304	0.188501	2.72309	0.00646745	0.0846021	PTPRO
ENSG00000128829.11_2	1866.01	0.174444	0.0640706	2.72268	0.0064754	0.0846262	EIF2AK4
ENSG00000160882.11_3	62.2338	-0.693142	0.254675	-2.72168	0.00649511	0.0846442	CYP11B1
ENSG00000111052.7_3	20.2928	1.02098	0.37509	2.72196	0.00648951	0.0846442	LIN7A
ENSG00000185787.14_4	5950.65	0.178591	0.065617	2.72171	0.00649452	0.0846442	MORF4L1
ENSG00000123124.13_2	3781.56	0.215249	0.0791141	2.72074	0.00651352	0.0848043	WWP1
ENSG00000100095.18_3	13.6046	1.25669	0.461946	2.72042	0.00651996	0.0848084	SEZ6L
ENSG00000141570.10_2	220.596	-0.29916	0.109985	-2.72002	0.00652779	0.0848306	CBX8
ENSG00000076944.15_3	1476.65	0.217751	0.0800868	2.71894	0.00654916	0.0850287	STXBP2
ENSG00000198853.11_3	70.6703	0.74628	0.274547	2.71822	0.00656336	0.0850536	RUSC2
ENSG00000100207.18_5	472.099	0.1704	0.0626822	2.71847	0.00655846	0.0850536	TCF20
ENSG00000181074.4_5	30.9298	-0.591508	0.217654	-2.71765	0.00657471	0.085121	OR52N4
ENSG00000197323.11_3	4713.49	-0.147111	0.0541954	-2.71445	0.00663853	0.0854724	TRIM33
ENSG00000106546.13_3	2104.98	0.340754	0.125514	2.71486	0.00663044	0.0854724	AHR
ENSG00000135100.17_2	18.2453	-0.855825	0.315286	-2.71444	0.00663887	0.0854724	HNF1A
ENSG00000182117.5_2	1175.13	-0.279654	0.103002	-2.71504	0.00662683	0.0854724	NOP10
ENSG00000184507.15_2	10.9983	-1.15293	0.424677	-2.71484	0.00663083	0.0854724	NUTM1
ENSG00000140968.10_3	1779.45	0.525405	0.193522	2.71496	0.00662837	0.0854724	IRF8
ENSG00000198736.11_3	261.573	0.320873	0.118315	2.71201	0.00668761	0.0857016	MSRB1
ENSG00000140749.8_3	360.948	0.633369	0.233526	2.7122	0.00668375	0.0857016	IGSF6
ENSG00000108798.8_4	3388.3	-0.370692	0.136673	-2.71226	0.00668265	0.0857016	ABI3
ENSG00000182575.7_3	53.5596	-0.57587	0.212249	-2.71318	0.00666409	0.0857016	NXPH3
ENSG00000100296.13_3	2499.76	0.0831039	0.0306415	2.71214	0.00668506	0.0857016	THOC5
ENSG00000181830.8_5	1225.01	-0.204243	0.0753411	-2.71091	0.00670997	0.0859087	SLC35C1
ENSG00000115641.18_4	133.906	-0.269857	0.0996306	-2.70858	0.00675721	0.0864293	FHL2
ENSG00000158792.15_3	471.734	-0.271996	0.100431	-2.70829	0.00676311	0.0864293	SPATA2L
ENSG00000126231.13_2	32.3134	-0.598138	0.220999	-2.70652	0.0067992	0.0868105	PROZ
ENSG00000100003.17_3	781.1	0.409735	0.151417	2.706	0.00680997	0.0868679	SEC14L2
ENSG00000100351.16_3	11040.3	-0.18909	0.0699002	-2.70515	0.00682744	0.0870106	GRAP2
ENSG00000172273.12_4	1464.67	-0.161974	0.0598895	-2.70455	0.0068397	0.0870867	HINFP
ENSG00000048740.18_4	14308.4	-0.142248	0.0526094	-2.70385	0.00685422	0.0871915	CELF2
ENSG00000099783.11_5	6692.38	0.167384	0.0619212	2.70317	0.00686819	0.087289	HNRNPM
ENSG00000171777.15_3	172.066	0.741097	0.274225	2.70252	0.0068817	0.0873806	RASGRP4
ENSG00000088179.8_5	12642.6	-0.247145	0.0914687	-2.70197	0.00689308	0.0874449	PTPN4
ENSG00000167395.10_4	3495.77	-0.163002	0.0603825	-2.69949	0.00694453	0.088017	ZNF646
ENSG00000213967.10_3	101.662	0.357222	0.132364	2.69879	0.0069593	0.0881235	ZNF726
ENSG00000255529.8_6	986.414	0.270013	0.100071	2.69821	0.00697131	0.088195	POLR2M
ENSG00000108639.7_4	2284.25	0.176971	0.0655985	2.6978	0.00698004	0.0882248	SYNGR2
ENSG00000049247.13_2	100.922	0.712274	0.264315	2.6948	0.00704319	0.0885464	UTS2
ENSG00000178719.16_3	336.215	0.326003	0.120942	2.69554	0.00702746	0.0885464	GRINA
ENSG00000123384.13_3	1838.72	0.728393	0.27033	2.69446	0.00705022	0.0885464	LRP1
ENSG00000179889.18_4	3631.11	-0.154827	0.0574603	-2.6945	0.00704939	0.0885464	PDXDC1
ENSG00000189091.12_3	13031.9	-0.0874785	0.0324633	-2.69469	0.00704549	0.0885464	SF3B3
ENSG00000132205.10_2	943.889	0.404629	0.150162	2.69462	0.00704683	0.0885464	EMILIN2
ENSG00000105136.20_3	850.02	-0.222393	0.0824902	-2.69599	0.00701803	0.0885464	ZNF419
ENSG00000255833.1_3	8.6745	1.76597	0.655746	2.69307	0.00707974	0.0887562	TIFAB
ENSG00000171428.13_2	270.314	-0.290137	0.107731	-2.69317	0.00707759	0.0887562	NAT1
ENSG00000125864.13_3	140.397	-0.712752	0.264719	-2.69249	0.00709217	0.0888316	BFSP1
ENSG00000163041.9_2	3469.11	0.243615	0.0905502	2.69039	0.00713694	0.0888322	H3F3A
ENSG00000115966.16_3	3593.58	-0.165828	0.0615975	-2.69213	0.0070998	0.0888322	ATF2
ENSG00000145911.5_4	954.018	-0.485723	0.180472	-2.69141	0.00711507	0.0888322	N4BP3
ENSG00000161911.11_2	44.791	0.693367	0.257683	2.69077	0.00712871	0.0888322	TREML1
ENSG00000010270.13_2	1148.33	-0.242307	0.0900641	-2.69038	0.0071371	0.0888322	STARD3NL
ENSG00000142178.8_3	10.5288	1.07484	0.399438	2.69089	0.00712622	0.0888322	SIK1
ENSG00000243811.9_3	275.154	-0.298253	0.110825	-2.69121	0.00711936	0.0888322	APOBEC3D
ENSG00000145020.15_5	109.477	-0.356536	0.132638	-2.68803	0.0071874	0.0892978	AMT
ENSG00000141068.14_5	1266.63	0.235927	0.087768	2.68808	0.0071864	0.0892978	KSR1
ENSG00000162552.14_2	295.13	-0.337619	0.125631	-2.68738	0.00720139	0.0893288	WNT4
ENSG00000197050.10_3	993.046	-0.177465	0.0660379	-2.68732	0.00720279	0.0893288	ZNF420
ENSG00000112796.9_2	470.667	-0.469726	0.174868	-2.68617	0.0072277	0.0893637	ENPP5
ENSG00000172014.12_2	12.8448	-1.77753	0.661776	-2.686	0.00723141	0.0893637	ANKRD20A4
ENSG00000167286.9_2	13035.6	-0.275404	0.102512	-2.68655	0.0072195	0.0893637	CD3D
ENSG00000130522.5_3	8217.01	0.324621	0.120857	2.686	0.00723137	0.0893637	JUND
ENSG00000121406.8_2	1464.51	-0.152507	0.0568481	-2.68271	0.00730283	0.0901659	ZNF549
ENSG00000146192.14_2	1423	0.63838	0.238034	2.68189	0.00732083	0.0903076	FGD2
ENSG00000124160.11_2	2422.65	-0.144066	0.0537356	-2.68101	0.00734009	0.0904647	NCOA5
ENSG00000053918.16_4	841.774	0.525854	0.196233	2.67974	0.007368	0.0907279	KCNQ1
ENSG00000166927.12_3	240.127	1.0881	0.406104	2.67937	0.0073761	0.090747	MS4A7
ENSG00000160293.16_4	426.294	0.508876	0.189987	2.67848	0.00739567	0.0908755	VAV2
ENSG00000157551.18_5	11.2162	1.46753	0.547934	2.6783	0.00739967	0.0908755	KCNJ15
ENSG00000164169.12_2	957.49	-0.140797	0.0525857	-2.67748	0.00741788	0.0910185	PRMT9
ENSG00000120370.12_4	468.891	-0.20442	0.0763734	-2.67658	0.0074377	0.0910198	GORAB
ENSG00000074266.19_3	1188.64	-0.22827	0.0852831	-2.67662	0.00743694	0.0910198	EED
ENSG00000175970.10_3	1331.6	0.160908	0.0601104	2.67687	0.00743127	0.0910198	UNC119B
ENSG00000140836.16_6	296.014	0.528784	0.197602	2.67601	0.0074505	0.091096	ZFHX3
ENSG00000149016.15_4	472.818	-0.269851	0.10088	-2.67498	0.00747339	0.0912149	TUT1
ENSG00000105723.11_3	1071.66	-0.133741	0.0499955	-2.67506	0.00747166	0.0912149	GSK3A
ENSG00000197498.12_2	689.791	-0.212815	0.0795923	-2.67381	0.00749947	0.0913722	RPF2
ENSG00000273749.4_2	444.955	0.464137	0.173577	2.67396	0.00749613	0.0913722	CYFIP1
ENSG00000029725.16_5	4935.28	-0.121858	0.0455824	-2.67336	0.00750963	0.0914156	RABEP1
ENSG00000003756.16_5	6374.36	-0.145922	0.0545981	-2.67266	0.00752523	0.0915233	RBM5
ENSG00000268538.1	35.758	0.437677	0.163779	2.67237	0.0075317	0.0915233	KIAA1658
ENSG00000132300.18_2	5373.69	-0.136145	0.0509514	-2.67206	0.00753864	0.0915274	PTCD3
ENSG00000126001.15_3	6059.09	-0.171221	0.0641075	-2.67085	0.00756591	0.0917781	CEP250
ENSG00000198598.6_2	117.268	0.777383	0.291229	2.66931	0.00760062	0.0921184	MMP17
ENSG00000072952.18_4	47.5333	0.888981	0.333082	2.66895	0.00760878	0.0921368	MRVI1
ENSG00000148218.15_3	1481.01	0.119374	0.0447513	2.66749	0.00764197	0.0923205	ALAD
ENSG00000136816.15_2	1514.41	-0.176622	0.0662148	-2.6674	0.00764395	0.0923205	TOR1B
ENSG00000179044.15_3	7.82379	0.791029	0.29653	2.66762	0.00763915	0.0923205	EXOC3L1
ENSG00000053254.15_4	9387.55	0.134625	0.0504948	2.66611	0.00767351	0.0925968	FOXN3
ENSG00000166526.16_5	1771.88	-0.106909	0.0401101	-2.66539	0.00768993	0.0927142	ZNF3
ENSG00000172493.20_3	5586.48	0.148151	0.0556109	2.66407	0.00772019	0.0927994	AFF1
ENSG00000124575.6_2	14237	0.373324	0.140119	2.66434	0.00771402	0.0927994	HIST1H1D
ENSG00000164733.20_3	3948.57	0.288975	0.108467	2.66417	0.00771781	0.0927994	CTSB
ENSG00000131323.14_4	2972.76	0.176031	0.0660798	2.66391	0.00772379	0.0927994	TRAF3
ENSG00000113838.12_3	888.259	-0.145319	0.0545662	-2.66317	0.00774072	0.0929222	TBCCD1
ENSG00000122912.14_3	1254.72	0.163711	0.0614845	2.66264	0.00775304	0.0929895	SLC25A16
ENSG00000120833.13_5	654.455	-0.206135	0.0774359	-2.662	0.00776775	0.0930853	SOCS2
ENSG00000066422.4_2	4347.3	-0.160142	0.0601662	-2.66166	0.00777564	0.0930994	ZBTB11
ENSG00000215375.6_2	499.127	0.306441	0.115173	2.66069	0.00779797	0.093286	MYL5
ENSG00000163879.10_2	31.5065	-0.483516	0.181755	-2.66027	0.0078078	0.0933063	DNALI1
ENSG00000125637.15_3	21377.9	-0.153575	0.057738	-2.65986	0.00781739	0.0933063	PSD4
ENSG00000164663.14_4	367.629	0.226789	0.0852672	2.65975	0.00781987	0.0933063	USP49
ENSG00000105221.16_5	6808.52	0.122093	0.0459186	2.6589	0.0078397	0.0934624	AKT2
ENSG00000140718.20_3	2206.46	0.145137	0.054642	2.65614	0.00790414	0.0941497	FTO
ENSG00000135838.13_2	280.134	0.276617	0.104213	2.65434	0.00794645	0.0945723	NPL
ENSG00000146453.12_4	34.0716	-0.923228	0.347876	-2.6539	0.00795683	0.0946145	PNLDC1
ENSG00000010327.10_2	514.528	0.895298	0.337452	2.65311	0.0079753	0.0947528	STAB1
ENSG00000066557.5_2	903.662	-0.262827	0.0990909	-2.65238	0.00799257	0.0947954	LRRC40
ENSG00000079819.18_5	419.205	0.351279	0.132437	2.65243	0.00799141	0.0947954	EPB41L2
ENSG00000254087.7_3	1799.6	0.417593	0.157502	2.65135	0.00801717	0.0948436	LYN
ENSG00000186326.3_2	20.2234	-0.744933	0.280909	-2.65187	0.00800476	0.0948436	RGS9BP
ENSG00000105738.10_4	3197.95	0.255039	0.0961841	2.65157	0.00801181	0.0948436	SIPA1L3
ENSG00000169313.9_2	8.44404	1.22102	0.460586	2.65101	0.00802508	0.0948562	P2RY12
ENSG00000186049.8_3	198.878	-0.722921	0.272785	-2.65014	0.00804573	0.0950192	KRT73
ENSG00000204711.8_2	30.7178	-3.4855	1.31583	-2.64891	0.00807529	0.095287	C9orf135
ENSG00000134250.19_3	9683.58	0.195789	0.0739535	2.64747	0.00810972	0.0956119	NOTCH2
ENSG00000198331.10_2	346.218	-0.243611	0.0920332	-2.64699	0.00812116	0.0956653	HYLS1
ENSG00000144021.2_2	4256.59	-0.136301	0.0515196	-2.64562	0.00815413	0.0959721	CIAO1
ENSG00000116017.6	627.541	0.278176	0.105165	2.64514	0.00816565	0.0960262	ARID3A
ENSG00000162695.11_3	3009.41	-0.174276	0.065909	-2.64418	0.00818882	0.0960581	SLC30A7
ENSG00000136527.17_3	11064.7	0.199725	0.0755341	2.64417	0.00818917	0.0960581	TRA2B
ENSG00000111305.18_5	21.9096	-0.714287	0.270105	-2.64448	0.00818177	0.0960581	GSG1
ENSG00000240694.8_2	7.64061	1.32787	0.502571	2.64216	0.00823791	0.0965481	PNMA2
ENSG00000204673.10_4	755.42	0.192289	0.0728502	2.63951	0.00830249	0.0972227	AKT1S1
ENSG00000136891.13_2	1856.32	-0.142958	0.054173	-2.63892	0.00831706	0.097311	TEX10
ENSG00000124610.4_2	43.6	0.670093	0.253955	2.63863	0.00832427	0.0973131	HIST1H1A
ENSG00000087088.19_4	1982.61	0.109885	0.0416494	2.63832	0.00833176	0.0973187	BAX
ENSG00000178053.17_3	108.35	-0.442755	0.167861	-2.63762	0.0083489	0.0974367	MLF1
ENSG00000144136.10_3	5369.78	-0.277396	0.105253	-2.63553	0.00840064	0.0978756	SLC20A1
ENSG00000034533.11_4	1073.44	-0.188398	0.0714796	-2.63569	0.00839673	0.0978756	ASTE1
ENSG00000186529.15_4	9.70092	1.69254	0.642292	2.63515	0.00840991	0.0979013	CYP4F3
ENSG00000105290.11_3	16.4324	0.776645	0.294867	2.63388	0.00844148	0.0981862	APLP1
ENSG00000129993.14_3	154.02	0.619081	0.235101	2.63326	0.00845694	0.0982835	CBFA2T3
ENSG00000013810.18_3	3194.83	0.271241	0.103027	2.63273	0.00847013	0.0983544	TACC3
ENSG00000123444.13_4	616.918	0.154077	0.0585382	2.63207	0.00848658	0.0984629	KBTBD4
ENSG00000204099.11_4	10.1192	1.8539	0.704491	2.63155	0.00849972	0.0985327	NEU4
ENSG00000284691.1_3	1026.83	0.177489	0.0674761	2.6304	0.00852843	0.0987068	AC073111.5
ENSG00000103245.13_5	1013.58	-0.185233	0.0704206	-2.63038	0.00852898	0.0987068	CIAO3
ENSG00000101019.21_3	1469.94	-0.20054	0.0762991	-2.62834	0.00858032	0.099218	UQCC1
ENSG00000124103.8_3	44.5906	0.421155	0.160276	2.62769	0.00859674	0.099325	FAM209A
ENSG00000064012.21_5	8489.37	-0.212728	0.0809786	-2.62697	0.00861486	0.0993686	CASP8
ENSG00000187049.9_2	426.282	-0.237443	0.090383	-2.62707	0.00861236	0.0993686	TMEM216
ENSG00000131459.12_3	151.492	-0.66194	0.252153	-2.62515	0.00866106	0.0998183	GFPT2
ENSG00000119231.10_3	4307.95	-0.115815	0.0441311	-2.62434	0.00868158	0.0999071	SENP5
ENSG00000040608.13_4	239.871	-0.372768	0.142046	-2.62428	0.00868319	0.0999071	RTN4R
ENSG00000057252.12_2	4342.25	-0.154703	0.0589689	-2.62346	0.00870417	0.100065	SOAT1
ENSG00000116824.4_2	10589.6	-0.312673	0.11932	-2.62047	0.00878099	0.100532	CD2
ENSG00000204568.11_2	1004.44	-0.209017	0.07976	-2.62057	0.00877823	0.100532	MRPS18B
ENSG00000127989.13_3	948.059	-0.177713	0.0678124	-2.62066	0.00877591	0.100532	MTERF1
ENSG00000119403.14_4	2331.39	0.143549	0.0547591	2.62146	0.0087554	0.100532	PHF19
ENSG00000160326.13_3	202.416	0.276969	0.105695	2.62046	0.00878105	0.100532	SLC2A6
ENSG00000146463.11_3	3194.92	-0.13218	0.0504488	-2.62007	0.00879106	0.100533	ZMYM4
ENSG00000100600.14_3	322.698	0.398111	0.151957	2.6199	0.00879567	0.100533	LGMN
ENSG00000138018.17_4	1629.64	0.229529	0.0876907	2.61749	0.00885801	0.100956	SELENOI
ENSG00000164040.16_3	883.662	0.27996	0.106964	2.61734	0.0088618	0.100956	PGRMC2
ENSG00000125740.13_3	975.496	1.17051	0.447093	2.61804	0.00884358	0.100956	FOSB
ENSG00000121417.13_3	1645.6	-0.108517	0.0414595	-2.61743	0.00885952	0.100956	ZNF211
ENSG00000278053.4_2	1612.84	-0.168	0.064225	-2.6158	0.00890184	0.101329	DDX52
ENSG00000161013.16_3	2264.5	0.157	0.060056	2.61422	0.00894315	0.101715	MGAT4B
ENSG00000117614.9_3	3086.65	0.203653	0.0779327	2.6132	0.00897	0.101937	SYF2
ENSG00000188163.7_3	31.4159	0.583841	0.223459	2.61275	0.00898172	0.101987	FAM166A
ENSG00000090061.17_4	598.416	0.30977	0.118593	2.61203	0.00900052	0.102117	CCNK
ENSG00000162551.13_4	11.0927	1.2549	0.480721	2.61045	0.00904226	0.102422	ALPL
ENSG00000156011.16_3	45.3505	0.702675	0.269176	2.61047	0.0090418	0.102422	PSD3
ENSG00000109436.7_3	792.309	0.553612	0.212312	2.60754	0.00911945	0.103212	TBC1D9
ENSG00000143248.12_3	39.0224	0.611998	0.234776	2.60673	0.00914114	0.103333	RGS5
ENSG00000189042.13_4	807.1	-0.16928	0.0649431	-2.60658	0.00914503	0.103333	ZNF567
ENSG00000161618.9_3	2006.72	0.168674	0.0647293	2.60584	0.00916486	0.103473	ALDH16A1
ENSG00000135823.13_3	2010.78	-0.119049	0.045729	-2.60335	0.00923173	0.104143	STX6
ENSG00000151093.7_2	348.265	-0.258703	0.0994112	-2.60235	0.00925866	0.104361	OXSM
ENSG00000204472.12_3	454.147	0.60511	0.232591	2.6016	0.00927887	0.104504	AIF1
ENSG00000204227.4_2	715.205	0.240994	0.0926713	2.60052	0.00930821	0.104749	RING1
ENSG00000051382.8_2	1078.23	0.236709	0.0910433	2.59996	0.00932334	0.104798	PIK3CB
ENSG00000113407.13_3	3441.8	-0.188067	0.0723948	-2.5978	0.0093822	0.104798	TARS
ENSG00000158691.14_2	968.401	-0.193189	0.0743446	-2.59856	0.0093615	0.104798	ZSCAN12
ENSG00000204438.10_3	181.848	-0.222043	0.0854335	-2.59902	0.0093491	0.104798	GPANK1
ENSG00000054967.12_2	1014.57	0.293384	0.112885	2.59896	0.00935074	0.104798	RELT
ENSG00000166261.10_3	886.521	-0.148103	0.0569894	-2.59878	0.00935559	0.104798	ZNF202
ENSG00000139131.12_3	893.978	-0.121622	0.046798	-2.59888	0.00935289	0.104798	YARS2
ENSG00000140577.15_3	4501.89	0.243726	0.093828	2.59758	0.0093882	0.104798	CRTC3
ENSG00000166579.15_4	3439.9	-0.124679	0.0479922	-2.5979	0.00937967	0.104798	NDEL1
ENSG00000011332.19_4	23.6158	0.923093	0.355329	2.59785	0.0093809	0.104798	DPF1
ENSG00000116685.15_2	2856.55	-0.197601	0.0760921	-2.59687	0.00940776	0.1049	KIAA2013
ENSG00000174606.13_3	2837.27	-0.157836	0.0607832	-2.5967	0.00941244	0.1049	ANGEL2
ENSG00000109323.9_5	2374.9	0.125001	0.0481455	2.59632	0.00942295	0.104933	MANBA
ENSG00000134697.12_5	1664.05	-0.131388	0.0506208	-2.59554	0.00944415	0.105016	GNL2
ENSG00000203780.10_3	22.7907	0.72415	0.279003	2.59549	0.00944558	0.105016	FANK1
ENSG00000158805.11_3	5818.7	-0.184378	0.0710818	-2.59388	0.00948982	0.105423	ZNF276
ENSG00000162144.9_4	1874.47	0.201644	0.0777562	2.59329	0.00950638	0.105522	CYB561A3
ENSG00000164512.17_3	41.4019	1.09992	0.424323	2.59218	0.00953705	0.105778	ANKRD55
ENSG00000105223.19_3	2737.83	0.156585	0.0604196	2.59163	0.00955235	0.105863	PLD3
ENSG00000168301.12_3	277.045	-0.281905	0.108906	-2.58851	0.00963914	0.106516	KCTD6
ENSG00000110931.18_5	1558.28	0.147979	0.0571698	2.58841	0.00964201	0.106516	CAMKK2
ENSG00000103811.16_3	1546.1	0.340287	0.131463	2.58846	0.00964073	0.106516	CTSH
ENSG00000141933.9_2	614.927	0.257488	0.0994539	2.58902	0.00962497	0.106516	TPGS1
ENSG00000152464.14_3	527.635	-0.193236	0.0746717	-2.58781	0.00965889	0.106617	RPP38
ENSG00000085978.21_3	3847.32	-0.137289	0.0530915	-2.58589	0.00971278	0.106871	ATG16L1
ENSG00000122644.12_5	535.134	0.308304	0.119204	2.58635	0.0096998	0.106871	ARL4A
ENSG00000149418.10_2	247.732	0.611776	0.23657	2.58602	0.009709	0.106871	ST14
ENSG00000169136.10_3	146.638	0.263201	0.101761	2.58646	0.00969672	0.106871	ATF5
ENSG00000070423.17_2	2889.34	0.184305	0.071281	2.58561	0.00972079	0.106875	RNF126
ENSG00000178381.11_3	742.665	0.235019	0.0909277	2.58468	0.00974682	0.107076	ZFAND2A
ENSG00000108788.11_2	1582.88	-0.116689	0.0451555	-2.58417	0.0097614	0.107151	MLX
ENSG00000137275.13_2	3490.6	-0.141371	0.0547215	-2.58346	0.00978138	0.107285	RIPK1
ENSG00000123836.14_5	543.763	0.351845	0.136295	2.5815	0.00983707	0.107606	PFKFB2
ENSG00000198730.8_4	4594.15	-0.172209	0.0667028	-2.58173	0.00983072	0.107606	CTR9
ENSG00000173401.9_3	22.3455	-0.567171	0.219689	-2.58169	0.00983172	0.107606	GLIPR1L1
ENSG00000166130.14_3	497.727	-0.295198	0.114371	-2.58106	0.00984973	0.107606	IKBIP
ENSG00000183971.7_4	10.3144	0.693957	0.26887	2.58101	0.00985115	0.107606	NPW
ENSG00000205423.11_4	834.069	-0.192357	0.074534	-2.5808	0.00985722	0.107606	CNEP1R1
ENSG00000119714.10_4	1852.06	-0.45179	0.175106	-2.5801	0.0098773	0.10774	GPR68
ENSG00000165055.15_3	1390.83	-0.164334	0.0637097	-2.57942	0.00989665	0.107866	METTL2B
ENSG00000137494.13_4	558.719	0.232704	0.0902935	2.57719	0.00996061	0.108478	ANKRD42
ENSG00000156110.13_3	1025.52	0.209051	0.0811306	2.57672	0.00997417	0.108541	ADK
ENSG00000152284.4_3	89.4521	-0.38476	0.149423	-2.57498	0.0100246	0.109004	TCF7L1
ENSG00000095261.13_1	1610.39	-0.185603	0.072106	-2.57403	0.010052	0.109131	PSMD5
ENSG00000124207.16_2	2470.15	-0.172264	0.066921	-2.57414	0.0100488	0.109131	CSE1L
ENSG00000112599.8_2	68.7712	-0.424741	0.165062	-2.57322	0.0100758	0.109303	GUCA1B
ENSG00000198521.7	798.835	0.182054	0.0708024	2.57129	0.0101319	0.109826	ZNF43
ENSG00000143771.11_3	1448.71	-0.146396	0.0569425	-2.57095	0.010142	0.109834	CNIH4
ENSG00000087502.17_3	2225.33	-0.197263	0.0767344	-2.57073	0.0101485	0.109834	ERGIC2
ENSG00000172426.15_2	145.93	-0.228287	0.0888195	-2.57024	0.0101629	0.109904	RSPH9
ENSG00000163719.19_5	3787.9	0.101775	0.0396114	2.56934	0.0101894	0.110104	MTMR14
ENSG00000254415.3_3	78.1718	0.80773	0.314665	2.56695	0.0102597	0.110778	SIGLEC14
ENSG00000031698.12_2	5955.82	-0.137458	0.0535686	-2.56603	0.0102871	0.110936	SARS
ENSG00000159128.14_3	395.211	0.369279	0.143917	2.56592	0.0102904	0.110936	IFNGR2
ENSG00000168955.3_3	12.5873	-0.808183	0.315105	-2.5648	0.0103234	0.111205	TM4SF20
ENSG00000071051.13_3	5673.93	0.232882	0.0908339	2.56382	0.0103527	0.111348	NCK2
ENSG00000125510.15_2	190.679	0.310323	0.121039	2.56382	0.0103527	0.111348	OPRL1
ENSG00000182107.6_3	300.663	0.374836	0.146259	2.56282	0.0103825	0.1115	TMEM30B
ENSG00000011422.11_4	131.811	0.635027	0.247786	2.56281	0.010383	0.1115	PLAUR
ENSG00000006744.18_4	3184.85	-0.116835	0.0455985	-2.56225	0.0103997	0.111593	ELAC2
ENSG00000280670.2_4	169.397	0.723386	0.28251	2.56057	0.01045	0.111939	CCDC163
ENSG00000117036.11_2	2626.73	-0.148122	0.0578411	-2.56084	0.010442	0.111939	ETV3
ENSG00000171806.11_3	608.28	-0.326018	0.127355	-2.55991	0.0104699	0.111939	METTL18
ENSG00000184500.15_3	11.4455	1.1996	0.468624	2.55983	0.0104723	0.111939	PROS1
ENSG00000175376.8_2	1740.34	-0.12129	0.0473809	-2.5599	0.0104702	0.111939	EIF1AD
ENSG00000165886.4_2	69.4294	0.436068	0.170464	2.55813	0.0105237	0.112315	UBTD1
ENSG00000186654.20_4	2923.87	-0.237832	0.092962	-2.55838	0.0105161	0.112315	PRR5
ENSG00000128059.8_2	798.115	-0.197423	0.0772047	-2.55714	0.0105538	0.11255	PPAT
ENSG00000018189.12_3	1249.44	0.190774	0.0746192	2.55663	0.010569	0.112625	RUFY3
ENSG00000116729.13_5	17.525	1.24003	0.48533	2.55503	0.0106179	0.113059	WLS
ENSG00000198885.9_4	1279.94	-0.362927	0.142095	-2.55411	0.010646	0.113139	ITPRIPL1
ENSG00000128016.5_3	4722.94	0.295056	0.115511	2.55436	0.0106383	0.113139	ZFP36
ENSG00000142192.20_5	1425.48	0.387319	0.151653	2.55398	0.0106499	0.113139	APP
ENSG00000116906.12_4	2050.42	-0.127144	0.0498063	-2.55277	0.0106869	0.113445	GNPAT
ENSG00000178015.4_2	119.758	0.361324	0.141577	2.55214	0.0107064	0.113565	GPR150
ENSG00000171574.17_3	406.945	-0.169961	0.0666204	-2.55118	0.0107357	0.113789	ZNF584
ENSG00000127081.13_2	1557.8	-0.163209	0.0640535	-2.54801	0.010834	0.114743	ZNF484
ENSG00000167721.10_3	1600.26	-0.131296	0.0515569	-2.54661	0.0108774	0.115114	TSR1
ENSG00000182400.14_3	539.181	-0.168721	0.0662797	-2.54559	0.0109094	0.115309	TRAPPC6B
ENSG00000129250.11_2	1769.51	0.131397	0.051629	2.54501	0.0109273	0.115309	KIF1C
ENSG00000101489.19_3	13.0796	0.679881	0.267148	2.54496	0.0109291	0.115309	CELF4
ENSG00000130544.11_2	2734.45	-0.155257	0.0610011	-2.54514	0.0109233	0.115309	ZNF557
ENSG00000025156.12_3	1272.85	-0.245752	0.0966604	-2.54243	0.0110085	0.116058	HSF2
ENSG00000173171.14_4	371.011	0.191752	0.0754593	2.54113	0.0110496	0.116312	MTX1
ENSG00000162772.16_5	24.0648	0.781961	0.307715	2.54119	0.0110477	0.116312	ATF3
ENSG00000106976.20_2	68.6333	0.464815	0.182935	2.54087	0.0110577	0.116312	DNM1
ENSG00000221886.3_2	29.4447	-0.56695	0.223164	-2.54051	0.0110692	0.116344	ZBED8
ENSG00000163389.11_3	1724.68	-0.167319	0.0658981	-2.53906	0.0111151	0.116738	POGLUT1
ENSG00000112053.13_3	9.18896	0.77371	0.304869	2.53785	0.0111537	0.117055	SLC26A8
ENSG00000137168.7_2	804.592	-0.250157	0.0986156	-2.53669	0.0111905	0.117175	PPIL1
ENSG00000212719.11_4	16.334	-0.617388	0.243366	-2.53687	0.0111848	0.117175	C17orf51
ENSG00000108846.15_2	59.868	0.829366	0.326927	2.53685	0.0111855	0.117175	ABCC3
ENSG00000111785.19_4	1280.89	-0.146708	0.0578451	-2.53622	0.0112056	0.117244	RIC8B
ENSG00000166471.10_3	1377.13	-0.317917	0.125435	-2.53453	0.01126	0.117724	TMEM41B
ENSG00000189292.15_4	37.8958	-0.50603	0.199717	-2.53373	0.0112856	0.11774	ALKAL2
ENSG00000130347.12_2	290.465	0.176847	0.0697989	2.53367	0.0112875	0.11774	RTN4IP1
ENSG00000164603.11_5	1086.74	0.20861	0.082343	2.53342	0.0112955	0.11774	BMT2
ENSG00000151176.7_2	978.825	0.325132	0.128337	2.53343	0.0112953	0.11774	PLBD2
ENSG00000119906.12_4	3607.67	-0.154354	0.0609464	-2.53262	0.0113213	0.11792	SLF2
ENSG00000141446.10_2	2821.38	-0.161617	0.063849	-2.53123	0.0113663	0.1183	ESCO1
ENSG00000112679.14_4	2472.76	0.141204	0.0558086	2.53015	0.0114014	0.118525	DUSP22
ENSG00000117877.10_3	89.343	-0.271302	0.107232	-2.53004	0.011405	0.118525	CD3EAP
ENSG00000184371.13_4	264.056	0.427311	0.169031	2.528	0.0114714	0.119125	CSF1
ENSG00000179604.9_2	41.565	0.746425	0.295307	2.52762	0.0114837	0.119164	CDC42EP4
ENSG00000130881.13_4	16.9048	1.0921	0.432143	2.52717	0.0114985	0.119228	LRP3
ENSG00000133818.13_3	610.082	-0.361136	0.14293	-2.52665	0.0115155	0.119315	RRAS2
ENSG00000205707.10_5	373.815	0.27531	0.109006	2.52565	0.0115486	0.119568	ETFRF1
ENSG00000111325.16_5	106.195	-0.28948	0.114808	-2.52143	0.0116879	0.12092	OGFOD2
ENSG00000136875.12_2	1742.65	-0.145333	0.0576461	-2.52113	0.0116979	0.120934	PRPF4
ENSG00000104974.11_2	43.9626	1.0991	0.436057	2.52055	0.0117171	0.121042	LILRA1
ENSG00000165209.18_3	1741.03	0.285358	0.113317	2.51823	0.0117948	0.121754	STRBP
ENSG00000151006.7_3	186.36	-0.351122	0.13948	-2.51737	0.0118235	0.12196	PRSS53
ENSG00000167600.13_2	9.22438	1.35658	0.539066	2.51654	0.0118513	0.122154	CYP2S1
ENSG00000163870.15_4	1225.54	-0.146273	0.0581409	-2.51584	0.0118748	0.122306	TPRA1
ENSG00000121797.9_4	91.2717	-0.38231	0.152037	-2.51458	0.0119173	0.122561	CCRL2
ENSG00000164305.18_3	1599.92	-0.284482	0.113147	-2.51427	0.011928	0.122561	CASP3
ENSG00000132581.9_3	1524.83	-0.198762	0.0790369	-2.5148	0.01191	0.122561	SDF2
ENSG00000133250.13_2	633.187	0.314667	0.125163	2.51406	0.011935	0.122561	ZNF414
ENSG00000125633.10_3	3257.59	-0.0801798	0.0319025	-2.51328	0.0119616	0.122744	CCDC93
ENSG00000163738.18_4	327.283	0.242877	0.0966638	2.5126	0.0119845	0.122888	MTHFD2L
ENSG00000171497.4_2	1313.73	-0.195563	0.0778922	-2.51069	0.0120495	0.123371	PPID
ENSG00000161638.10_3	5469.74	-0.195674	0.0779282	-2.51095	0.0120406	0.123371	ITGA5
ENSG00000138764.14_3	1075.56	0.225907	0.0900264	2.50934	0.0120958	0.123754	CCNG2
ENSG00000049759.17_5	240.659	0.320297	0.12766	2.50899	0.0121076	0.123783	NEDD4L
ENSG00000135469.13_2	492.894	-0.146017	0.0582047	-2.50869	0.0121181	0.123799	COQ10A
ENSG00000155893.12_4	1193.73	-0.229556	0.09152	-2.50826	0.0121328	0.123832	PXYLP1
ENSG00000106399.11_2	606.292	0.147327	0.0587409	2.50807	0.0121391	0.123832	RPA3
ENSG00000119457.7_2	40.4057	0.747259	0.297983	2.50773	0.012151	0.123862	SLC46A2
ENSG00000126246.9_5	161.684	0.332369	0.13257	2.50712	0.0121718	0.123982	IGFLR1
ENSG00000166527.7_2	16.1769	1.18073	0.471006	2.50683	0.0121819	0.123994	CLEC4D
ENSG00000168216.11_4	1943.59	0.179238	0.0715507	2.50504	0.0122437	0.124531	LMBRD1
ENSG00000176108.9_4	756.814	0.192377	0.0768518	2.50322	0.0123068	0.125081	CHMP6
ENSG00000136295.14_2	925.651	0.369258	0.14755	2.50259	0.0123288	0.125122	TTYH3
ENSG00000167094.15_2	1892.66	-0.359524	0.143671	-2.50242	0.0123346	0.125122	TTC16
ENSG00000165312.6_2	1280.32	0.231788	0.0926289	2.50233	0.0123379	0.125122	OTUD1
ENSG00000135452.9_3	1064.57	-0.137392	0.054934	-2.50104	0.012383	0.125487	TSPAN31
ENSG00000253719.3_3	5710.82	0.163633	0.065446	2.50028	0.0124094	0.125572	ATXN7L3B
ENSG00000169609.13_2	1456.11	0.157945	0.0631656	2.50049	0.0124023	0.125572	C15orf40
ENSG00000080345.17_4	7355.37	-0.154908	0.0619783	-2.49938	0.012441	0.1258	RIF1
ENSG00000112855.15_4	1571.05	-0.11256	0.0450452	-2.49883	0.0124604	0.125873	HARS2
ENSG00000120798.16_3	906.661	-0.168229	0.0673278	-2.49866	0.0124665	0.125873	NR2C1
ENSG00000079385.21_3	98.416	0.469324	0.18787	2.49813	0.0124851	0.125969	CEACAM1
ENSG00000196743.8_3	1297.76	0.235101	0.094165	2.4967	0.0125356	0.126204	GM2A
ENSG00000254470.2_2	984.119	0.202463	0.0810994	2.49648	0.0125431	0.126204	AP5B1
ENSG00000067191.15_3	549.399	-0.27821	0.111443	-2.49644	0.0125448	0.126204	CACNB1
ENSG00000175354.19_4	2673.15	0.102353	0.0409956	2.49667	0.0125365	0.126204	PTPN2
ENSG00000104164.10_3	3371.91	0.180061	0.0721494	2.49567	0.012572	0.126369	BLOC1S6
ENSG00000141232.4_3	2655.85	0.288538	0.115625	2.49546	0.0125795	0.126369	TOB1
ENSG00000174125.7_3	842.55	0.313903	0.125862	2.49403	0.0126303	0.126696	TLR1
ENSG00000170296.9_3	31.7524	0.523523	0.209899	2.49417	0.0126254	0.126696	GABARAP
ENSG00000198673.10_3	145.677	0.334345	0.134078	2.49365	0.0126435	0.126737	FAM19A2
ENSG00000132323.8_2	1605.74	0.114535	0.045948	2.4927	0.0126775	0.126986	ILKAP
ENSG00000112299.7_2	31.4877	1.23241	0.494558	2.49195	0.0127045	0.127072	VNN1
ENSG00000111328.6_5	142.642	0.317095	0.12724	2.49209	0.0126995	0.127072	CDK2AP1
ENSG00000135763.9_2	1522.66	-0.153633	0.0616806	-2.49078	0.0127463	0.127398	URB2
ENSG00000145416.13_3	1066.25	0.477766	0.191871	2.49004	0.012773	0.127574	2001-03-01
ENSG00000135912.10_4	965.968	-0.126122	0.0506658	-2.4893	0.0127995	0.127664	TTLL4
ENSG00000187135.7_2	9.4502	-1.37717	0.553241	-2.48927	0.0128005	0.127664	VSTM2B
ENSG00000143119.13_3	20691	-0.158216	0.063611	-2.48724	0.0128737	0.12821	CD53
ENSG00000100836.10_4	1267.89	0.185647	0.0746362	2.48736	0.0128694	0.12821	PABPN1
ENSG00000173273.15_2	2905.29	-0.147133	0.0591625	-2.48692	0.0128853	0.128233	TNKS
ENSG00000177469.12_5	13.8943	1.26849	0.510207	2.48622	0.0129109	0.128395	CAVIN1
ENSG00000240891.7_4	2235.26	-0.187229	0.07532	-2.48578	0.0129269	0.128462	PLCXD2
ENSG00000244005.12_3	678.608	-0.182836	0.0735697	-2.4852	0.0129478	0.128577	NFS1
ENSG00000117151.12_3	304.917	0.214717	0.0864374	2.48408	0.0129888	0.128616	CTBS
ENSG00000110436.12_4	26.7735	0.776587	0.312619	2.48413	0.0129867	0.128616	SLC1A2
ENSG00000153879.8_3	1602.29	-0.173821	0.0699735	-2.4841	0.0129879	0.128616	CEBPG
ENSG00000170909.13_2	11.1196	1.28972	0.51912	2.48443	0.012976	0.128616	OSCAR
ENSG00000149182.14_3	5903.16	0.100106	0.040322	2.48266	0.0130405	0.129036	ARFGAP2
ENSG00000165406.15_3	1156.45	0.127942	0.0515538	2.48171	0.0130754	0.129289	2008-03-01
ENSG00000100888.13_4	10838.1	-0.106264	0.0428286	-2.48115	0.013096	0.1294	CHD8
ENSG00000163539.16_3	3754.62	-0.152822	0.0616179	-2.48016	0.0131324	0.129547	CLASP2
ENSG00000136827.11_3	1865.61	-0.16468	0.0663963	-2.48026	0.0131288	0.129547	TOR1A
ENSG00000188766.12_2	64.7208	0.427908	0.172545	2.47998	0.0131389	0.129547	SPRED3
ENSG00000131042.14_3	106.29	0.955554	0.385433	2.47917	0.0131688	0.12975	LILRB2
ENSG00000051620.10_2	2564.82	0.218539	0.0881837	2.47822	0.013204	0.130003	HEBP2
ENSG00000082516.8_2	1730.71	-0.148932	0.0601239	-2.47709	0.0132459	0.130154	GEMIN5
ENSG00000140043.11_3	97.4344	0.307004	0.12394	2.47705	0.0132475	0.130154	PTGR2
ENSG00000142197.12_4	2412.62	0.140611	0.0567635	2.47714	0.0132441	0.130154	DOP1B
ENSG00000116774.11_2	19.1022	-0.735168	0.296973	-2.47554	0.0133035	0.130185	OLFML3
ENSG00000123607.14_2	1733.54	-0.134433	0.0543425	-2.47381	0.013368	0.130185	TTC21B
ENSG00000145431.10_3	14.8402	1.34466	0.543642	2.47343	0.0133821	0.130185	PDGFC
ENSG00000119048.7_3	798.813	0.210625	0.0851306	2.47414	0.0133558	0.130185	UBE2B
ENSG00000130193.7_2	1007.41	-0.206825	0.0835799	-2.47458	0.0133393	0.130185	THEM6
ENSG00000160972.9_3	273.537	0.249195	0.100729	2.47391	0.0133644	0.130185	PPP1R16A
ENSG00000164975.15_2	1883.84	-0.137026	0.0553989	-2.47344	0.0133818	0.130185	SNAPC3
ENSG00000136918.7_3	41.3247	0.542227	0.219028	2.4756	0.0133012	0.130185	WDR38
ENSG00000107719.8_2	35.045	0.817708	0.330366	2.47516	0.0133177	0.130185	PALD1
ENSG00000119977.20_5	1396.99	-0.147216	0.0594685	-2.47552	0.0133041	0.130185	TCTN3
ENSG00000275023.4_4	28983.6	0.169465	0.0684288	2.47651	0.0132673	0.130185	MLLT6
ENSG00000108861.8_2	575.061	0.19001	0.0768117	2.47371	0.013372	0.130185	DUSP3
ENSG00000216490.3_3	40.3908	0.831656	0.335971	2.47538	0.0133094	0.130185	IFI30
ENSG00000186431.18_4	9.10991	1.71669	0.693645	2.47488	0.0133282	0.130185	FCAR
ENSG00000120053.11_3	701.456	-0.172116	0.0695943	-2.47313	0.0133935	0.130204	GOT1
ENSG00000122729.18_2	1330.19	-0.154979	0.0626795	-2.47256	0.0134149	0.13032	ACO1
ENSG00000155016.17_2	723.593	-0.231319	0.0936134	-2.47101	0.0134733	0.130705	CYP2U1
ENSG00000233822.4_3	996.056	0.367845	0.148861	2.47106	0.0134715	0.130705	HIST1H2BN
ENSG00000184588.17_4	5004.3	0.409949	0.165937	2.47052	0.0134918	0.130792	PDE4B
ENSG00000112667.12_3	468.818	0.293626	0.118903	2.46945	0.013532	0.13109	DNPH1
ENSG00000172115.8_2	2617.89	0.249839	0.101209	2.46855	0.013566	0.131236	CYCS
ENSG00000151657.11_2	861.36	-0.142229	0.0576137	-2.46866	0.013562	0.131236	KIN
ENSG00000145388.14_2	1850.83	-0.192505	0.0780257	-2.4672	0.0136175	0.131643	METTL14
ENSG00000170396.7_3	9.83377	1.05442	0.427433	2.46686	0.0136305	0.131676	ZNF804A
ENSG00000185730.7_3	667.448	-0.245191	0.0994062	-2.46656	0.0136419	0.131694	ZNF696
ENSG00000120875.8_2	164.164	0.766078	0.310712	2.46556	0.0136801	0.131894	DUSP4
ENSG00000104774.12_3	3641.35	0.15843	0.0642585	2.46552	0.0136816	0.131894	MAN2B1
ENSG00000155850.7_2	2061.23	-0.192464	0.0780977	-2.4644	0.0137242	0.132121	SLC26A2
ENSG00000107018.7_2	60.6184	0.416043	0.168821	2.4644	0.0137242	0.132121	RLN1
ENSG00000161265.14_4	322.903	0.297747	0.120853	2.46372	0.0137505	0.132281	U2AF1L4
ENSG00000109066.13_2	1206.78	-0.219621	0.0891787	-2.46271	0.0137891	0.132561	TMEM104
ENSG00000042493.15_2	896.002	0.464212	0.188681	2.4603	0.0138822	0.133086	CAPG
ENSG00000158158.11_2	701.874	-0.193349	0.0785649	-2.46101	0.0138547	0.133086	CNNM4
ENSG00000205189.11_2	1621.05	0.266982	0.108507	2.46051	0.013874	0.133086	ZBTB10
ENSG00000176014.12_3	155.765	0.404325	0.164318	2.46062	0.0138695	0.133086	TUBB6
ENSG00000113273.16_4	648.12	0.171778	0.0698817	2.45812	0.0139665	0.133433	ARSB
ENSG00000212997.1	81.4263	0.389231	0.158298	2.45884	0.0139385	0.133433	AC023632.1
ENSG00000135127.11_5	2726.26	0.247277	0.100556	2.4591	0.0139287	0.133433	BICDL1
ENSG00000105643.9_5	3699.89	0.211636	0.0860924	2.45825	0.0139618	0.133433	ARRDC2
ENSG00000134830.5_4	113.698	0.539394	0.219421	2.45826	0.0139613	0.133433	C5AR2
ENSG00000196968.10_3	3444.6	-0.353641	0.143905	-2.45746	0.0139923	0.133587	FUT11
ENSG00000227507.2_2	3850.43	0.391814	0.159469	2.457	0.0140104	0.133654	LTB
ENSG00000183779.6_2	35.0121	1.05642	0.430001	2.45679	0.0140185	0.133654	ZNF703
ENSG00000166881.9_5	1308.14	-0.142929	0.0582013	-2.45577	0.0140584	0.133942	NEMP1
ENSG00000100106.20_6	1643.54	0.185907	0.0757104	2.4555	0.014069	0.133951	TRIOBP
ENSG00000103353.15_4	2113.94	-0.129143	0.0526101	-2.45471	0.0140997	0.13415	UBFD1
ENSG00000164104.11_3	3404.01	0.265021	0.108024	2.45335	0.0141534	0.134569	HMGB2
ENSG00000124541.6_2	1789	-0.142376	0.0580563	-2.45237	0.0141918	0.134842	RRP36
ENSG00000206013.2_2	119.326	-0.578636	0.235975	-2.4521	0.0142024	0.13485	IFITM5
ENSG00000224531.5_2	469.828	-0.205968	0.0840384	-2.45088	0.0142506	0.135122	SMIM13
ENSG00000118307.18_4	33.5687	0.618303	0.252276	2.4509	0.0142499	0.135122	CASC1
ENSG00000107201.9_2	4216.12	-0.178018	0.0726786	-2.44939	0.0143099	0.135509	DDX58
ENSG00000141098.12_3	957.127	-0.160789	0.0656453	-2.44936	0.0143109	0.135509	GFOD2
ENSG00000130766.4_2	1123.52	-0.39351	0.160692	-2.44885	0.0143312	0.135608	SESN2
ENSG00000049089.14_5	180.385	0.488064	0.199345	2.44834	0.0143517	0.13571	COL9A2
ENSG00000170633.16_4	852.678	-0.213961	0.0874101	-2.44778	0.0143738	0.135826	RNF34
ENSG00000095209.11_3	588.846	0.177	0.0723197	2.44746	0.0143867	0.135854	TMEM38B
ENSG00000112592.13_3	823.074	-0.137719	0.0562828	-2.44691	0.0144088	0.135874	TBP
ENSG00000110218.8_3	1086.56	-0.222074	0.0907723	-2.4465	0.0144251	0.135874	PANX1
ENSG00000232838.3_3	100.137	0.268009	0.109534	2.44681	0.0144128	0.135874	PET117
ENSG00000142207.6_2	3770.71	-0.181574	0.0742202	-2.44643	0.014428	0.135874	URB1
ENSG00000182257.7_3	124.022	0.372107	0.152159	2.44551	0.0144649	0.136129	PRR34
ENSG00000159714.11_4	33.6963	0.67224	0.27503	2.44424	0.0145158	0.136423	ZDHHC1
ENSG00000277277.3_5	9.41638	-0.758735	0.310405	-2.44434	0.0145119	0.136423	FAM243B
ENSG00000148841.16_3	2082.31	0.277947	0.113734	2.44384	0.0145318	0.136481	ITPRIP
ENSG00000146425.10_3	1786.51	0.26761	0.10958	2.44214	0.0146005	0.136663	DYNLT1
ENSG00000059769.19_3	172.331	-0.303407	0.124214	-2.44262	0.0145812	0.136663	DNAJC25
ENSG00000180720.7_2	29.7211	0.668032	0.273543	2.44214	0.0146004	0.136663	CHRM4
ENSG00000135736.5_2	965.843	-0.275408	0.112764	-2.44234	0.0145926	0.136663	CCDC102A
ENSG00000174788.9_3	100.506	0.410241	0.16797	2.44234	0.0145923	0.136663	PCP2
ENSG00000256223.5_4	526	-0.169593	0.0694585	-2.44165	0.0146203	0.136756	ZNF10
ENSG00000152904.11_5	706.088	-0.242685	0.0994362	-2.44061	0.0146624	0.137057	GGPS1
ENSG00000119953.12_2	740.015	0.19046	0.0780838	2.43918	0.0147208	0.137417	SMNDC1
ENSG00000088899.15_3	311.212	0.533831	0.218842	2.43934	0.014714	0.137417	LZTS3
ENSG00000105523.3_3	23.733	0.547639	0.224543	2.4389	0.014732	0.137429	FAM83E
ENSG00000203705.10_4	684.232	0.216158	0.0886396	2.43861	0.0147437	0.137446	TATDN3
ENSG00000205581.10_3	5770.45	0.167891	0.0688658	2.43794	0.0147711	0.137608	HMGN1
ENSG00000158481.12_2	230.859	0.656233	0.26931	2.43672	0.0148211	0.137754	CD1C
ENSG00000115758.12_4	4026.32	0.249645	0.10247	2.43628	0.0148393	0.137754	ODC1
ENSG00000156973.13_2	823.108	0.155963	0.0639919	2.43724	0.0147999	0.137754	PDE6D
ENSG00000213347.10_3	313.424	0.331145	0.13589	2.43686	0.0148154	0.137754	MXD3
ENSG00000180626.9_3	635.27	-0.265781	0.109101	-2.4361	0.0148464	0.137754	ZNF594
ENSG00000141504.11_2	882.107	0.162431	0.0666637	2.43658	0.014827	0.137754	SAT2
ENSG00000267041.5_2	664.691	-0.189071	0.077653	-2.43482	0.0148992	0.138152	ZNF850
ENSG00000169413.2_2	243.27	0.633658	0.260278	2.43455	0.0149105	0.138164	RNASE6
ENSG00000132153.14_2	4612.79	-0.081849	0.0336267	-2.43405	0.0149309	0.138261	DHX30
ENSG00000158486.13_2	54.3374	0.443359	0.182295	2.4321	0.0150115	0.138914	DNAH3
ENSG00000145604.15_2	813.445	-0.1393	0.0572884	-2.43156	0.015034	0.138964	SKP2
ENSG00000132664.11_2	601.181	-0.168182	0.0691684	-2.43149	0.015037	0.138964	POLR3F
ENSG00000106608.16_4	2163.11	-0.125098	0.0514714	-2.43043	0.015081	0.139278	URGCP
ENSG00000127914.16_5	8585.83	-0.137677	0.0566615	-2.42982	0.0151061	0.139417	AKAP9
ENSG00000132952.11_3	1920.23	-0.148378	0.0610719	-2.42957	0.0151169	0.139423	USPL1
ENSG00000106305.9_2	301.521	-0.213632	0.0880626	-2.42591	0.0152702	0.140744	AIMP2
ENSG00000156299.13_3	1695.45	0.478619	0.197364	2.42505	0.0153061	0.140981	TIAM1
ENSG00000137878.17_5	12.3597	1.07007	0.441388	2.42433	0.0153366	0.141168	GCOM1
ENSG00000175471.19_4	253.214	0.506467	0.208991	2.42339	0.0153764	0.141441	MCTP1
ENSG00000196116.7_2	1054.45	-0.153103	0.0631897	-2.42291	0.0153968	0.141534	TDRD7
ENSG00000143882.11_5	72.1677	-0.354962	0.146603	-2.42124	0.0154678	0.142041	ATP6V1C2
ENSG00000180644.7_2	42608.2	-0.425316	0.175669	-2.42113	0.0154724	0.142041	PRF1
ENSG00000164976.8_3	161.686	-0.312308	0.129025	-2.42053	0.015498	0.142088	MYORG
ENSG00000205352.10_6	2210.18	0.182615	0.0754446	2.42052	0.0154981	0.142088	PRR13
ENSG00000176393.10_4	1088.09	0.162599	0.0671869	2.4201	0.0155161	0.142159	RNPEP
ENSG00000139651.10_2	3192.01	-0.133733	0.0552896	-2.41877	0.0155731	0.142587	ZNF740
ENSG00000117360.12_2	2191.59	-0.182279	0.075383	-2.41804	0.0156043	0.142684	PRPF3
ENSG00000164707.15_3	278.208	-0.418551	0.173082	-2.41822	0.0155966	0.142684	SLC13A4
ENSG00000163993.6_2	22.7638	0.673796	0.278724	2.41743	0.0156306	0.14283	S100P
ENSG00000213214.4_2	28.5682	0.772019	0.319408	2.41703	0.0156476	0.142892	ARHGEF35
ENSG00000163219.11_2	12524.5	-0.204694	0.084714	-2.41629	0.0156795	0.142897	ARHGAP25
ENSG00000145715.14_2	2487.63	-0.136219	0.0563808	-2.41606	0.0156894	0.142897	RASA1
ENSG00000181852.17_3	2319.91	-0.101968	0.0421982	-2.4164	0.015675	0.142897	RNF41
ENSG00000178691.10_3	1799.97	0.20595	0.085229	2.41643	0.0156734	0.142897	SUZ12
ENSG00000102595.19_3	22.9174	0.751193	0.31105	2.41502	0.0157342	0.143179	UGGT2
ENSG00000221890.3_2	848.792	0.349192	0.144601	2.41486	0.0157411	0.143179	NPTXR
ENSG00000119986.6_2	168.396	0.500311	0.207321	2.41322	0.0158125	0.143734	AVPI1
ENSG00000172009.14_3	1250.73	0.145864	0.0604519	2.41289	0.0158267	0.143769	THOP1
ENSG00000172469.15_3	666.288	-0.319526	0.132441	-2.4126	0.0158392	0.143788	MANEA
ENSG00000106686.16_4	150.18	-0.375113	0.155497	-2.41235	0.0158502	0.143793	SPATA6L
ENSG00000138185.19_5	546.706	0.343843	0.142613	2.41102	0.0159079	0.144223	ENTPD1
ENSG00000143494.15_5	60.9216	-0.402126	0.166848	-2.41014	0.0159464	0.144477	VASH2
ENSG00000157837.15_3	1813.54	0.160393	0.066612	2.40787	0.0160459	0.145188	SPPL3
ENSG00000099968.17_2	2983.26	0.127774	0.0530609	2.40807	0.0160371	0.145188	BCL2L13
ENSG00000174485.15_4	6972.13	-0.142507	0.0592373	-2.4057	0.0161414	0.145957	DENND4A
ENSG00000170522.9_2	339.299	-0.384985	0.160075	-2.40504	0.0161709	0.146129	ELOVL6
ENSG00000255423.1_3	249.089	-0.22182	0.0922444	-2.4047	0.0161856	0.146167	EBLN2
ENSG00000119640.8_2	256.537	0.225878	0.093957	2.40406	0.0162141	0.146328	ACYP1
ENSG00000111602.11_2	683.998	0.264936	0.110238	2.40331	0.0162475	0.146534	TIMELESS
ENSG00000213593.9_3	1587.07	-0.113501	0.0472607	-2.4016	0.0163236	0.147124	TMX2
ENSG00000060971.17_3	1389.19	0.161437	0.0672358	2.40106	0.0163475	0.147236	ACAA1
ENSG00000084234.17_4	5285.28	0.264211	0.110052	2.40078	0.0163602	0.147236	APLP2
ENSG00000140365.15_3	829.581	-0.178084	0.074183	-2.40061	0.0163678	0.147236	COMMD4
ENSG00000174721.9_2	122.965	0.25542	0.106526	2.39773	0.0164968	0.148108	FGFBP3
ENSG00000154102.10_5	272.992	0.319284	0.133153	2.39788	0.0164904	0.148108	C16orf74
ENSG00000182446.13_3	5221.58	0.135377	0.0564518	2.3981	0.0164806	0.148108	NPLOC4
ENSG00000066322.14_3	1950.24	-0.161885	0.0675368	-2.39699	0.0165305	0.148151	ELOVL1
ENSG00000009790.14_5	12345.5	-0.139642	0.0582649	-2.39668	0.0165444	0.148151	TRAF3IP3
ENSG00000081181.7_2	90.9367	-0.273761	0.114214	-2.39692	0.0165337	0.148151	ARG2
ENSG00000052344.15_2	43.3946	-0.540347	0.225454	-2.39671	0.016543	0.148151	PRSS8
ENSG00000182700.4_2	606.446	-0.227209	0.0948165	-2.39631	0.0165612	0.14817	IGIP
ENSG00000100592.15_3	830.758	0.151386	0.0631788	2.39616	0.016568	0.14817	DAAM1
ENSG00000077150.18_3	2886.74	0.175995	0.07352	2.39383	0.0166733	0.149016	NFKB2
ENSG00000075413.17_5	4144.03	-0.097852	0.0408882	-2.39316	0.0167041	0.149195	MARK3
ENSG00000256525.6_2	219.778	-0.243185	0.101631	-2.39283	0.016719	0.149232	POLG2
ENSG00000115421.12_2	2959.93	-0.162559	0.0679592	-2.39201	0.0167562	0.149265	PAPOLG
ENSG00000112799.8_2	248.461	0.471589	0.197129	2.39228	0.016744	0.149265	LY86
ENSG00000169490.16_3	1059.14	-0.173034	0.072345	-2.39179	0.0167665	0.149265	TM2D2
ENSG00000173264.14_3	404.034	0.177706	0.0742863	2.39217	0.016749	0.149265	GPR137
ENSG00000153976.2_2	41.6696	-0.448951	0.187722	-2.39157	0.0167766	0.149265	HS3ST3A1
ENSG00000204681.10_3	414.858	0.505011	0.211264	2.39043	0.0168287	0.149537	GABBR1
ENSG00000147883.10_2	52.3443	0.557197	0.233074	2.39064	0.0168189	0.149537	CDKN2B
ENSG00000100453.12_3	7336.85	-0.692897	0.29009	-2.38856	0.0169145	0.150203	GZMB
ENSG00000113916.17_3	591.499	0.336363	0.140878	2.38762	0.0169581	0.150466	BCL6
ENSG00000130396.20_5	802.163	0.488751	0.204717	2.38745	0.0169659	0.150466	AFDN
ENSG00000156983.15_4	3021.98	-0.128228	0.0537187	-2.38703	0.016985	0.15049	BRPF1
ENSG00000144560.14_5	1505.52	-0.153768	0.0644274	-2.38668	0.0170012	0.15049	VGLL4
ENSG00000136802.11_2	2817.03	-0.165893	0.069507	-2.38671	0.0169999	0.15049	LRRC8A
ENSG00000198018.6_3	434.244	-0.144513	0.0605981	-2.38477	0.0170897	0.151177	ENTPD7
ENSG00000204634.12_4	299.674	0.47925	0.201032	2.38395	0.0171279	0.151276	TBC1D8
ENSG00000171435.13_2	10.4556	1.28728	0.540007	2.38383	0.0171336	0.151276	KSR2
ENSG00000103051.18_3	3320.57	0.141944	0.0595352	2.38421	0.0171157	0.151276	COG4
ENSG00000063854.12_2	1698.04	0.179078	0.0751313	2.38354	0.0171471	0.151298	HAGH
ENSG00000145349.16_5	3629.15	0.120188	0.0504324	2.38315	0.0171652	0.151362	CAMK2D
ENSG00000146285.13_3	4798.65	-0.188213	0.0790175	-2.38192	0.0172227	0.151773	SCML4
ENSG00000148444.15_3	386.366	0.187343	0.0786803	2.38107	0.0172627	0.152028	COMMD3
ENSG00000116678.19_4	245.361	0.261331	0.109803	2.37999	0.017313	0.152374	LEPR
ENSG00000081189.15_5	1064.17	0.637366	0.267848	2.37958	0.0173325	0.152449	MEF2C
ENSG00000185432.11_2	1832.22	0.349791	0.147013	2.37932	0.0173446	0.152458	METTL7A
ENSG00000127364.3_3	113.374	-0.439816	0.184879	-2.37894	0.0173627	0.152521	TAS2R4
ENSG00000198948.11_3	113.448	0.417412	0.175529	2.37802	0.0174058	0.152678	MFAP3L
ENSG00000122490.18_2	1567.12	0.167733	0.0705396	2.37786	0.0174137	0.152678	PQLC1
ENSG00000197483.9_3	474.641	0.285085	0.119882	2.37805	0.0174044	0.152678	ZNF628
ENSG00000160908.14_2	4447.9	0.155403	0.0653655	2.37744	0.0174332	0.152753	ZNF394
ENSG00000151726.13_3	728.244	0.258091	0.108581	2.37693	0.0174572	0.152866	ACSL1
ENSG00000152518.7_3	18775.1	0.360026	0.151493	2.37652	0.0174769	0.152926	ZFP36L2
ENSG00000172409.5_3	583.319	-0.254992	0.107305	-2.37632	0.0174861	0.152926	CLP1
ENSG00000101220.17_2	824.742	0.183524	0.0772428	2.37594	0.0175044	0.15299	C20orf27
ENSG00000175591.11_3	23.2625	1.07688	0.453359	2.37535	0.0175325	0.153138	P2RY2
ENSG00000095539.15_4	135.623	-0.311399	0.131155	-2.37427	0.0175835	0.153487	SEMA4G
ENSG00000130748.6_2	519.698	0.354558	0.149369	2.37371	0.0176103	0.153624	TMEM160
ENSG00000141905.18_5	1513.7	0.349402	0.147212	2.37345	0.0176227	0.153635	NFIC
ENSG00000147364.16_2	1657.91	0.136839	0.0576649	2.373	0.0176443	0.153728	FBXO25
ENSG00000167186.10_4	675.217	0.147126	0.0620434	2.37134	0.0177238	0.154226	COQ7
ENSG00000149925.18_5	424.543	0.217906	0.0918881	2.37143	0.0177194	0.154226	ALDOA
ENSG00000120647.9_5	429.816	-0.22052	0.0930039	-2.37109	0.0177359	0.154234	CCDC77
ENSG00000177383.4_3	722.802	0.244442	0.103124	2.37038	0.01777	0.154434	MAGEF1
ENSG00000182134.15_3	772.483	-0.178095	0.0751584	-2.36959	0.0178077	0.154568	TDRKH
ENSG00000086061.15_2	5237.81	-0.191	0.0806044	-2.36959	0.0178077	0.154568	DNAJA1
ENSG00000179988.14_4	312.588	0.287829	0.121486	2.36924	0.0178248	0.154619	PSTK
ENSG00000068078.18_4	20.285	-0.55239	0.233262	-2.3681	0.0178795	0.154997	FGFR3
ENSG00000169224.12_3	7.84928	1.06156	0.448528	2.36676	0.0179447	0.155227	GCSAML
ENSG00000060762.18_2	692.907	0.168482	0.0711731	2.36722	0.0179222	0.155227	MPC1
ENSG00000104763.18_5	2907.1	0.206941	0.0874346	2.36681	0.0179424	0.155227	ASAH1
ENSG00000171827.10_2	1072.9	-0.155995	0.0659144	-2.36663	0.0179509	0.155227	ZNF570
ENSG00000004838.13_3	125.325	-0.418984	0.177097	-2.36584	0.0179892	0.155381	ZMYND10
ENSG00000176222.8_4	116.21	0.372717	0.157544	2.3658	0.0179912	0.155381	ZNF404
ENSG00000185215.8_4	691.389	0.871832	0.368608	2.3652	0.0180202	0.155535	TNFAIP2
ENSG00000239713.8_2	7000.07	-0.341729	0.144513	-2.36469	0.0180452	0.155654	APOBEC3G
ENSG00000165716.10_3	121.753	0.355249	0.150334	2.36306	0.0181245	0.156144	FAM69B
ENSG00000103723.13_4	61.0453	0.414791	0.175531	2.36307	0.0181242	0.156144	AP3B2
ENSG00000138434.16_4	2064.17	0.126586	0.0535882	2.36221	0.0181666	0.156409	ITPRID2
ENSG00000152818.18_4	30739.1	-0.158193	0.0670075	-2.36082	0.0182345	0.156896	UTRN
ENSG00000117394.21_4	3759.11	-0.18199	0.0771463	-2.35903	0.018323	0.157418	SLC2A1
ENSG00000119820.10_3	3554.41	-0.151948	0.0644383	-2.35804	0.0183717	0.157418	YIPF4
ENSG00000186522.14_4	49.6307	0.56332	0.238865	2.35832	0.018358	0.157418	2010-09-01
ENSG00000171444.17_3	838.049	-0.388357	0.164711	-2.3578	0.0183834	0.157418	MCC
ENSG00000120910.14_4	3604.85	0.152603	0.0647239	2.35775	0.0183861	0.157418	PPP3CC
ENSG00000149577.15_3	2769.96	0.219109	0.0928991	2.35856	0.0183458	0.157418	SIDT2
ENSG00000196381.10_3	162.022	0.34934	0.148116	2.35855	0.0183463	0.157418	ZNF781
ENSG00000268098.1	9.49314	-0.73428	0.311331	-2.35852	0.0183478	0.157418	AP000688.1
ENSG00000073067.13_3	66.1448	0.530522	0.225037	2.35749	0.018399	0.157432	CYP2W1
ENSG00000188820.12_3	31.1814	0.746135	0.316589	2.35679	0.0184334	0.157629	CALHM6
ENSG00000158467.16_3	1106.56	0.132163	0.0561098	2.35545	0.0185005	0.157716	AHCYL2
ENSG00000104341.16_4	227.167	0.426794	0.181155	2.35596	0.0184749	0.157716	LAPTM4B
ENSG00000205038.11_3	31.2794	0.855713	0.363151	2.35636	0.0184553	0.157716	PKHD1L1
ENSG00000135090.13_3	5755.15	-0.097653	0.0414519	-2.35582	0.018482	0.157716	TAOK3
ENSG00000141522.11_2	5143.21	0.232285	0.0986081	2.35564	0.018491	0.157716	ARHGDIA
ENSG00000130779.20_5	4448.62	0.116851	0.0496405	2.35395	0.018575	0.158253	CLIP1
ENSG00000217555.12_4	38.5506	-0.427149	0.181522	-2.35316	0.0186148	0.158494	CKLF
ENSG00000130561.16_3	8.4633	0.770743	0.327671	2.35219	0.0186634	0.158703	SAG
ENSG00000186446.11_2	240.127	-0.277571	0.118016	-2.35198	0.0186736	0.158703	ZNF501
ENSG00000204231.10_2	928.684	-0.128226	0.0545088	-2.35239	0.0186533	0.158703	RXRB
ENSG00000196150.13_3	842.724	-0.147319	0.0626468	-2.35158	0.018694	0.158779	ZNF250
ENSG00000131238.17_4	3679.34	0.219976	0.0935961	2.35027	0.0187599	0.159007	PPT1
ENSG00000169964.7_3	590.636	0.154032	0.0655403	2.35019	0.0187638	0.159007	TMEM42
ENSG00000121542.11_4	637.503	-0.116889	0.0497506	-2.34951	0.0187983	0.159007	SEC22A
ENSG00000179562.2_2	2657.63	-0.123583	0.0526009	-2.34945	0.0188012	0.159007	GCC1
ENSG00000166326.6_2	6291.76	0.144381	0.0614464	2.3497	0.0187883	0.159007	TRIM44
ENSG00000149292.16_5	677.984	0.324853	0.138253	2.34969	0.0187891	0.159007	TTC12
ENSG00000101255.10_3	615.941	-0.282992	0.120386	-2.3507	0.0187379	0.159007	TRIB3
ENSG00000135334.8_2	1280.67	0.196473	0.0836353	2.34917	0.0188154	0.15903	AKIRIN2
ENSG00000111879.19_6	154.43	0.393765	0.167693	2.34813	0.0188679	0.159182	FAM184A
ENSG00000055208.18_4	5745.84	0.262417	0.111753	2.34818	0.0188653	0.159182	TAB2
ENSG00000283930.1_4	79.4338	-0.362674	0.154439	-2.34833	0.018858	0.159182	AL117339.5
ENSG00000124098.9_2	1067.73	0.182247	0.077643	2.34724	0.0189129	0.159464	FAM210B
ENSG00000157224.15_4	93.0165	-0.305576	0.130201	-2.34695	0.0189276	0.159492	CLDN12
ENSG00000196793.13_2	220.411	-0.379252	0.161632	-2.3464	0.0189559	0.159633	ZNF239
ENSG00000127080.9_2	350.033	-0.160026	0.0682143	-2.34593	0.0189799	0.15968	IPPK
ENSG00000130159.13_5	1416.48	0.114458	0.0487969	2.34561	0.0189961	0.15968	ECSIT
ENSG00000167747.14_5	1123.42	0.201515	0.0859057	2.34577	0.0189879	0.15968	C19orf48
ENSG00000124201.14_2	8573.68	-0.0956204	0.0407786	-2.34487	0.0190339	0.159901	ZNFX1
ENSG00000135074.15_4	2648.31	0.445372	0.190052	2.34342	0.0191079	0.160426	ADAM19
ENSG00000105968.18_3	4920.2	0.119719	0.0511504	2.34053	0.0192561	0.161572	H2AFV
ENSG00000163735.6_2	9.55325	1.45508	0.621883	2.3398	0.0192943	0.161794	CXCL5
ENSG00000145936.8_2	12.9901	1.07338	0.458968	2.33868	0.019352	0.162091	KCNMB1
ENSG00000108506.12_4	1986.47	-0.173705	0.0742756	-2.33866	0.0193531	0.162091	INTS2
ENSG00000164953.15_3	246.423	0.213953	0.0915156	2.33789	0.0193932	0.162133	TMEM67
ENSG00000120533.12_3	1271.85	0.158495	0.0677899	2.33803	0.0193858	0.162133	ENY2
ENSG00000276231.4_2	105.851	0.50082	0.21421	2.33799	0.0193879	0.162133	PIK3R6
ENSG00000094880.10_2	1647.14	-0.138932	0.0594593	-2.33659	0.0194604	0.162407	CDC23
ENSG00000167081.16_3	537.256	0.174917	0.0748604	2.33658	0.0194612	0.162407	PBX3
ENSG00000126773.12_5	3365.24	-0.118776	0.0508251	-2.33695	0.0194418	0.162407	PCNX4
ENSG00000169026.12_5	117.09	0.582796	0.249531	2.33557	0.0195136	0.162649	SLC49A3
ENSG00000182557.7_2	362.81	0.237652	0.101745	2.33576	0.0195037	0.162649	SPNS3
ENSG00000143162.8_3	544.288	0.290663	0.124466	2.33528	0.0195288	0.162678	CREG1
ENSG00000162526.6_2	22.4398	0.608498	0.260879	2.33249	0.0196748	0.163598	TSSK3
ENSG00000143387.12_2	201.221	0.375401	0.160934	2.33264	0.0196668	0.163598	CTSK
ENSG00000143631.10_2	26.925	-0.774839	0.33218	-2.33259	0.0196698	0.163598	FLG
ENSG00000164344.15_3	51.4434	0.453526	0.19461	2.33044	0.0197828	0.164225	KLKB1
ENSG00000095370.19_3	4281.24	-0.180764	0.0775682	-2.33039	0.0197857	0.164225	SH2D3C
ENSG00000176058.12_4	388.632	0.180784	0.0775736	2.33049	0.0197805	0.164225	TPRN
ENSG00000133256.12_2	685.981	0.228495	0.0981344	2.32839	0.0198914	0.164494	PDE6B
ENSG00000145817.16_2	1867.21	-0.202349	0.0869157	-2.3281	0.0199067	0.164494	YIPF5
ENSG00000197043.13_2	32639.2	-0.163554	0.0702528	-2.32809	0.0199076	0.164494	ANXA6
ENSG00000133606.10_5	6828.39	0.141338	0.0607127	2.32798	0.0199132	0.164494	MKRN1
ENSG00000139629.15_2	1282.2	-0.22987	0.0987339	-2.32818	0.0199027	0.164494	GALNT6
ENSG00000188603.19_5	441.103	-0.211864	0.0909531	-2.32937	0.0198392	0.164494	CLN3
ENSG00000278619.4_2	104.986	-0.265747	0.114125	-2.32857	0.0198818	0.164494	MRM1
ENSG00000006062.15_3	2233.3	0.136812	0.0587549	2.32852	0.0198843	0.164494	MAP3K14
ENSG00000040275.16_5	443.448	-0.216299	0.0929284	-2.32759	0.019934	0.164569	SPDL1
ENSG00000196388.8_2	132.303	0.245	0.105286	2.327	0.0199652	0.164728	INCA1
ENSG00000121903.14_2	282.952	-0.161052	0.0692308	-2.32631	0.020002	0.164933	ZSCAN20
ENSG00000142227.10_3	4395.14	-0.206011	0.0885712	-2.32593	0.0200222	0.165001	EMP3
ENSG00000065675.14_2	5730.84	-0.120256	0.0517163	-2.32531	0.0200553	0.165176	PRKCQ
ENSG00000166908.17_3	1628.01	-0.135994	0.0584968	-2.32481	0.0200823	0.1653	PIP4K2C
ENSG00000122550.17_3	1099.34	-0.124693	0.0536506	-2.32418	0.020116	0.165402	KLHL7
ENSG00000117899.10_6	2727.33	-0.0931636	0.0400854	-2.32413	0.0201186	0.165402	MESD
ENSG00000184349.12_3	152.174	-0.909661	0.3915	-2.32353	0.0201509	0.16557	EFNA5
ENSG00000160401.14_3	169.923	-0.251396	0.108211	-2.3232	0.0201683	0.165611	CFAP157
ENSG00000104903.4_2	406.007	0.390158	0.167955	2.32299	0.0201799	0.165611	LYL1
ENSG00000147324.10_2	3329.47	0.217869	0.0938127	2.32239	0.0202122	0.165778	MFHAS1
ENSG00000172530.20_6	2249.35	-0.139466	0.0600605	-2.32209	0.020228	0.165809	BANP
ENSG00000113648.16_3	4658.03	0.101658	0.0437833	2.32184	0.0202415	0.165822	H2AFY
ENSG00000103047.7_3	2439.35	0.107061	0.0461356	2.32057	0.0203103	0.166287	TANGO6
ENSG00000070785.16_4	736.026	-0.11189	0.048235	-2.31968	0.020358	0.16658	EIF2B3
ENSG00000122335.15_4	390.807	-0.230495	0.0993857	-2.3192	0.0203842	0.166597	SERAC1
ENSG00000131196.17_3	2367.93	0.278144	0.119928	2.31926	0.0203811	0.166597	NFATC1
ENSG00000165025.14_2	2044.1	0.41889	0.180748	2.31754	0.0204744	0.167236	SYK
ENSG00000166091.20_3	8.27931	1.49738	0.646255	2.317	0.0205035	0.167276	CMTM5
ENSG00000166747.12_3	5025.85	-0.143209	0.0618061	-2.31707	0.0204999	0.167276	AP1G1
ENSG00000172888.11_2	1922	-0.144141	0.0622183	-2.3167	0.0205203	0.167314	ZNF621
ENSG00000103356.15_3	1133.77	-0.129606	0.0559568	-2.31619	0.0205481	0.167443	EARS2
ENSG00000139055.6_2	599.821	-0.22173	0.09574	-2.31596	0.0205603	0.167444	ERP27
ENSG00000187815.9_2	451.146	-0.140922	0.0608825	-2.31466	0.0206317	0.167927	ZFP69
ENSG00000120889.12_2	1663.31	0.20727	0.0895961	2.31338	0.0207015	0.168396	TNFRSF10B
ENSG00000130772.13_2	820.845	-0.324639	0.140495	-2.31068	0.0208504	0.168724	MED18
ENSG00000116473.14_2	3397.45	0.182034	0.0787645	2.31112	0.0208263	0.168724	RAP1A
ENSG00000197557.6_2	96.0798	0.312833	0.135364	2.31105	0.0208299	0.168724	TTC30A
ENSG00000168936.10_2	1831.36	0.105263	0.0455335	2.31178	0.0207899	0.168724	TMEM129
ENSG00000204531.17_3	9.1026	-0.967133	0.41852	-2.31084	0.0208415	0.168724	POU5F1
ENSG00000138166.5_2	581.444	0.51585	0.223143	2.31175	0.0207915	0.168724	DUSP5
ENSG00000135678.11_4	60.6835	0.470523	0.203519	2.31193	0.0207814	0.168724	CPM
ENSG00000089163.4_2	67.4281	-0.328687	0.142209	-2.31129	0.0208167	0.168724	SIRT4
ENSG00000126458.3_2	253.948	0.248851	0.107697	2.31066	0.0208515	0.168724	RRAS
ENSG00000112297.14_6	8739.65	-0.158333	0.0685359	-2.31022	0.0208759	0.168823	CRYBG1
ENSG00000132972.18_3	9.40418	-2.1944	0.950356	-2.30903	0.020942	0.169259	RNF17
ENSG00000111837.11_4	128.118	-0.301404	0.130563	-2.30849	0.0209718	0.169401	MAK
ENSG00000163885.11_4	68.6137	-0.452924	0.196281	-2.30753	0.0210252	0.169733	CFAP100
ENSG00000170846.17_5	1965.5	0.163017	0.0706749	2.30657	0.0210787	0.169897	AC093323.1
ENSG00000103249.17_3	2365.24	0.167727	0.0727189	2.30651	0.0210823	0.169897	CLCN7
ENSG00000242114.5_3	164.083	0.380642	0.16502	2.30664	0.0210748	0.169897	MTFP1
ENSG00000059377.16_3	569.519	0.539938	0.234281	2.30467	0.0211853	0.170628	TBXAS1
ENSG00000173846.12_2	1303.25	0.334528	0.145209	2.30378	0.0212352	0.170737	PLK3
ENSG00000143157.11_2	4124.8	-0.0903774	0.0392303	-2.30377	0.0212358	0.170737	POGK
ENSG00000186017.14_3	845.986	-0.201645	0.0875263	-2.30382	0.0212328	0.170737	ZNF566
ENSG00000015532.9_2	2478.65	-0.110895	0.0481425	-2.30348	0.0212518	0.170766	XYLT2
ENSG00000196967.10_3	491.557	-0.186447	0.0809928	-2.30202	0.0213341	0.171328	ZNF585A
ENSG00000071537.13_3	5836.93	-0.148084	0.064347	-2.30134	0.0213727	0.17144	SEL1L
ENSG00000165943.4_2	3913.87	0.182205	0.0791687	2.30147	0.0213651	0.17144	MOAP1
ENSG00000065183.15_2	2473.91	-0.180199	0.0783331	-2.30041	0.0214248	0.171559	WDR3
ENSG00000116521.10_2	942.723	-0.14514	0.0630923	-2.30044	0.0214234	0.171559	SCAMP3
ENSG00000095587.8_2	8.07497	0.701208	0.304792	2.30061	0.0214134	0.171559	TLL2
ENSG00000173578.7_2	21.3592	0.731954	0.318282	2.29971	0.0214648	0.171622	XCR1
ENSG00000016391.10_4	29.0105	0.794337	0.345496	2.29912	0.0214981	0.171622	CHDH
ENSG00000189298.13_2	688.363	-0.137931	0.0599696	-2.30001	0.0214475	0.171622	ZKSCAN3
ENSG00000187796.14_5	148.675	0.643941	0.280101	2.29896	0.021507	0.171622	CARD9
ENSG00000140090.17_4	164.326	0.839577	0.365169	2.29915	0.0214966	0.171622	SLC24A4
ENSG00000089280.18_2	5719.21	0.224008	0.0974372	2.299	0.0215048	0.171622	FUS
ENSG00000114021.11_2	1365.83	-0.118776	0.05167	-2.29874	0.0215194	0.171623	NIT2
ENSG00000074276.10_4	216.357	-0.192489	0.0837581	-2.29816	0.0215529	0.17179	CDHR2
ENSG00000250486.4_3	34.3103	0.566372	0.24655	2.29719	0.0216082	0.172132	FAM218A
ENSG00000163785.12_3	2187.47	-0.10584	0.0460892	-2.29642	0.0216521	0.172383	RYK
ENSG00000112941.13_6	2021.89	-0.139391	0.0607205	-2.29562	0.0216973	0.172644	TENT4A
ENSG00000145041.15_5	1342.75	-0.137947	0.0601483	-2.29344	0.0218225	0.173343	DCAF1
ENSG00000188707.5_3	1109.36	0.182044	0.0793696	2.29363	0.021812	0.173343	ZBED6CL
ENSG00000108100.17_2	4410.14	0.141564	0.0617335	2.29315	0.0218395	0.173343	CCNY
ENSG00000095564.13_2	6445.96	-0.152688	0.0665888	-2.29301	0.0218477	0.173343	BTAF1
ENSG00000166800.9_2	41.5535	-0.496459	0.2165	-2.29311	0.0218419	0.173343	LDHAL6A
ENSG00000106086.19_4	977.807	-0.187052	0.0816323	-2.2914	0.0219404	0.173978	PLEKHA8
ENSG00000188186.10_2	2340.52	0.157262	0.0686682	2.29017	0.0220114	0.174342	LAMTOR4
ENSG00000111276.10_4	11760.9	0.267531	0.116807	2.29038	0.0219994	0.174342	CDKN1B
ENSG00000164051.13_4	316.722	-0.231978	0.101327	-2.2894	0.0220559	0.174595	CCDC51
ENSG00000115590.13_2	10.1293	1.5016	0.656058	2.28881	0.0220901	0.174766	IL1R2
ENSG00000143437.20_3	3104.41	-0.0778031	0.0340004	-2.2883	0.0221201	0.17479	ARNT
ENSG00000119421.6_2	534.093	-0.212869	0.0930413	-2.28789	0.0221436	0.17479	NDUFA8
ENSG00000176986.15_2	4897.26	-0.171431	0.0749256	-2.28802	0.0221364	0.17479	SEC24C
ENSG00000166503.8_6	568.01	0.397249	0.173616	2.28808	0.0221327	0.17479	HDGFL3
ENSG00000068654.15_3	3930.26	-0.126973	0.0555066	-2.28754	0.0221645	0.174855	POLR1A
ENSG00000166250.11_3	151.318	0.300446	0.131357	2.28725	0.0221811	0.174886	CLMP
ENSG00000059804.15_2	6259.86	0.271476	0.118781	2.28551	0.0222829	0.175588	SLC2A3
ENSG00000158006.13_2	2233.85	-0.288567	0.126274	-2.28525	0.022298	0.175608	PAFAH2
ENSG00000163913.11_4	597.161	0.139748	0.0611664	2.28473	0.0223289	0.175651	IFT122
ENSG00000146555.18_3	43.0099	0.850689	0.37231	2.28489	0.0223192	0.175651	SDK1
ENSG00000242574.8_3	322.168	0.452922	0.198298	2.28405	0.0223684	0.175663	HLA-DMB
ENSG00000247595.4_5	21.0591	-0.420321	0.184018	-2.28413	0.0223638	0.175663	SPTY2D1OS
ENSG00000186635.14_4	7978.41	0.154469	0.0676194	2.2844	0.0223483	0.175663	ARAP1
ENSG00000100364.18_4	2836.96	0.251989	0.110351	2.28353	0.0223991	0.175804	KIAA0930
ENSG00000164124.10_3	19.7048	1.09733	0.480746	2.28257	0.0224559	0.175851	TMEM144
ENSG00000158457.5_2	449.293	0.475517	0.208324	2.28258	0.0224552	0.175851	TSPAN33
ENSG00000175505.10_3	454.764	-0.336886	0.147588	-2.28261	0.0224536	0.175851	CLCF1
ENSG00000139318.7_2	332.493	0.691299	0.302829	2.28281	0.0224418	0.175851	DUSP6
ENSG00000143622.10_2	1917.88	-0.177584	0.077859	-2.28084	0.0225577	0.176205	RIT1
ENSG00000280537.2_6	14.1941	-0.818047	0.358707	-2.28054	0.0225754	0.176205	AC068946.1
ENSG00000206384.10_2	32.0066	-0.425534	0.186536	-2.28124	0.0225341	0.176205	COL6A6
ENSG00000146166.16_3	10.7515	0.960834	0.421177	2.28131	0.0225303	0.176205	LGSN
ENSG00000148288.12_4	87.3909	0.567332	0.248725	2.28096	0.0225509	0.176205	GBGT1
ENSG00000174437.16_2	4827.4	-0.138431	0.0607018	-2.28051	0.0225773	0.176205	ATP2A2
ENSG00000129083.12_3	6048.65	-0.151718	0.0665351	-2.28027	0.0225918	0.176219	COPB1
ENSG00000180787.5_2	637.809	-0.182982	0.0802775	-2.27937	0.0226451	0.176436	ZFP3
ENSG00000167100.14_5	176.743	-0.274605	0.120465	-2.27953	0.0226355	0.176436	SAMD14
ENSG00000110079.17_4	25.3843	1.31035	0.574966	2.279	0.0226672	0.176455	MS4A4A
ENSG00000182544.8_3	1113.18	-0.165646	0.0726867	-2.2789	0.0226731	0.176455	MFSD5
ENSG00000177453.7_3	24.7028	0.609527	0.267509	2.27853	0.0226951	0.17649	NIM1K
ENSG00000180329.13_4	654.657	-0.188823	0.0828755	-2.2784	0.022703	0.17649	CCDC43
ENSG00000134851.12_3	1886.42	-0.162138	0.0711738	-2.27806	0.0227233	0.176548	TMEM165
ENSG00000160791.13_3	2844.39	-0.438251	0.19257	-2.2758	0.0228581	0.177442	CCR5
ENSG00000148803.11_3	295.229	0.211724	0.0930369	2.2757	0.022864	0.177442	FUOM
ENSG00000141030.12_2	2151.32	-0.131939	0.0579933	-2.27507	0.0229016	0.177573	COPS3
ENSG00000133243.8_3	2929.57	0.152683	0.0671138	2.27499	0.0229064	0.177573	BTBD2
ENSG00000197461.13_4	28.7256	0.752196	0.330728	2.27436	0.0229442	0.177766	PDGFA
ENSG00000165457.13_3	7.90372	0.975491	0.429027	2.27373	0.0229823	0.177962	FOLR2
ENSG00000025039.14_2	291.175	0.315837	0.138923	2.27346	0.0229985	0.177988	RRAGD
ENSG00000112130.16_2	952.07	-0.170784	0.075137	-2.27297	0.0230278	0.178115	RNF8
ENSG00000047579.19_3	705.459	0.296559	0.1305	2.27248	0.0230573	0.178244	DTNBP1
ENSG00000175115.11_3	9315.26	0.221459	0.097473	2.272	0.0230865	0.17837	PACS1
ENSG00000160991.15_2	2985.16	0.238175	0.104864	2.27127	0.0231304	0.17851	ORAI2
ENSG00000215041.9_3	1888.88	-0.15292	0.0673232	-2.27144	0.0231205	0.17851	NEURL4
ENSG00000106012.17_4	723.757	0.16723	0.0736372	2.27099	0.0231473	0.178541	IQCE
ENSG00000144712.12_4	265.136	0.382991	0.168751	2.26956	0.0232341	0.179111	CAND2
ENSG00000177125.5_3	948.39	-0.13372	0.0589512	-2.26832	0.0233097	0.179494	ZBTB34
ENSG00000140105.17_3	2010	0.255662	0.112703	2.26847	0.0233008	0.179494	WARS
ENSG00000105856.13_5	4732.7	0.129709	0.0572036	2.26751	0.0233593	0.179776	HBP1
ENSG00000269657.1	53.175	-0.481008	0.212165	-2.26714	0.0233815	0.179847	AC079210.1
ENSG00000173456.4_2	566.978	0.263235	0.116122	2.26689	0.0233972	0.179868	RNF26
ENSG00000143643.12_3	2733.79	-0.131407	0.0579749	-2.26661	0.0234138	0.179895	TTC13
ENSG00000103415.11_2	4562.85	-0.139188	0.0614154	-2.26634	0.0234308	0.179926	HMOX2
ENSG00000261701.7_3	18.9012	-0.635015	0.280323	-2.2653	0.0234945	0.180315	HPR
ENSG00000134086.7_2	4396.84	0.132766	0.0586248	2.26468	0.0235325	0.180507	VHL
ENSG00000107281.9_3	604.109	0.452891	0.200071	2.26365	0.0235954	0.180889	NPDC1
ENSG00000023909.9_2	1034.23	-0.219806	0.0971171	-2.26331	0.0236169	0.180954	GCLM
ENSG00000198822.10_3	11.4881	0.758867	0.335515	2.26179	0.0237101	0.181568	GRM3
ENSG00000214944.9_4	162.578	-0.711512	0.314738	-2.26065	0.0237811	0.182011	ARHGEF28
ENSG00000143498.17_2	317.175	-0.231668	0.1025	-2.26018	0.0238101	0.182132	TAF1A
ENSG00000135926.14_5	6526.46	-0.134392	0.0594668	-2.25996	0.0238239	0.182137	TMBIM1
ENSG00000070610.14_3	2618.31	-0.132726	0.0587555	-2.25896	0.0238859	0.182511	GBA2
ENSG00000221970.2_4	86.2079	-0.468744	0.207556	-2.2584	0.0239209	0.182677	OR2A1
ENSG00000135972.8_3	906.417	-0.154254	0.0683195	-2.25783	0.0239563	0.182847	MRPS9
ENSG00000110911.15_4	1639.15	-0.147677	0.0654446	-2.25651	0.0240385	0.183373	SLC11A2
ENSG00000111725.10_3	1300.48	-0.103508	0.0458801	-2.25606	0.0240672	0.183491	PRKAB1
ENSG00000154945.6_2	1981.29	-0.104997	0.0465466	-2.25574	0.0240872	0.183542	ANKRD40
ENSG00000145569.5_3	1990.05	0.207105	0.0918593	2.25459	0.0241592	0.183883	OTULINL
ENSG00000106605.10_4	586.727	0.232526	0.103131	2.25468	0.0241536	0.183883	BLVRA
ENSG00000198382.8_4	1947.99	0.136871	0.0607163	2.25428	0.0241788	0.183883	UVRAG
ENSG00000159593.14_4	2460.82	0.157631	0.0699285	2.25418	0.024185	0.183883	NAE1
ENSG00000101213.6_2	213.368	0.306396	0.135941	2.25389	0.0242033	0.183922	PTK6
ENSG00000115896.15_2	877.503	0.390176	0.173168	2.25316	0.0242491	0.184052	PLCL1
ENSG00000137501.17_4	5227.9	-0.337204	0.14967	-2.25298	0.0242604	0.184052	SYTL2
ENSG00000183921.7_2	86.2433	0.402365	0.17856	2.25339	0.0242346	0.184052	SDR42E2
ENSG00000162413.16_3	3529.42	-0.112095	0.0497889	-2.2514	0.0243602	0.184586	KLHL21
ENSG00000135604.9_2	572.26	0.348079	0.154609	2.25135	0.0243633	0.184586	STX11
ENSG00000003147.18_4	40.7015	0.554531	0.246323	2.25123	0.0243708	0.184586	ICA1
ENSG00000198862.13_4	3736.15	-0.157774	0.0700969	-2.25081	0.0243979	0.184691	LTN1
ENSG00000167208.14_3	3890.13	-0.141991	0.0630939	-2.25047	0.024419	0.184749	SNX20
ENSG00000169228.13_3	188.485	0.308188	0.136969	2.25005	0.0244459	0.184751	RAB24
ENSG00000176749.8_3	895.441	-0.42976	0.19099	-2.25017	0.024438	0.184751	CDK5R1
ENSG00000116675.15_3	210.48	-0.242779	0.10792	-2.24963	0.0244722	0.184849	DNAJC6
ENSG00000116237.15_2	2363.83	-0.170154	0.0756508	-2.2492	0.0244997	0.184956	ICMT
ENSG00000171466.9_3	2503.73	-0.128082	0.0569533	-2.2489	0.0245188	0.184999	ZNF562
ENSG00000163660.11_2	9020.47	0.220372	0.0980177	2.24828	0.024558	0.185094	CCNL1
ENSG00000111537.4_2	275.794	-0.498791	0.221853	-2.24829	0.0245575	0.185094	IFNG
ENSG00000188229.5_2	1862.64	-0.214442	0.0954568	-2.24648	0.0246734	0.185677	TUBB4B
ENSG00000214530.9_4	283.856	0.268558	0.119571	2.24602	0.0247025	0.185677	STARD10
ENSG00000160410.14_3	3687.49	0.133548	0.0594521	2.24632	0.0246838	0.185677	SHKBP1
ENSG00000124091.9_2	108.337	-0.306612	0.136502	-2.24621	0.0246907	0.185677	GCNT7
ENSG00000203880.11_3	4917.73	0.209423	0.0932283	2.24635	0.0246817	0.185677	PCMTD2
ENSG00000113812.13_3	2022.02	-0.131221	0.0584428	-2.24529	0.0247493	0.185773	ACTR8
ENSG00000177432.7_4	265.382	0.275713	0.122801	2.2452	0.0247554	0.185773	NAP1L5
ENSG00000132535.19_4	384.123	0.233788	0.104113	2.24552	0.0247347	0.185773	DLG4
ENSG00000172819.16_4	1203.09	-0.192433	0.085734	-2.24453	0.0247981	0.185992	RARG
ENSG00000131771.13_2	22.2842	0.604142	0.269323	2.24318	0.0248849	0.186543	PPP1R1B
ENSG00000084110.10_2	85.0925	0.487819	0.217571	2.24211	0.0249542	0.186961	HAL
ENSG00000173080.5_2	379.778	-0.313454	0.139905	-2.24048	0.0250596	0.187491	RXFP4
ENSG00000163817.15_3	17.0246	-0.915498	0.408633	-2.24039	0.0250656	0.187491	SLC6A20
ENSG00000133574.9_2	21178.8	-0.218571	0.0975449	-2.24072	0.0250442	0.187491	GIMAP4
ENSG00000204947.8_2	117.429	-0.27249	0.121641	-2.24011	0.0250838	0.187526	ZNF425
ENSG00000129691.15_3	1705.34	0.114877	0.0512937	2.23958	0.0251181	0.18758	ASH2L
ENSG00000254413.8_3	38.2779	-0.460978	0.205822	-2.23969	0.025111	0.18758	CHKB-CPT1B
ENSG00000135245.9_3	72.8394	-0.330544	0.147611	-2.23929	0.0251373	0.187621	HILPDA
ENSG00000197930.12_3	3494.24	0.181578	0.081095	2.23908	0.0251507	0.187621	ERO1A
ENSG00000143502.14_3	203.556	0.516611	0.230795	2.23839	0.0251954	0.187651	SUSD4
ENSG00000138316.10_2	23.5614	-0.730966	0.326508	-2.23873	0.0251732	0.187651	ADAMTS14
ENSG00000104081.13_3	485.398	0.298759	0.133468	2.23843	0.0251933	0.187651	BMF
ENSG00000134056.11_2	485.108	-0.253811	0.113462	-2.23697	0.0252884	0.188138	MRPS36
ENSG00000170260.8_3	715.396	-0.277518	0.124055	-2.23705	0.0252828	0.188138	ZNF212
ENSG00000179583.19_4	3809.45	0.433619	0.193873	2.23661	0.0253117	0.188138	CIITA
ENSG00000121104.7_4	3975.13	0.13424	0.0600209	2.23656	0.025315	0.188138	FAM117A
ENSG00000100580.7_2	1853.61	0.15383	0.0687947	2.23608	0.0253467	0.188272	TMED8
ENSG00000134780.9_2	38.0568	0.500663	0.223973	2.23538	0.0253927	0.188513	DAGLA
ENSG00000119777.19_4	1741.45	-0.135478	0.0606516	-2.23372	0.0255017	0.189119	TMEM214
ENSG00000219200.6	123.731	0.231921	0.103821	2.23384	0.0254935	0.189119	RNASEK
ENSG00000249222.1_4	17.0328	0.661275	0.296166	2.23279	0.025563	0.189473	ATP5MGL
ENSG00000213626.12_3	10473	-0.158228	0.0709163	-2.23119	0.0256685	0.190123	LBH
ENSG00000198168.8_2	2084.94	0.23616	0.105852	2.23104	0.0256782	0.190123	SVIP
ENSG00000153936.16_3	1164.22	0.177863	0.0797515	2.23021	0.0257335	0.190359	HS2ST1
ENSG00000117528.12_3	1853.98	-0.14781	0.0662783	-2.23015	0.0257375	0.190359	ABCD3
ENSG00000112787.13_5	2800.39	0.238262	0.106847	2.22993	0.0257522	0.190366	FBRSL1
ENSG00000173638.18_4	480.207	0.269362	0.120843	2.22902	0.0258125	0.19071	SLC19A1
ENSG00000197982.13_4	506.753	0.217421	0.0975702	2.22836	0.0258568	0.190733	C1orf122
ENSG00000162702.7_2	2120.64	-0.150966	0.0677457	-2.22842	0.0258526	0.190733	ZNF281
ENSG00000148606.12_2	2012.55	-0.118605	0.0532253	-2.22835	0.025857	0.190733	POLR3A
ENSG00000113369.8_2	11065.1	0.299698	0.134506	2.22813	0.0258716	0.190739	ARRDC3
ENSG00000247315.3_2	2114.08	-0.147033	0.0660026	-2.22769	0.0259012	0.190856	ZCCHC3
ENSG00000183963.18_5	166.719	0.267696	0.120203	2.22703	0.0259451	0.191078	SMTN
ENSG00000162430.16_5	1032.61	0.26708	0.120066	2.22445	0.0261183	0.191121	SELENON
ENSG00000117834.12_4	22.8909	0.757626	0.34036	2.22595	0.0260172	0.191121	SLC5A9
ENSG00000152492.14_4	851.845	0.471183	0.211862	2.22401	0.0261476	0.191121	CCDC50
ENSG00000113269.13_4	1211.57	0.255284	0.114804	2.22365	0.0261717	0.191121	RNF130
ENSG00000107371.12_3	893.178	-0.134068	0.0602913	-2.22368	0.0261701	0.191121	EXOSC3
ENSG00000060339.13_4	3924.97	-0.0940311	0.0422683	-2.22462	0.0261065	0.191121	CCAR1
ENSG00000133895.14_4	1992.51	-0.148909	0.06692	-2.22518	0.0260689	0.191121	MEN1
ENSG00000189079.15_3	4224.44	-0.133528	0.0600364	-2.22412	0.0261401	0.191121	ARID2
ENSG00000185344.13_2	2516.13	-0.130307	0.0585831	-2.22431	0.0261276	0.191121	ATP6V0A2
ENSG00000166428.13_3	313.87	0.716698	0.322218	2.22426	0.0261307	0.191121	PLD4
ENSG00000140564.11_3	3479.34	0.230863	0.103698	2.22629	0.025995	0.191121	FURIN
ENSG00000140995.16_4	1630.68	0.218625	0.0982574	2.22502	0.02608	0.191121	DEF8
ENSG00000184811.3_3	10.6139	-0.934243	0.419578	-2.22663	0.0259722	0.191121	TRARG1
ENSG00000141644.17_2	4120.23	-0.0761306	0.0342107	-2.22535	0.0260579	0.191121	MBD1
ENSG00000189068.10_4	11.2955	1.3164	0.591728	2.22467	0.0261033	0.191121	VSTM1
ENSG00000101138.11_3	1581.18	-0.147465	0.0662387	-2.22626	0.0259965	0.191121	CSTF1
ENSG00000114982.17_3	4804.95	-0.128664	0.0578981	-2.22224	0.0262668	0.191211	KANSL3
ENSG00000118518.15_4	1176.5	-0.164619	0.074046	-2.2232	0.0262022	0.191211	RNF146
ENSG00000186480.12_3	2186.08	0.147379	0.0663171	2.22233	0.0262609	0.191211	INSIG1
ENSG00000003249.13_2	145.221	0.543227	0.244416	2.22255	0.0262462	0.191211	DBNDD1
ENSG00000171302.16_3	2174.94	-0.150353	0.0676419	-2.22278	0.0262305	0.191211	CANT1
ENSG00000099804.8_2	1457.55	-0.166526	0.0749108	-2.223	0.0262161	0.191211	CDC34
ENSG00000114529.12_4	102.584	-0.355009	0.15977	-2.222	0.0262834	0.191231	C3orf52
ENSG00000149262.16_3	2314.6	-0.0930632	0.0418876	-2.22174	0.026301	0.191259	INTS4
ENSG00000168614.13	315.234	0.278346	0.125313	2.22121	0.0263368	0.191418	NBPF9
ENSG00000119929.12_3	1070.71	0.130062	0.0585601	2.221	0.0263509	0.191421	CUTC
ENSG00000131981.15_2	468.896	0.482804	0.21754	2.21939	0.0264605	0.192116	LGALS3
ENSG00000142657.20_3	2093.49	0.196417	0.0885499	2.21815	0.0265444	0.192532	PGD
ENSG00000009844.15_3	1587.96	-0.169187	0.0762742	-2.21813	0.0265456	0.192532	VTA1
ENSG00000149289.10_3	12.999	0.82491	0.372041	2.21726	0.0266055	0.192865	ZC3H12C
ENSG00000166275.15_3	594.344	0.273004	0.123284	2.21442	0.0267998	0.194172	BORCS7
ENSG00000110013.12_2	236.829	0.220931	0.0997818	2.21414	0.026819	0.19421	SIAE
ENSG00000108950.11_2	195.589	-0.385042	0.17393	-2.21378	0.0268441	0.19429	FAM20A
ENSG00000147905.17_2	3885.77	0.140468	0.0634846	2.21263	0.0269233	0.194761	ZCCHC7
ENSG00000168066.20_4	12165.4	0.166943	0.0754728	2.21196	0.0269692	0.19489	SF1
ENSG00000150787.7_3	354.945	0.27325	0.123524	2.21213	0.0269576	0.19489	PTS
ENSG00000105497.7_2	698.77	-0.181719	0.0821736	-2.2114	0.027008	0.195069	ZNF175
ENSG00000068650.18_4	1995.38	0.165285	0.0747638	2.21077	0.027052	0.195285	ATP11A
ENSG00000138411.12_4	22.1948	0.610558	0.276258	2.2101	0.0270983	0.195415	HECW2
ENSG00000150281.6_2	10.4546	0.787865	0.356473	2.21017	0.0270935	0.195415	CTF1
ENSG00000126107.14_2	2046.66	-0.1618	0.073255	-2.20873	0.0271938	0.195671	HECTD3
ENSG00000115946.7_2	729.848	-0.136536	0.0618209	-2.20857	0.0272043	0.195671	PNO1
ENSG00000148835.10_2	492.666	-0.169691	0.0768321	-2.2086	0.0272028	0.195671	TAF5
ENSG00000173598.13_3	1462.39	0.151773	0.0686963	2.20933	0.0271515	0.195671	NUDT4
ENSG00000108424.9_4	10469.2	-0.0971049	0.0439669	-2.20859	0.0272032	0.195671	KPNB1
ENSG00000183513.8_2	1244.92	-0.144961	0.0656727	-2.20732	0.0272919	0.195998	COA5
ENSG00000119138.4_2	3330.37	0.229658	0.10407	2.20676	0.0273307	0.195998	KLF9
ENSG00000186815.12_3	2354.1	0.23829	0.107964	2.20713	0.0273053	0.195998	TPCN1
ENSG00000152193.7_2	813.594	-0.201951	0.0915168	-2.2067	0.0273347	0.195998	RNF219
ENSG00000197471.11_4	25448.9	-0.203362	0.0921486	-2.20689	0.0273219	0.195998	SPN
ENSG00000160190.13_5	1435.31	0.149454	0.0677218	2.20689	0.0273218	0.195998	SLC37A1
ENSG00000065618.19_4	148.292	-0.318821	0.144518	-2.20609	0.0273774	0.196202	COL17A1
ENSG00000101624.10_3	378.104	-0.174851	0.0793059	-2.20476	0.0274709	0.19677	CEP76
ENSG00000135916.15_3	1890.66	0.364201	0.165261	2.20379	0.0275389	0.197054	ITM2C
ENSG00000008282.8_3	1257.02	0.224082	0.101672	2.20396	0.0275271	0.197054	SYPL1
ENSG00000154640.14_3	314.86	0.267661	0.121496	2.20305	0.0275913	0.197327	BTG3
ENSG00000185917.13_4	862.991	-0.122812	0.0557547	-2.20272	0.0276147	0.197393	SETD4
ENSG00000103994.17_5	6600.47	0.0964986	0.0438296	2.20168	0.0276882	0.197816	ZNF106
ENSG00000118292.8_2	27.3742	0.472957	0.214847	2.20137	0.0277099	0.197835	C1orf54
ENSG00000188375.4_3	23.5959	1.06136	0.482207	2.20104	0.0277333	0.197835	H3F3C
ENSG00000157423.17_6	37.3313	2.02303	0.919128	2.20103	0.0277337	0.197835	HYDIN
ENSG00000001561.6_2	2496.17	-0.311176	0.141455	-2.19982	0.0278199	0.198347	ENPP4
ENSG00000198561.13_4	706.755	0.256341	0.116561	2.19919	0.0278646	0.198474	CTNND1
ENSG00000071626.16_3	5948.69	0.147936	0.0672691	2.19916	0.0278663	0.198474	DAZAP1
ENSG00000134294.13_3	7336.06	-0.189703	0.0862895	-2.19845	0.0279169	0.198732	SLC38A2
ENSG00000189350.12_3	567.557	-0.377345	0.171708	-2.1976	0.0279776	0.19896	TOGARAM2
ENSG00000111907.20_6	23.0761	-0.687397	0.312786	-2.19766	0.0279735	0.19896	TPD52L1
ENSG00000226979.8_3	62.9962	-0.378828	0.172409	-2.19727	0.0280014	0.198992	LTA
ENSG00000149256.15_5	22.6992	1.2017	0.546973	2.197	0.0280203	0.198992	TENM4
ENSG00000167842.15_2	1538.84	-0.173682	0.0790567	-2.19693	0.0280252	0.198992	MIS12
ENSG00000136536.14_3	7049.7	0.144035	0.065574	2.19652	0.0280548	0.1991	2007-03-01
ENSG00000041988.15_5	717.109	-0.134931	0.0614422	-2.19606	0.0280873	0.199229	THAP3
ENSG00000107262.21_6	1696.39	0.141838	0.0646055	2.19544	0.0281317	0.199392	BAG1
ENSG00000159899.14_2	210.049	-0.244033	0.111167	-2.1952	0.028149	0.199392	NPR2
ENSG00000108786.10_3	251.53	-0.239064	0.108906	-2.19514	0.0281536	0.199392	HSD17B1
ENSG00000179163.11_2	745.964	-0.196015	0.0893174	-2.1946	0.0281926	0.199567	FUCA1
ENSG00000198056.13_5	479.011	0.196871	0.0897221	2.19423	0.0282185	0.199648	PRIM1
ENSG00000145687.16_4	1192.18	0.273225	0.124543	2.19381	0.0282488	0.19976	SSBP2
ENSG00000063438.16_4	45.0443	0.672244	0.306467	2.19353	0.0282692	0.199803	AHRR
ENSG00000164542.12_3	54.8824	0.493082	0.224837	2.19307	0.0283026	0.19989	KIAA0895
ENSG00000168061.14_3	246.534	-0.222078	0.101278	-2.19276	0.0283248	0.19989	SAC3D1
ENSG00000166188.2_3	1629.58	-0.259545	0.11836	-2.19283	0.0283194	0.19989	ZNF319
ENSG00000107164.15_3	2333.4	0.10721	0.0489156	2.19173	0.0283988	0.20031	FUBP3
ENSG00000155858.5_2	536.888	-0.139226	0.063538	-2.19122	0.028436	0.20037	LSM11
ENSG00000170542.5_2	5858.97	-0.206275	0.0941403	-2.19115	0.0284409	0.20037	SERPINB9
ENSG00000213203.2_3	5989.77	-0.211951	0.0967363	-2.19102	0.0284507	0.20037	GIMAP1
ENSG00000156735.10_2	1226.05	-0.143405	0.0654822	-2.18998	0.0285259	0.200797	BAG4
ENSG00000177272.8_2	5226.48	0.233173	0.106499	2.18943	0.0285653	0.200972	KCNA3
ENSG00000183864.4_3	2834.95	-0.224231	0.102477	-2.18812	0.0286612	0.201545	TOB2
ENSG00000109771.15_2	249.883	0.20809	0.0951326	2.18736	0.0287159	0.201827	LRP2BP
ENSG00000204257.14_3	471.723	0.387965	0.177464	2.18616	0.0288036	0.201931	HLA-DMA
ENSG00000151914.19_6	230.578	0.552405	0.25263	2.18662	0.0287701	0.201931	DST
ENSG00000184047.17_4	442.227	0.293245	0.134126	2.18635	0.0287901	0.201931	DIABLO
ENSG00000166816.14_5	20.7805	0.662862	0.303163	2.18649	0.02878	0.201931	LDHD
ENSG00000100410.7_2	1245.77	-0.158792	0.0726167	-2.18672	0.0287632	0.201931	PHF5A
ENSG00000160336.14_4	1127.82	-0.138248	0.0632533	-2.18562	0.0288432	0.202106	ZNF761
ENSG00000173801.16_3	111.286	0.64024	0.293134	2.18412	0.0289532	0.202775	JUP
ENSG00000196542.8_2	76.4218	-0.715041	0.327487	-2.18342	0.0290049	0.203034	SPTSSB
ENSG00000158435.7_2	2702.16	-0.111505	0.0510998	-2.18211	0.0291017	0.203546	CNOT11
ENSG00000116095.10_2	2246.52	0.134576	0.0616747	2.18203	0.0291073	0.203546	PLEKHA3
ENSG00000198832.10_4	703.549	0.245825	0.112678	2.18166	0.0291349	0.203636	SELENOM
ENSG00000163486.8	301.801	0.202257	0.0927402	2.1809	0.0291906	0.203922	SRGAP2
ENSG00000055732.12_2	84.4299	0.52896	0.242715	2.17935	0.0293059	0.204589	MCOLN3
ENSG00000164631.18_2	2781.33	-0.132845	0.0609605	-2.1792	0.0293171	0.204589	ZNF12
ENSG00000167984.17_3	13660.7	-0.15088	0.0692421	-2.17902	0.0293304	0.204589	NLRC3
ENSG00000175514.2_2	95.9932	0.497882	0.228545	2.17849	0.0293694	0.204758	GPR152
ENSG00000134265.12_2	1401.65	-0.11278	0.0517789	-2.17811	0.0293978	0.204853	NAPG
ENSG00000153827.13_4	13787.1	-0.0893303	0.0410214	-2.17765	0.029432	0.204988	TRIP12
ENSG00000155545.19_3	1422.13	-0.151253	0.0694938	-2.17649	0.0295184	0.205095	MIER3
ENSG00000033050.8_3	663.197	-0.118689	0.0545374	-2.17629	0.0295336	0.205095	ABCF2
ENSG00000135048.13_6	5803.8	-0.240833	0.110659	-2.17636	0.0295287	0.205095	CEMIP2
ENSG00000137478.14_4	1899.23	0.142951	0.0656868	2.17626	0.0295362	0.205095	FCHSD2
ENSG00000111737.11_2	3478.36	-0.138344	0.063555	-2.17676	0.0294985	0.205095	RAB35
ENSG00000149927.17_3	52.5454	-0.37797	0.173649	-2.17663	0.029508	0.205095	DOC2A
ENSG00000164691.17_3	15709.1	-0.186195	0.0855878	-2.17548	0.0295941	0.205145	TAGAP
ENSG00000257390.5_6	8.49715	0.65657	0.301805	2.17548	0.0295941	0.205145	AC023055.1
ENSG00000174600.13_3	2026.41	-0.731327	0.336186	-2.17537	0.0296026	0.205145	CMKLR1
[truncated: 12,425 more rows]

## Sheet: CD14
Table S3: Differentially expressed genes between AS patients and HC in CD4+ T cells, CD8+ T cells and CD14+ monocytes cells. Related to Figure 1.
EnsemblID	baseMean	log2FoldChange	lfcSE	stat	pvalue	padj	name
ENSG00000112149.9_2	1057.12	1.55988	0.199723	7.81021	5.70907e-15	7.66443e-11	CD83
ENSG00000125968.8_3	77.0259	2.6967	0.38482	7.0077	2.42274e-12	1.62626e-08	ID1
ENSG00000185220.11_3	631.504	-0.508755	0.0746293	-6.81709	9.29002e-12	3.11796e-08	PGBD2
ENSG00000113916.17_3	5428.1	0.692496	0.101063	6.85215	7.27468e-12	3.11796e-08	BCL6
ENSG00000198355.4_2	4779.84	1.02991	0.15247	6.75485	1.42984e-11	3.83913e-08	PIM3
ENSG00000107815.9_5	242.704	-0.633071	0.0941928	-6.72101	1.80467e-11	4.03796e-08	TWNK
ENSG00000115165.9_3	8102.88	0.621367	0.0929715	6.68341	2.33449e-11	4.47721e-08	CYTIP
ENSG00000165572.7_2	293.414	-0.771854	0.116242	-6.64004	3.13604e-11	4.75923e-08	KBTBD6
ENSG00000134755.15_5	2200.74	0.826432	0.12451	6.6375	3.19055e-11	4.75923e-08	DSC2
ENSG00000125735.10_3	720.841	-0.938415	0.142042	-6.6066	3.93237e-11	5.27921e-08	TNFSF14
ENSG00000183955.12_4	1114.49	0.335816	0.0518297	6.47922	9.21971e-11	1.12522e-07	KMT5A
ENSG00000138670.17_4	2647.03	1.25328	0.194149	6.45525	1.08038e-10	1.20867e-07	RASGEF1B
ENSG00000120696.8_2	943.032	-0.600985	0.0935722	-6.42268	1.33893e-10	1.38271e-07	KBTBD7
ENSG00000124762.13_3	2550.39	0.956485	0.150184	6.36876	1.9056e-10	1.793e-07	CDKN1A
ENSG00000219200.6	458.784	0.796069	0.125147	6.36108	2.00336e-10	1.793e-07	RNASEK
ENSG00000117597.17_4	931.536	-0.348381	0.0556426	-6.26104	3.82422e-10	3.061e-07	UTP25
ENSG00000141570.10_2	464.413	-0.588294	0.0939927	-6.25894	3.87612e-10	3.061e-07	CBX8
ENSG00000125772.12_3	11372.9	0.404846	0.0649428	6.23389	4.54981e-10	3.3934e-07	GPCPD1
ENSG00000179144.4_2	6648.21	-0.716164	0.115246	-6.2142	5.15863e-10	3.64498e-07	GIMAP7
ENSG00000165312.6_2	2148.55	0.548784	0.088943	6.17006	6.82641e-10	4.58223e-07	OTUD1
ENSG00000167552.13_2	11250.3	0.541822	0.0880929	6.15057	7.72039e-10	4.93553e-07	TUBA1A
ENSG00000152684.10_3	673.287	-0.510464	0.0840967	-6.06996	1.27939e-09	7.80718e-07	PELO
ENSG00000251369.8_2	293.109	-0.752592	0.124289	-6.05519	1.4025e-09	8.18633e-07	ZNF550
ENSG00000135763.9_2	831.889	-0.40775	0.0674183	-6.04806	1.46603e-09	8.2006e-07	URB2
ENSG00000185022.11_4	239.051	1.25476	0.207773	6.0391	1.54978e-09	8.32232e-07	MAFF
ENSG00000129355.6_2	1963.73	0.701027	0.116676	6.00835	1.87424e-09	9.67758e-07	CDKN2D
ENSG00000282608.1_1	118.328	-0.780887	0.131498	-5.93841	2.87801e-09	1.2463e-06	ADORA3
ENSG00000163002.12_5	331.531	-0.496872	0.0838157	-5.92816	3.06352e-09	1.2463e-06	NUP35
ENSG00000144655.14_2	3797.22	0.673097	0.113324	5.93956	2.85781e-09	1.2463e-06	CSRNP1
ENSG00000144802.11_3	6688.41	0.610489	0.10285	5.93574	2.92528e-09	1.2463e-06	NFKBIZ
ENSG00000120885.21_4	640.699	2.46457	0.415643	5.92953	3.03804e-09	1.2463e-06	CLU
ENSG00000216490.3_3	1214.97	1.00964	0.170256	5.93015	3.02663e-09	1.2463e-06	IFI30
ENSG00000128016.5_3	18885.2	0.616866	0.103857	5.9396	2.85724e-09	1.2463e-06	ZFP36
ENSG00000164902.13_2	1358.55	-0.366192	0.0619319	-5.91281	3.36317e-09	1.32796e-06	PHAX
ENSG00000167447.12_3	1829.74	-0.409734	0.0694293	-5.90145	3.60319e-09	1.38208e-06	SMG8
ENSG00000135124.14_3	2758.28	0.506206	0.0858648	5.89538	3.73814e-09	1.39402e-06	P2RX4
ENSG00000134987.11_3	2439.06	-0.326618	0.0560573	-5.82651	5.65981e-09	1.99955e-06	WDR36
ENSG00000197362.14_3	447.937	-0.562123	0.0964757	-5.82658	5.6576e-09	1.99955e-06	ZNF786
ENSG00000182885.16_2	43.6777	1.55515	0.267152	5.8212	5.84281e-09	2.01127e-06	ADGRG3
ENSG00000144867.11_4	1254.75	-0.38383	0.0661049	-5.80638	6.38371e-09	2.09027e-06	SRPRB
ENSG00000168564.5_3	894.695	-0.377162	0.0649273	-5.809	6.28489e-09	2.09027e-06	CDKN2AIP
ENSG00000185112.5_2	944.101	-0.571985	0.0993459	-5.75751	8.53635e-09	2.71376e-06	FAM43A
ENSG00000138772.12_4	15.5463	2.31574	0.402425	5.75446	8.69213e-09	2.71376e-06	ANXA3
ENSG00000125945.14_2	761.148	-0.547423	0.0953293	-5.74245	9.33184e-09	2.84727e-06	ZNF436
ENSG00000198833.6_2	4929.88	0.779841	0.136668	5.70607	1.15612e-08	3.44908e-06	UBE2J1
ENSG00000154359.12_2	784.023	0.505747	0.0898558	5.62843	1.81857e-08	5.26478e-06	LONRF1
ENSG00000167470.12_4	6563.17	0.559811	0.0995022	5.62611	1.84316e-08	5.26478e-06	MIDN
ENSG00000064999.14_4	2776.21	-0.285785	0.0519108	-5.50531	3.68525e-08	1.03072e-05	ANKS1A
ENSG00000177706.8	1743.6	0.719812	0.132114	5.44843	5.08169e-08	1.36443e-05	FAM20C
ENSG00000196371.3_3	1832.91	0.393163	0.0721491	5.44932	5.05637e-08	1.36443e-05	FUT4
ENSG00000163171.7_2	10955.4	0.635757	0.118433	5.36806	7.95884e-08	2.09505e-05	CDC42EP3
ENSG00000159873.9_2	2268.97	-0.389321	0.0726663	-5.35766	8.43076e-08	2.1766e-05	CCDC117
ENSG00000168389.17_3	1036.39	-0.599897	0.11228	-5.34286	9.14893e-08	2.31744e-05	MFSD2A
ENSG00000167604.14_4	1567.67	0.615395	0.115862	5.31146	1.08753e-07	2.70373e-05	NFKBID
ENSG00000144233.9_2	1304.4	-0.207829	0.0392548	-5.29435	1.19438e-07	2.91538e-05	AMMECR1L
ENSG00000165030.3_2	1429.28	0.624623	0.118204	5.2843	1.26189e-07	3.02516e-05	NFIL3
ENSG00000033627.16_4	3805.1	0.311472	0.0592744	5.25476	1.48221e-07	3.45462e-05	ATP6V0A1
ENSG00000197782.14_3	1458.04	-0.552658	0.105198	-5.25348	1.4925e-07	3.45462e-05	ZNF780A
ENSG00000126882.12_3	8797.44	-0.232695	0.0443648	-5.24505	1.56242e-07	3.55517e-05	FAM78A
ENSG00000134698.10_2	14799	0.183483	0.035054	5.23428	1.65628e-07	3.64981e-05	AGO4
ENSG00000148835.10_2	589.033	-0.412987	0.0789398	-5.23168	1.67978e-07	3.64981e-05	TAF5
ENSG00000122025.14_2	1496.99	-0.801428	0.153206	-5.23104	1.68557e-07	3.64981e-05	FLT3
ENSG00000113070.7_2	652.423	1.43364	0.276653	5.18211	2.19393e-07	4.67516e-05	HBEGF
ENSG00000169554.19_4	26204.7	0.391398	0.0756675	5.1726	2.30857e-07	4.76808e-05	ZEB2
ENSG00000158042.8_2	653.067	-0.322298	0.0623008	-5.17325	2.30056e-07	4.76808e-05	MRPL17
ENSG00000167840.13_2	238.234	-0.395311	0.0765769	-5.16227	2.43968e-07	4.96252e-05	ZNF232
ENSG00000163684.11_3	835.935	-0.381587	0.0739665	-5.15891	2.48392e-07	4.9771e-05	RPP14
ENSG00000108840.15_4	4849.48	0.286202	0.0555083	5.15602	2.52259e-07	4.98025e-05	HDAC5
ENSG00000167081.16_3	980.629	0.253518	0.0493518	5.13696	2.79213e-07	5.43252e-05	PBX3
ENSG00000183520.11_3	1247.74	-0.303304	0.0592131	-5.12224	3.01925e-07	5.75191e-05	UTP11
ENSG00000108733.9_3	131.289	-0.745124	0.145523	-5.12032	3.05026e-07	5.75191e-05	PEX12
ENSG00000126262.4_2	482.798	0.933382	0.182366	5.11819	3.08482e-07	5.75191e-05	FFAR2
ENSG00000104375.16_5	999.502	0.269276	0.0526853	5.11103	3.20402e-07	5.89233e-05	STK3
ENSG00000059804.15_2	10431	0.694833	0.136156	5.10323	3.33909e-07	6.05774e-05	SLC2A3
ENSG00000170836.11_2	1646.46	-0.367342	0.0722099	-5.08715	3.63483e-07	6.50635e-05	PPM1D
ENSG00000170903.10_3	1023	-0.364217	0.0716955	-5.08006	3.77322e-07	6.6652e-05	MSANTD4
ENSG00000179562.2_2	2501.54	-0.298655	0.0589194	-5.06887	4.00182e-07	6.9772e-05	GCC1
ENSG00000142528.15_3	470.764	-0.330079	0.0652996	-5.05484	4.30759e-07	7.37827e-05	ZNF473
ENSG00000078804.12_3	324.32	0.934493	0.184926	5.05333	4.34177e-07	7.37827e-05	TP53INP2
ENSG00000135363.11_2	6549.5	0.365294	0.0724422	5.04256	4.59355e-07	7.70856e-05	LMO2
ENSG00000183087.14_2	459.895	0.82014	0.163144	5.0271	4.97954e-07	8.25313e-05	GAS6
ENSG00000176749.8_3	564.326	-0.707849	0.141355	-5.00761	5.51115e-07	9.02282e-05	CDK5R1
ENSG00000103066.12_5	1064.21	0.41192	0.0823502	5.00205	5.67244e-07	9.175e-05	PLA2G15
ENSG00000109906.13_4	955.166	-1.11957	0.22396	-4.99897	5.76373e-07	9.21167e-05	ZBTB16
ENSG00000123689.5_2	219.696	2.24883	0.450148	4.99577	5.86026e-07	9.25576e-05	G0S2
ENSG00000196150.13_3	429.716	-0.316768	0.0635154	-4.98727	6.12388e-07	9.55966e-05	ZNF250
ENSG00000171115.3_2	15805.6	-0.55388	0.11144	-4.9702	6.68844e-07	0.000102037	GIMAP8
ENSG00000136897.7_2	893.779	-0.40369	0.0811867	-4.97237	6.6141e-07	0.000102037	MRPL50
ENSG00000167680.15_2	351.893	2.08042	0.419839	4.95528	7.22277e-07	0.000107951	SEMA6B
ENSG00000100417.11_2	402.426	0.33668	0.0679489	4.95489	7.23695e-07	0.000107951	PMM1
ENSG00000178988.10_2	2223.29	-0.374113	0.0758207	-4.93418	8.04877e-07	0.000117085	MRFAP1L1
ENSG00000100650.15_3	18419.8	0.330957	0.0670947	4.93268	8.11091e-07	0.000117085	SRSF5
ENSG00000167074.14_2	387.852	-0.654392	0.132655	-4.93304	8.09615e-07	0.000117085	TEF
ENSG00000162377.5_2	771.222	-0.2942	0.0598166	-4.91837	8.72663e-07	0.000124633	COA7
ENSG00000179388.8_2	202.39	1.95056	0.398114	4.8995	9.6081e-07	0.000135778	EGR3
ENSG00000185798.7_2	331.073	-0.300216	0.061341	-4.89421	9.87021e-07	0.000138029	WDR53
ENSG00000164125.15_4	9448.31	0.514497	0.105454	4.87889	1.06687e-06	0.000147656	FAM198B
ENSG00000185085.2_3	1365.02	-0.316947	0.0649913	-4.87676	1.07843e-06	0.000147734	INTS5
ENSG00000198331.10_2	263.37	-0.392915	0.0808636	-4.85898	1.17991e-06	0.000160003	HYLS1
ENSG00000181649.6_3	30.408	1.56165	0.321629	4.85544	1.20118e-06	0.000161258	PHLDA2
ENSG00000163694.14_3	7589.95	0.313671	0.0647072	4.84755	1.24996e-06	0.000164517	RBM47
ENSG00000110917.7_2	5933.1	-0.226701	0.0467611	-4.84806	1.24675e-06	0.000164517	MLEC
ENSG00000161960.14_3	1252.93	0.702259	0.1451	4.83982	1.29955e-06	0.000169383	EIF4A1
ENSG00000155090.14_2	10550.7	0.590332	0.122233	4.82955	1.36842e-06	0.000176644	KLF10
ENSG00000258315.5_4	69.4777	0.764033	0.158692	4.81455	1.47531e-06	0.000188439	C17orf49
ENSG00000185252.18_3	454.907	-0.444055	0.0922643	-4.81286	1.48786e-06	0.000188439	ZNF74
ENSG00000213203.2_3	4360.31	-0.354104	0.073832	-4.79608	1.61798e-06	0.000203003	GIMAP1
ENSG00000152518.7_3	22773.9	-0.405887	0.0850005	-4.77511	1.79612e-06	0.000221361	ZFP36L2
ENSG00000117983.17_3	180.232	0.982289	0.205724	4.77478	1.79902e-06	0.000221361	MUC5B
ENSG00000120694.19_3	2178.52	-0.612449	0.128311	-4.77314	1.81376e-06	0.000221361	HSPH1
ENSG00000099985.3_2	329.864	1.41631	0.29793	4.75382	1.99606e-06	0.000241415	OSM
ENSG00000256294.7_2	380.915	-0.485006	0.102361	-4.73819	2.15634e-06	0.000258472	ZNF225
ENSG00000148926.9_3	502.482	0.820861	0.173466	4.73212	2.22184e-06	0.000263966	ADM
ENSG00000163026.11_6	330.556	-0.486252	0.102885	-4.72615	2.28816e-06	0.000269461	WDCP
ENSG00000178229.7_2	484.993	-0.471495	0.0998624	-4.72145	2.34173e-06	0.000273372	ZNF543
ENSG00000116990.10_3	5936.81	-0.303088	0.0642648	-4.71623	2.40255e-06	0.000278053	MYCL
ENSG00000257950.3_3	57.4007	0.743163	0.157682	4.71305	2.44034e-06	0.000280013	P2RX5-TAX1BP3
ENSG00000153317.14_3	4780.45	0.323693	0.0687263	4.70989	2.4785e-06	0.000281982	ASAP1
ENSG00000115956.9_2	22220.7	0.36263	0.0770601	4.70581	2.52862e-06	0.000285266	PLEK
ENSG00000164970.14_2	805.525	0.283889	0.060475	4.69433	2.67488e-06	0.000297135	FAM219A
ENSG00000140379.7_2	2897.65	0.680419	0.144953	4.69408	2.67809e-06	0.000297135	BCL2A1
ENSG00000163874.10_3	842.955	0.539059	0.115064	4.68487	2.80136e-06	0.000305758	ZC3H12A
ENSG00000214367.7_3	798.996	-0.373306	0.0796604	-4.68622	2.78295e-06	0.000305758	HAUS3
ENSG00000178381.11_3	812.071	0.391977	0.0838392	4.67534	2.93465e-06	0.000317724	ZFAND2A
ENSG00000117036.11_2	2931.12	-0.220034	0.0471317	-4.6685	3.034e-06	0.000320893	ETV3
ENSG00000145050.16_3	500.028	-0.368743	0.0789871	-4.66839	3.03563e-06	0.000320893	MANF
ENSG00000119915.4_2	97.5599	-0.66535	0.142497	-4.66922	3.02341e-06	0.000320893	ELOVL3
ENSG00000186017.14_3	221.952	-0.483573	0.103675	-4.66432	3.09633e-06	0.000324752	ZNF566
ENSG00000198783.5_2	1001.48	-0.360733	0.0774107	-4.65999	3.16227e-06	0.00032714	ZNF830
ENSG00000173812.10_2	18203.4	0.407794	0.0875165	4.65963	3.16784e-06	0.00032714	EIF1
ENSG00000140259.6_2	1219.28	-0.434835	0.0934049	-4.65538	3.23389e-06	0.000328901	MFAP1
ENSG00000156273.15_5	25602.5	0.338696	0.0727448	4.65595	3.22483e-06	0.000328901	BACH1
ENSG00000151093.7_2	190.239	-0.527846	0.113783	-4.63905	3.50014e-06	0.000353304	OXSM
ENSG00000119285.10_3	2027.91	-0.287844	0.062179	-4.62929	3.66928e-06	0.000360924	HEATR1
ENSG00000119801.12_2	6354.56	0.283226	0.0612231	4.62613	3.72555e-06	0.000360924	YPEL5
ENSG00000124383.8_2	1525.62	-0.242085	0.0523251	-4.62655	3.71801e-06	0.000360924	MPHOSPH10
ENSG00000181804.14_3	1933.8	0.288895	0.0623609	4.63263	3.61048e-06	0.000360924	SLC9A9
ENSG00000160908.14_2	3344.31	0.221254	0.0477761	4.63106	3.63803e-06	0.000360924	ZNF394
ENSG00000162231.13_3	8118.76	0.32174	0.0695578	4.6255	3.73694e-06	0.000360924	NXF1
ENSG00000104856.13_2	2297.61	0.339546	0.073441	4.62338	3.77537e-06	0.000362031	RELB
ENSG00000275111.4_3	353.027	-0.544848	0.11795	-4.6193	3.85036e-06	0.000364635	ZNF2
ENSG00000112893.9_2	7204.44	0.183815	0.0398079	4.61754	3.88313e-06	0.000364635	MAN2A1
ENSG00000186272.12_3	366.862	-0.456879	0.0989453	-4.61749	3.884e-06	0.000364635	ZNF17
ENSG00000196305.17_3	2847.92	-0.281528	0.0610505	-4.6114	3.99963e-06	0.000372697	IARS
ENSG00000184047.17_4	305.141	0.55293	0.11994	4.61007	4.0254e-06	0.000372697	DIABLO
ENSG00000136630.12_3	1560	0.476334	0.103448	4.60456	4.13345e-06	0.000377673	HLX
ENSG00000100906.10_2	13257.1	0.77857	0.169091	4.60446	4.13541e-06	0.000377673	NFKBIA
ENSG00000189091.12_3	8095.1	-0.175987	0.0382709	-4.59845	4.25654e-06	0.000386108	SF3B3
ENSG00000125485.17_4	389.2	-0.316814	0.0689678	-4.59366	4.35548e-06	0.000392431	DDX31
ENSG00000132763.14_2	213.946	-0.408457	0.0891803	-4.58013	4.64683e-06	0.000398954	MMACHC
ENSG00000137992.14_2	826.729	-0.35549	0.077558	-4.58354	4.57178e-06	0.000398954	DBT
ENSG00000117222.13_3	2175.43	-0.285339	0.0623108	-4.57929	4.6656e-06	0.000398954	RBBP5
ENSG00000183891.5_2	380.136	0.42897	0.0936176	4.58216	4.60207e-06	0.000398954	TTC32
ENSG00000145604.15_2	712.126	-0.2888	0.0630408	-4.58116	4.62395e-06	0.000398954	SKP2
ENSG00000135596.17_5	7289.88	0.290884	0.0635163	4.57968	4.65697e-06	0.000398954	MICAL1
ENSG00000092208.17_4	292.604	-0.334715	0.0729487	-4.58835	4.46754e-06	0.000398954	GEMIN2
ENSG00000069399.14_4	2363.9	0.649178	0.141711	4.58099	4.62791e-06	0.000398954	BCL3
ENSG00000185298.12_3	904.376	-0.208805	0.0456183	-4.57722	4.71191e-06	0.000400363	CCDC137
ENSG00000119812.18_3	499.32	-0.307162	0.0671362	-4.5752	4.75764e-06	0.000401706	FAM98A
ENSG00000151689.12_2	504.632	-0.281313	0.0615554	-4.57008	4.87538e-06	0.000409075	INPP1
ENSG00000114491.13_2	1064.67	-0.289542	0.0634133	-4.56596	4.97221e-06	0.000412049	UMPS
ENSG00000221909.2_4	206.959	-0.617294	0.135186	-4.56627	4.96478e-06	0.000412049	FAM200A
ENSG00000182318.5_2	332.933	-0.307716	0.0675026	-4.55858	5.14997e-06	0.000424161	ZSCAN22
ENSG00000176018.12_2	1130.64	-0.335956	0.0737922	-4.55273	5.29547e-06	0.000428263	LYSMD3
ENSG00000132801.6_2	285.555	-0.70714	0.155314	-4.55296	5.28956e-06	0.000428263	ZSWIM3
ENSG00000196227.10_4	1562.64	-0.271903	0.0597196	-4.55299	5.28894e-06	0.000428263	FAM217B
ENSG00000173846.12_2	1936.13	0.663369	0.145781	4.55045	5.35325e-06	0.000430344	PLK3
ENSG00000121931.15_3	380.885	-0.505784	0.111462	-4.53772	5.68647e-06	0.000435391	LRIF1
ENSG00000117560.7_2	50.2933	-1.62931	0.359242	-4.53542	5.74896e-06	0.000435391	FASLG
ENSG00000152147.10_3	760.034	-0.298142	0.0657639	-4.53353	5.80058e-06	0.000435391	GEMIN6
ENSG00000138449.10_3	5104.85	-0.487627	0.107398	-4.54038	5.61521e-06	0.000435391	SLC40A1
ENSG00000221883.3_3	163.273	0.492698	0.108368	4.54653	5.45377e-06	0.000435391	ARIH2OS
ENSG00000174013.7_2	944.668	-0.349181	0.0768767	-4.54209	5.56987e-06	0.000435391	FBXO45
ENSG00000171497.4_2	1153.73	-0.30195	0.0665482	-4.53731	5.69773e-06	0.000435391	PPID
ENSG00000135372.8_3	1965.02	-0.233254	0.0514527	-4.53336	5.80521e-06	0.000435391	NAT10
ENSG00000013503.9_2	601.888	-0.33292	0.0734376	-4.53337	5.80496e-06	0.000435391	POLR3B
ENSG00000182768.8_3	873.024	-0.221627	0.0488696	-4.53507	5.75833e-06	0.000435391	NGRN
ENSG00000103423.13_3	1341.31	-0.179475	0.039542	-4.53886	5.65589e-06	0.000435391	DNAJA3
ENSG00000100401.19_3	3248.26	-0.176559	0.0389203	-4.53642	5.72179e-06	0.000435391	RANGAP1
ENSG00000187626.8_2	519.349	-0.434765	0.0960496	-4.52646	5.99793e-06	0.000447346	ZKSCAN4
ENSG00000174197.16_1	7503.02	-0.195342	0.0432626	-4.51526	6.32403e-06	0.000469061	MGA
ENSG00000171223.5_2	23987.8	0.47049	0.104309	4.51053	6.46665e-06	0.000477004	JUNB
ENSG00000083896.12_3	2202.96	-0.192326	0.0426671	-4.50758	6.55697e-06	0.000478409	YTHDC1
ENSG00000010539.11_5	573.849	-0.426006	0.0944907	-4.50844	6.53051e-06	0.000478409	ZNF200
ENSG00000154734.14_5	25.7554	-1.64334	0.365126	-4.50073	6.77191e-06	0.000491421	ADAMTS1
ENSG00000146776.14_2	1192.78	0.189026	0.0420514	4.49512	6.95317e-06	0.000501862	ATXN7L1
ENSG00000197050.10_3	287.582	-0.402385	0.0895979	-4.49101	7.0885e-06	0.000508894	ZNF420
ENSG00000175592.8_3	72.701	0.861983	0.192	4.4895	7.13916e-06	0.000509804	FOSL1
ENSG00000075336.11_3	409.563	-0.324488	0.0725007	-4.47565	7.61786e-06	0.000538262	TIMM21
ENSG00000160888.6_2	4820.53	0.623466	0.139275	4.47652	7.58706e-06	0.000538262	IER2
ENSG00000162396.5_2	193.882	-0.667531	0.149493	-4.46531	7.9953e-06	0.000548094	PARS2
ENSG00000153250.19_3	6805.38	0.2502	0.0560479	4.46404	8.0428e-06	0.000548094	RBMS1
ENSG00000204713.10_2	1360.13	-0.237558	0.0531406	-4.47038	7.8081e-06	0.000548094	TRIM27
ENSG00000135245.9_3	83.4838	-0.495282	0.110881	-4.46679	7.94015e-06	0.000548094	HILPDA
ENSG00000185670.7_5	726.291	-0.328138	0.0734989	-4.46454	8.0242e-06	0.000548094	ZBTB3
ENSG00000129245.11_2	1863.52	-0.256656	0.0574879	-4.46453	8.02445e-06	0.000548094	FXR2
ENSG00000142065.13_2	536.699	-0.419853	0.0939731	-4.4678	7.90287e-06	0.000548094	ZFP14
ENSG00000174600.13_3	1988.58	-0.607375	0.136161	-4.46072	8.16858e-06	0.000553855	CMKLR1
ENSG00000138231.12_2	1154.28	-0.328849	0.0740197	-4.44273	8.88259e-06	0.00059924	DBR1
ENSG00000157445.14_5	1377.86	-0.500492	0.112808	-4.43667	9.13623e-06	0.000610327	CACNA2D3
ENSG00000180425.11_2	177.046	0.379212	0.085473	4.43663	9.13785e-06	0.000610327	C11orf71
ENSG00000135365.15_4	4521.29	0.260633	0.0588548	4.42841	9.49299e-06	0.000627861	PHF21A
ENSG00000111684.10_2	473.198	0.356559	0.0805167	4.42839	9.49391e-06	0.000627861	LPCAT3
ENSG00000034533.11_4	617.238	-0.34686	0.0786146	-4.41216	1.02344e-05	0.000672149	ASTE1
ENSG00000186230.6_3	126.298	-0.556568	0.126162	-4.41154	1.02637e-05	0.000672149	ZNF749
ENSG00000123416.15_5	3152.22	0.31664	0.0718767	4.40532	1.05628e-05	0.000688374	TUBA1B
ENSG00000139131.12_3	682.736	-0.18624	0.0422932	-4.40354	1.06498e-05	0.000690691	YARS2
ENSG00000120800.4_2	1048.89	-0.339411	0.0772249	-4.3951	1.10723e-05	0.000711634	UTP20
ENSG00000171940.13_3	10273	-0.299155	0.0680676	-4.39497	1.10787e-05	0.000711634	ZNF217
ENSG00000008516.16_2	830.323	0.750746	0.170884	4.3933	1.11641e-05	0.000713705	MMP25
ENSG00000116678.19_4	349.45	0.498843	0.113882	4.38035	1.18488e-05	0.000746806	LEPR
ENSG00000096654.15_2	404.718	-0.429833	0.098123	-4.38056	1.18377e-05	0.000746806	ZNF184
ENSG00000124217.4_2	614.802	-0.303638	0.0692883	-4.38224	1.17467e-05	0.000746806	MOCS3
ENSG00000156853.12_3	1198.66	-0.235776	0.0538914	-4.37502	1.21419e-05	0.000758163	ZNF689
ENSG00000142556.18_3	567.393	-0.415703	0.0950036	-4.37566	1.21067e-05	0.000758163	ZNF614
ENSG00000188659.9_4	18.9754	-3.07275	0.702738	-4.37254	1.22807e-05	0.000763282	SAXO2
ENSG00000274180.1_2	1778.97	0.40018	0.0917606	4.36113	1.29394e-05	0.000800511	NATD1
ENSG00000119729.11_3	4228.32	0.240549	0.0551741	4.35982	1.3017e-05	0.000801619	RHOQ
ENSG00000181915.4_2	1390.86	0.300275	0.0689327	4.35606	1.32425e-05	0.000806242	ADO
ENSG00000077150.18_3	5353.66	0.320732	0.0736373	4.35557	1.32722e-05	0.000806242	NFKB2
ENSG00000088833.17_4	4152.02	-0.285551	0.0655329	-4.35737	1.31635e-05	0.000806242	NSFL1C
ENSG00000213015.8_3	508.028	0.387235	0.088926	4.35457	1.33326e-05	0.000806261	ZNF580
ENSG00000164366.3_3	560.388	-0.341201	0.0784752	-4.34789	1.37452e-05	0.000827487	CCDC127
ENSG00000166337.9_3	463.296	0.31863	0.0733423	4.34442	1.39643e-05	0.000830535	TAF10
ENSG00000173039.18_5	3424.02	0.250146	0.0575822	4.34415	1.39814e-05	0.000830535	RELA
ENSG00000128272.14_2	9179.77	0.308734	0.0710507	4.34526	1.39114e-05	0.000830535	ATF4
ENSG00000176142.12_3	1469.59	-0.257255	0.0593343	-4.33568	1.45309e-05	0.000859373	TMEM39A
ENSG00000173391.8_3	21.5992	1.54516	0.356715	4.33163	1.4801e-05	0.000868089	OLR1
ENSG00000139324.11_3	476.316	-0.343596	0.0793245	-4.33153	1.48076e-05	0.000868089	TMTC3
ENSG00000130935.9_3	1475.49	-0.26377	0.0610394	-4.32131	1.55105e-05	0.000905341	NOL11
ENSG00000160712.12_2	21911	-0.207515	0.0480544	-4.31834	1.57209e-05	0.000913122	IL6R
ENSG00000116984.12_4	3911.75	-0.183564	0.0425161	-4.31751	1.57798e-05	0.000913122	MTR
ENSG00000143373.17_2	3255.76	0.226307	0.0525266	4.30843	1.6442e-05	0.000943305	ZNF687
ENSG00000170545.16_2	185.541	0.371494	0.0862088	4.30924	1.63818e-05	0.000943305	SMAGP
ENSG00000204611.6_3	394.763	-0.476653	0.110664	-4.30721	1.6533e-05	0.000944489	ZNF616
ENSG00000119401.10_3	197.665	-0.481742	0.111872	-4.3062	1.66084e-05	0.000944779	TRIM32
ENSG00000128271.21_3	40.535	0.878133	0.20406	4.30331	1.68268e-05	0.000953166	ADORA2A
ENSG00000092931.11_3	1144.54	0.183013	0.042585	4.2976	1.72657e-05	0.000973914	MFSD11
ENSG00000145041.15_5	747.061	-0.282369	0.0657952	-4.29164	1.77358e-05	0.000992098	DCAF1
ENSG00000171428.13_2	399.633	-0.454361	0.105854	-4.29233	1.76811e-05	0.000992098	NAT1
ENSG00000178175.11_4	257.129	-0.592885	0.138199	-4.29009	1.78597e-05	0.000994881	ZNF366
ENSG00000113812.13_3	1604.27	-0.20256	0.0472382	-4.28805	1.80248e-05	0.000999931	ACTR8
ENSG00000198146.4_3	2654.05	-0.248771	0.0581583	-4.27748	1.89019e-05	0.00104427	ZNF770
ENSG00000146833.15_3	2835.88	-0.225101	0.0526734	-4.27352	1.92408e-05	0.00105864	TRIM4
ENSG00000100652.4_2	127.57	0.875769	0.205088	4.27021	1.95288e-05	0.0010701	SLC10A1
ENSG00000171827.10_2	331.861	-0.36049	0.0847399	-4.25408	2.09913e-05	0.00114556	ZNF570
ENSG00000186446.11_2	85.8228	-0.698079	0.16417	-4.25218	2.11699e-05	0.00114599	ZNF501
ENSG00000169508.6_2	823.863	0.889042	0.209039	4.25299	2.10935e-05	0.00114599	GPR183
ENSG00000244734.4_3	202.12	2.12586	0.50011	4.2508	2.13013e-05	0.00114847	HBB
ENSG00000109686.17_6	76.1116	0.641106	0.150945	4.24727	2.16391e-05	0.00115653	SH3D19
ENSG00000242616.3_3	74.4413	0.707298	0.166558	4.24654	2.17092e-05	0.00115653	GNG10
ENSG00000167565.12_3	2275.37	0.292475	0.0688482	4.24811	2.15582e-05	0.00115653	SERTAD3
ENSG00000165959.11_3	4954.23	0.414521	0.0978183	4.23766	2.25864e-05	0.00119851	CLMN
ENSG00000129116.18_4	627.795	0.693293	0.163707	4.23495	2.28598e-05	0.00120388	PALLD
ENSG00000062598.17_4	2894.82	0.382804	0.090393	4.23488	2.28671e-05	0.00120388	ELMO2
ENSG00000154229.11_3	1482.66	0.403585	0.0954549	4.22802	2.35758e-05	0.00123635	PRKCA
ENSG00000235173.6_2	66.1354	-0.492826	0.116603	-4.22652	2.37338e-05	0.00123979	HGH1
ENSG00000197818.11_3	1484.04	0.263329	0.0625063	4.21284	2.52185e-05	0.00131224	SLC9A8
ENSG00000101138.11_3	1142.54	-0.25926	0.0615994	-4.20881	2.56715e-05	0.00133066	CSTF1
ENSG00000152464.14_3	342.403	-0.303973	0.072393	-4.19894	2.68173e-05	0.00137723	RPP38
ENSG00000139410.14_4	164.316	0.522821	0.124519	4.19874	2.68408e-05	0.00137723	SDSL
ENSG00000213799.12_4	1090.3	-0.384518	0.0915863	-4.19842	2.68778e-05	0.00137723	ZNF845
ENSG00000285441.1_2	19.4919	1.09669	0.261749	4.18987	2.79114e-05	0.00141936	SOD2
ENSG00000110925.6_4	846.803	-0.35235	0.0840889	-4.19021	2.78698e-05	0.00141936	CSRNP2
ENSG00000138768.14_4	4720.06	-0.203053	0.0485183	-4.18507	2.85074e-05	0.00143338	USO1
ENSG00000146373.16_5	1072.11	0.296927	0.0709482	4.18512	2.85018e-05	0.00143338	RNF217
ENSG00000104824.17_5	7675	0.151201	0.0361174	4.18638	2.83438e-05	0.00143338	HNRNPL
ENSG00000079277.20_5	2469.91	0.235646	0.0564322	4.17574	2.97024e-05	0.00148789	MKNK1
ENSG00000135823.13_3	3934.37	-0.207905	0.0498045	-4.17443	2.98736e-05	0.0014909	STX6
ENSG00000185262.8_2	2152.33	0.337856	0.0809665	4.17279	3.00898e-05	0.00149613	UBALD2
ENSG00000172869.14_3	6892.64	0.151184	0.0362772	4.16746	3.08007e-05	0.00150583	DMXL1
ENSG00000198954.7_4	313.934	-0.374128	0.0897515	-4.16849	3.06629e-05	0.00150583	KIF1BP
ENSG00000054967.12_2	6390.4	0.360161	0.0864463	4.1663	3.09579e-05	0.00150583	RELT
ENSG00000265681.7_4	267.894	0.368713	0.0884664	4.16783	3.07511e-05	0.00150583	RPL17
ENSG00000185869.14_3	94.3984	-0.538306	0.129195	-4.16661	3.09167e-05	0.00150583	ZNF829
ENSG00000124160.11_2	1764.96	-0.225556	0.0541237	-4.16742	3.0807e-05	0.00150583	NCOA5
ENSG00000155254.12_2	2159.74	-0.36027	0.0865166	-4.16418	3.12479e-05	0.00151445	MARVELD1
ENSG00000164430.15_4	2067.62	-0.441693	0.10613	-4.16182	3.15717e-05	0.00152464	CGAS
ENSG00000074966.10_2	259.253	-0.885632	0.212982	-4.15825	3.20689e-05	0.0015431	TXK
ENSG00000172803.17_2	486.576	0.594657	0.143092	4.15576	3.24204e-05	0.00155444	SNX32
ENSG00000164105.3_2	1232.45	-0.338647	0.0815584	-4.15221	3.29284e-05	0.00157318	SAP30
ENSG00000115368.9_2	1449.84	-0.319505	0.0770039	-4.1492	3.33638e-05	0.00158833	WDR75
ENSG00000133561.15_2	9982.87	-0.372838	0.0898829	-4.14804	3.35334e-05	0.00159076	GIMAP6
ENSG00000184060.10_4	3030.74	0.308431	0.0744272	4.14406	3.41209e-05	0.00160727	ADAP2
ENSG00000108861.8_2	6036.38	0.334773	0.0807837	4.14407	3.41202e-05	0.00160727	DUSP3
ENSG00000140382.14_5	1354.72	-0.214624	0.051831	-4.14085	3.46018e-05	0.00162423	HMG20A
ENSG00000100225.17_4	4304.47	0.14431	0.0349019	4.13473	3.55366e-05	0.0016623	FBXO7
ENSG00000066136.20_3	2646.22	0.150976	0.0366634	4.11788	3.82372e-05	0.00178241	NFYC
ENSG00000161653.10_2	226.121	-0.315472	0.0766981	-4.11317	3.9027e-05	0.00181056	NAGS
ENSG00000176845.12_3	4979.5	0.366941	0.0892222	4.11267	3.91108e-05	0.00181056	METRNL
ENSG00000085511.19_3	2335.6	-0.202226	0.0492195	-4.10866	3.97959e-05	0.00182966	MAP3K4
ENSG00000047056.15_3	3223.36	0.180663	0.0439628	4.10945	3.96596e-05	0.00182966	WDR37
ENSG00000138621.11_3	913.8	0.343234	0.0835649	4.10739	4.00149e-05	0.00183345	PPCDC
ENSG00000162944.10_3	23.3602	-0.95211	0.231901	-4.10568	4.03121e-05	0.00183559	RFTN2
ENSG00000145919.10_2	901.415	-0.20297	0.04945	-4.10454	4.05113e-05	0.00183559	BOD1
ENSG00000165733.7_2	2348.71	-0.225938	0.0550638	-4.10321	4.07453e-05	0.00183559	BMS1
ENSG00000139722.6_5	1201.33	0.286326	0.0697589	4.10452	4.05163e-05	0.00183559	VPS37B
ENSG00000140941.12_2	2710.31	0.328376	0.0800174	4.10381	4.06403e-05	0.00183559	MAP1LC3B
ENSG00000028277.21_5	8985.06	0.340867	0.0831407	4.09989	4.13355e-05	0.00185595	POU2F2
ENSG00000183696.13_2	3102.87	0.321656	0.0785237	4.09629	4.19817e-05	0.00187868	UPP1
ENSG00000106993.11_2	436.862	-0.400063	0.0977484	-4.09279	4.26222e-05	0.00190101	CDC37L1
ENSG00000142207.6_2	1400.09	-0.327466	0.0800617	-4.09017	4.31063e-05	0.00191623	URB1
ENSG00000145198.14_2	20.3959	-1.08211	0.264932	-4.08447	4.41766e-05	0.00195733	VWA5B2
ENSG00000104324.15_5	3754.67	0.242695	0.059485	4.07993	4.50487e-05	0.0019894	CPQ
ENSG00000146592.16_3	4870.98	0.384717	0.0944041	4.07522	4.59714e-05	0.0020235	CREB5
ENSG00000171467.15_5	3623.23	0.256984	0.0630825	4.07378	4.62553e-05	0.00202934	ZNF318
ENSG00000171236.9_3	536.548	0.531605	0.130524	4.07285	4.64408e-05	0.00203084	LRG1
ENSG00000184500.15_3	75.0695	0.733584	0.180151	4.07204	4.66025e-05	0.00203129	PROS1
ENSG00000162777.16_3	2378.02	-0.328037	0.0807503	-4.06237	4.85777e-05	0.00209349	DENND2D
ENSG00000065183.15_2	1478.11	-0.242963	0.0598464	-4.05977	4.91211e-05	0.00209349	WDR3
ENSG00000162923.15_3	7652.04	0.272467	0.0670936	4.061	4.88623e-05	0.00209349	WDR26
ENSG00000233757.6_5	87.1721	-0.439827	0.108323	-4.06033	4.90036e-05	0.00209349	AC092835.1
ENSG00000138399.17_3	1083.46	-0.257386	0.0633497	-4.06294	4.84582e-05	0.00209349	FASTKD1
ENSG00000198042.10_3	751.772	-0.213928	0.0526911	-4.06004	4.90648e-05	0.00209349	MAK16
ENSG00000167173.18_5	12907.8	0.387277	0.09539	4.05994	4.90862e-05	0.00209349	C15orf39
ENSG00000116514.16_3	4656.07	0.273018	0.0673799	4.05192	5.08e-05	0.0021582	RNF19B
ENSG00000108669.16_4	9886.38	0.167777	0.0414252	4.05013	5.11886e-05	0.00216784	CYTH1
ENSG00000163686.14_3	782.036	-0.323642	0.079949	-4.0481	5.16346e-05	0.00217302	ABHD6
ENSG00000188163.7_3	55.9808	0.84344	0.208332	4.04853	5.15397e-05	0.00217302	FAM166A
ENSG00000152433.14_3	61.3213	-0.807332	0.199579	-4.04517	5.22855e-05	0.00219354	ZNF547
ENSG00000157224.15_4	32.1587	-0.71835	0.177664	-4.0433	5.27052e-05	0.00220426	CLDN12
ENSG00000137449.15_2	988.564	0.400052	0.0991282	4.0357	5.44401e-05	0.00224931	CPEB2
ENSG00000128059.8_2	250.193	-0.344067	0.0852687	-4.03509	5.45805e-05	0.00224931	PPAT
ENSG00000232268.6_3	7.79538	-1.41822	0.351487	-4.03492	5.462e-05	0.00224931	OR52I1
ENSG00000070444.14_2	2572.02	0.326774	0.0809548	4.03651	5.42534e-05	0.00224931	MNT
ENSG00000197619.13_4	648.353	-0.312897	0.077496	-4.03759	5.40038e-05	0.00224931	ZNF615
ENSG00000123124.13_2	1786.33	0.323925	0.0804019	4.02883	5.60559e-05	0.00228739	WWP1
ENSG00000185875.12_3	49.8809	-0.717459	0.178069	-4.02911	5.59881e-05	0.00228739	THNSL1
ENSG00000159917.16_4	304.238	-0.418016	0.103745	-4.02927	5.59505e-05	0.00228739	ZNF235
ENSG00000112290.12_3	98.4816	0.953215	0.236671	4.02759	5.63512e-05	0.00229247	WASF1
ENSG00000197057.9_3	67.8409	-1.44545	0.359008	-4.02624	5.66753e-05	0.00229869	DTHD1
ENSG00000169184.5_2	74.0802	1.14821	0.285562	4.02086	5.79852e-05	0.00234473	MN1
ENSG00000168795.4_2	635.908	-0.243177	0.0605164	-4.01836	5.86034e-05	0.00236262	ZBTB5
ENSG00000149294.16_5	67.2496	-0.982466	0.244571	-4.0171	5.89189e-05	0.00236822	NCAM1
ENSG00000122644.12_5	895.014	0.508824	0.126791	4.01308	5.99306e-05	0.00239063	ARL4A
ENSG00000135093.12_4	534.432	0.251115	0.062579	4.01277	6.00106e-05	0.00239063	USP30
ENSG00000167635.11_2	3485.77	-0.201566	0.0502204	-4.01363	5.9791e-05	0.00239063	ZNF146
ENSG00000173145.11_2	722.623	-0.310297	0.0773827	-4.00991	6.0743e-05	0.00241265	NOC3L
ENSG00000118971.7_4	2070.64	-0.593597	0.148096	-4.00818	6.11895e-05	0.00242321	CCND2
ENSG00000133641.17_2	296.224	-0.297136	0.0742124	-4.00386	6.23161e-05	0.00246057	C12orf29
ENSG00000107819.13_2	2404.4	0.25747	0.0643221	4.00282	6.25917e-05	0.0024642	SFXN3
ENSG00000132313.14_4	1096.31	-0.229744	0.0574175	-4.00129	6.2997e-05	0.00247291	MRPL35
ENSG00000243244.6_4	73.057	0.569124	0.142261	4.00056	6.31936e-05	0.00247339	STON1
ENSG00000077684.15_3	2081.59	-0.340681	0.0851781	-3.99963	6.34427e-05	0.00247593	JADE1
ENSG00000135722.8_3	159.907	0.422502	0.105661	3.99865	6.37038e-05	0.00247891	FBXL8
ENSG00000175354.19_4	3784.9	0.207187	0.0518396	3.9967	6.42312e-05	0.00248911	PTPN2
ENSG00000120784.16_4	260.647	-0.639341	0.159983	-3.99631	6.43367e-05	0.00248911	ZFP30
ENSG00000060971.17_3	2787.08	0.250614	0.0627625	3.99306	6.52266e-05	0.00250908	ACAA1
ENSG00000196455.7_2	2435.65	-0.238347	0.0596896	-3.99311	6.52118e-05	0.00250908	PIK3R4
ENSG00000178927.17_4	9038.59	0.229665	0.057558	3.99016	6.60296e-05	0.0025306	CYBC1
ENSG00000197863.8_4	185.33	-0.39352	0.0986345	-3.98968	6.61633e-05	0.0025306	ZNF790
ENSG00000095787.21_4	11107.3	0.156341	0.0392025	3.98804	6.66215e-05	0.00254089	WAC
ENSG00000186654.20_4	183.702	-0.75765	0.190169	-3.98408	6.77426e-05	0.00257633	PRR5
ENSG00000070831.15_5	434.87	0.349738	0.08797	3.97565	7.01878e-05	0.00264369	CDC42
ENSG00000070759.16_2	709.45	0.276078	0.0694315	3.97627	7.00042e-05	0.00264369	TESK2
ENSG00000284024.2_4	1026.16	-0.229322	0.0576899	-3.97508	7.03564e-05	0.00264369	HSPA14
ENSG00000174915.11_2	760.253	0.259977	0.0653668	3.9772	6.97311e-05	0.00264369	PTDSS2
ENSG00000102882.11_4	2692.79	0.303457	0.0763492	3.9746	7.04985e-05	0.00264369	MAPK3
ENSG00000146463.11_3	4611.05	-0.167253	0.0421355	-3.96942	7.20476e-05	0.0026882	ZMYM4
ENSG00000198885.9_4	81.6684	-0.883836	0.222668	-3.96929	7.20859e-05	0.0026882	ITPRIPL1
ENSG00000134440.11_3	9762.27	-0.170841	0.043048	-3.96862	7.22895e-05	0.00268833	NARS
ENSG00000156239.11_3	166.942	-0.56775	0.143127	-3.96675	7.28591e-05	0.00270203	N6AMT1
ENSG00000141012.12_3	2301.87	0.316774	0.0798832	3.96547	7.32512e-05	0.00270908	GALNS
ENSG00000151694.13_3	4708.18	0.22833	0.0576442	3.96103	7.46262e-05	0.00275235	ADAM17
ENSG00000101460.12_2	59.8788	0.58554	0.148016	3.95594	7.62353e-05	0.002804	MAP1LC3A
ENSG00000147439.12_2	1091.89	0.220577	0.0558164	3.95183	7.75571e-05	0.00282501	BIN3
ENSG00000150045.11_3	183.987	-1.25953	0.318743	-3.95154	7.76484e-05	0.00282501	KLRF1
ENSG00000166428.13_3	1040.85	-0.635684	0.160832	-3.95247	7.73488e-05	0.00282501	PLD4
ENSG00000180257.13_3	541.001	-0.347172	0.0878504	-3.95185	7.75481e-05	0.00282501	ZNF816
ENSG00000115738.9_2	3695.26	0.490277	0.124127	3.9498	7.82152e-05	0.00283794	ID2
ENSG00000128881.16_4	2300.52	0.208282	0.0527726	3.94678	7.92096e-05	0.00286628	TTBK2
ENSG00000132694.18_2	10230.7	0.185317	0.0469827	3.94436	8.00147e-05	0.00288763	ARHGEF11
ENSG00000149474.13_5	818.758	-0.206368	0.0523446	-3.9425	8.06372e-05	0.00290229	KAT14
ENSG00000138161.13_3	42.0661	-0.713373	0.181077	-3.9396	8.16163e-05	0.00292885	CUZD1
ENSG00000083844.10_4	3044.87	-0.193486	0.0491202	-3.93903	8.18114e-05	0.00292885	ZNF264
ENSG00000137216.18_2	1078.73	0.222889	0.0565968	3.93819	8.2097e-05	0.00293126	TMEM63B
ENSG00000172840.6_3	53.5433	-0.760541	0.193182	-3.93692	8.25355e-05	0.00293909	PDP2
ENSG00000114316.12_4	5019.98	0.23752	0.060342	3.93623	8.27716e-05	0.00293971	USP4
ENSG00000148841.16_3	4478.31	0.297218	0.0755296	3.93512	8.31538e-05	0.00294549	ITPRIP
ENSG00000159674.11_3	454.021	-1.0112	0.257021	-3.93431	8.34366e-05	0.00294773	SPON2
ENSG00000188229.5_2	2750.41	0.295133	0.0750515	3.93241	8.40978e-05	0.00296329	TUBB4B
ENSG00000134962.6_2	60.3685	0.621796	0.158221	3.92993	8.49719e-05	0.00297845	KLB
ENSG00000136997.17_5	1513.41	-0.500536	0.127355	-3.93025	8.48583e-05	0.00297845	MYC
ENSG00000185730.7_3	284.683	-0.456238	0.116215	-3.92582	8.64346e-05	0.00301399	ZNF696
ENSG00000134627.11_3	514.136	0.243852	0.0621129	3.92595	8.6388e-05	0.00301399	PIWIL4
ENSG00000163803.12_5	1858.56	0.432043	0.110178	3.92133	8.80603e-05	0.00305481	PLB1
ENSG00000144381.16_3	5144.25	-0.258448	0.0658983	-3.92193	8.78443e-05	0.00305481	HSPD1
ENSG00000213793.5_3	648.493	-0.281768	0.0720352	-3.91153	9.17128e-05	0.00317331	ZNF888
ENSG00000164442.9_3	5609.28	-0.360039	0.0921093	-3.90882	9.27473e-05	0.00320085	CITED2
ENSG00000112029.9_3	212.002	-0.405063	0.103688	-3.90656	9.36209e-05	0.00322272	FBXO5
ENSG00000150681.9_2	4393.9	-0.29477	0.0755136	-3.90354	9.47964e-05	0.00323845	RGS18
ENSG00000134109.10_2	4717.47	0.1717	0.0439858	3.90353	9.48014e-05	0.00323845	EDEM1
ENSG00000167333.12_4	495.145	-0.288212	0.0738301	-3.90372	9.47244e-05	0.00323845	TRIM68
ENSG00000241127.7_4	131.113	-0.484101	0.124146	-3.89944	9.64151e-05	0.00328521	YAE1
ENSG00000116786.12_4	4855.85	0.202435	0.051929	3.8983	9.68714e-05	0.0032924	PLEKHM2
ENSG00000170234.12_2	2802.16	-0.18255	0.0468569	-3.8959	9.78353e-05	0.00331677	PWWP2A
ENSG00000177000.12_6	4367.88	0.308973	0.0793456	3.89402	9.85963e-05	0.00333415	MTHFR
ENSG00000258102.3_3	43.3061	1.07295	0.275628	3.89275	9.91138e-05	0.00334322	MAP1LC3B2
ENSG00000198952.8_2	6357.24	-0.407251	0.10471	-3.88933	0.000100522	0.00335433	SMG5
ENSG00000104660.18_4	2705.73	-0.311565	0.0801008	-3.88966	0.000100383	0.00335433	LEPROTL1
ENSG00000137094.14_4	178.412	-0.602464	0.154858	-3.89042	0.00010007	0.00335433	DNAJB5
ENSG00000077420.15_3	5524.74	0.265808	0.0683373	3.88965	0.000100389	0.00335433	APBB1IP
ENSG00000197483.9_3	541.711	0.361765	0.093039	3.88832	0.000100942	0.00335433	ZNF628
ENSG00000100055.20_3	14952.5	0.263824	0.0678416	3.88882	0.000100732	0.00335433	CYTH4
ENSG00000125630.15_2	1235.41	-0.290372	0.0747286	-3.88569	0.000102039	0.00338241	POLR1B
ENSG00000175591.11_3	1528	-0.458264	0.118056	-3.88175	0.000103709	0.00342928	P2RY2
ENSG00000118985.15_2	848.667	0.208579	0.0537418	3.88113	0.000103974	0.00342961	ELL2
ENSG00000163660.11_2	8696.49	0.443297	0.114272	3.87931	0.000104755	0.00343008	CCNL1
ENSG00000112146.16_3	3021.19	0.232133	0.0598313	3.8798	0.000104542	0.00343008	FBXO9
ENSG00000123358.19_4	1214.24	0.840403	0.216637	3.87932	0.00010475	0.00343008	NR4A1
ENSG00000161647.18_3	45.8236	0.741185	0.191162	3.87726	0.00010564	0.00345065	MPP3
ENSG00000139651.10_2	2042.58	-0.180461	0.0465956	-3.87293	0.000107537	0.00350408	ZNF740
ENSG00000168301.12_3	506.44	-0.240347	0.0622527	-3.86083	0.000113005	0.00366447	KCTD6
ENSG00000139974.15_3	297.727	0.386413	0.100079	3.86107	0.000112891	0.00366447	SLC38A6
ENSG00000167395.10_4	3550.07	-0.212938	0.0552084	-3.85699	0.000114794	0.00371352	ZNF646
ENSG00000081177.18_3	642.334	-0.234983	0.0610099	-3.85155	0.000117371	0.00378776	EXD2
ENSG00000198863.7_3	1941.77	-0.1848	0.0480092	-3.84926	0.000118474	0.00381417	RUNDC1
ENSG00000066135.12_4	1345.26	-0.159226	0.0414166	-3.84449	0.000120804	0.00387987	KDM4A
ENSG00000179409.10_5	1015.59	-0.221765	0.0577506	-3.84005	0.00012301	0.0039413	GEMIN4
ENSG00000183921.7_2	18.4989	0.97361	0.253865	3.83515	0.000125486	0.00401106	SDR42E2
ENSG00000182606.14_4	5690.41	0.17111	0.0446295	3.83401	0.000126072	0.00402023	TRAK1
ENSG00000159110.19_3	219.25	0.469574	0.122526	3.83245	0.000126871	0.00403614	IFNAR2
ENSG00000183784.7_3	153.004	0.486662	0.127212	3.82559	0.000130461	0.00414052	C9orf66
ENSG00000100139.13_3	1242.84	0.248126	0.0648963	3.82343	0.00013161	0.00416713	MICALL1
ENSG00000105835.11_3	9913.92	0.717115	0.187625	3.82206	0.000132342	0.00418044	NAMPT
ENSG00000124074.11_2	319.167	0.237006	0.062034	3.82057	0.000133141	0.00419583	ENKD1
ENSG00000185947.14_3	3030.13	0.389566	0.102037	3.81788	0.000134606	0.00423204	ZNF267
ENSG00000143493.12_3	946.875	-0.245778	0.0644092	-3.81588	0.000135697	0.0042564	INTS7
ENSG00000227500.9_2	1049.48	0.356702	0.0936764	3.80781	0.000140201	0.00438741	SCAMP4
ENSG00000172765.17_5	1636.65	0.194238	0.0510633	3.80386	0.000142458	0.00443647	TMCC1
ENSG00000110080.18_3	559.902	0.239123	0.0628613	3.80398	0.000142391	0.00443647	ST3GAL4
ENSG00000159055.3_2	190.704	-0.337774	0.0888098	-3.80334	0.00014276	0.00443647	MIS18A
ENSG00000162772.16_5	326.222	0.690596	0.181761	3.79946	0.00014501	0.00449598	ATF3
ENSG00000164338.9_3	656.129	-0.202638	0.0533846	-3.79581	0.000147159	0.00454405	UTP15
ENSG00000136875.12_2	2152.33	-0.20415	0.0537849	-3.79568	0.000147237	0.00454405	PRPF4
ENSG00000170684.8_3	317.425	0.535304	0.141217	3.79066	0.000150248	0.00462634	ZNF296
ENSG00000183309.11_3	1286.01	-0.20076	0.0529719	-3.78992	0.000150695	0.00462947	ZNF623
ENSG00000167632.15_4	2601.34	0.218658	0.0577693	3.78502	0.000153698	0.00471094	TRAPPC9
ENSG00000070010.18_6	1301.55	0.18541	0.0490148	3.78273	0.000155118	0.00474364	UFD1
ENSG00000145819.16_5	13628.4	0.208733	0.0551977	3.78156	0.000155849	0.00475374	ARHGAP26
ENSG00000166446.14_3	1114.73	0.383921	0.101538	3.78107	0.000156156	0.00475374	CDYL2
ENSG00000116604.17_4	4850.1	0.276515	0.0731558	3.77981	0.000156946	0.00476698	MEF2D
ENSG00000256591.5_6	133.27	0.603464	0.159782	3.7768	0.000158854	0.00481403	AP003108.2
ENSG00000180891.12_3	1319.55	0.264891	0.0701796	3.77447	0.000160347	0.00483415	CUEDC1
ENSG00000105639.18_3	6479.13	0.462444	0.122538	3.77389	0.000160721	0.00483415	JAK3
ENSG00000088876.11_3	315.638	-0.269148	0.0713255	-3.77352	0.000160958	0.00483415	ZNF343
ENSG00000080189.14_4	2832.19	0.150946	0.04	3.77365	0.000160876	0.00483415	SLC35C2
ENSG00000058729.10_3	1032.51	-0.271869	0.0720841	-3.77156	0.000162231	0.00483988	RIOK2
ENSG00000146223.14_2	4922.02	-0.156956	0.0416068	-3.77237	0.000161704	0.00483988	RPL7L1
ENSG00000168066.20_4	10093.7	0.208886	0.0553828	3.77167	0.00016216	0.00483988	SF1
ENSG00000166946.13_3	4776.23	0.160593	0.0426094	3.76895	0.000163935	0.00487989	CCNDBP1
ENSG00000154027.18_3	69.3116	-0.959009	0.2547	-3.76524	0.000166388	0.00493103	AK5
ENSG00000168229.3_3	102.634	-1.17289	0.311475	-3.76559	0.000166156	0.00493103	PTGDR
ENSG00000213085.9_5	46.6787	0.733043	0.194821	3.76264	0.000168127	0.00497159	CFAP45
ENSG00000172543.7_4	787.759	-1.34792	0.35839	-3.76104	0.000169206	0.00498156	CTSW
ENSG00000141480.17_2	23337.6	0.168748	0.0448643	3.7613	0.000169035	0.00498156	ARRB2
ENSG00000149016.15_4	263.086	-0.423434	0.112692	-3.75745	0.000171653	0.00504255	TUT1
ENSG00000184203.7_3	2983.72	0.183838	0.0489559	3.75517	0.000173225	0.0050776	PPP1R2
ENSG00000015153.14_3	982.412	0.310553	0.0827566	3.75261	0.000175003	0.00511258	YAF2
ENSG00000126246.9_5	224.394	0.52504	0.139923	3.75236	0.00017518	0.00511258	IGFLR1
ENSG00000162623.15_2	985.085	-0.262598	0.0700456	-3.74896	0.00017757	0.00512662	TYW3
ENSG00000149308.16_3	2174.72	-0.210008	0.0559967	-3.75037	0.000176575	0.00512662	NPAT
ENSG00000109971.13_5	47233	-0.294842	0.0786297	-3.74975	0.000177013	0.00512662	HSPA8
ENSG00000054983.16_4	3617.9	0.272751	0.0727471	3.7493	0.000177327	0.00512662	GALC
ENSG00000220205.8_4	1224.7	0.32591	0.0869074	3.75008	0.000176776	0.00512662	VAMP2
ENSG00000146828.17_3	9499.65	0.230485	0.061531	3.74584	0.000179788	0.00514639	SLC12A9
ENSG00000198642.6_3	2829.9	-0.25387	0.0677676	-3.74619	0.000179541	0.00514639	KLHL9
ENSG00000153487.12_2	1577.5	0.272033	0.0726194	3.74601	0.000179667	0.00514639	ING1
ENSG00000103264.17_3	755.543	-0.340606	0.0909084	-3.74669	0.000179181	0.00514639	FBXO31
ENSG00000141837.19_3	35.8433	1.06175	0.283539	3.74465	0.000180648	0.00516	CACNA1A
ENSG00000134830.5_4	2284.36	0.265631	0.0709822	3.74222	0.000182402	0.00519904	C5AR2
ENSG00000121067.17_5	3929.58	-0.227226	0.0607725	-3.73895	0.000184787	0.00525586	SPOP
ENSG00000163636.10_3	3727.12	0.127723	0.0341716	3.73769	0.000185716	0.00527111	PSMD6
ENSG00000181523.12_2	3198.66	0.356912	0.0955069	3.73702	0.000186211	0.00527401	SGSH
ENSG00000107789.15_2	624.909	-0.249405	0.0667634	-3.73565	0.000187234	0.00529183	MINPP1
ENSG00000163528.12_4	609.049	-0.266859	0.0714651	-3.73412	0.000188375	0.00531289	CHCHD4
ENSG00000077152.10_3	22.7284	-0.835601	0.224126	-3.72827	0.000192802	0.00542633	UBE2T
ENSG00000145945.6_4	245.386	-0.46514	0.124795	-3.72724	0.00019359	0.00543712	FAM50B
ENSG00000119522.16_3	5434.87	0.249669	0.0670613	3.723	0.000196869	0.00551768	DENND1A
ENSG00000185650.9_3	8884.9	0.351247	0.0943976	3.72093	0.000198493	0.00555161	ZFP36L1
ENSG00000120594.16_2	24026.6	0.16647	0.0447529	3.71976	0.000199411	0.00555753	PLXDC2
ENSG00000100997.18_3	1595.03	0.246331	0.0662251	3.71961	0.000199533	0.00555753	ABHD12
ENSG00000107968.9_2	1999.77	0.379281	0.102016	3.71785	0.000200925	0.00558472	MAP3K8
ENSG00000278619.4_2	48.1872	-0.506905	0.136372	-3.71708	0.000201536	0.00559013	MRM1
ENSG00000152601.17_4	23642.4	0.144956	0.0390079	3.71607	0.000202349	0.0056011	MBNL1
ENSG00000134247.9_2	520.447	0.867222	0.233427	3.71517	0.000203065	0.00560656	PTGFRN
ENSG00000112796.9_2	26.1289	-1.31199	0.353181	-3.71478	0.000203381	0.00560656	ENPP5
ENSG00000107341.4_2	5754.86	0.240737	0.0649131	3.70861	0.000208397	0.00572852	UBE2R2
ENSG00000173825.6_2	231.715	-0.484497	0.130652	-3.7083	0.000208659	0.00572852	TIGD3
ENSG00000171631.14_5	113.249	1.06995	0.288793	3.70492	0.000211457	0.0057935	P2RY6
ENSG00000173264.14_3	628.585	0.239724	0.0648792	3.69492	0.000219954	0.00601403	GPR137
ENSG00000131462.7_2	270.844	-0.232195	0.0628516	-3.69433	0.000220469	0.00601583	TUBG1
ENSG00000108654.14_4	19753.5	0.25507	0.0690851	3.69211	0.000222403	0.0060563	DDX5
ENSG00000246705.4_3	1175.74	0.276891	0.0750823	3.68783	0.00022617	0.00614643	H2AFJ
ENSG00000116922.14_4	396.169	-0.301372	0.0817748	-3.68539	0.000228353	0.0061559	C1orf109
ENSG00000186106.11_3	408.609	-0.275578	0.074771	-3.68563	0.000228136	0.0061559	ANKRD46
ENSG00000166289.5_2	160.736	-1.23492	0.335075	-3.6855	0.000228258	0.0061559	PLEKHF1
ENSG00000186020.12_4	385.201	-0.339703	0.0921702	-3.6856	0.000228165	0.0061559	ZNF529
ENSG00000141504.11_2	2652.46	0.207785	0.0563895	3.68482	0.000228869	0.00615744	SAT2
ENSG00000167553.15_3	593.673	0.319214	0.0866805	3.68265	0.000230824	0.00619763	TUBA1C
ENSG00000107371.12_3	632.499	-0.223192	0.0606289	-3.68127	0.000232073	0.00620444	EXOSC3
ENSG00000139178.10_4	2097.42	0.349084	0.094838	3.68084	0.000232464	0.00620444	C1RL
ENSG00000254004.6_2	536.965	-0.288286	0.0783153	-3.6811	0.000232233	0.00620444	ZNF260
ENSG00000143633.12_4	677.736	-0.259978	0.0706698	-3.67877	0.000234357	0.00624256	C1orf131
ENSG00000167085.11_4	1722.04	-0.238363	0.0648436	-3.67597	0.000236946	0.00629901	PHB
ENSG00000092068.19_4	36.2998	-1.03801	0.282622	-3.67279	0.000239918	0.00635287	SLC7A8
ENSG00000152439.12_4	192.289	-0.366629	0.099811	-3.67324	0.000239499	0.00635287	ZNF773
ENSG00000100219.16_5	7010.8	-0.251007	0.0684061	-3.66937	0.000243153	0.00642586	XBP1
ENSG00000122188.12_2	140.79	-1.01088	0.275938	-3.66344	0.000248851	0.006561	LAX1
ENSG00000075407.18_3	916.966	-0.244614	0.0667791	-3.66303	0.000249245	0.006561	ZNF37A
ENSG00000085117.11_4	1291.41	0.375274	0.10249	3.66158	0.000250669	0.00658559	CD82
ENSG00000168806.7_2	317.009	-0.307777	0.0840699	-3.66097	0.000251265	0.00658835	LCMT2
ENSG00000196417.12_3	941.275	-0.294763	0.0805316	-3.66022	0.000252001	0.00659478	ZNF765
ENSG00000105136.20_3	265.445	-0.390777	0.106875	-3.65639	0.000255793	0.00668097	ZNF419
ENSG00000118655.5_3	1017.79	-0.240697	0.0658472	-3.65538	0.000256801	0.00669429	DCLRE1B
ENSG00000272899.3_6	83.636	0.523638	0.143272	3.65485	0.00025733	0.00669507	ATP6V1FNB
ENSG00000156502.13_3	695.093	-0.255297	0.0698929	-3.65268	0.000259513	0.00673881	SUPV3L1
ENSG00000162496.8_2	112.454	-0.753842	0.206593	-3.64893	0.000263332	0.00682478	DHRS3
ENSG00000180855.15_3	111.688	-0.476018	0.130569	-3.64572	0.000266641	0.00689723	ZNF443
ENSG00000203710.11_4	8067.79	0.496534	0.136225	3.64496	0.000267429	0.00690431	CR1
ENSG00000168758.10_3	329.876	-0.458136	0.125743	-3.64344	0.000269021	0.00691793	SEMA4C
ENSG00000120029.12_3	2074.27	0.154815	0.0424988	3.64281	0.000269679	0.00691793	ARMH3
ENSG00000137656.11_3	1357.53	-0.295454	0.0811134	-3.64249	0.000270018	0.00691793	BUD13
ENSG00000176105.13_3	50.7683	-1.26282	0.346589	-3.64358	0.000268872	0.00691793	YES1
ENSG00000012223.12_3	37.6158	2.28695	0.628694	3.63762	0.00027517	0.00703067	LTF
ENSG00000181481.13_3	3753.13	0.211901	0.058257	3.63734	0.000275466	0.00703067	RNF135
ENSG00000108506.12_4	1111.64	-0.230758	0.0634862	-3.63477	0.000278231	0.00708776	INTS2
ENSG00000159885.13_3	105.126	-0.507053	0.139525	-3.63413	0.000278924	0.00709195	ZNF222
ENSG00000152291.13_2	27089.3	0.154794	0.0426084	3.63295	0.000280197	0.00711085	TGOLN2
ENSG00000118496.4_2	1554.69	-0.269342	0.0741833	-3.63077	0.000282581	0.00715783	FBXO30
ENSG00000137414.5_2	1631.4	0.274186	0.0756114	3.62625	0.000287569	0.00727047	FAM8A1
ENSG00000114648.11_2	4339.11	-0.12039	0.0332342	-3.62247	0.000291805	0.00736369	KLHL18
ENSG00000110172.11_2	1431.27	-0.299803	0.082846	-3.6188	0.00029597	0.00743346	CHORDC1
ENSG00000075856.11_4	3770.21	-0.161516	0.0446266	-3.61926	0.000295441	0.00743346	SART3
ENSG00000183597.15_2	1778.89	0.192687	0.0532495	3.61857	0.000296231	0.00743346	TANGO2
ENSG00000125901.5_2	860.798	-0.268682	0.074322	-3.61511	0.00030022	0.00751951	MRPS26
ENSG00000092978.10_2	952.63	-0.224929	0.0622827	-3.61142	0.000304527	0.00761316	GPATCH2
ENSG00000179921.14_2	3315.95	-0.348229	0.0964502	-3.61046	0.000305659	0.00762727	GPBAR1
ENSG00000165832.5_2	517.909	-0.248398	0.0688276	-3.60898	0.000307398	0.00764935	TRUB1
ENSG00000111727.11_3	1116.34	-0.29385	0.0814271	-3.60874	0.000307683	0.00764935	HCFC2
ENSG00000100902.10_5	620.741	0.272797	0.0756991	3.60371	0.000313712	0.00778481	PSMA6
ENSG00000163661.3_2	298.744	-0.498622	0.138459	-3.60122	0.000316727	0.00783304	PTX3
ENSG00000092067.5_2	249.611	-0.383444	0.106493	-3.60066	0.000317406	0.00783304	CEBPE
ENSG00000176476.8_2	785.967	-0.250793	0.069649	-3.60082	0.000317219	0.00783304	SGF29
ENSG00000166949.15_3	2571.88	0.290317	0.0806541	3.59953	0.000318791	0.00785278	SMAD3
ENSG00000152782.16_2	95.6142	-0.450011	0.125172	-3.59514	0.000324223	0.00792871	PANK1
ENSG00000152484.13_2	1759.12	0.207247	0.0576542	3.59465	0.000324826	0.00792871	USP12
ENSG00000180917.17_3	2271.24	-0.275082	0.0765029	-3.59571	0.000323506	0.00792871	CMTR2
ENSG00000040633.12_3	2385.46	-0.274616	0.0763921	-3.59482	0.000324621	0.00792871	PHF23
ENSG00000007237.18_4	27862	0.180754	0.0502638	3.5961	0.000323021	0.00792871	GAS7
ENSG00000119508.17_2	23.0787	1.16049	0.322916	3.5938	0.000325891	0.00794026	NR4A3
ENSG00000139112.10_3	1677.66	0.414726	0.115422	3.59313	0.000326724	0.00794613	GABARAPL1
ENSG00000104228.12_2	1075.77	-0.246914	0.0687395	-3.59202	0.00032812	0.00795128	TRIM35
ENSG00000198182.12_3	68.23	-0.615907	0.171454	-3.59226	0.000327821	0.00795128	ZNF607
ENSG00000167981.6_3	341.776	-0.277815	0.0773672	-3.59086	0.000329593	0.0079726	ZNF597
ENSG00000134262.12_2	898.43	-0.240115	0.0669274	-3.58769	0.000333615	0.00805537	AP4B1
ENSG00000115758.12_4	1692.5	0.260862	0.0727332	3.58655	0.000335078	0.00806169	ODC1
ENSG00000133818.13_3	35.4128	-1.15561	0.322206	-3.58657	0.000335061	0.00806169	RRAS2
ENSG00000106608.16_4	989.975	-0.15423	0.0430181	-3.58523	0.000336786	0.00808828	URGCP
ENSG00000131876.16_3	980.103	0.293412	0.0818706	3.58385	0.000338563	0.00811645	SNRPA1
ENSG00000030419.16_4	332.993	-1.27583	0.356283	-3.58096	0.000342337	0.00817771	IKZF2
ENSG00000102870.5_2	1163.01	-0.183853	0.0513393	-3.58114	0.000342101	0.00817771	ZNF629
ENSG00000166171.12_2	279.568	0.282384	0.0788742	3.58018	0.000343359	0.00818755	DPCD
ENSG00000130813.17_5	1026.13	0.278726	0.077864	3.57965	0.000344061	0.00818974	C19orf66
ENSG00000151131.10_4	592.502	-0.360204	0.100661	-3.57839	0.000345713	0.0082145	C12orf45
ENSG00000110852.4_3	2154.04	0.261684	0.0732276	3.57356	0.000352155	0.0083528	CLEC2B
ENSG00000111642.15_4	900.665	0.207815	0.0581701	3.57253	0.00035355	0.00837108	CHD4
ENSG00000055208.18_4	4688.36	0.181152	0.0507455	3.5698	0.00035725	0.00844381	TAB2
ENSG00000167562.12_3	833.433	-0.282122	0.0790486	-3.56897	0.000358391	0.00845589	ZNF701
ENSG00000125384.6_2	3460.86	0.351757	0.0986116	3.56709	0.000360968	0.00850174	PTGER2
ENSG00000257704.3_2	244.21	0.328971	0.092258	3.56578	0.000362777	0.0085294	INAFM1
ENSG00000172086.7_2	1464.5	-0.274012	0.076855	-3.56531	0.00036342	0.00852957	KRCC1
ENSG00000122877.15_4	899.832	1.57519	0.442142	3.56263	0.000367156	0.00858723	EGR2
ENSG00000170468.7_2	671.21	-0.233419	0.065513	-3.56294	0.00036673	0.00858723	RIOX1
ENSG00000204160.11_4	2405.03	0.228674	0.0642127	3.5612	0.000369158	0.00861904	ZDHHC18
ENSG00000109332.19_5	17604.9	0.178532	0.0501753	3.55817	0.000373451	0.00870413	UBE2D3
ENSG00000203326.11_3	531.301	-0.404026	0.113593	-3.55679	0.00037541	0.00873462	ZNF525
ENSG00000087266.15_5	17877.1	0.259165	0.0728914	3.5555	0.000377265	0.0087626	SH3BP2
ENSG00000196843.15_2	2553.18	0.233151	0.0655922	3.55455	0.000378632	0.00876788	ARID5A
ENSG00000112996.10_3	1688.67	-0.15034	0.0422977	-3.55434	0.000378936	0.00876788	MRPS30
ENSG00000137168.7_2	335.776	-0.32535	0.0915452	-3.55398	0.000379452	0.00876788	PPIL1
ENSG00000171806.11_3	200.014	-0.467689	0.131634	-3.55295	0.000380933	0.00877188	METTL18
ENSG00000124784.8_2	898.86	-0.204773	0.0576316	-3.55313	0.000380671	0.00877188	RIOK1
ENSG00000120526.10_2	859.651	-0.255236	0.0718469	-3.5525	0.000381585	0.00877188	NUDCD1
ENSG00000104356.10_3	380.081	-0.258958	0.072953	-3.54966	0.000385731	0.00885203	POP1
ENSG00000111530.12_4	5790.52	-0.164887	0.0464879	-3.54689	0.000389805	0.00893026	CAND1
ENSG00000158050.4_2	798.772	0.9309	0.262493	3.54639	0.000390554	0.00893218	DUSP2
ENSG00000167595.15_5	507.82	0.31641	0.0892623	3.54473	0.000393023	0.00897335	PROSER3
ENSG00000187607.15_4	125.206	-0.474492	0.133881	-3.54414	0.000393893	0.00897795	ZNF286A
ENSG00000275793.1_3	111.494	-0.550512	0.155362	-3.54342	0.000394976	0.00898737	RIMBP3
ENSG00000164631.18_2	1692.08	-0.270948	0.0764935	-3.54211	0.000396946	0.00901692	ZNF12
ENSG00000198453.12_4	274.607	-0.280656	0.0792725	-3.54039	0.000399529	0.00904546	ZNF568
ENSG00000189164.14_2	185.7	-0.331463	0.0936237	-3.54038	0.00039955	0.00904546	ZNF527
ENSG00000099860.8_3	2957.74	0.42861	0.121153	3.53777	0.000403529	0.00912016	GADD45B
ENSG00000072609.17_4	5122.45	0.147441	0.041688	3.53677	0.00040506	0.00913432	CHFR
ENSG00000047578.12_6	1765.49	0.177849	0.0502901	3.53647	0.000405516	0.00913432	KIAA0556
ENSG00000183864.4_3	3162.27	-0.227289	0.0643143	-3.53404	0.000409263	0.00920327	TOB2
ENSG00000179593.15_2	349.635	-1.01964	0.288679	-3.53209	0.000412287	0.00925579	ALOX15B
ENSG00000259529.1_6	207.459	0.600142	0.169933	3.53164	0.000412992	0.00925613	AL136295.5
ENSG00000135766.8_2	3917.8	0.171647	0.0486377	3.5291	0.000416977	0.0093157	EGLN1
ENSG00000100453.12_3	520.108	-1.52696	0.432681	-3.52906	0.000417038	0.0093157	GZMB
ENSG00000124459.11_2	980.517	-0.198776	0.0563394	-3.52819	0.000418409	0.00933081	ZNF45
ENSG00000103356.15_3	608.705	-0.28365	0.0804504	-3.52578	0.000422237	0.00940055	EARS2
ENSG00000121903.14_2	189.112	-0.316571	0.0898053	-3.52508	0.000423349	0.0094097	ZSCAN20
ENSG00000263002.7_2	508.943	-0.332477	0.0944069	-3.52174	0.000428722	0.00951339	ZNF234
ENSG00000106344.8_3	1592.82	-0.179793	0.0510949	-3.51881	0.000433486	0.00958318	RBM28
ENSG00000160404.17_2	1772.28	0.23463	0.0666849	3.51849	0.000434009	0.00958318	TOR2A
ENSG00000148339.12_5	1082.44	0.458342	0.130244	3.51911	0.000432999	0.00958318	SLC25A25
ENSG00000025039.14_2	1597.69	0.325587	0.0925689	3.51724	0.000436062	0.0096127	RRAGD
ENSG00000268173.3_6	9.69708	1.79018	0.509294	3.51502	0.000439726	0.00967758	AC007192.1
ENSG00000133961.20_5	10372.1	0.146627	0.0417299	3.51372	0.000441874	0.00970894	NUMB
ENSG00000185477.4_2	1706.29	0.414395	0.117972	3.51267	0.000443635	0.00973169	GPRIN3
ENSG00000116815.15_4	1526.27	0.266149	0.0758269	3.50995	0.000448195	0.00981429	CD58
ENSG00000197128.11_3	398.109	-0.379688	0.108187	-3.50955	0.000448862	0.00981429	ZNF772
ENSG00000153201.15_2	11754.5	-0.153635	0.0437926	-3.50824	0.000451074	0.00984497	RANBP2
ENSG00000122882.10_3	1648.83	0.119513	0.0340754	3.50731	0.000452666	0.00984497	ECD
ENSG00000157890.17_3	78.9845	-0.765095	0.218163	-3.50699	0.000453199	0.00984497	MEGF11
ENSG00000101624.10_3	243.041	-0.215063	0.0613095	-3.50783	0.000451785	0.00984497	CEP76
ENSG00000187098.15_4	729.205	0.318591	0.0908834	3.50549	0.000455765	0.00988473	MITF
ENSG00000111796.3_2	229.192	-1.34111	0.382636	-3.50493	0.000456734	0.00988977	KLRB1
ENSG00000132405.18_4	5560.46	0.161103	0.0459892	3.50306	0.000459944	0.00994323	TBC1D14
ENSG00000110395.6_4	11906.1	0.200915	0.057363	3.50252	0.000460874	0.00994733	CBL
ENSG00000011376.10_5	1052.11	-0.192875	0.0551619	-3.49653	0.000471354	0.0101475	LARS2
ENSG00000138835.22_4	2766.62	-0.323466	0.0925153	-3.49635	0.000471662	0.0101475	RGS3
ENSG00000167193.7_2	3405.43	-0.184818	0.0528866	-3.49461	0.000474757	0.0101978	CRK
ENSG00000090061.17_4	637.417	0.406927	0.116563	3.49105	0.000481134	0.0103018	CCNK
ENSG00000179335.18_3	5052.11	0.188629	0.0540295	3.49122	0.000480813	0.0103018	CLK3
ENSG00000133706.17_2	5492.48	-0.144372	0.0413847	-3.48853	0.000485676	0.0103667	LARS
ENSG00000147454.13_2	2311.46	0.277209	0.0794729	3.48809	0.000486481	0.0103667	SLC25A37
ENSG00000137054.15_2	588.258	-0.279424	0.0800993	-3.48846	0.000485806	0.0103667	POLR1E
ENSG00000120053.11_3	407.306	-0.24439	0.0700852	-3.48704	0.0004884	0.0103746	GOT1
ENSG00000166912.16_2	4057.03	0.151405	0.043419	3.48706	0.000488357	0.0103746	MTMR10
ENSG00000162769.12_2	572.364	-0.349711	0.100318	-3.48601	0.000490288	0.0103983	FLVCR1
ENSG00000176386.8_2	319.4	-0.293551	0.0842551	-3.48408	0.000493832	0.0104569	CDC26
ENSG00000063438.16_4	238.641	2.1991	0.631435	3.48271	0.000496374	0.0104942	AHRR
ENSG00000166689.15_4	48.8902	-0.573699	0.16479	-3.48138	0.000498833	0.0105296	PLEKHA7
ENSG00000158792.15_3	669.116	0.271466	0.077998	3.48042	0.000500628	0.0105509	SPATA2L
ENSG00000148843.14_3	3130.37	-0.191548	0.0550461	-3.47978	0.000501825	0.0105596	PDCD11
ENSG00000106012.17_4	1911.59	0.198084	0.0569345	3.47915	0.000503007	0.0105679	IQCE
ENSG00000134330.18_3	1356.99	0.144685	0.0416012	3.4779	0.000505349	0.010584	IAH1
ENSG00000089737.16_3	6303.62	-0.159819	0.0459519	-3.47796	0.00050525	0.010584	DDX24
ENSG00000108587.15_3	2021.53	-0.135224	0.0388907	-3.47701	0.000507032	0.0106027	GOSR1
ENSG00000018699.12_3	765.519	-0.372309	0.107134	-3.47517	0.000510537	0.0106594	TTC27
ENSG00000084676.15_3	8287.41	0.161567	0.0465143	3.47349	0.000513729	0.0107093	NCOA1
ENSG00000034053.14_5	323.101	-1.24805	0.35939	-3.47271	0.00051524	0.0107242	APBA2
ENSG00000149929.15_2	243.961	-0.274441	0.0790605	-3.47128	0.000517988	0.0107647	HIRIP3
ENSG00000176024.17_5	333.927	-0.428065	0.12337	-3.46976	0.000520932	0.0108091	ZNF613
ENSG00000135424.16_4	96.5629	0.945394	0.272502	3.46931	0.000521798	0.0108104	ITGA7
ENSG00000115998.7_3	604.497	-0.242999	0.0700701	-3.46794	0.000524463	0.0108255	C2orf42
ENSG00000138442.9_2	1038.66	-0.170563	0.0491858	-3.46773	0.000524882	0.0108255	WDR12
ENSG00000172493.20_3	5450.03	0.173739	0.0501068	3.46736	0.000525593	0.0108255	AFF1
ENSG00000197208.5_2	885.922	0.260214	0.0750484	3.46728	0.000525754	0.0108255	SLC22A4
ENSG00000173933.20_4	853.367	0.349201	0.100742	3.46629	0.000527687	0.0108487	RBM4
ENSG00000196923.13_4	1944.91	0.253069	0.073044	3.46461	0.000531008	0.0108968	PDLIM7
ENSG00000184786.5_2	53.997	0.604743	0.174586	3.46387	0.000532462	0.0108968	TCTE3
ENSG00000174788.9_3	51.9309	0.498178	0.143816	3.46399	0.00053222	0.0108968	PCP2
ENSG00000151012.13_2	10.0116	1.13844	0.328935	3.46098	0.000538211	0.0109749	SLC7A11
ENSG00000180336.17_5	44.84	0.536814	0.155091	3.46127	0.000537624	0.0109749	MEIOC
ENSG00000081913.13_3	640.765	0.245108	0.0708256	3.46072	0.000538729	0.0109749	PHLPP1
ENSG00000198517.9_3	595.444	0.3905	0.112857	3.46014	0.000539901	0.0109821	MAFK
ENSG00000189046.10_2	196.554	-0.413286	0.119477	-3.45912	0.000541952	0.0110071	ALKBH2
ENSG00000189430.12_2	43.4715	-0.851549	0.246241	-3.45819	0.000543812	0.0110282	NCR1
ENSG00000145782.12_4	2252.52	0.157727	0.0456473	3.45534	0.000549604	0.0111289	ATG12
ENSG00000103653.16_3	14540.8	0.231255	0.0669427	3.45452	0.000551282	0.011146	CSK
ENSG00000127993.15_4	792.368	-0.183013	0.0530094	-3.45246	0.000555494	0.0112078	RBM48
ENSG00000077348.8_2	746.209	-0.239735	0.0694438	-3.45221	0.000556008	0.0112078	EXOSC5
ENSG00000158691.14_2	349.507	-0.320921	0.0930021	-3.45069	0.000559161	0.0112545	ZSCAN12
ENSG00000126249.7_4	61.0701	-0.447999	0.129881	-3.44931	0.000562023	0.0112952	PDCD2L
ENSG00000158006.13_2	994.521	-0.247361	0.0717872	-3.44575	0.000569474	0.0114278	PAFAH2
ENSG00000145545.11_2	1578.84	0.249357	0.0724176	3.44332	0.000574623	0.0115139	SRD5A1
ENSG00000166226.12_2	3575.53	-0.215969	0.0627496	-3.44175	0.000577961	0.0115635	CCT2
ENSG00000189190.10_4	445.783	-0.407112	0.118387	-3.43883	0.000584225	0.0116715	ZNF600
ENSG00000171453.18_3	529.407	-0.223618	0.065044	-3.43795	0.000586134	0.0116748	POLR1C
ENSG00000157045.8_2	629.707	0.21793	0.0633888	3.43799	0.00058604	0.0116748	NTAN1
ENSG00000115523.16_2	2193.95	-1.17309	0.341602	-3.43407	0.000594584	0.0118256	GNLY
ENSG00000135437.9_3	75.4859	0.624782	0.181979	3.43328	0.000596336	0.0118429	RDH5
ENSG00000156875.13_3	289.76	0.253274	0.0738144	3.43123	0.000600855	0.011845	MFSD14A
ENSG00000144837.8_2	6.1963	1.21461	0.353966	3.43143	0.000600409	0.011845	PLA1A
ENSG00000124575.6_2	2934.24	0.345681	0.100743	3.43133	0.000600624	0.011845	HIST1H1D
ENSG00000136147.17_5	2049.44	0.213823	0.0622986	3.43223	0.000598631	0.011845	PHF11
ENSG00000198858.9_3	3823.74	0.18319	0.0533682	3.43257	0.000597894	0.011845	R3HDM4
ENSG00000149177.12_2	14140.4	0.221787	0.0646572	3.4302	0.000603137	0.0118552	PTPRJ
ENSG00000061273.17_3	4451.51	0.260337	0.0758953	3.43021	0.000603105	0.0118552	HDAC7
ENSG00000182405.5_2	169.161	0.312596	0.0911627	3.42899	0.000605834	0.0118908	PGBD4
ENSG00000181924.6_4	1163.26	-0.173153	0.0505058	-3.42838	0.000607203	0.0119003	COA4
ENSG00000167065.13_5	514.151	0.301768	0.0880592	3.42688	0.000610558	0.0119486	DUSP18
ENSG00000167995.15_2	1806.75	0.342672	0.100007	3.42647	0.000611479	0.0119492	BEST1
ENSG00000189042.13_4	279.356	-0.269041	0.0785366	-3.42568	0.000613266	0.0119667	ZNF567
ENSG00000115486.11_2	1853.89	0.149571	0.0436693	3.42508	0.000614611	0.0119755	GGCX
ENSG00000258311.5_6	64.0626	0.660016	0.192751	3.42419	0.000616631	0.0119801	BLOC1S1-RDH5
ENSG00000160602.13_4	250.388	0.393359	0.114869	3.42441	0.00061614	0.0119801	NEK8
ENSG00000123975.4_2	138.543	-0.503032	0.146994	-3.42213	0.000621337	0.0120541	CKS2
ENSG00000119684.15_3	1270.41	-0.213575	0.0624623	-3.41926	0.00062791	0.0121516	MLH3
ENSG00000069956.11_3	1966.04	0.276195	0.0807854	3.41887	0.000628821	0.0121516	MAPK6
ENSG00000131242.17_3	3643.4	0.304848	0.0891794	3.41837	0.000629981	0.0121516	RAB11FIP4
ENSG00000121406.8_2	401.23	-0.298122	0.087204	-3.41867	0.000629282	0.0121516	ZNF549
ENSG00000180263.13_3	2452.13	-0.252985	0.0741542	-3.41161	0.000645796	0.0124388	FGD6
ENSG00000162924.14_5	4952.7	0.181862	0.0533151	3.41107	0.000647082	0.0124431	REL
ENSG00000172936.13_5	10593.5	0.321277	0.0941957	3.41074	0.000647874	0.0124431	MYD88
ENSG00000130772.13_2	976.977	-0.379444	0.111293	-3.4094	0.00065106	0.0124534	MED18
ENSG00000136536.14_3	6778.91	0.15042	0.0441198	3.40934	0.000651193	0.0124534	2007-03-01
ENSG00000066422.4_2	3766.28	-0.185712	0.0544684	-3.40953	0.000650744	0.0124534	ZBTB11
ENSG00000215717.5_3	4355.4	0.237584	0.0697048	3.40843	0.000653379	0.0124774	TMEM167B
ENSG00000132932.16_2	13.4846	-1.61142	0.472867	-3.40776	0.000654996	0.0124905	ATP8A2
ENSG00000132475.10_3	33920.8	0.228013	0.0669567	3.40537	0.000660733	0.012582	H3F3B
ENSG00000179104.8_2	2117.34	0.239784	0.0704296	3.40459	0.000662626	0.0125969	TMTC2
ENSG00000242028.6_4	201.241	0.366181	0.107565	3.40428	0.00066339	0.0125969	HYPK
ENSG00000188779.10_3	58.9799	0.675026	0.198344	3.4033	0.000665762	0.0126241	SKOR1
ENSG00000146453.12_4	25.3118	-1.8892	0.55523	-3.40256	0.000667574	0.0126406	PNLDC1
ENSG00000167842.15_2	667.106	-0.274175	0.0806242	-3.40065	0.000672255	0.0126934	MIS12
ENSG00000125970.11_4	6029.5	0.141539	0.041618	3.4009	0.000671638	0.0126934	RALY
ENSG00000006194.9_3	2003.07	-0.135405	0.0398323	-3.39939	0.000675366	0.0127343	ZNF263
ENSG00000139517.8_3	364.328	-0.199402	0.0586984	-3.39706	0.000681139	0.0128071	LNX2
ENSG00000124171.8_2	55.7213	-0.585481	0.172335	-3.39733	0.000680459	0.0128071	PARD6B
ENSG00000175216.14_4	3817.34	-0.134421	0.0396069	-3.39388	0.000689092	0.0129385	CKAP5
ENSG00000163879.10_2	21.4637	-0.633726	0.186779	-3.39291	0.000691532	0.0129481	DNALI1
ENSG00000189195.12_5	220.038	0.285526	0.0841518	3.39298	0.000691357	0.0129481	BTBD8
ENSG00000181751.9_2	23.4395	-0.662646	0.19542	-3.39089	0.000696666	0.0129719	C5orf30
ENSG00000106069.22_4	2070.94	0.368582	0.108685	3.39128	0.000695679	0.0129719	CHN2
ENSG00000167633.18_2	9.57297	-1.65569	0.488133	-3.39188	0.000694151	0.0129719	KIR3DL1
ENSG00000090971.4_2	89.0063	0.475229	0.140135	3.39122	0.000695827	0.0129719	NAT14
ENSG00000170633.16_4	582.805	-0.321395	0.0948259	-3.38932	0.000700656	0.0130281	RNF34
ENSG00000113163.16_4	5109.14	0.180626	0.0533199	3.38759	0.000705092	0.0130925	COL4A3BP
ENSG00000168958.19_6	1978.66	0.121627	0.0359199	3.38607	0.000709008	0.013147	MFF
ENSG00000062582.13_3	36.4472	0.783395	0.23149	3.38414	0.000714022	0.0132217	MRPS24
ENSG00000007944.14_2	1834.2	-0.310492	0.0917875	-3.38273	0.000717705	0.0132716	MYLIP
ENSG00000153291.15_2	16.1103	1.04681	0.309706	3.38	0.000724865	0.0133672	SLC25A27
ENSG00000166261.10_3	474.562	-0.217926	0.064469	-3.38032	0.000724021	0.0133672	ZNF202
ENSG00000139436.20_4	4516.02	0.144135	0.0426524	3.37929	0.000726741	0.0133834	GIT2
ENSG00000110713.16_4	7792.93	-0.11297	0.0334406	-3.37824	0.000729524	0.0134162	NUP98
ENSG00000188536.13_3	13.3092	2.07484	0.614478	3.37658	0.000733919	0.0134602	HBA2
ENSG00000140750.16_4	2348.2	0.352219	0.104301	3.37695	0.000732949	0.0134602	ARHGAP17
ENSG00000172432.18_3	3680.29	0.186711	0.0553166	3.37532	0.000737288	0.0135035	GTPBP2
ENSG00000144827.8_2	1588.21	-0.19491	0.0577671	-3.37407	0.000740664	0.0135469	ABHD10
ENSG00000170634.12_3	319.303	0.209625	0.0621558	3.37258	0.000744681	0.0135649	ACYP2
ENSG00000066336.11_2	19186.7	0.231258	0.0685618	3.37299	0.000743572	0.0135649	SPI1
ENSG00000129473.9_5	798.136	0.219507	0.065085	3.37262	0.000744559	0.0135649	BCL2L2
ENSG00000141682.11_2	800.8	0.417346	0.123804	3.37102	0.000748914	0.0136235	PMAIP1
ENSG00000139354.10_5	219.518	0.347589	0.103166	3.36921	0.000753847	0.0136947	GAS2L3
ENSG00000170006.11_3	12111.2	0.218388	0.0648472	3.36774	0.000757874	0.0137174	TMEM154
ENSG00000198298.12_5	89.3504	-0.503191	0.149427	-3.36746	0.000758632	0.0137174	ZNF485
ENSG00000151229.12_3	587.731	0.195575	0.0580813	3.36726	0.000759185	0.0137174	SLC2A13
ENSG00000152193.7_2	500.917	-0.307258	0.0912475	-3.3673	0.000759087	0.0137174	RNF219
ENSG00000143774.16_3	4971.65	0.176951	0.052572	3.36587	0.000763026	0.0137683	GUK1
ENSG00000111785.19_4	545.049	-0.17937	0.0533045	-3.36501	0.000765408	0.0137928	RIC8B
ENSG00000107077.18_4	3541.93	0.145557	0.0432761	3.36345	0.000769755	0.0138344	KDM4C
ENSG00000102893.15_5	4521.95	0.145646	0.0433028	3.36344	0.000769779	0.0138344	PHKB
ENSG00000196214.10_4	1299.41	-0.187878	0.055869	-3.36283	0.000771472	0.0138463	ZNF766
ENSG00000047849.21_5	3585.76	0.180294	0.0536736	3.35907	0.000782039	0.0139613	MAP4
ENSG00000182782.7_2	118.095	0.615932	0.183328	3.35973	0.0007802	0.0139613	HCAR2
ENSG00000066427.22_5	3156.4	-0.145736	0.0433812	-3.35942	0.00078107	0.0139613	ATXN3
ENSG00000181007.8_2	118.071	-0.433208	0.12894	-3.35976	0.000780105	0.0139613	ZFP82
ENSG00000147535.16_4	469.057	0.249017	0.0741509	3.35824	0.000784392	0.0139847	PLPP5
ENSG00000107863.17_4	2831.32	0.242234	0.0721466	3.35752	0.000786446	0.0140027	ARHGAP21
ENSG00000163812.13_3	4147.37	0.108722	0.0323939	3.35626	0.000790044	0.0140295	ZDHHC3
ENSG00000043143.20_3	3483.67	-0.219288	0.0653324	-3.3565	0.000789343	0.0140295	JADE2
ENSG00000101407.12_2	1298.5	-0.171033	0.0509721	-3.35542	0.00079244	0.0140535	TTI1
ENSG00000101782.14_3	6082.52	0.169306	0.0504712	3.35451	0.000795068	0.0140815	RIOK3
ENSG00000186908.14_5	2150.51	0.173161	0.0516292	3.35394	0.000796699	0.0140918	ZDHHC17
ENSG00000165219.21_4	6742.38	-0.109873	0.0327643	-3.35344	0.000798136	0.0140986	GAPVD1
ENSG00000243772.7_3	6.89715	-2.11818	0.631721	-3.35303	0.000799309	0.0141008	KIR2DL3
ENSG00000184497.12_4	166.061	0.45025	0.13431	3.35231	0.000801396	0.0141191	TMEM255B
ENSG00000071794.15_2	543.105	-0.311774	0.0930514	-3.35056	0.000806493	0.0141532	HLTF
ENSG00000113643.8_2	3179.08	-0.204028	0.0608881	-3.35087	0.000805591	0.0141532	RARS
ENSG00000196387.9_2	273.34	-0.343516	0.102508	-3.35112	0.000804854	0.0141532	ZNF140
ENSG00000136813.14_6	7759.05	0.108456	0.0323847	3.349	0.000811052	0.014196	ECPAS
ENSG00000073861.2_2	466.262	-1.33445	0.398461	-3.34901	0.000811013	0.014196	TBX21
ENSG00000161265.14_4	225.505	0.552915	0.165135	3.34827	0.000813183	0.0142148	U2AF1L4
ENSG00000090339.8_2	3213.9	0.357305	0.10676	3.34681	0.000817466	0.0142711	ICAM1
ENSG00000162616.8_3	211.085	-0.347055	0.103718	-3.34615	0.000819406	0.0142864	DNAJB4
ENSG00000100365.14_3	5603.92	0.321669	0.0961903	3.34409	0.000825531	0.0143745	NCF4
ENSG00000072110.13_4	8113.24	0.226486	0.0677707	3.34195	0.000831925	0.0144671	ACTN1
ENSG00000167721.10_3	1277.37	-0.144224	0.0431607	-3.34157	0.00083306	0.0144681	TSR1
ENSG00000113068.9_2	1426.99	0.166379	0.0498242	3.33932	0.000839841	0.014567	PFDN1
ENSG00000188938.16_5	2440.24	0.15009	0.0449575	3.3385	0.000842329	0.0145913	FAM120AOS
ENSG00000213949.8_4	166.086	0.709796	0.212636	3.33808	0.000843588	0.0145943	ITGA1
ENSG00000187783.11_2	38.8397	0.643387	0.192822	3.33669	0.00084783	0.0146488	TMEM72
ENSG00000138434.16_4	7674.13	0.117138	0.035126	3.3348	0.000853615	0.0146934	ITPRID2
ENSG00000188542.9_2	330.414	0.308192	0.0924277	3.33441	0.000854791	0.0146934	DUSP28
ENSG00000112658.7_2	2989.01	0.178364	0.0534882	3.33465	0.000854072	0.0146934	SRF
[truncated: 12,937 more rows]
