# Supplementary material for: Comprehensive epigenomic profiling reveals the extent of disease-specific chromatin states and informs target discovery in ankylosing spondylitis
Source: Cell Genom. 2023 Apr 24;3(6):100306. doi: 10.1016/j.xgen.2023.100306 (PMC10300554; doi:10.1016/j.xgen.2023.100306)
Supplement: Table S4. Differential ATAC-seq peaks between AS patients and HCs in CD4+ T cells, CD8+ T cells, and monocytes, related to Figure 2 — Output of DEseq2 analysis, significant peaks defined as padj <0.05 and FC > 1.5. Spreadsheet sheet name shows the cell type. Peak_location, position of peak; baseMean, normalized count values; log2FoldChange, log2 FC of AS vs. HC; lfcSE, standard error of log2FoldChange; stat, Wald statistic; pvalue, Wald test p-value; padj, Benjamini-Hochberg adjusted p-value; ProxGene, nearest coding gene; Dist, distance to nearest coding gene. [file mmc4.xlsx]

## Sheet: CD4
Table S3: Differential ATAC-seq peaks between AS patients and HC in CD4+ T cells, CD8+ T cells and CD14+ monocytes. Related to Figure 2.
peak_location	baseMean	log2FoldChange	lfcSE	stat	pvalue	padj	ProxGene	Dist
chr10:5734050-5735486	80.7941	0.438012	0.102282	4.28241	1.8488e-05	0.304896	FAM208B	0
chr2:208965053-208966667	37.5129	-1.00268	0.237361	-4.2243	2.39689e-05	0.304896	CRYGD	19663
chr3:45010070-45011701	35.5768	-0.578932	0.135896	-4.26011	2.04327e-05	0.304896	ZDHHC3	0
chr8:129669155-129670680	81.0703	0.529377	0.125004	4.23487	2.2868e-05	0.304896	NA	NA
chr3:13151783-13153206	47.1268	0.514091	0.125915	4.08284	4.44879e-05	0.452727	IQSEC1	37165
chr10:121028039-121029120	273.868	0.491466	0.125107	3.92836	8.55276e-05	0.621688	GRK5	0
chr3:58020035-58021708	73.772	0.453099	0.115034	3.93884	8.18748e-05	0.621688	FLNB	0
chr12:120449570-120452524	233.277	0.425677	0.110126	3.86538	0.000110917	0.657764	BICDL1	0
chr13:100086185-100087409	236.954	0.50204	0.130275	3.8537	0.000116345	0.657764	MIR548AN	27630
chr20:48439327-48440961	118.503	0.453607	0.11878	3.81887	0.000134064	0.682143	SLC9A8	0
chr1:207085495-207087001	54.5964	0.419246	0.111604	3.75655	0.000172269	0.763419	FCMR	0
chr12:51262168-51263394	12.1971	0.964626	0.264579	3.64589	0.000266467	0.763419	TMPRSS12	0
chr20:1310439-1311936	44.4883	0.599041	0.165093	3.6285	0.00028507	0.763419	FKBP1A-SDCBP2	0
chr3:33005001-33006133	97.3906	0.615736	0.168346	3.65755	0.000254633	0.763419	CCR4	8597
chr4:116194896-116196398	19.0623	-0.727121	0.199652	-3.64195	0.000270585	0.763419	NA	NA
chr4:2571774-2573293	70.1211	0.454178	0.121375	3.74194	0.000182609	0.763419	FAM193A	24534
chr5:94416718-94418331	43.5297	-0.660631	0.180479	-3.66043	0.000251788	0.763419	MCTP1	0
chr9:117125245-117126776	68.8436	-0.419687	0.11436	-3.66989	0.000242658	0.763419	AKNA	0
chr9:129767037-129768296	100.575	0.476304	0.128321	3.71183	0.000205769	0.763419	RALGPS1	0
chr1:226877958-226879538	130.274	0.526401	0.146957	3.58201	0.000340965	0.86745	ITPKB	0
chr1:32531468-32532813	39.1859	-0.508898	0.145084	-3.5076	0.000452161	0.890844	KHDRBS1	5007
chr10:32620836-32621896	116.404	0.369957	0.105766	3.49789	0.000468946	0.890844	EPC1	0
chr11:47544913-47546405	95.7364	0.558895	0.159878	3.49576	0.000472717	0.890844	CELF1	0
chr13:58203209-58204685	52.6144	-0.585153	0.167159	-3.50058	0.000464243	0.890844	PCDH17	1103
chr17:40489027-40490171	98.6724	0.491951	0.138979	3.53975	0.000400507	0.890844	STAT3	0
chr3:33426164-33427868	23.9605	-0.558653	0.157689	-3.54275	0.000395973	0.890844	FBXL2	0
chr6:2911167-2912641	49.2211	0.382588	0.109255	3.50179	0.000462152	0.890844	SERPINB9	7620
chr20:40056309-40057644	68.3324	0.469319	0.135371	3.4669	0.00052649	0.909705	CHD6	0
chr3:58101453-58102766	175.899	0.357581	0.10329	3.46191	0.000536361	0.909705	FLNB	0
chr3:71464427-71466803	115.581	0.37995	0.109725	3.46276	0.000534674	0.909705	FOXP1	0
chr1:37942499-37943535	152.528	0.475067	0.137737	3.44908	0.000562501	0.923264	ZC3H12A	0
chr4:40214863-40216361	158.062	0.441012	0.128301	3.43732	0.000587499	0.93416	RHOH	0
chr12:121972069-121973212	89.241	0.550927	0.161098	3.41983	0.00062661	0.937741	KDM2B	0
chr12:99118845-99120340	17.4555	-0.650745	0.190123	-3.42276	0.000619896	0.937741	APAF1	0
chr1:23983846-23984875	13.1818	0.660798	0.194692	3.39407	0.000688616	0.967214	MDS2	16789
chr22:19973678-19975130	58.6815	-0.325678	0.0961189	-3.38828	0.000703331	0.967214	ARVCF	0
chr6:129819641-129821128	62.3362	-0.384732	0.11326	-3.39689	0.000681566	0.967214	LAMA2	0
chr1:179678195-179680006	68.037	0.484275	0.143373	3.37773	0.000730871	0.978636	FAM163A	16908
chr3:45735152-45736585	148.473	0.474302	0.140735	3.37018	0.000751191	0.980053	SACM1L	0
chr1:10002399-10003968	127.279	-0.0872683	0.0881694	-0.98978	0.322282	0.999949	LZIC	0
chr1:10009708-10011645	96.0949	0.0472404	0.0848618	0.556674	0.57775	0.999949	NMNAT1	0
chr1:100150528-100151969	27.0085	-0.303163	0.185769	-1.63193	0.102694	0.999949	PALMD	0
chr1:100172572-100173807	20.2205	-0.198631	0.190884	-1.04059	0.298067	0.999949	FRRS1	451
chr1:100231161-100233022	51.8343	-0.305084	0.143128	-2.13154	0.0330443	0.999949	FRRS1	0
chr1:100249759-100251169	38.1661	-0.0816677	0.15166	-0.538493	0.590237	0.999949	FRRS1	18409
chr1:100273635-100275232	43.7974	-0.0974443	0.119779	-0.813533	0.415912	0.999949	AGL	40407
chr1:100285679-100287057	33.0318	-0.481178	0.218654	-2.20064	0.0277617	0.999949	AGL	28582
chr1:100314873-100316534	309.17	-0.12738	0.0879064	-1.44905	0.147325	0.999949	AGL	0
chr1:1003918-1005300	153.868	0.0602875	0.0868985	0.693769	0.487827	0.999949	RNF223	1825
chr1:100434980-100436263	309.918	-0.110703	0.101779	-1.08768	0.276735	0.999949	SLC35A3	0
chr1:100493726-100495255	27.8226	-0.302831	0.245039	-1.23584	0.216517	0.999949	SLC35A3	1191
chr1:100503406-100504926	657.838	-0.015086	0.0975932	-0.15458	0.877152	0.999949	MFSD14A	0
chr1:100511567-100513092	54.8582	0.0486796	0.115948	0.419841	0.674601	0.999949	MFSD14A	0
chr1:10056873-10058360	29.8184	0.0107749	0.132915	0.0810663	0.935389	0.999949	RBP7	0
chr1:100597902-100599235	412.556	-0.0768508	0.0771149	-0.996575	0.318971	0.999949	SASS6	0
chr1:100714468-100715967	405.536	-0.042584	0.0968001	-0.439917	0.659997	0.999949	DBT	0
chr1:100731043-100732269	323.696	-0.112469	0.0822364	-1.36763	0.171429	0.999949	RTCA	0
chr1:100743105-100744140	18.2259	0.0969405	0.149333	0.649158	0.516236	0.999949	RTCA	0
chr1:100816769-100818620	754.632	-0.0467986	0.0962167	-0.486388	0.626692	0.999949	CDC14A	0
chr1:100842860-100844253	34.918	-0.0772371	0.148953	-0.518535	0.604085	0.999949	CDC14A	0
chr1:100855749-100856793	27.6792	-0.119895	0.142789	-0.839663	0.401098	0.999949	CDC14A	0
chr1:100856941-100857992	70.0682	0.00875175	0.131479	0.0665641	0.946929	0.999949	CDC14A	0
chr1:100859503-100860691	68.6196	-0.349475	0.143662	-2.43263	0.0149898	0.999949	CDC14A	0
chr1:100861878-100863368	79.5578	-0.133214	0.118799	-1.12134	0.262143	0.999949	CDC14A	0
chr1:100865586-100866857	217.913	0.117773	0.0901906	1.30582	0.191613	0.999949	CDC14A	0
chr1:100871136-100872197	29.1337	-0.00124582	0.170615	-0.00730192	0.994174	0.999949	CDC14A	0
chr1:100878326-100879434	41.4406	-0.135588	0.170028	-0.797448	0.425191	0.999949	CDC14A	0
chr1:100879738-100881340	77.3233	-0.135843	0.122737	-1.10678	0.268389	0.999949	CDC14A	0
chr1:100888009-100890195	138.337	0.00338807	0.0951376	0.0356123	0.971591	0.999949	CDC14A	0
chr1:100905380-100907930	353.826	-0.0515207	0.103894	-0.495896	0.619968	0.999949	CDC14A	0
chr1:100909265-100910317	86.3849	-0.0797519	0.113376	-0.703428	0.481789	0.999949	CDC14A	0
chr1:100910801-100911948	155.207	0.120486	0.127146	0.947615	0.343325	0.999949	CDC14A	0
chr1:100917841-100919288	161.461	0.110884	0.103274	1.07369	0.282962	0.999949	CDC14A	0
chr1:10092336-10093915	468.423	0.00812999	0.0945743	0.085964	0.931495	0.999949	UBE4B	0
chr1:100924441-100926101	60.61	0.0461022	0.0957192	0.48164	0.630062	0.999949	CDC14A	0
chr1:100928583-100930174	60.0788	-0.129359	0.101167	-1.27867	0.201014	0.999949	CDC14A	0
chr1:100995745-100997255	85.5333	-0.057665	0.0851175	-0.677474	0.498105	0.999949	GPR88	6472
chr1:101004245-101005816	105.558	-0.00219446	0.111509	-0.0196797	0.984299	0.999949	GPR88	0
chr1:101008545-101009944	33.1666	0.0985993	0.126359	0.780312	0.435207	0.999949	GPR88	961
chr1:101079128-101080843	50.8003	-0.0859588	0.141749	-0.606417	0.544238	0.999949	NA	NA
chr1:101177884-101179571	30.1237	-0.798251	0.319576	-2.49784	0.0124952	0.999949	VCAM1	5624
chr1:101331645-101333015	19.2562	0.0633933	0.19177	0.330569	0.74097	0.999949	EXTL2	4912
chr1:101333304-101334799	21.9795	-0.0972723	0.191255	-0.5086	0.611032	0.999949	EXTL2	3128
chr1:10133915-10135118	12.8399	0.237526	0.22531	1.05422	0.291784	0.999949	UBE4B	0
chr1:101360468-101362164	481.265	-0.0125862	0.0936843	-0.134347	0.893128	0.999949	EXTL2	0
chr1:101386325-101387350	16.8066	-0.290167	0.211566	-1.37152	0.170213	0.999949	SLC30A7	0
chr1:101390225-101391256	33.1113	-0.0218261	0.145518	-0.14999	0.880773	0.999949	SLC30A7	0
chr1:101392379-101394061	335.283	0.11763	0.103681	1.13454	0.256568	0.999949	SLC30A7	0
chr1:101395750-101396774	61.2987	-0.256647	0.136728	-1.87707	0.0605091	0.999949	SLC30A7	0
chr1:101407710-101409173	43.5163	-0.046549	0.163566	-0.284588	0.77596	0.999949	SLC30A7	0
chr1:101414459-101415901	228.924	0.141897	0.114096	1.24367	0.213623	0.999949	SLC30A7	0
chr1:1014492-1015920	44.4857	0.069939	0.119097	0.587242	0.557041	0.999949	C1orf159	1277
chr1:101460416-101461936	28.9402	-0.252334	0.141609	-1.7819	0.0747657	0.999949	DPH5	0
chr1:101467764-101468837	23.0651	-0.121588	0.168448	-0.721811	0.470411	0.999949	DPH5	0
chr1:101469276-101472089	82.9898	-0.0195721	0.107739	-0.181662	0.855848	0.999949	DPH5	0
chr1:101490600-101491883	270.67	-0.00187443	0.086373	-0.0217015	0.982686	0.999949	DPH5	0
chr1:101530829-101532883	56.1803	0.0823879	0.14716	0.559852	0.57558	0.999949	DPH5	39184
chr1:101546392-101548093	95.324	-0.121951	0.102161	-1.19371	0.23259	0.999949	NA	NA
chr1:101577402-101578433	384.362	0.137126	0.0998758	1.37296	0.169764	0.999949	NA	NA
chr1:101587660-101589116	43.1826	-0.139035	0.141386	-0.983369	0.325426	0.999949	NA	NA
chr1:101593357-101596253	191.643	0.0128717	0.110549	0.116435	0.907308	0.999949	NA	NA
chr1:101601990-101603449	61.6698	-0.244073	0.124846	-1.95499	0.0505845	0.999949	NA	NA
chr1:101643896-101645374	89.5476	0.13329	0.126422	1.05433	0.291733	0.999949	NA	NA
chr1:101693652-101694712	15.4626	0.160787	0.209459	0.76763	0.442707	0.999949	S1PR1	7592
chr1:101700984-101702838	482.346	-0.0401212	0.104324	-0.384584	0.700545	0.999949	S1PR1	0
chr1:101703389-101705206	288.664	-0.0674853	0.0933716	-0.722761	0.469827	0.999949	S1PR1	0
chr1:101712904-101714120	27.8991	0.241331	0.175442	1.37556	0.168959	0.999949	S1PR1	5827
chr1:101722967-101724463	87.9837	0.0989664	0.103481	0.956376	0.338882	0.999949	S1PR1	15890
chr1:101727923-101728970	70.4249	0.0259417	0.139012	0.186614	0.851963	0.999949	S1PR1	20846
chr1:101729739-101731191	128.573	0.0078357	0.0866428	0.0904369	0.92794	0.999949	S1PR1	22662
chr1:101743618-101745583	104.4	-0.0482078	0.109974	-0.438355	0.661129	0.999949	S1PR1	36541
chr1:101749277-101750541	112.98	0.0993048	0.111298	0.892239	0.372265	0.999949	S1PR1	42200
chr1:101753467-101754700	95.6077	0.103577	0.10042	1.03144	0.302336	0.999949	S1PR1	46390
chr1:101756076-101757944	93.7308	-0.146482	0.101769	-1.43935	0.150051	0.999949	RNU6-31P	48480
chr1:101763741-101764932	33.7253	-0.0458954	0.13934	-0.329376	0.741871	0.999949	RNU6-31P	41492
chr1:101774497-101776297	621.747	0.100087	0.0896685	1.11618	0.264343	0.999949	RNU6-31P	30127
chr1:101803984-101805028	16.566	0.182103	0.235055	0.774724	0.438502	0.999949	RNU6-31P	1396
chr1:101822430-101824088	91.8654	0.0378856	0.116705	0.324627	0.745463	0.999949	RNU6-31P	15978
chr1:101836405-101837468	19.1797	-0.164934	0.27835	-0.592543	0.553487	0.999949	RNU6-31P	29953
chr1:101916942-101918209	22.7579	0.0366755	0.178646	0.205297	0.83734	0.999949	NA	NA
chr1:101919095-101920444	35.6354	-0.263873	0.142152	-1.85627	0.0634146	0.999949	NA	NA
chr1:101971317-101972990	29.2615	-0.0754748	0.197847	-0.38148	0.702847	0.999949	NA	NA
chr1:102032374-102034011	36.5267	-0.187552	0.17119	-1.09557	0.273266	0.999949	NA	NA
chr1:10269986-10271682	291.547	-0.0113765	0.079392	-0.143295	0.886057	0.999949	KIF1B	0
chr1:1034105-1035546	109.345	-0.0395657	0.313705	-0.126124	0.899634	0.999949	C1orf159	0
chr1:10367647-10368695	31.3272	-0.375548	0.192693	-1.94895	0.0513017	0.999949	KIF1B	0
chr1:10384366-10385864	21.0254	-0.127914	0.169716	-0.753694	0.451033	0.999949	KIF1B	0
chr1:104057261-104058833	74.9926	0.0132875	0.105251	0.126246	0.899537	0.999949	RNPC3	9744
chr1:104067797-104069177	312.194	-0.199402	0.117216	-1.70115	0.0889144	0.999949	RNPC3	0
chr1:10447564-10448981	19.1294	0.0161846	0.211418	0.076553	0.938979	0.999949	KIF1B	5902
chr1:10458482-10459748	465.195	0.000433031	0.0870486	0.00497459	0.996031	0.999949	PGD	0
chr1:10474846-10476173	28.8799	0.0379054	0.207266	0.182882	0.85489	0.999949	PGD	0
chr1:10487759-10488796	44.777	-0.0430807	0.114055	-0.377718	0.70564	0.999949	CENPS	1362
chr1:10489923-10491269	199.914	-0.0584552	0.0910219	-0.642211	0.520736	0.999949	CENPS	0
chr1:1050940-1052482	521.431	-0.0293641	0.101155	-0.290289	0.771595	0.999949	C1orf159	0
chr1:10531898-10533182	186.555	0.075636	0.10036	0.753644	0.451063	0.999949	DFFA	0
chr1:10534452-10535798	144.968	0.0534252	0.0940218	0.568221	0.569885	0.999949	PEX14	0
chr1:10554618-10556253	166.716	0.195765	0.0961119	2.03684	0.0416657	0.999949	PEX14	0
chr1:10567110-10568165	41.4476	0.0873809	0.115496	0.756573	0.449306	0.999949	PEX14	0
chr1:1056909-1058459	64.8463	0.0737253	0.10425	0.707196	0.479445	0.999949	C1orf159	5172
chr1:10570592-10571776	192.588	0.235091	0.124983	1.88099	0.0599737	0.999949	PEX14	0
chr1:10584848-10585978	18.3712	-0.43266	0.272269	-1.58909	0.112039	0.999949	PEX14	0
chr1:10603606-10605179	40.0604	0.117116	0.138807	0.843737	0.398816	0.999949	PEX14	0
chr1:10697971-10699483	32.3634	-0.007528	0.143722	-0.052379	0.958227	0.999949	CASZ1	0
chr1:1071832-1073549	68.6937	0.261548	0.134084	1.95063	0.0511013	0.999949	C1orf159	20095
chr1:10752104-10753135	33.3924	0.272714	0.123978	2.19969	0.0278287	0.999949	CASZ1	0
chr1:10753746-10755365	207.151	-0.00220122	0.131288	-0.0167663	0.986623	0.999949	CASZ1	0
chr1:107598979-107600265	360.454	-0.13109	0.127082	-1.03154	0.302288	0.999949	PRMT6	0
chr1:1078791-1080358	93.4579	0.0819311	0.114976	0.71259	0.4761	0.999949	MIR200B	22125
chr1:10815294-10816839	57.8698	0.30758	0.101063	3.04345	0.00233884	0.999949	CASZ1	0
chr1:108324505-108325526	25.5587	0.17625	0.145062	1.21499	0.224368	0.999949	VAV3	0
chr1:108328296-108329842	213.376	-0.0740459	0.0935888	-0.791184	0.428837	0.999949	VAV3	0
chr1:108346175-108347797	55.4352	-0.120645	0.116316	-1.03722	0.299635	0.999949	VAV3	0
chr1:108371381-108373154	42.0779	-0.0792876	0.133414	-0.594299	0.552312	0.999949	VAV3	0
chr1:108382813-108384099	22.8411	-0.169913	0.149094	-1.13964	0.254436	0.999949	VAV3	0
chr1:108386579-108387972	32.3913	-0.106124	0.159055	-0.667215	0.504635	0.999949	VAV3	0
chr1:108439576-108441227	31.6896	-0.166042	0.170341	-0.974759	0.32968	0.999949	VAV3	0
chr1:108441998-108443413	32.1258	-0.205364	0.15272	-1.34471	0.178718	0.999949	VAV3	0
chr1:108477780-108479773	59.8458	-0.269966	0.165482	-1.6314	0.102807	0.999949	VAV3	0
chr1:108506087-108508026	214.132	-0.143467	0.0818058	-1.75375	0.079473	0.999949	VAV3	0
chr1:108583989-108585073	15.8871	-0.304088	0.198026	-1.5356	0.124637	0.999949	VAV3-AS1	46759
chr1:108592438-108594431	78.6408	-0.03108	0.116056	-0.267801	0.788852	0.999949	NA	NA
chr1:108610320-108611439	17.1848	0.0862465	0.176799	0.487823	0.625675	0.999949	NA	NA
chr1:108620277-108621366	86.769	-0.135548	0.113822	-1.19088	0.2337	0.999949	NA	NA
chr1:108621952-108623371	106.752	-0.0987816	0.109628	-0.901062	0.367555	0.999949	NA	NA
chr1:108649957-108650987	12.6799	-0.0617741	0.255218	-0.242044	0.808746	0.999949	SLC25A24	26356
chr1:108667824-108669333	52.5604	0.11809	0.111402	1.06003	0.289129	0.999949	SLC25A24	8010
chr1:108742225-108743654	342.774	-0.169689	0.109581	-1.54852	0.121498	0.999949	SLC25A24	0
chr1:108751481-108752864	18.5929	-0.0482385	0.213864	-0.225557	0.821546	0.999949	SLC25A24	8500
chr1:108756988-108758025	17.3946	0.187517	0.191057	0.981472	0.32636	0.999949	SLC25A24	14007
chr1:109047123-109048984	45.2793	-0.0558902	0.118025	-0.473546	0.635824	0.999949	NBPF6	33862
chr1:109054679-109055816	22.5579	-0.320146	0.1663	-1.92511	0.0542155	0.999949	NBPF6	41418
chr1:109101893-109105045	433.326	-0.0548383	0.09001	-0.609246	0.542361	0.999949	FAM102B	0
chr1:109111916-109113922	48.6448	0.012334	0.106444	0.115873	0.907753	0.999949	FAM102B	0
chr1:109132778-109134802	93.5196	-0.0272246	0.120633	-0.225682	0.821449	0.999949	FAM102B	0
chr1:109182472-109183510	27.1993	-0.0212908	0.147489	-0.144355	0.88522	0.999949	FAM102B	522
chr1:109185796-109186838	68.9228	-0.0660172	0.114523	-0.576453	0.564309	0.999949	FAM102B	3846
chr1:109187137-109188551	147.87	0.0309401	0.107035	0.289065	0.772532	0.999949	HENMT1	2358
chr1:109189048-109190237	326.246	0.078761	0.100575	0.783104	0.433566	0.999949	HENMT1	672
chr1:109203186-109204408	281.763	-0.00451124	0.0916359	-0.0492301	0.960736	0.999949	HENMT1	0
chr1:109234396-109236183	773.179	-0.0228495	0.101424	-0.225287	0.821756	0.999949	PRPF38B	0
chr1:109245689-109247027	126.355	0.0380186	0.135115	0.281378	0.77842	0.999949	PRPF38B	1266
chr1:109251299-109252718	44.9409	0.00340015	0.110843	0.0306754	0.975528	0.999949	FNDC7	2837
chr1:1092537-1093951	102.227	-0.137166	0.106052	-1.29338	0.195878	0.999949	MIR200B	8532
chr1:10926233-10927936	57.0593	0.0907192	0.107328	0.845251	0.397971	0.999949	NA	NA
chr1:109288716-109290228	455.048	-0.148335	0.0890341	-1.66605	0.0957038	0.999949	STXBP3	0
chr1:109370385-109371589	19.3308	-0.278588	0.17295	-1.6108	0.107223	0.999949	AKNAD1	0
chr1:109418701-109420561	169.917	-0.105219	0.0898508	-1.17105	0.24158	0.999949	AKNAD1	0
chr1:109440411-109441620	26.0951	0.0914129	0.138232	0.661301	0.508419	0.999949	AKNAD1	0
chr1:109498758-109499957	150.583	0.243033	0.120741	2.01285	0.0441305	0.999949	AKNAD1	0
chr1:109505262-109506764	376.285	-0.05184	0.0871152	-0.595074	0.551794	0.999949	AKNAD1	0
chr1:109583880-109584944	436.291	-0.0528976	0.0935214	-0.56562	0.571652	0.999949	WDR47	0
chr1:109617843-109619432	138.553	-0.0163788	0.0863174	-0.189751	0.849504	0.999949	TAF13	0
chr1:109632800-109634068	241.161	-0.0778874	0.0930277	-0.83725	0.402452	0.999949	TMEM167B	0
chr1:10963444-10966091	80.9328	0.10218	0.102287	0.998956	0.317816	0.999949	C1orf127	40438
chr1:109642230-109643780	358.947	0.0413176	0.0869106	0.475403	0.634499	0.999949	SCARNA2	0
chr1:109654666-109657388	409.096	0.0463331	0.0855428	0.541636	0.588069	0.999949	C1orf194	0
chr1:10969626-10970683	22.3075	0.12216	0.173504	0.70408	0.481383	0.999949	C1orf127	35846
chr1:109704330-109706075	43.4609	0.0260981	0.171029	0.152595	0.878718	0.999949	KIAA1324	0
chr1:109735579-109737238	22.0313	0.172275	0.200484	0.859292	0.39018	0.999949	KIAA1324	0
chr1:109741861-109743013	23.046	0.198702	0.161478	1.23052	0.218504	0.999949	KIAA1324	0
chr1:109756188-109757486	311.593	0.00651559	0.0876361	0.0743482	0.940733	0.999949	SARS	0
chr1:10977120-10979026	70.8092	0.149745	0.136173	1.09966	0.271479	0.999949	C1orf127	27503
chr1:109781714-109783347	49.4055	-0.113329	0.119746	-0.946409	0.34394	0.999949	SARS	909
chr1:109791433-109792987	108.412	0.00538092	0.0916948	0.0586829	0.953205	0.999949	CELSR2	0
chr1:109805406-109807327	55.14	0.0294814	0.124988	0.235875	0.81353	0.999949	CELSR2	0
chr1:109819707-109820881	21.9755	-0.153513	0.162681	-0.943643	0.345352	0.999949	PSRC1	1294
chr1:109825468-109826611	271.765	0.0418854	0.0892642	0.469229	0.638906	0.999949	PSRC1	0
chr1:109833410-109834466	11.568	-0.215001	0.297947	-0.721609	0.470535	0.999949	MYBPHL	520
chr1:10991837-10992925	33.6199	-0.0417255	0.128367	-0.325049	0.745144	0.999949	C1orf127	13604
chr1:109939347-109941213	61.3348	-0.0410764	0.117004	-0.351067	0.725538	0.999949	SORT1	0
chr1:109941653-109942677	19.8149	-0.356154	0.159305	-2.23567	0.0253731	0.999949	PSMA5	0
chr1:109947150-109948195	12.6698	-0.088036	0.206793	-0.425721	0.670311	0.999949	PSMA5	0
chr1:109967853-109969273	644.304	0.0132764	0.0921225	0.144116	0.885409	0.999949	PSMA5	0
chr1:10999569-11001103	37.1994	0.139261	0.148054	0.94061	0.346905	0.999949	C1orf127	5426
chr1:11001711-11002739	19.2421	0.0496394	0.180247	0.275396	0.783012	0.999949	C1orf127	3790
chr1:110025727-110027031	355.729	-0.0456609	0.0908921	-0.502364	0.615412	0.999949	ATXN7L2	0
chr1:110032903-110033931	43.3126	-0.0446782	0.110473	-0.404427	0.685899	0.999949	ATXN7L2	0
chr1:110036160-110037400	259.37	0.0153783	0.075848	0.202751	0.839329	0.999949	CYB561D1	0
chr1:110044516-110045980	279.49	0.122732	0.116885	1.05003	0.293704	0.999949	CYB561D1	1452
chr1:110046257-110047274	38.0201	-0.188694	0.152204	-1.23975	0.215069	0.999949	AMIGO1	2171
chr1:110051651-110053186	112.049	-0.00386737	0.0928701	-0.0416428	0.966783	0.999949	AMIGO1	0
chr1:110074852-110076163	152.205	-0.0052548	0.086101	-0.0610307	0.951335	0.999949	GPR61	6330
chr1:110088581-110089609	73.4617	-0.0503598	0.0967463	-0.520535	0.602691	0.999949	GPR61	125
chr1:110090677-110091897	339.494	0.0565104	0.08442	0.669397	0.503243	0.999949	GNAI3	0
chr1:110145313-110146556	22.4646	-0.136044	0.157598	-0.863235	0.388008	0.999949	GNAT2	0
chr1:110158166-110159284	54.3275	-0.214661	0.154442	-1.38992	0.164554	0.999949	GNAT2	2460
chr1:110161825-110164648	397.715	0.084218	0.0705418	1.19387	0.232527	0.999949	AMPD2	0
chr1:110176804-110178182	32.6889	0.0150488	0.125938	0.119493	0.904885	0.999949	AMPD2	2126
chr1:110182140-110183538	54.1715	-0.10437	0.124625	-0.837469	0.402329	0.999949	AMPD2	7462
chr1:110185326-110186990	66.9923	0.0824717	0.100904	0.817325	0.413743	0.999949	AMPD2	10648
chr1:110198015-110199553	88.5085	-0.125087	0.111235	-1.12452	0.26079	0.999949	GSTM2	0
chr1:11020435-11021878	34.5376	0.0818125	0.132149	0.619094	0.535855	0.999949	C1orf127	0
chr1:110210130-110211445	136.22	0.0249423	0.115087	0.216726	0.828422	0.999949	GSTM2	0
chr1:110229879-110231161	69.0462	-1.14062	1.50687	-0.756948	0.449081	0.999949	GSTM1	0
chr1:11025007-11026348	34.2673	-0.133404	0.157614	-0.8464	0.39733	0.999949	C1orf127	0
chr1:110282056-110283822	161.379	-0.165791	0.104453	-1.58723	0.112461	0.999949	GSTM3	0
chr1:110315530-110316989	61.6046	0.118471	0.108689	1.09	0.275713	0.999949	EPS8L3	8885
chr1:110319124-110320452	48.3609	-0.123469	0.122802	-1.00543	0.31469	0.999949	EPS8L3	12479
chr1:110333061-110334520	131.114	0.00321989	0.0871933	0.0369281	0.970542	0.999949	EPS8L3	26416
chr1:110335977-110337156	39.4057	-0.123019	0.126125	-0.975375	0.329374	0.999949	EPS8L3	29332
chr1:110344293-110345844	219.502	0.103049	0.113091	0.911203	0.362189	0.999949	EPS8L3	37648
chr1:110358678-110359836	19.6352	-0.0203191	0.229359	-0.0885911	0.929407	0.999949	NA	NA
chr1:110364403-110366167	28.7352	-0.157462	0.26363	-0.597284	0.550317	0.999949	NA	NA
chr1:110429115-110430166	14.011	0.313758	0.310565	1.01028	0.312361	0.999949	CSF1	23066
chr1:110448200-110449652	140.794	0.0470457	0.0866625	0.542862	0.587225	0.999949	CSF1	3580
chr1:110452857-110454505	86.286	-0.0363266	0.089388	-0.406393	0.684454	0.999949	CSF1	0
chr1:110526798-110528278	385.469	-0.0236704	0.0769954	-0.307426	0.758519	0.999949	AHCYL1	0
chr1:110546202-110547873	36.0942	0.160749	0.123548	1.3011	0.193224	0.999949	AHCYL1	0
chr1:110553488-110555243	59.5252	0.0420092	0.109946	0.382089	0.702395	0.999949	AHCYL1	0
chr1:110571845-110572878	32.4395	-0.132269	0.143307	-0.922978	0.356019	0.999949	STRIP1	1320
chr1:110573298-110574320	47.0994	-0.0100808	0.125751	-0.0801651	0.936106	0.999949	STRIP1	0
chr1:110576873-110578109	303.636	0.0236686	0.0810516	0.292019	0.770272	0.999949	STRIP1	0
chr1:110595664-110597150	30.0387	-0.0100889	0.150829	-0.0668895	0.94667	0.999949	STRIP1	0
chr1:110602038-110603704	29.2318	-0.0583882	0.168919	-0.345658	0.7296	0.999949	ALX3	0
chr1:110626108-110627957	53.4707	0.0141306	0.11075	0.12759	0.898473	0.999949	ALX3	12785
chr1:110630354-110631389	24.4909	0.164389	0.147636	1.11348	0.265504	0.999949	ALX3	17031
chr1:110648289-110649743	31.2645	0.0511243	0.160687	0.318161	0.750363	0.999949	UBL4B	5318
chr1:11072041-11073293	365.762	-0.0343471	0.0923127	-0.372073	0.709839	0.999949	TARDBP	0
chr1:110738866-110740556	46.7009	-0.0836682	0.117725	-0.710711	0.477263	0.999949	SLC6A17	0
chr1:110744909-110746522	66.2254	0.0853651	0.0951421	0.897239	0.369592	0.999949	SLC6A17	85
chr1:110749997-110751042	98.6646	0.126389	0.0912186	1.38556	0.165881	0.999949	KCNC4	2293
chr1:110752082-110754359	575.759	-0.049224	0.0903104	-0.545053	0.585717	0.999949	KCNC4	0
chr1:1108344-1110127	59.8509	0.268412	0.162796	1.64876	0.0991958	0.999949	TTLL10	0
chr1:110854423-110856372	45.6944	-0.0107136	0.106453	-0.100642	0.919835	0.999949	RBM15	25572
chr1:110880974-110882219	1656.14	-0.0412573	0.0907168	-0.454792	0.649259	0.999949	RBM15	0
chr1:110949637-110951071	184.144	-0.058338	0.0845904	-0.689653	0.490413	0.999949	LAMTOR5	0
chr1:110954798-110956004	28.215	-0.243286	0.134495	-1.80888	0.0704697	0.999949	LAMTOR5-AS1	0
chr1:11096886-11098816	61.9354	0.109089	0.103626	1.05272	0.29247	0.999949	MASP2	0
chr1:111002118-111004024	52.3424	0.112411	0.112668	0.997726	0.318412	0.999949	PROK1	2141
chr1:111037817-111039672	38.2156	-0.186002	0.143827	-1.29323	0.195931	0.999949	CYMP	6531
chr1:111066522-111067789	23.1928	0.0475137	0.200521	0.236952	0.812694	0.999949	KCNA10	4724
chr1:111097227-111098966	42.3598	0.304161	0.122741	2.47808	0.0132092	0.999949	KCNA10	35429
chr1:111149044-111150408	65.6443	-0.0580629	0.0895428	-0.648438	0.516702	0.999949	KCNA2	0
chr1:111158049-111159080	26.4213	0.0748106	0.138665	0.539506	0.589538	0.999949	KCNA2	0
chr1:111161652-111162981	242.733	0.0869559	0.0844162	1.03009	0.30297	0.999949	KCNA2	0
chr1:111173332-111174374	356.933	0.17303	0.120362	1.43758	0.150554	0.999949	KCNA2	0
chr1:111176858-111178080	56.8141	0.214318	0.123143	1.7404	0.0817884	0.999949	KCNA2	2761
chr1:111178444-111179892	64.043	0.225336	0.140876	1.59954	0.109701	0.999949	KCNA2	4347
chr1:111183803-111185086	27.7443	-0.294777	0.189518	-1.5554	0.119851	0.999949	KCNA2	9706
chr1:111189273-111190928	93.5375	0.0775515	0.147279	0.526562	0.598498	0.999949	KCNA2	15176
chr1:11119507-11121310	382.185	0.00105972	0.100057	0.0105912	0.99155	0.999949	SRM	0
chr1:111210423-111211836	70.6575	0.0672363	0.126393	0.53196	0.594753	0.999949	KCNA3	2473
chr1:111214642-111216340	271.615	0.0300705	0.114271	0.263151	0.792434	0.999949	KCNA3	0
chr1:111216492-111217968	163.585	-0.0028604	0.0911267	-0.0313893	0.974959	0.999949	KCNA3	0
chr1:111228345-111229764	23.03	0.0508537	0.160284	0.317272	0.751037	0.999949	KCNA3	10689
chr1:111268746-111270399	52.335	0.088679	0.117055	0.757581	0.448702	0.999949	NA	NA
chr1:111308028-111309813	30.1031	-0.00236965	0.154544	-0.0153332	0.987766	0.999949	NA	NA
chr1:111322805-111324647	39.1852	0.0571805	0.13183	0.433744	0.664474	0.999949	NA	NA
chr1:111325577-111326623	39.7305	0.186589	0.145949	1.27845	0.20109	0.999949	NA	NA
chr1:111329467-111330612	209.92	0.175622	0.150061	1.17034	0.241865	0.999949	NA	NA
chr1:111372273-111373648	35.5455	0.237179	0.1437	1.65051	0.0988389	0.999949	CD53	40172
chr1:111414954-111416437	161.614	0.191078	0.101242	1.88734	0.0591147	0.999949	CD53	0
chr1:111416745-111418498	234.453	0.00263272	0.103802	0.0253628	0.979766	0.999949	CD53	0
chr1:111422256-111424280	123.828	0.142238	0.125487	1.13349	0.25701	0.999949	CD53	0
chr1:111436223-111437273	18.9921	-0.0148158	0.178005	-0.0832323	0.933667	0.999949	CD53	0
chr1:111438339-111439382	28.1596	0.178329	0.136692	1.3046	0.192028	0.999949	CD53	0
chr1:111439953-111441004	23.273	0.321623	0.175208	1.83567	0.0664067	0.999949	CD53	0
chr1:111458985-111460503	20.847	-0.245066	0.194434	-1.26041	0.207523	0.999949	CD53	16426
chr1:111505611-111506906	627.271	0.0265397	0.0938284	0.282853	0.777289	0.999949	LRIF1	0
chr1:111524622-111525810	18.1492	-0.134632	0.226812	-0.593584	0.552791	0.999949	LRIF1	18055
chr1:111534619-111535969	15.2489	0.116568	0.203471	0.5729	0.566712	0.999949	LRIF1	28052
chr1:111572688-111573827	22.1185	-0.0266279	0.166731	-0.159706	0.873113	0.999949	NA	NA
chr1:111574601-111575641	11.891	-0.135524	0.232776	-0.582209	0.560426	0.999949	NA	NA
chr1:11159183-11160444	118.59	-0.0205804	0.089426	-0.230139	0.817984	0.999949	EXOSC10	0
chr1:111670356-111671594	14.6223	0.0130626	0.239449	0.0545525	0.956495	0.999949	DRAM2	0
chr1:111681875-111683309	235.567	-0.0137163	0.0744406	-0.184258	0.853811	0.999949	CEPT1	0
chr1:111739849-111741215	73.0547	0.0927175	0.177924	0.521108	0.602291	0.999949	DENND2D	0
chr1:111742227-111743800	141.57	-0.09922	0.100558	-0.986697	0.323791	0.999949	DENND2D	0
chr1:111746158-111747685	316.296	-0.0390335	0.116568	-0.334854	0.737735	0.999949	DENND2D	0
chr1:111757059-111759314	497.788	0.073566	0.105994	0.694061	0.487644	0.999949	DENND2D	9898
chr1:111763956-111765378	145.98	0.0532061	0.113947	0.466939	0.640544	0.999949	CHI3L2	4902
chr1:111768005-111769342	181.155	0.161416	0.142719	1.13101	0.258051	0.999949	CHI3L2	938
chr1:111771840-111773019	34.8567	0.0339646	0.15101	0.224916	0.822045	0.999949	CHI3L2	0
chr1:111793503-111795142	36.5919	0.12628	0.150373	0.839782	0.401031	0.999949	CHI3L2	7440
chr1:111817024-111818280	15.7309	0.177804	0.196123	0.90659	0.364624	0.999949	CHIAP2	4865
chr1:111862661-111864085	22.9075	-0.0606024	0.201002	-0.301501	0.763032	0.999949	CHIA	0
chr1:111876116-111877487	29.8791	0.0989508	0.1295	0.764101	0.444807	0.999949	PIFO	11707
chr1:111877678-111878885	15.4202	-0.358004	0.218595	-1.63775	0.101473	0.999949	PIFO	10309
chr1:111888531-111889559	223.51	0.0774572	0.107826	0.718352	0.47254	0.999949	PIFO	0
chr1:111896878-111898337	34.3284	-0.108257	0.159828	-0.677336	0.498193	0.999949	PIFO	1238
chr1:111948240-111950027	143.206	0.151934	0.108029	1.40641	0.159601	0.999949	OVGP1	6909
chr1:111983523-111985275	48.1251	0.111504	0.109025	1.02274	0.306433	0.999949	WDR77	0
chr1:111990932-111992667	266.527	-0.0278434	0.0757242	-0.367695	0.713101	0.999949	ATP5F1	0
chr1:112012876-112014500	244.244	0.056428	0.100556	0.56116	0.574688	0.999949	C1orf162	2103
chr1:112016027-112017074	58.1937	0.223991	0.105531	2.12251	0.0337951	0.999949	C1orf162	0
chr1:112019119-112020261	177.349	0.0782647	0.105752	0.740075	0.459255	0.999949	C1orf162	0
chr1:112023916-112025377	29.2873	0.0500002	0.139344	0.358826	0.719725	0.999949	ADORA3	592
chr1:112045823-112046882	31.8662	-0.257832	0.147252	-1.75095	0.0799538	0.999949	ADORA3	0
chr1:112048070-112049091	34.693	-0.0133828	0.139059	-0.0962383	0.923331	0.999949	ADORA3	0
chr1:112049886-112051487	254.812	0.0251125	0.0808469	0.310618	0.756091	0.999949	ADORA3	0
chr1:112053676-112054704	38.1724	0.0136489	0.124839	0.109332	0.912939	0.999949	ADORA3	0
chr1:112057889-112059642	67.9004	-0.00948235	0.111551	-0.0850047	0.932258	0.999949	ADORA3	0
chr1:112059667-112061160	42.5888	-0.0592529	0.142879	-0.414706	0.678357	0.999949	ADORA3	0
chr1:112112637-112114037	18.4712	-0.0589406	0.173978	-0.338782	0.734774	0.999949	RAP1A	0
chr1:112124654-112125947	12.7144	-0.0319856	0.20468	-0.156272	0.875819	0.999949	RAP1A	0
chr1:112134892-112136239	163.382	0.132514	0.127506	1.03928	0.298675	0.999949	RAP1A	0
chr1:112138800-112139845	73.0917	0.210197	0.133165	1.57847	0.114457	0.999949	RAP1A	0
chr1:112140752-112141900	58.2965	-0.019254	0.124162	-0.155071	0.876765	0.999949	RAP1A	0
chr1:112145899-112147310	265.475	0.171	0.115746	1.47737	0.139577	0.999949	RAP1A	0
chr1:112158612-112159667	78.0965	0.149593	0.104411	1.43273	0.151935	0.999949	RAP1A	0
chr1:112161859-112163498	270.038	0.018357	0.0938553	0.195589	0.844932	0.999949	RAP1A	0
chr1:112166729-112168059	85.8838	0.204896	0.158728	1.29086	0.196751	0.999949	RAP1A	0
chr1:112170849-112172178	31.9572	0.115797	0.146095	0.792612	0.428004	0.999949	RAP1A	0
chr1:112189637-112191396	50.7465	0.110712	0.128416	0.86214	0.388611	0.999949	RAP1A	0
chr1:112196006-112197442	18.3426	0.140988	0.176649	0.798127	0.424797	0.999949	RAP1A	0
chr1:112202291-112203954	47.481	-0.132466	0.135506	-0.977565	0.32829	0.999949	RAP1A	0
chr1:112256748-112258362	40.7399	-0.00926017	0.134451	-0.0688742	0.94509	0.999949	RAP1A	646
chr1:112265331-112266987	92.633	0.154571	0.114894	1.34534	0.178514	0.999949	FAM212B	0
chr1:112275623-112276980	31.7766	-0.308721	0.210152	-1.46904	0.141822	0.999949	FAM212B	0
chr1:112280970-112282804	183.025	-0.0116834	0.0776429	-0.150476	0.880389	0.999949	FAM212B	0
chr1:112289214-112290569	22.2496	0.162857	0.206967	0.786875	0.431355	0.999949	FAM212B	0
chr1:112297678-112298994	484.696	-0.0519612	0.0781621	-0.664788	0.506186	0.999949	DDX20	0
chr1:112311348-112313247	24.7215	0.204875	0.156034	1.31301	0.189179	0.999949	DDX20	1148
chr1:112886509-112888374	71.427	0.103577	0.113072	0.91603	0.359651	0.999949	NA	NA
chr1:112901061-112902350	19.355	-0.140895	0.234335	-0.601256	0.54767	0.999949	CTTNBP2NL	36449
chr1:112911710-112913311	67.7586	-0.0102405	0.105438	-0.0971237	0.922628	0.999949	CTTNBP2NL	25488
chr1:112932765-112934337	59.384	0.031627	0.101518	0.311541	0.75539	0.999949	CTTNBP2NL	4462
chr1:112938162-112939677	134.315	-0.0669454	0.0806571	-0.83	0.406539	0.999949	CTTNBP2NL	0
chr1:113007917-113009680	104.458	-0.0932919	0.107131	-0.870819	0.383853	0.999949	WNT2B	359
chr1:11301432-11302468	24.0377	0.016156	0.142896	0.113061	0.909982	0.999949	MTOR	0
chr1:113044124-113045467	35.0831	-0.0699453	0.115702	-0.604532	0.54549	0.999949	WNT2B	0
chr1:113050530-113052146	128.016	-0.0314801	0.0826865	-0.380717	0.703413	0.999949	WNT2B	0
chr1:11305596-11307288	39.2393	0.0100185	0.185768	0.0539299	0.956991	0.999949	MTOR	0
chr1:113160658-113162511	548.842	-0.0226441	0.0855335	-0.264739	0.79121	0.999949	CAPZA1	0
chr1:113210656-113212011	24.7091	-0.223464	0.156809	-1.42508	0.154135	0.999949	CAPZA1	0
chr1:113216684-113218158	203.313	-0.0567289	0.0809475	-0.700811	0.483421	0.999949	MOV10	0
chr1:11321918-11323284	419.883	0.0255009	0.0953639	0.267406	0.789156	0.999949	MTOR	0
chr1:113242817-113244275	61.5312	-0.152473	0.116935	-1.30391	0.192263	0.999949	MOV10	0
chr1:113247100-113248688	114.47	-0.00626223	0.0881273	-0.0710589	0.943351	0.999949	RHOC	0
chr1:113249393-113250439	74.8441	-0.00597077	0.106619	-0.0560011	0.955341	0.999949	RHOC	0
chr1:113257520-113259556	485.279	-0.0415556	0.0781757	-0.531567	0.595026	0.999949	PPM1J	0
chr1:113260972-113261993	50.0464	-0.0940111	0.111647	-0.842036	0.399768	0.999949	FAM19A3	1195
chr1:11332730-11334207	187.732	-0.0490574	0.0910714	-0.53867	0.590115	0.999949	UBIAD1	0
chr1:113346459-113347673	20.8606	0.211882	0.210584	1.00616	0.314337	0.999949	NA	NA
chr1:113351503-113352632	21.6829	0.194701	0.150645	1.29245	0.196201	0.999949	NA	NA
chr1:11340332-11342103	98.7193	0.229519	0.11155	2.05754	0.0396345	0.999949	UBIAD1	0
chr1:113423048-113424425	25.5695	0.128692	0.15835	0.812705	0.416387	0.999949	SLC16A1	30044
chr1:113446030-113447331	17.8872	0.055115	0.186421	0.295648	0.767499	0.999949	SLC16A1	7138
chr1:113498002-113499980	437.862	-0.055022	0.0835733	-0.658368	0.510302	0.999949	SLC16A1	0
chr1:11351269-11352386	23.3464	0.0801675	0.182896	0.438323	0.661152	0.999949	UBIAD1	2777
chr1:11354694-11356169	34.6957	-0.00552034	0.14228	-0.0387991	0.969051	0.999949	UBIAD1	6202
chr1:113584525-113586005	22.1211	0.0041445	0.267787	0.0154769	0.987652	0.999949	LRIG2	29825
chr1:113588639-113590147	35.0366	-0.328835	0.152372	-2.15811	0.0309194	0.999949	LRIG2	25683
chr1:1136070-1137406	114.639	0.131559	0.118797	1.10742	0.268111	0.999949	TNFRSF18	1481
chr1:113615054-113616367	640.522	0.0120144	0.0871581	0.137846	0.890362	0.999949	LRIG2	0
chr1:113682807-113684325	35.336	-0.0324679	0.12514	-0.259454	0.795285	0.999949	LRIG2	15464
chr1:113689057-113690270	25.739	-0.0785592	0.159178	-0.493529	0.621639	0.999949	LRIG2	21714
chr1:113932318-113934238	507.873	-0.163704	0.102957	-1.59003	0.111829	0.999949	MAGI3	0
chr1:113957423-113958911	30.6029	-0.159353	0.144299	-1.10433	0.269452	0.999949	MAGI3	0
chr1:11397223-11398711	29.1782	0.0348929	0.16821	0.207436	0.835669	0.999949	UBIAD1	48731
chr1:114220140-114221179	10.8541	0.203122	0.249678	0.813536	0.415911	0.999949	MAGI3	0
chr1:114300860-114302847	176.792	-0.185487	0.0726545	-2.55301	0.0106798	0.999949	PHTF1	0
chr1:114322993-114324042	78.2476	-0.00113075	0.141598	-0.00798562	0.993628	0.999949	RSBN1	0
chr1:114325824-114327362	252.118	0.0809852	0.101551	0.797484	0.42517	0.999949	RSBN1	0
chr1:114334764-114336365	45.4009	0.0283125	0.122691	0.230762	0.8175	0.999949	RSBN1	0
chr1:1143413-1144618	88.4538	-0.00427061	0.161652	-0.0264185	0.978924	0.999949	TNFRSF18	1323
chr1:114354133-114355579	755.667	-0.0390754	0.0822937	-0.474829	0.634909	0.999949	RSBN1	0
chr1:114377988-114379018	14.7219	-0.222852	0.217906	-1.0227	0.306451	0.999949	PTPN22	0
chr1:114392418-114393591	14.6453	-0.0453821	0.188008	-0.241384	0.809257	0.999949	PTPN22	0
chr1:114401374-114402977	19.9123	-0.0877266	0.2256	-0.388859	0.69738	0.999949	AP4B1-AS1	0
chr1:114414140-114415501	342.402	0.136777	0.0870779	1.57074	0.116242	0.999949	AP4B1-AS1	0
chr1:114421227-114422549	20.818	-0.377418	0.171314	-2.20309	0.0275887	0.999949	AP4B1-AS1	0
chr1:114422615-114424052	16.9862	-0.280375	0.209112	-1.34079	0.17999	0.999949	AP4B1-AS1	0
chr1:11443440-11444724	25.0825	0.335243	0.159619	2.10027	0.0357054	0.999949	NA	NA
chr1:114447009-114448323	724.106	-0.0267312	0.0820122	-0.325942	0.744468	0.999949	AP4B1	0
chr1:114472060-114473794	556.196	0.149948	0.104731	1.43175	0.152215	0.999949	HIPK1	0
chr1:114479450-114480487	26.6767	0.329215	0.155349	2.1192	0.0340737	0.999949	HIPK1	0
chr1:114482591-114484062	69.1785	0.203878	0.121594	1.67672	0.0935982	0.999949	HIPK1	0
chr1:114488960-114491075	95.9363	0.125933	0.10581	1.19019	0.233973	0.999949	HIPK1	0
chr1:114505681-114506833	14.1134	0.166348	0.206836	0.80425	0.421253	0.999949	HIPK1	0
chr1:114517835-114518894	19.1489	-0.325524	0.210055	-1.54971	0.121211	0.999949	HIPK1	0
chr1:11466666-11468250	25.5938	0.0871452	0.209575	0.415819	0.677543	0.999949	NA	NA
chr1:114824484-114826433	57.9771	0.0926924	0.109027	0.850175	0.395228	0.999949	NA	NA
chr1:1148326-1149758	75.3504	-0.019479	0.142138	-0.137043	0.890997	0.999949	TNFRSF4	0
chr1:114872458-114873783	40.746	0.0586967	0.158318	0.370751	0.710823	0.999949	NA	NA
chr1:114876279-114877769	37.109	0.0845085	0.16771	0.503897	0.614334	0.999949	NA	NA
chr1:114883327-114885656	215.462	0.0127393	0.135971	0.0936912	0.925354	0.999949	TRIM33	49742
chr1:114888636-114889827	280.538	0.0270444	0.0693766	0.389819	0.69667	0.999949	TRIM33	45571
chr1:115009725-115011381	37.511	-0.210546	0.11721	-1.79632	0.072444	0.999949	TRIM33	0
chr1:115024719-115026144	48.6332	0.126602	0.115489	1.09623	0.272979	0.999949	TRIM33	0
chr1:115053066-115054695	576.818	-0.0295573	0.0863846	-0.342159	0.732231	0.999949	TRIM33	0
chr1:115100874-115102291	18.2255	0.15088	0.207204	0.72817	0.466509	0.999949	DENND2C	0
chr1:115123802-115125074	385.477	-0.0522102	0.0944267	-0.552918	0.58032	0.999949	BCAS2	0
chr1:11516556-11517751	22.7237	0.229532	0.227447	1.00916	0.312896	0.999949	DISP3	21543
chr1:1151915-1153118	53.3461	-0.0503766	0.186131	-0.270652	0.786659	0.999949	SDF4	0
chr1:115211985-115213474	280.556	-0.0405205	0.0841305	-0.481639	0.630063	0.999949	DENND2C	0
chr1:115258522-115260096	198.529	-0.0340728	0.0880813	-0.386833	0.69888	0.999949	CSDE1	0
chr1:115296650-115297673	51.7962	-0.135683	0.118623	-1.14382	0.252699	0.999949	CSDE1	0
chr1:115299451-115300941	529.016	-0.107283	0.091075	-1.17796	0.238812	0.999949	CSDE1	0
chr1:115322799-115323830	281.565	0.0199366	0.0935963	0.213006	0.831322	0.999949	SIKE1	0
chr1:11538400-11540083	68.6157	0.12345	0.120663	1.0231	0.306262	0.999949	DISP3	0
chr1:1154373-1155405	22.1241	-0.077037	0.173079	-0.445098	0.656249	0.999949	SDF4	0
chr1:115521602-115522646	18.0701	0.378952	0.180925	2.09453	0.036213	0.999949	SYCP1	0
chr1:115594437-115596048	44.7144	-0.206591	0.120409	-1.71575	0.0862077	0.999949	TSPAN2	0
chr1:115605242-115606280	660.684	0.0473852	0.105554	0.448918	0.653491	0.999949	TSPAN2	0
chr1:115613607-115614849	18.2663	0.149997	0.216122	0.694038	0.487659	0.999949	TSPAN2	0
chr1:115631333-115633141	143.322	0.0167246	0.0915112	0.18276	0.854986	0.999949	TSPAN2	0
chr1:115641447-115642643	445.842	0.0650354	0.121773	0.53407	0.593293	0.999949	TSPAN2	9325
chr1:115654970-115656333	26.8823	0.0126828	0.174597	0.0726404	0.942092	0.999949	TSPAN2	22848
chr1:115680995-115682240	37.3186	-0.00421091	0.153255	-0.0274765	0.97808	0.999949	TSPAN2	48873
chr1:116184077-116185673	62.0878	-0.112792	0.161894	-0.696703	0.485989	0.999949	VANGL1	0
chr1:116189433-116191251	39.3061	0.159393	0.216799	0.73521	0.462212	0.999949	VANGL1	0
chr1:116270189-116271480	19.9373	-0.257324	0.267656	-0.961401	0.33635	0.999949	CASQ2	0
chr1:116350025-116351077	14.2256	0.292232	0.2166	1.34918	0.17728	0.999949	NHLH2	27921
chr1:116518349-116519865	70.9647	-0.193853	0.12841	-1.50964	0.131135	0.999949	SLC22A15	0
chr1:116548650-116550154	65.5076	0.061254	0.150322	0.407484	0.683652	0.999949	SLC22A15	0
chr1:116562976-116564380	18.8003	-0.101837	0.177825	-0.572682	0.56686	0.999949	SLC22A15	0
chr1:1166393-1168027	382.074	-0.0474246	0.0885113	-0.535803	0.592094	0.999949	B3GALT6	0
chr1:116668333-116669620	18.4413	0.00734167	0.201897	0.0363634	0.970993	0.999949	MAB21L3	0
chr1:116670442-116672196	37.6004	0.0187846	0.14158	0.132679	0.894447	0.999949	MAB21L3	0
chr1:116680896-116682573	143.521	0.0678835	0.0889232	0.763395	0.445228	0.999949	MAB21L3	3034
chr1:116693509-116695093	193.063	0.0879646	0.0989384	0.889084	0.373958	0.999949	MAB21L3	15647
chr1:116710451-116711888	140.532	-0.0165213	0.0757377	-0.218139	0.827321	0.999949	MAB21L3	32589
chr1:116774841-116776691	51.3227	-0.0104416	0.105902	-0.0985968	0.921458	0.999949	NA	NA
chr1:116867704-116869354	257.032	0.0741106	0.107809	0.687425	0.491815	0.999949	ATP1A1	46440
chr1:116887693-116889150	145.3	0.119904	0.132284	0.906411	0.364718	0.999949	ATP1A1	26644
chr1:116889301-116890349	79.6522	0.165849	0.141653	1.17081	0.241673	0.999949	ATP1A1	25445
chr1:116894649-116895892	28.8297	-0.00865633	0.181308	-0.0477437	0.961921	0.999949	ATP1A1	19902
chr1:116915548-116917027	520.507	-0.0722674	0.0793725	-0.910484	0.362567	0.999949	ATP1A1	0
chr1:116919992-116921167	207.324	0.0989688	0.107137	0.923759	0.355612	0.999949	ATP1A1	0
chr1:116931564-116933910	45.6047	0.0599391	0.138754	0.43198	0.665756	0.999949	ATP1A1	0
chr1:116960235-116961731	184.252	0.0272028	0.0766245	0.355015	0.722579	0.999949	ATP1A1-AS1	0
chr1:116978071-116979672	62.169	-0.0156491	0.118954	-0.131557	0.895335	0.999949	ATP1A1-AS1	16826
chr1:11701720-11703192	34.2626	-0.0684247	0.143354	-0.477313	0.633139	0.999949	FBXO2	5225
chr1:117027159-117029056	48.361	-0.0192891	0.109604	-0.175989	0.860302	0.999949	CD58	28099
chr1:117041214-117042384	25.8029	0.0118551	0.155145	0.0764126	0.939091	0.999949	CD58	14771
chr1:117046140-117047726	324.311	-0.00598238	0.0952592	-0.0628011	0.949925	0.999949	CD58	9429
chr1:11705408-11706440	38.5003	0.201721	0.111062	1.8163	0.0693242	0.999949	FBXO2	1977
chr1:117057452-117058999	141.475	-0.183111	0.107222	-1.70778	0.0876781	0.999949	CD58	0
chr1:117080500-117081880	23.8725	-0.0702624	0.188888	-0.371979	0.709909	0.999949	CD58	0
chr1:117082433-117083478	16.1069	-0.364318	0.184542	-1.97417	0.0483621	0.999949	CD58	0
chr1:117098450-117100255	76.265	0.077609	0.149021	0.520792	0.602511	0.999949	CD58	0
chr1:11709846-11711266	92.9071	0.00313555	0.103911	0.0301753	0.975927	0.999949	FBXO2	0
chr1:117104435-117105848	15.8383	0.0146964	0.202679	0.0725109	0.942195	0.999949	CD58	0
chr1:117112426-117113897	330.524	-0.108266	0.105017	-1.03094	0.302571	0.999949	CD58	0
chr1:117138157-117139566	28.7273	-0.122031	0.18083	-0.674841	0.499777	0.999949	IGSF3	0
chr1:11714012-11715692	120.776	0.0589725	0.115689	0.509751	0.610226	0.999949	FBXO2	0
chr1:117148044-117149604	28.5827	-0.273973	0.148798	-1.84124	0.0655866	0.999949	IGSF3	0
chr1:117209280-117210876	55.1297	-0.216425	0.118484	-1.82662	0.0677569	0.999949	IGSF3	0
chr1:11723950-11725300	146.918	0.153084	0.0855357	1.78971	0.0735008	0.999949	FBXO6	0
chr1:117266561-117268450	27.5158	-0.165911	0.157008	-1.0567	0.290649	0.999949	CD2	28635
chr1:117279606-117281579	232.154	0.213761	0.105184	2.03226	0.0421273	0.999949	CD2	15506
chr1:117296014-117298863	214.899	0.109298	0.0877881	1.24502	0.213124	0.999949	CD2	0
chr1:117305515-117307432	232.615	0.133173	0.11774	1.13108	0.258022	0.999949	CD2	0
chr1:117309123-117310352	122.248	0.182936	0.10671	1.71433	0.0864676	0.999949	CD2	0
chr1:117311687-117313468	342.862	0.070704	0.0999095	0.70768	0.479144	0.999949	CD2	0
chr1:117348158-117349902	56.2336	-0.181517	0.12656	-1.43424	0.151504	0.999949	CD2	36306
chr1:117350729-117352251	81.494	-0.0647917	0.141924	-0.456525	0.648012	0.999949	CD2	38877
chr1:117358700-117360905	99.1341	-0.0132563	0.0923304	-0.143575	0.885836	0.999949	CD2	46848
chr1:117369209-117370994	36.8936	-0.0189631	0.127651	-0.148554	0.881905	0.999949	NA	NA
chr1:117390019-117391701	26.4612	-0.084316	0.141843	-0.594432	0.552223	0.999949	NA	NA
chr1:11740524-11741891	247.232	0.0499758	0.0878936	0.568595	0.569631	0.999949	MAD2L2	0
chr1:117419986-117421939	144.225	0.0242881	0.0975045	0.249097	0.803286	0.999949	PTGFRN	30749
chr1:117452369-117453768	76.7195	-0.0745021	0.088604	-0.840843	0.400436	0.999949	PTGFRN	0
chr1:117457327-117458514	24.0508	0.0166736	0.202728	0.0822462	0.934451	0.999949	PTGFRN	0
chr1:117475417-117476903	80.4388	0.159751	0.123825	1.29014	0.197002	0.999949	PTGFRN	0
chr1:117477173-117478203	15.8729	-0.000168267	0.216976	-0.00077551	0.999381	0.999949	PTGFRN	0
chr1:117484501-117486048	38.0341	0.208426	0.150802	1.38212	0.166936	0.999949	PTGFRN	0
chr1:117504927-117506580	31.3728	-0.0861691	0.136918	-0.629347	0.529122	0.999949	PTGFRN	0
chr1:11752641-11753882	30.1028	-0.0186983	0.161385	-0.115862	0.907762	0.999949	DRAXIN	0
chr1:117528726-117530514	198.766	-0.0189855	0.106891	-0.177616	0.859025	0.999949	PTGFRN	0
chr1:117543665-117545069	56.4543	0.190369	0.153052	1.24382	0.213565	0.999949	CD101	0
chr1:117549296-117550675	53.53	0.290034	0.182966	1.58518	0.112926	0.999949	CD101	0
chr1:117551178-117552443	34.3557	0.207051	0.135956	1.52293	0.127777	0.999949	CD101	0
chr1:117591490-117592697	97.7272	0.106484	0.149256	0.713433	0.475578	0.999949	TTF2	10251
chr1:117593535-117594943	50.6112	-0.0505483	0.115155	-0.43896	0.660691	0.999949	TTF2	8005
chr1:117601936-117603479	799.145	-0.000680484	0.089422	-0.0076098	0.993928	0.999949	TTF2	0
chr1:117609961-117611123	21.5774	-0.152974	0.179293	-0.853205	0.393546	0.999949	TTF2	0
chr1:117635858-117637684	31.2413	-0.0310756	0.144965	-0.214367	0.830261	0.999949	MIR942	0
chr1:117663884-117665190	222.841	-0.109577	0.0919724	-1.19141	0.233491	0.999949	TRIM45	0
chr1:117670783-117671951	18.5915	-0.183405	0.182817	-1.00322	0.315756	0.999949	TRIM45	6371
chr1:11770841-11771874	13.7884	0.0117325	0.191791	0.0611736	0.951221	0.999949	DRAXIN	0
chr1:11779206-11780273	259.431	0.127372	0.0894475	1.42398	0.154451	0.999949	DRAXIN	0
chr1:117854761-117855796	15.4925	0.155416	0.185575	0.837485	0.40232	0.999949	NA	NA
chr1:117881960-117883314	28.4022	0.359593	0.15961	2.25295	0.0242623	0.999949	MAN1A2	26770
chr1:117888301-117890125	28.5449	-0.0170446	0.150935	-0.112927	0.910089	0.999949	MAN1A2	19959
chr1:11789679-11791093	72.539	-0.0317772	0.10495	-0.302784	0.762054	0.999949	AGTRAP	5048
chr1:117900338-117901581	71.2357	0.00969834	0.145948	0.0664506	0.947019	0.999949	MAN1A2	8503
chr1:117908908-117910493	399.376	-0.142033	0.0964742	-1.47224	0.140956	0.999949	MAN1A2	0
chr1:11795836-11797391	129.581	-0.0571469	0.0912949	-0.625959	0.531342	0.999949	AGTRAP	0
chr1:11800549-11801583	28.8674	-0.0172252	0.153315	-0.112352	0.910545	0.999949	AGTRAP	0
chr1:118077048-118078704	50.8197	-0.016843	0.111142	-0.151545	0.879546	0.999949	MAN1A2	8727
chr1:118079499-118080639	18.8128	0.145246	0.184831	0.785835	0.431964	0.999949	MAN1A2	11178
chr1:11808585-11810327	51.7298	0.0607547	0.16797	0.3617	0.717576	0.999949	AGTRAP	0
chr1:118114686-118116382	48.0239	0.0157236	0.118302	0.13291	0.894264	0.999949	FAM46C	32221
chr1:118148316-118149890	671.955	-0.12211	0.106196	-1.14985	0.250205	0.999949	FAM46C	0
chr1:118157383-118159126	47.3874	0.0244967	0.138871	0.176399	0.85998	0.999949	FAM46C	0
chr1:118186754-118187985	16.7408	-0.086037	0.233643	-0.368241	0.712694	0.999949	FAM46C	15742
chr1:118196597-118197842	73.8387	-0.0887106	0.102617	-0.864481	0.387324	0.999949	FAM46C	25585
chr1:118198473-118199710	237.979	0.161338	0.0965623	1.67082	0.0947574	0.999949	FAM46C	27461
chr1:118200852-118202425	213.473	0.0814198	0.1125	0.723729	0.469232	0.999949	FAM46C	29840
chr1:118203329-118204373	129.684	-0.000646264	0.10842	-0.00596073	0.995244	0.999949	FAM46C	32317
chr1:118206487-118207856	218.55	0.111108	0.103679	1.07165	0.283875	0.999949	FAM46C	35475
chr1:118216572-118218029	39.3742	0.0604842	0.114597	0.5278	0.597638	0.999949	FAM46C	45560
chr1:118260991-118262378	20.0219	-0.0786957	0.16215	-0.485327	0.627444	0.999949	NA	NA
chr1:118276894-118278534	45.9305	-0.220199	0.11328	-1.94385	0.051914	0.999949	NA	NA
chr1:118300709-118302598	71.8616	-0.0763744	0.0930335	-0.820935	0.411683	0.999949	NA	NA
chr1:118437422-118438842	17.2186	-0.0152959	0.167059	-0.0915597	0.927048	0.999949	GDAP2	0
chr1:11844562-11845892	27.4493	-0.00546255	0.150468	-0.0363037	0.97104	0.999949	C1orf167	0
chr1:118471372-118472855	504.477	0.0514571	0.096911	0.530973	0.595438	0.999949	GDAP2	0
chr1:11850210-11852020	29.2764	-0.177607	0.202681	-0.876288	0.380873	0.999949	MTHFR	0
chr1:1185565-1187163	86.1119	0.0674399	0.170478	0.395593	0.692405	0.999949	UBE2J2	2128
chr1:118581328-118582573	22.4033	-0.442428	0.259017	-1.7081	0.0876178	0.999949	SPAG17	0
chr1:11862936-11864189	137.88	0.00228804	0.118426	0.0193205	0.984585	0.999949	MTHFR	0
chr1:11865254-11866818	501.289	0.0335312	0.0894797	0.374735	0.707857	0.999949	CLCN6	0
chr1:11898064-11899867	41.4551	0.117696	0.111888	1.05192	0.292838	0.999949	CLCN6	0
chr1:11918735-11920199	19.0352	0.15195	0.221769	0.685172	0.493235	0.999949	NPPB	0
chr1:11925238-11926260	12.5292	0.078644	0.219473	0.358332	0.720095	0.999949	NPPB	6245
chr1:11953362-11954694	23.6639	0.119338	0.17129	0.696698	0.485992	0.999949	KIAA2013	24950
chr1:1196220-1197253	16.6218	-0.0798416	0.204699	-0.390045	0.696504	0.999949	UBE2J2	0
chr1:11965325-11966354	58.9019	-0.136534	0.140014	-0.97514	0.329491	0.999949	KIAA2013	13290
chr1:11967770-11969845	733.62	-0.0902436	0.0863621	-1.04494	0.296049	0.999949	KIAA2013	9799
chr1:119682475-119683832	779.385	-0.0841916	0.0963353	-0.873943	0.382149	0.999949	WARS2	0
chr1:119817667-119818895	17.1278	0.0110546	0.196568	0.0562382	0.955152	0.999949	NA	NA
chr1:119836548-119838180	28.8464	-0.0634049	0.201033	-0.315396	0.752461	0.999949	NA	NA
chr1:11985489-11987251	144.397	-0.0105413	0.101952	-0.103395	0.91765	0.999949	KIAA2013	0
chr1:119869572-119870916	46.357	-0.0910525	0.150527	-0.604892	0.545251	0.999949	HAO2	40485
chr1:11993831-11995484	135.539	-0.0333604	0.10688	-0.31213	0.754942	0.999949	PLOD1	0
chr1:120106973-120108445	21.9962	-0.242026	0.253295	-0.955512	0.339319	0.999949	HSD3BP4	0
chr1:120156064-120157099	17.4059	-0.0127255	0.203459	-0.0625457	0.950128	0.999949	ZNF697	4900
chr1:120190091-120191586	40.5522	-0.141004	0.160595	-0.87801	0.379938	0.999949	ZNF697	0
chr1:12020462-12021762	17.5682	-0.00554881	0.263006	-0.0210977	0.983168	0.999949	PLOD1	0
chr1:120217116-120218887	29.9647	0.114931	0.238656	0.481578	0.630106	0.999949	ZNF697	26725
chr1:120254258-120255632	59.9447	-0.122951	0.171792	-0.715695	0.474179	0.999949	PHGDH	0
chr1:120267769-120269060	22.5049	0.296882	0.209244	1.41883	0.155948	0.999949	PHGDH	0
chr1:120286382-120287577	23.7004	-0.159375	0.214747	-0.742153	0.457995	0.999949	PHGDH	0
chr1:120341725-120343125	24.9433	0.153255	0.234173	0.654452	0.51282	0.999949	REG4	0
chr1:120350837-120352488	34.4678	0.132628	0.155535	0.852723	0.393813	0.999949	REG4	0
chr1:12039510-12040902	319.86	-0.0354525	0.08647	-0.409997	0.681808	0.999949	MFN2	0
chr1:120413206-120414240	14.0067	-0.0143906	0.203521	-0.0707082	0.94363	0.999949	ADAM30	21915
chr1:120482993-120484434	22.7682	0.0623538	0.197013	0.316497	0.751626	0.999949	NOTCH2	0
chr1:120490747-120492226	26.5208	-0.261096	0.148523	-1.75795	0.0787559	0.999949	NOTCH2	0
chr1:120510299-120511720	42.775	-0.199939	0.124815	-1.60189	0.109179	0.999949	NOTCH2	0
chr1:120529709-120531516	49.9863	0.165664	0.116501	1.42199	0.155029	0.999949	NOTCH2	0
chr1:120611168-120612650	110.964	-0.101855	0.11528	-0.883544	0.376942	0.999949	NOTCH2	0
chr1:120623681-120624883	28.2957	-0.245111	0.154447	-1.58702	0.112508	0.999949	NOTCH2	11363
chr1:120630165-120631254	33.9346	0.0540451	0.16749	0.322676	0.746941	0.999949	NOTCH2	17847
chr1:120642892-120643903	8.71652	0.225072	0.275451	0.817105	0.413868	0.999949	NOTCH2	30574
chr1:120685087-120686585	86.6722	-0.0202614	0.102745	-0.197201	0.84367	0.999949	NA	NA
chr1:120752681-120753703	18.8035	-0.122997	0.1664	-0.739162	0.459809	0.999949	NA	NA
chr1:12078917-12080539	337.673	-0.0804246	0.0898612	-0.894987	0.370794	0.999949	MIIP	0
chr1:120837861-120839204	696.047	0.00673941	0.131636	0.0511973	0.959168	0.999949	FAM72B	0
chr1:1208486-1209954	205.686	0.0237797	0.082166	0.28941	0.772267	0.999949	UBE2J2	0
chr1:120925050-120926514	97.9897	0.0992542	0.13155	0.754499	0.45055	0.999949	FCGR1B	0
chr1:12107030-12108323	29.1496	-0.0171196	0.159097	-0.107605	0.914309	0.999949	MIIP	14923
chr1:121107279-121108292	8.62259	-0.145845	0.314829	-0.463251	0.643185	0.999949	SRGAP2D	0
chr1:12111721-12112797	14.3308	0.0686266	0.2378	0.28859	0.772895	0.999949	TNFRSF8	10636
chr1:121143058-121144120	56.3595	-0.112412	0.166752	-0.67413	0.500229	0.999949	SRGAP2D	13230
chr1:121199960-121201490	28.7056	-0.0118983	0.154937	-0.0767944	0.938787	0.999949	NA	NA
chr1:12122786-12124250	25.583	0.0511026	0.181136	0.282122	0.77785	0.999949	TNFRSF8	0
chr1:12125592-12126639	17.1442	-0.0324726	0.178363	-0.182059	0.855536	0.999949	TNFRSF8	0
chr1:121257803-121259055	147.363	-0.0935223	0.100127	-0.934034	0.350286	0.999949	EMBP1	1854
chr1:121260436-121261954	385.646	-0.0507821	0.115844	-0.438368	0.66112	0.999949	EMBP1	0
chr1:121271524-121272535	14.1981	0.0262734	0.185239	0.141835	0.88721	0.999949	EMBP1	0
chr1:12127981-12129411	23.2238	0.0831286	0.164219	0.506207	0.612712	0.999949	TNFRSF8	0
chr1:121292336-121294176	91.3493	0.194625	0.130466	1.49176	0.135761	0.999949	EMBP1	0
chr1:121310396-121311916	16.7968	-0.21614	0.178902	-1.20815	0.22699	0.999949	EMBP1	0
chr1:121328044-121329447	36.8841	-0.0111759	0.149367	-0.074822	0.940356	0.999949	EMBP1	14357
chr1:121348978-121350438	49.4322	-0.0463786	0.115464	-0.40167	0.687927	0.999949	EMBP1	35291
chr1:12147631-12149231	94.6924	0.0452048	0.109855	0.411497	0.680708	0.999949	TNFRSF8	0
chr1:12178307-12179341	23.915	-0.0641825	0.152611	-0.420564	0.674074	0.999949	TNFRSF8	0
chr1:12180824-12182270	25.5672	-0.0945241	0.164944	-0.573067	0.566599	0.999949	TNFRSF8	0
chr1:12184516-12186260	44.4846	-0.0294953	0.138433	-0.213065	0.831276	0.999949	TNFRSF8	0
chr1:12192216-12193769	104.472	-0.0278078	0.117918	-0.235823	0.81357	0.999949	TNFRSF8	0
chr1:12202815-12204438	54.4023	-0.0612914	0.11439	-0.535813	0.592088	0.999949	TNFRSF8	0
chr1:12210162-12211364	187.676	-0.0638899	0.112632	-0.567243	0.570549	0.999949	TNFRSF8	5897
chr1:12213002-12214069	40.9247	-0.158398	0.180778	-0.876204	0.380919	0.999949	TNFRSF8	8737
chr1:12217024-12218069	31.0516	0.0111334	0.141471	0.0786974	0.937273	0.999949	TNFRSF1B	8990
chr1:12219522-12220557	34.4989	0.00142166	0.150552	0.00944303	0.992466	0.999949	TNFRSF1B	6502
chr1:12221212-12222734	108.02	-0.0755681	0.117671	-0.6422	0.520743	0.999949	TNFRSF1B	4325
chr1:12226664-12228036	117.877	-0.0658536	0.0924811	-0.712076	0.476418	0.999949	TNFRSF1B	0
chr1:12231720-12232720	51.4639	-0.127593	0.127032	-1.00442	0.315178	0.999949	TNFRSF1B	0
chr1:12233079-12234964	191.528	0.144497	0.111477	1.2962	0.194905	0.999949	TNFRSF1B	0
chr1:12237381-12239837	411.396	0.262867	0.119553	2.19874	0.0278963	0.999949	TNFRSF1B	0
chr1:12243822-12245254	38.6268	-0.150338	0.22602	-0.665154	0.505952	0.999949	TNFRSF1B	0
chr1:1225214-1226244	12.735	0.339504	0.2401	1.41401	0.15736	0.999949	SCNN1D	0
chr1:12256221-12257677	22.2256	-0.170237	0.204914	-0.830772	0.406103	0.999949	TNFRSF1B	0
chr1:12263628-12264925	32.2118	-0.0486829	0.139052	-0.350106	0.726259	0.999949	TNFRSF1B	0
chr1:1226453-1228272	40.8234	0.15007	0.156261	0.960378	0.336865	0.999949	ACAP3	0
chr1:12268565-12271317	212.347	-0.0143351	0.0944162	-0.151829	0.879322	0.999949	TNFRSF1B	0
chr1:12289567-12291234	151.561	0.0549224	0.086537	0.63467	0.525644	0.999949	VPS13D	0
chr1:12331803-12332834	11.0135	0.27387	0.271752	1.00779	0.313554	0.999949	VPS13D	0
chr1:1234622-1236093	25.576	-0.0508055	0.204907	-0.247945	0.804177	0.999949	ACAP3	0
chr1:12374057-12375300	12.6167	-0.329415	0.212319	-1.55151	0.120779	0.999949	VPS13D	0
chr1:1240472-1241640	96.8405	0.0028434	0.10147	0.0280222	0.977644	0.999949	ACAP3	0
chr1:12404720-12406222	82.7122	0.113799	0.115038	0.989232	0.32255	0.999949	VPS13D	0
chr1:1242885-1244310	441.633	-0.1392	0.095069	-1.4642	0.143139	0.999949	ACAP3	0
chr1:12444651-12447284	113.896	0.168542	0.119288	1.4129	0.157684	0.999949	VPS13D	0
chr1:12467129-12468422	13.9886	0.187417	0.190145	0.985655	0.324302	0.999949	VPS13D	0
chr1:12477085-12478155	14.1784	0.289174	0.238943	1.21023	0.226193	0.999949	VPS13D	0
chr1:12493686-12495027	52.1358	0.00972615	0.13453	0.0722972	0.942365	0.999949	VPS13D	0
chr1:12495354-12496412	29.3551	-0.0625602	0.140155	-0.446364	0.655334	0.999949	VPS13D	0
chr1:12498184-12499257	58.9754	0.0365071	0.124388	0.293495	0.769144	0.999949	VPS13D	0
chr1:12508836-12510622	181.645	0.0281519	0.119174	0.236225	0.813258	0.999949	VPS13D	0
chr1:12513077-12514110	25.8335	0.0989102	0.185488	0.533244	0.593864	0.999949	VPS13D	0
chr1:12518277-12519301	18.634	0.188987	0.197702	0.955922	0.339112	0.999949	VPS13D	0
chr1:12532609-12533949	102.78	0.261335	0.143728	1.81827	0.0690232	0.999949	VPS13D	0
chr1:12535482-12536633	34.9864	0.175999	0.160304	1.09791	0.272245	0.999949	VPS13D	0
chr1:12538045-12539371	61.7088	0.355338	0.133001	2.67169	0.00754705	0.999949	VPS13D	0
chr1:12540206-12541712	39.7154	0.122788	0.13516	0.908465	0.363632	0.999949	VPS13D	0
chr1:12570240-12571448	208.765	0.289796	0.115079	2.51824	0.0117943	0.999949	VPS13D	0
chr1:1259616-1260894	243.433	-0.0326288	0.0927388	-0.351835	0.724962	0.999949	CPTP	0
chr1:12655210-12656599	35.3747	-0.114615	0.146644	-0.781583	0.43446	0.999949	DHRS3	0
chr1:12660921-12662344	37.1399	0.154977	0.144463	1.07278	0.283368	0.999949	DHRS3	0
chr1:12663592-12665474	156.226	0.222995	0.0938019	2.3773	0.01744	0.999949	DHRS3	0
chr1:12677245-12680224	297.726	0.0972623	0.0994581	0.977922	0.328113	0.999949	DHRS3	0
chr1:12718455-12719710	21.2529	-0.0343609	0.174811	-0.196561	0.844171	0.999949	AADACL4	0
chr1:1283882-1285558	196.072	-0.0526046	0.121794	-0.431915	0.665804	0.999949	DVL1	0
chr1:1293902-1295671	36.0884	-0.00168425	0.149389	-0.0112743	0.991005	0.999949	MXRA8	0
chr1:1306541-1307864	200.263	0.164475	0.125227	1.31342	0.189043	0.999949	AURKAIP1	1245
chr1:1309783-1311303	349.272	0.020472	0.0813957	0.251513	0.801418	0.999949	AURKAIP1	0
chr1:1334137-1335868	464.94	0.0366205	0.0923967	0.396339	0.691855	0.999949	CCNL2	0
chr1:1341859-1343757	234.871	0.0603807	0.0954955	0.632288	0.527199	0.999949	MRPL20	0
chr1:1370245-1371765	36.4519	0.0441248	0.144056	0.306302	0.759374	0.999949	VWA1	0
chr1:1375735-1377283	30.5945	0.117399	0.152304	0.770817	0.440816	0.999949	VWA1	0
chr1:1397044-1398498	24.1958	0.0934575	0.208144	0.449005	0.653428	0.999949	ATAD3C	0
chr1:13991723-13993193	34.5017	0.0225599	0.137113	0.164535	0.86931	0.999949	PRDM2	33541
chr1:14026130-14027642	157.863	0.0401958	0.093956	0.427815	0.668786	0.999949	PRDM2	0
chr1:14028764-14029994	91.8513	0.446568	0.158696	2.81397	0.00489333	0.999949	PRDM2	0
chr1:14049936-14051007	16.8968	0.0758991	0.244413	0.310536	0.756154	0.999949	PRDM2	0
chr1:14051598-14053045	44.6676	0.181376	0.119083	1.52311	0.127732	0.999949	PRDM2	0
chr1:14056634-14058114	364.846	0.28058	0.115877	2.42137	0.0154623	0.999949	PRDM2	0
chr1:14059181-14060208	59.6533	0.128437	0.125818	1.02081	0.307343	0.999949	PRDM2	0
chr1:1406299-1407965	159.068	-0.019204	0.130975	-0.146623	0.88343	0.999949	ATAD3B	0
chr1:14075329-14076603	378.52	-0.0333509	0.0861889	-0.386951	0.698792	0.999949	PRDM2	0
chr1:14123597-14125054	16.1934	-0.220823	0.201588	-1.09542	0.273333	0.999949	PRDM2	0
chr1:14137345-14138666	23.8038	0.143253	0.165746	0.864297	0.387425	0.999949	PRDM2	0
chr1:14286528-14287570	13.3142	0.384488	0.224135	1.71543	0.0862662	0.999949	NA	NA
chr1:143742771-143744602	133.071	0.211956	0.109291	1.93938	0.0524556	0.999949	LINC01138	0
chr1:143765398-143766618	64.3526	-0.187966	0.147788	-1.27186	0.203422	0.999949	PPIAL4G	525
chr1:143768255-143769278	7.72846	0.319308	0.270934	1.17855	0.238579	0.999949	PPIAL4G	373
chr1:143912934-143913953	837.746	-0.0836283	0.111414	-0.750609	0.452888	0.999949	FAM72D	0
chr1:1439979-1441496	79.9896	-0.00639873	0.126049	-0.050764	0.959514	0.999949	ATAD3A	6026
chr1:143998435-143999466	7.6746	-0.0125812	0.255765	-0.0491907	0.960767	0.999949	SRGAP2B	0
chr1:144094378-144095406	8.24161	0.0930121	0.301664	0.30833	0.757831	0.999949	SRGAP2B	0
chr1:144491414-144492850	4.4562	0.0359522	0.432585	0.0831102	0.933764	0.999949	NA	NA
chr1:144519364-144521116	55.0857	0.128408	0.133718	0.960292	0.336908	0.999949	NA	NA
chr1:144533084-144534529	48.6697	-0.0188339	0.14345	-0.131292	0.895544	0.999949	NA	NA
chr1:144535314-144536820	21.4283	-0.0830304	0.165275	-0.502377	0.615402	0.999949	NA	NA
chr1:144593134-144594913	89.6436	0.0432565	0.151644	0.28525	0.775453	0.999949	NBPF9	0
chr1:1446678-1448218	263.19	-0.0732161	0.0851992	-0.859353	0.390146	0.999949	ATAD3A	0
chr1:144708417-144709777	15.5301	-0.0566258	0.229559	-0.246672	0.805162	0.999949	NBPF9	0
chr1:144886883-144888340	24.588	-0.123062	0.220195	-0.558878	0.576245	0.999949	NBPF9	0
chr1:144907612-144909078	57.8111	0.244687	0.172616	1.41752	0.156331	0.999949	NBPF9	0
chr1:144917310-144919086	68.6131	0.0416584	0.11844	0.351725	0.725045	0.999949	NBPF9	0
chr1:144931254-144932804	616.377	-0.10723	0.0920207	-1.16528	0.243905	0.999949	NBPF9	0
chr1:144935028-144936077	350.087	0.0886616	0.102915	0.861505	0.38896	0.999949	NBPF9	0
chr1:144948022-144949258	23.5479	-0.0760224	0.223561	-0.340052	0.733818	0.999949	NBPF9	0
chr1:144972497-144973520	6.84487	0.559328	0.272512	2.05249	0.0401223	0.999949	NBPF9	0
chr1:144998526-144999562	8.05051	0.126581	0.295329	0.42861	0.668207	0.999949	NBPF9	0
chr1:145029287-145030679	40.0709	-0.0813103	0.222091	-0.366113	0.714281	0.999949	NBPF9	0
chr1:145038858-145040453	293.134	-0.0303874	0.0740402	-0.410417	0.6815	0.999949	NBPF9	0
chr1:145058122-145059974	118.856	-0.0011936	0.130579	-0.00914085	0.992707	0.999949	NBPF9	0
chr1:145074986-145076272	74.8731	-0.0518701	0.140758	-0.368506	0.712496	0.999949	NBPF9	0
chr1:145095912-145097350	221.031	0.0441575	0.0859818	0.513568	0.607554	0.999949	NBPF9	0
chr1:145113930-145115611	50.8697	-0.201872	0.269446	-0.749211	0.45373	0.999949	NBPF9	0
chr1:145129138-145130417	158.062	0.0729153	0.117392	0.621126	0.534517	0.999949	NBPF9	0
chr1:145138770-145140038	180.458	0.0146912	0.113233	0.129743	0.89677	0.999949	NBPF9	0
chr1:145152605-145153835	13.1226	-0.186897	0.215869	-0.865786	0.386608	0.999949	NBPF9	0
chr1:145176452-145178465	25.4729	0.00406429	0.182148	0.022313	0.982198	0.999949	NBPF9	0
chr1:145188765-145189830	14.839	-0.0683523	0.224174	-0.304907	0.760437	0.999949	NBPF9	0
chr1:145195509-145196537	14.2629	0.0622038	0.218249	0.285013	0.775634	0.999949	NBPF9	0
chr1:145208876-145210187	166.798	0.0873881	0.0983315	0.888709	0.374159	0.999949	NBPF9	0
chr1:145253092-145254604	23.5551	-0.127215	0.144841	-0.878303	0.379779	0.999949	NBPF9	0
chr1:145292113-145294279	58.9634	-0.151824	0.117938	-1.28733	0.19798	0.999949	NBPF10	0
chr1:145382004-145383381	125.357	0.01384	0.105191	0.13157	0.895325	0.999949	NBPF10	0
chr1:145396552-145398383	352.574	0.031765	0.109301	0.29062	0.771342	0.999949	NBPF10	0
chr1:145398805-145399852	67.7802	-0.114505	0.123538	-0.926885	0.353986	0.999949	NBPF10	0
chr1:145421298-145422503	21.636	-0.159302	0.166829	-0.954879	0.339639	0.999949	NBPF10	0
chr1:145426858-145428853	135.986	-0.144183	0.137051	-1.05204	0.292781	0.999949	NBPF10	0
chr1:145434698-145435759	109.731	-0.00302657	0.14708	-0.0205777	0.983583	0.999949	NBPF10	0
chr1:145436158-145438560	536.095	-0.176763	0.101845	-1.73561	0.0826331	0.999949	NBPF10	0
chr1:145445442-145446579	70.5114	-0.0498869	0.125361	-0.397947	0.690669	0.999949	NBPF10	0
chr1:145449422-145450935	56.2263	-0.138956	0.111811	-1.24278	0.213949	0.999949	NBPF10	0
chr1:145454572-145456233	423.492	0.0330836	0.105203	0.314473	0.753162	0.999949	NBPF10	0
chr1:145456580-145457902	94.0738	0.0257627	0.0993284	0.259369	0.79535	0.999949	NBPF10	0
chr1:145469689-145471374	268.063	0.0717633	0.088206	0.813588	0.415881	0.999949	ANKRD34A	0
chr1:145476778-145478083	545.603	0.0669396	0.09264	0.722578	0.469939	0.999949	LIX1L	0
chr1:145501490-145502927	72.6457	-0.0463176	0.129104	-0.358762	0.719773	0.999949	NBPF10	0
chr1:145507042-145508232	430.954	-0.00457337	0.0768587	-0.0595037	0.952551	0.999949	NBPF10	0
chr1:145515634-145516969	440.479	0.048853	0.0870737	0.561053	0.574761	0.999949	GNRHR2	0
chr1:145524165-145525373	21.8954	0.0531015	0.150827	0.352069	0.724787	0.999949	ITGA10	0
chr1:145542545-145543597	20.9913	-0.0380391	0.171358	-0.221986	0.824325	0.999949	ITGA10	0
chr1:145548393-145549663	192.293	0.0721459	0.0905593	0.796671	0.425642	0.999949	ANKRD35	0
chr1:145562031-145563419	59.5039	-0.100193	0.105787	-0.947126	0.343575	0.999949	ANKRD35	0
chr1:145575000-145576685	296.016	-0.046379	0.0941366	-0.492678	0.62224	0.999949	NBPF10	0
chr1:145588571-145590086	131.964	0.0326052	0.0829909	0.392876	0.694411	0.999949	NBPF10	0
chr1:145610136-145611722	221.373	-0.00606047	0.0935048	-0.0648146	0.948322	0.999949	NBPF10	0
chr1:145713085-145714698	39.4112	-0.0665716	0.135819	-0.490148	0.624029	0.999949	CD160	0
chr1:145743541-145745356	66.6409	0.0642551	0.146205	0.439487	0.660309	0.999949	NBPF10	0
chr1:145826262-145827621	162.186	0.109279	0.13107	0.833742	0.404426	0.999949	GPR89A	0
chr1:146009088-146010339	46.6738	0.172537	0.169434	1.01831	0.308528	0.999949	NBPF10	0
chr1:146372368-146373401	5.54988	0.167242	0.369628	0.452461	0.650937	0.999949	NBPF10	0
chr1:146517640-146518953	22.2447	-0.0710824	0.283337	-0.250876	0.80191	0.999949	NBPF10	49895
chr1:146543756-146545097	26.0182	0.135673	0.250508	0.541589	0.588102	0.999949	NBPF13P	25968
chr1:146555653-146557026	116.687	0.0934974	0.192065	0.4868	0.6264	0.999949	NBPF13P	14039
chr1:14658812-14659879	13.8075	0.0392505	0.253774	0.154667	0.877084	0.999949	NA	NA
chr1:146643461-146645013	374.649	0.0105593	0.0979806	0.10777	0.914178	0.999949	PRKAB2	0
chr1:146696163-146697581	75.3614	-0.0549418	0.107532	-0.510935	0.609397	0.999949	FMO5	0
chr1:146714005-146715271	412.454	-0.00417463	0.086759	-0.0481175	0.961623	0.999949	CHD1L	0
chr1:146745086-146746107	16.553	-0.198904	0.204827	-0.971082	0.331508	0.999949	CHD1L	0
chr1:146861297-146862346	13.9436	0.150538	0.220626	0.682323	0.495035	0.999949	LINC00624	0
chr1:146966203-146967819	49.2791	0.161135	0.105231	1.53124	0.12571	0.999949	LINC00624	0
chr1:146986843-146988123	18.5795	0.21517	0.190281	1.1308	0.258139	0.999949	LINC00624	0
chr1:146999425-147001123	42.7027	0.128329	0.129169	0.993494	0.320469	0.999949	LINC00624	9725
chr1:147012581-147014261	219.951	-0.0248731	0.121319	-0.205022	0.837555	0.999949	BCL9	0
chr1:147016515-147017540	279.36	0.0733366	0.113244	0.647598	0.517245	0.999949	BCL9	0
chr1:147051200-147052681	25.7188	0.0286895	0.136136	0.210741	0.833089	0.999949	BCL9	0
chr1:147070511-147072351	558.166	-0.060806	0.126877	-0.47925	0.631761	0.999949	BCL9	0
chr1:147089329-147090623	33.4019	-0.0399197	0.151761	-0.263043	0.792517	0.999949	BCL9	0
chr1:147098952-147100469	24.835	0.00706956	0.155478	0.0454699	0.963733	0.999949	BCL9	936
chr1:147100683-147102130	21.5125	0.00865941	0.171945	0.0503614	0.959834	0.999949	BCL9	2667
chr1:147111873-147114500	80.0005	0.0427302	0.0883052	0.483892	0.628462	0.999949	ACP6	4667
chr1:147117777-147118901	21.906	-0.33543	0.170973	-1.96189	0.0497753	0.999949	ACP6	266
chr1:147119625-147121382	70.9749	-0.0457367	0.130048	-0.351691	0.72507	0.999949	ACP6	0
chr1:147141620-147142901	273.562	0.0584572	0.09958	0.587038	0.557178	0.999949	ACP6	0
chr1:147171767-147173132	65.2632	-0.167465	0.141167	-1.18629	0.235506	0.999949	ACP6	29132
chr1:147188793-147190530	44.8746	-0.115854	0.175974	-0.658358	0.510308	0.999949	GJA5	37801
chr1:147195705-147196761	14.2287	0.241323	0.20613	1.17073	0.241707	0.999949	GJA5	31570
chr1:147234241-147235402	40.3864	0.00955277	0.153288	0.062319	0.950309	0.999949	GJA5	0
chr1:147306045-147307097	11.4	-0.0219576	0.218108	-0.100673	0.91981	0.999949	NA	NA
chr1:147361861-147363384	24.0841	-0.0558501	0.16951	-0.329479	0.741794	0.999949	GJA8	11561
chr1:147399957-147401340	166.463	0.0995059	0.138343	0.719268	0.471976	0.999949	GPR89B	0
chr1:1475032-1476847	52.958	0.0938649	0.131923	0.711512	0.476767	0.999949	TMEM240	0
chr1:147553161-147554172	27.3662	0.298258	0.191788	1.55514	0.119913	0.999949	NBPF11	20150
chr1:147624037-147625057	11.3372	-0.0295131	0.223683	-0.131942	0.89503	0.999949	NBPF11	0
chr1:147726779-147727829	12.3002	-0.195302	0.190148	-1.02711	0.30437	0.999949	NBPF8	0
chr1:147735020-147736792	150.295	0.155461	0.148799	1.04477	0.296129	0.999949	NBPF8	0
chr1:147752048-147753476	64.1376	0.146702	0.130778	1.12176	0.261965	0.999949	NBPF8	0
chr1:147774938-147776096	23.2899	-0.225506	0.178371	-1.26425	0.206141	0.999949	NBPF8	0
chr1:147779362-147780418	13.5024	-0.232743	0.294171	-0.791182	0.428838	0.999949	NBPF8	0
chr1:147789946-147791394	81.8271	0.00503754	0.090733	0.0555205	0.955724	0.999949	NBPF8	0
chr1:147806057-147807602	200.346	0.184106	0.126904	1.45075	0.14685	0.999949	MIR5087	0
chr1:147817171-147818720	22.7718	0.00771904	0.169799	0.04546	0.963741	0.999949	NBPF8	0
chr1:147825566-147826620	16.4254	0.0336131	0.18845	0.178366	0.858435	0.999949	NBPF8	0
chr1:147952890-147954078	18.615	-0.267439	0.505439	-0.529122	0.596721	0.999949	NBPF8	0
chr1:147993556-147995202	190.263	-0.247598	0.38409	-0.644636	0.519163	0.999949	NBPF8	0
chr1:147999850-148001318	149.129	-0.373153	0.243897	-1.52996	0.126026	0.999949	NBPF8	0
chr1:148175851-148177222	17.1527	0.095574	0.196181	0.487172	0.626137	0.999949	NBPF14	0
chr1:148192534-148194168	39.2543	0.27812	0.171781	1.61903	0.10544	0.999949	NBPF14	0
chr1:148240811-148242517	206.545	0.147461	0.140472	1.04975	0.293832	0.999949	NBPF14	0
chr1:148247367-148248610	60.8167	0.11592	0.140505	0.825026	0.409357	0.999949	NBPF14	0
chr1:148555753-148556973	159.929	0.14251	0.137347	1.03759	0.29946	0.999949	NBPF15	1214
chr1:148598130-148599369	60.4261	0.247396	0.151109	1.6372	0.101588	0.999949	NBPF15	1862
chr1:148604119-148605653	60.7601	0.148602	0.159754	0.930189	0.352273	0.999949	NBPF15	7851
chr1:148927428-148929454	52.8496	0.151707	0.190807	0.795077	0.426569	0.999949	NA	NA
chr1:149203540-149205595	54.2827	-0.0152002	0.106909	-0.142179	0.886939	0.999949	NA	NA
chr1:149206185-149207234	11.9534	0.0296168	0.249068	0.11891	0.905346	0.999949	NA	NA
chr1:149215031-149216342	26.8246	0.0384903	0.200862	0.191626	0.848036	0.999949	NA	NA
chr1:149223094-149224746	572.738	-0.0399058	0.104315	-0.382549	0.702054	0.999949	NA	NA
chr1:149272507-149273543	16.2426	0.243847	0.197318	1.23581	0.216531	0.999949	NA	NA
chr1:149281052-149282374	14.4515	0.0319541	0.235384	0.135753	0.892016	0.999949	NA	NA
chr1:149286025-149287630	29.9129	-0.0840435	0.179294	-0.468748	0.63925	0.999949	NA	NA
chr1:149293808-149295039	14.2477	0.0242432	0.200917	0.120663	0.903958	0.999949	NA	NA
chr1:149297723-149299166	19.3237	0.0280492	0.170793	0.164229	0.869551	0.999949	NA	NA
chr1:149378966-149380222	38.1162	-0.133299	0.273464	-0.487447	0.625942	0.999949	FCGR1CP	668
chr1:149602454-149603525	13.9265	0.727136	0.251695	2.88896	0.00386514	0.999949	LINC00623	0
chr1:149604732-149606148	23.1366	1.17892	0.55346	2.13008	0.0331646	0.999949	LINC00623	0
chr1:149657886-149659120	57.2234	0.16003	0.132665	1.20627	0.227713	0.999949	LINC00869	0
chr1:149711492-149712825	18.7796	0.311192	0.304822	1.0209	0.307302	0.999949	LINC00869	38758
chr1:149763886-149765111	131.759	0.0358602	0.133243	0.269134	0.787826	0.999949	FCGR1A	0
chr1:149783366-149785774	311.108	0.0127266	0.10228	0.124429	0.900975	0.999949	HIST2H2BF	0
chr1:149814479-149816070	55.4846	0.00818949	0.112492	0.0728007	0.941965	0.999949	HIST2H3C	1713
chr1:149820698-149822704	76.7151	-0.0409756	0.118763	-0.34502	0.73008	0.999949	HIST2H2AA4	0
chr1:149850463-149851835	66.6833	0.0704464	0.118033	0.596836	0.550617	0.999949	HIST2H2BE	4174
chr1:149856946-149860352	1269.6	-0.129621	0.0860091	-1.50707	0.131794	0.999949	HIST2H2AB	0
chr1:149870599-149871999	204.82	-0.0354551	0.08739	-0.405711	0.684955	0.999949	BOLA1	0
chr1:149888607-149889978	43.5798	-0.0520167	0.118077	-0.440534	0.659551	0.999949	SV2A	0
chr1:149899264-149900493	322.169	0.0201198	0.0875378	0.229842	0.818215	0.999949	SF3B4	0
chr1:149910623-149911977	21.3274	-0.167904	0.176128	-0.953312	0.340432	0.999949	OTUD7B	254
chr1:149933169-149934675	31.3753	-0.032847	0.143856	-0.228332	0.819388	0.999949	OTUD7B	0
chr1:149937058-149938114	17.0295	0.0338177	0.169225	0.199839	0.841607	0.999949	OTUD7B	0
chr1:149969203-149970269	15.1893	-0.151885	0.238555	-0.636689	0.524327	0.999949	OTUD7B	0
chr1:149981675-149983252	81.599	0.018623	0.0945906	0.19688	0.843922	0.999949	OTUD7B	0
chr1:150022124-150023259	16.7025	-0.0459179	0.177193	-0.25914	0.795527	0.999949	VPS45	16082
chr1:150038853-150040258	142.892	0.0887786	0.102634	0.865003	0.387037	0.999949	VPS45	0
chr1:150044731-150045767	22.0857	0.0752425	0.150982	0.498356	0.618233	0.999949	VPS45	0
chr1:150047826-150048863	13.3067	-0.371373	0.231792	-1.60218	0.109116	0.999949	VPS45	0
chr1:150063962-150065358	13.9913	0.00136851	0.217398	0.00629496	0.994977	0.999949	VPS45	0
chr1:150074613-150075814	24.7507	0.0981884	0.173466	0.566039	0.571367	0.999949	VPS45	0
chr1:150078149-150079201	69.0568	0.0789259	0.121026	0.65214	0.514311	0.999949	VPS45	0
chr1:150081384-150082684	105.806	0.0942804	0.128768	0.732171	0.464064	0.999949	VPS45	0
chr1:150121130-150124562	366.13	0.0166199	0.0988323	0.168163	0.866455	0.999949	PLEKHO1	0
chr1:150131841-150133299	47.3848	0.0795782	0.161231	0.493566	0.621613	0.999949	PLEKHO1	15
chr1:150134035-150136025	47.8926	0.0249764	0.127647	0.195667	0.844871	0.999949	PLEKHO1	2209
chr1:150137853-150138900	16.2971	0.0576305	0.179051	0.321867	0.747554	0.999949	PLEKHO1	6027
chr1:150140772-150141892	14.9744	-0.23911	0.210883	-1.13385	0.256857	0.999949	PLEKHO1	8946
chr1:150158802-150160316	50.2256	-0.270153	0.151925	-1.7782	0.0753703	0.999949	PLEKHO1	26976
chr1:150185510-150186783	184.002	-0.0809051	0.075732	-1.06831	0.285382	0.999949	ANP32E	3933
chr1:150193544-150194583	13.6689	-0.0580328	0.185883	-0.3122	0.754888	0.999949	ANP32E	0
chr1:150206250-150209238	740.42	0.0325916	0.0761223	0.428148	0.668543	0.999949	ANP32E	0
chr1:150227683-150228972	64.9756	0.0659574	0.0995706	0.662419	0.507703	0.999949	CA14	1245
chr1:150240271-150241774	229.786	-0.0354333	0.0850532	-0.416602	0.67697	0.999949	APH1A	0
chr1:150253794-150255112	241.501	0.14832	0.101431	1.46227	0.143666	0.999949	CIART	0
chr1:150265361-150267091	140.634	0.123595	0.103488	1.1943	0.232362	0.999949	MRPS21	0
chr1:150293329-150295267	169.954	-0.0743025	0.0905679	-0.820407	0.411984	0.999949	PRPF3	0
chr1:150335836-150337315	524.103	-0.0018003	0.0867808	-0.0207453	0.983449	0.999949	RPRD2	0
chr1:150401730-150402994	14.0509	-0.273665	0.190543	-1.43623	0.150936	0.999949	RPRD2	0
chr1:150436293-150437573	28.6874	0.0124763	0.146456	0.0851883	0.932112	0.999949	RPRD2	0
chr1:150459315-150460684	256.747	0.0879429	0.0814663	1.0795	0.280364	0.999949	TARS2	0
chr1:150487281-150489174	201.465	-0.0217773	0.0769886	-0.282864	0.777281	0.999949	FALEC	0
chr1:150504680-150505717	16.6012	0.0226752	0.175325	0.129332	0.897095	0.999949	FALEC	14171
chr1:150520825-150522214	68.0963	0.0549786	0.107543	0.511226	0.609193	0.999949	ADAMTSL4	0
chr1:150522876-150524235	30.7672	-0.0290489	0.147387	-0.197093	0.843755	0.999949	ADAMTSL4	0
chr1:150524303-150525631	39.4472	-0.26859	0.179219	-1.49867	0.13396	0.999949	ADAMTSL4	0
chr1:150533513-150536027	678.543	0.134261	0.0982976	1.36586	0.171981	0.999949	ADAMTSL4	100
chr1:150539780-150541211	275.336	0.0488416	0.103515	0.471833	0.637046	0.999949	MCL1	5815
chr1:150549830-150552914	331.573	0.0485057	0.0827559	0.58613	0.557788	0.999949	MCL1	0
chr1:150583586-150584674	223.173	0.0842592	0.122248	0.689247	0.490668	0.999949	ENSA	9924
chr1:150585609-150586723	43.8422	-0.175178	0.15572	-1.12495	0.260609	0.999949	ENSA	7875
chr1:150591960-150593457	23.5832	0.178069	0.150693	1.18167	0.237337	0.999949	ENSA	1141
chr1:150593636-150595040	30.3198	0.0297853	0.150926	0.197351	0.843553	0.999949	ENSA	0
chr1:150601432-150602637	864.538	-0.0268298	0.0858832	-0.312399	0.754737	0.999949	ENSA	0
chr1:150656046-150657218	13.3488	-0.114535	0.210176	-0.544946	0.585791	0.999949	GOLPH3L	0
chr1:150669016-150670505	349.649	0.0849619	0.101477	0.837252	0.402451	0.999949	GOLPH3L	0
chr1:150736702-150738847	67.7862	-0.0872224	0.102308	-0.852544	0.393912	0.999949	CTSS	0
chr1:150742929-150744334	49.1446	-0.0210401	0.140568	-0.149679	0.881018	0.999949	CTSS	4495
chr1:150813453-150815131	40.5263	0.317144	0.176957	1.79221	0.0730991	0.999949	ARNT	0
chr1:150848083-150849736	418.17	-0.0146901	0.0817434	-0.179711	0.85738	0.999949	ARNT	0
chr1:150861862-150863196	33.2292	0.142939	0.164471	0.869082	0.384802	0.999949	ARNT	12617
chr1:150894600-150895627	37.1691	0.0360013	0.112249	0.320727	0.748417	0.999949	SETDB1	3187
chr1:150897902-150899443	212.882	-0.0490795	0.0853523	-0.575023	0.565276	0.999949	SETDB1	0
chr1:150946358-150947735	266.566	-0.00336789	0.0961774	-0.0350174	0.972066	0.999949	CERS2	0
chr1:1509484-1510946	281.022	-0.163458	0.0919845	-1.77701	0.0755661	0.999949	SSU72	0
chr1:150949440-150950475	62.4993	-0.0724429	0.0973184	-0.74439	0.45664	0.999949	CERS2	1960
chr1:150951301-150952770	93.6596	0.0156568	0.104235	0.150206	0.880602	0.999949	ANXA9	1728
chr1:150967995-150969573	19.8791	-0.260317	0.18857	-1.38048	0.167439	0.999949	ANXA9	0
chr1:150975307-150976541	52.5982	0.0952966	0.143559	0.663814	0.50681	0.999949	MINDY1	0
chr1:150978542-150979722	62.9859	-0.0297537	0.0997959	-0.298146	0.765592	0.999949	MINDY1	0
chr1:150980257-150981745	193.63	0.00197734	0.10585	0.0186806	0.985096	0.999949	MINDY1	0
chr1:150996269-150997730	60.1916	0.0554913	0.0992203	0.559274	0.575975	0.999949	PRUNE1	0
chr1:151019993-151021759	187.813	0.0723491	0.0871615	0.830058	0.406506	0.999949	BNIPL	0
chr1:151028340-151030845	282.464	0.0299154	0.0865847	0.345504	0.729715	0.999949	CDC42SE1	0
chr1:151031511-151032973	267.073	-6.01932e-05	0.0984144	-0.00061163	0.999512	0.999949	CDC42SE1	0
chr1:151042628-151043978	221.302	0.0637866	0.0840783	0.758657	0.448058	0.999949	GABPB2	0
chr1:151071925-151072961	17.8891	-0.236695	0.176081	-1.34423	0.178873	0.999949	GABPB2	0
chr1:151103118-151104852	107.065	0.0502177	0.126079	0.398303	0.690407	0.999949	SEMA6C	0
chr1:151118224-151119858	223.298	-0.0536886	0.0851126	-0.630795	0.528174	0.999949	SEMA6C	0
chr1:151128579-151129974	304.366	0.038643	0.105256	0.367135	0.713518	0.999949	TNFAIP8L2	0
chr1:151137610-151139280	249.663	0.036129	0.0854977	0.422573	0.672607	0.999949	LYSMD1	0
chr1:151147815-151149474	21.0355	0.0776846	0.19063	0.407514	0.68363	0.999949	TMOD4	0
chr1:151161923-151163204	195.443	0.198609	0.0912347	2.1769	0.029488	0.999949	VPS72	0
chr1:151168485-151169505	28.0441	-0.027739	0.139315	-0.19911	0.842177	0.999949	PIP5K1A	1515
chr1:151170424-151171953	249.379	-0.0624549	0.0874708	-0.714009	0.475222	0.999949	PIP5K1A	0
chr1:151223630-151224875	48.0632	0.103004	0.116448	0.884555	0.376396	0.999949	PIP5K1A	1622
chr1:151226515-151228050	205.723	0.0953415	0.0948777	1.00489	0.314951	0.999949	PSMD4	0
chr1:151253686-151255107	1043.95	-0.0282578	0.0869316	-0.325058	0.745137	0.999949	ZNF687	0
chr1:151272887-151274519	27.7014	0.0633399	0.139945	0.452604	0.650834	0.999949	PI4KB	0
chr1:151283466-151284999	25.4874	0.114455	0.172186	0.664716	0.506232	0.999949	PI4KB	0
chr1:151299394-151300559	284.054	-0.0707415	0.0843776	-0.838392	0.40181	0.999949	PI4KB	0
chr1:151312587-151314018	54.1439	0.014822	0.1064	0.139305	0.889209	0.999949	RFX5	0
chr1:151318962-151320315	500.52	0.0854438	0.0920585	0.928147	0.353331	0.999949	RFX5	0
chr1:151371130-151372755	188.513	0.0469764	0.088595	0.530237	0.595947	0.999949	PSMB4	0
chr1:151415579-151417315	46.2108	0.0830102	0.106384	0.780289	0.435221	0.999949	POGZ	0
chr1:151430483-151432019	263.176	0.0782112	0.0989827	0.79015	0.42944	0.999949	POGZ	0
chr1:151445259-151446503	19.7416	-0.0457134	0.170484	-0.268139	0.788592	0.999949	POGZ	13317
chr1:151483137-151484826	221.766	0.0578087	0.0807255	0.716114	0.473921	0.999949	CGN	0
chr1:151506575-151507861	30.4474	0.257793	0.130154	1.98068	0.047627	0.999949	CGN	0
chr1:151511966-151513488	253.474	0.00606665	0.0778559	0.0779215	0.937891	0.999949	TUFT1	0
chr1:151540500-151542347	54.2194	0.223574	0.155993	1.43323	0.151792	0.999949	TUFT1	0
chr1:151565978-151567334	78.7206	0.17947	0.110965	1.61735	0.105802	0.999949	TUFT1	9918
chr1:151583907-151585342	304.646	0.0364722	0.0828731	0.440096	0.659867	0.999949	SNX27	0
chr1:151625979-151627425	21.0634	-0.0788979	0.194892	-0.40483	0.685603	0.999949	SNX27	0
chr1:151633859-151635216	14.2065	-0.130052	0.19582	-0.664143	0.506599	0.999949	SNX27	0
chr1:151692890-151694489	50.7914	-0.0759093	0.113124	-0.671028	0.502203	0.999949	RIIAD1	0
chr1:151707191-151708341	18.794	-0.0922045	0.160499	-0.574487	0.565638	0.999949	RIIAD1	5108
chr1:151735048-151736921	164.588	0.0018987	0.0834623	0.0227492	0.98185	0.999949	MRPL9	0
chr1:151762311-151763614	642.778	0.0595998	0.0870291	0.684826	0.493454	0.999949	TDRKH	0
chr1:151787625-151789281	84.8071	-0.0427072	0.156654	-0.272622	0.785144	0.999949	RORC	0
chr1:151793122-151794586	25.5005	-0.242411	0.168911	-1.43514	0.151247	0.999949	RORC	0
chr1:151802357-151803878	70.1035	0.055256	0.140174	0.394194	0.693437	0.999949	RORC	0
chr1:151809388-151811720	122.233	0.0159886	0.103526	0.154441	0.877262	0.999949	C2CD4D	0
chr1:151811867-151813043	121.334	0.149721	0.108119	1.38478	0.166119	0.999949	C2CD4D	0
chr1:151860812-151862172	16.6782	-0.189404	0.182347	-1.0387	0.298944	0.999949	THEM4	0
chr1:151863631-151865023	23.6005	-0.223538	0.179666	-1.24419	0.21343	0.999949	THEM4	0
chr1:151870139-151872057	192.691	0.0719496	0.127628	0.563745	0.572928	0.999949	THEM4	0
chr1:151877286-151878493	178.37	0.0502163	0.138171	0.363436	0.716279	0.999949	THEM4	0
chr1:151881499-151882688	199.877	-0.0203142	0.0956664	-0.212344	0.831839	0.999949	THEM4	0
chr1:151897277-151898448	17.7985	0.0849672	0.20548	0.413507	0.679236	0.999949	THEM4	14915
chr1:151905768-151907503	29.6836	0.069054	0.145513	0.474557	0.635103	0.999949	THEM4	23406
chr1:151917791-151919229	154.688	-0.0450622	0.138307	-0.325814	0.744565	0.999949	THEM4	35429
chr1:151939728-151941373	42.8929	0.11677	0.120486	0.969163	0.332464	0.999949	S100A10	14012
chr1:151956102-151957664	22.4084	0.0944809	0.175656	0.537873	0.590665	0.999949	S100A10	0
chr1:151965248-151966918	341.371	0.0141978	0.0940776	0.150915	0.880042	0.999949	S100A10	0
chr1:151973490-151974920	31.5434	-0.180573	0.136757	-1.3204	0.186703	0.999949	S100A10	6775
chr1:151985660-151987017	17.8218	-0.053902	0.180846	-0.298055	0.765661	0.999949	S100A11	17964
chr1:152006987-152008985	315.117	-0.0406591	0.0992418	-0.409698	0.682028	0.999949	S100A11	0
chr1:152020029-152021407	349.258	-0.0665575	0.0934049	-0.712569	0.476112	0.999949	S100A11	10517
chr1:152024696-152025730	35.8829	-0.0123539	0.122156	-0.101132	0.919446	0.999949	S100A11	15184
chr1:152083375-152084853	36.094	-0.141252	0.13969	-1.01118	0.311932	0.999949	TCHH	0
chr1:152157706-152158738	26.8058	-0.0934924	0.151669	-0.616423	0.537616	0.999949	HRNR	25813
chr1:152160726-152162985	78.5298	0.0061544	0.10575	0.0581979	0.953591	0.999949	HRNR	21566
chr1:152319289-152320543	17.9201	0.0643116	0.191846	0.335225	0.737455	0.999949	FLG2	669
chr1:152364729-152366092	71.1691	0.0598339	0.230724	0.259332	0.795379	0.999949	CRNN	15626
chr1:152371051-152372378	21.4964	0.339883	0.205929	1.65049	0.098843	0.999949	CRNN	9340
chr1:152412638-152414483	54.4278	-0.0576522	0.109172	-0.528084	0.597441	0.999949	CRNN	25887
chr1:152430360-152431730	46.9538	0.0814577	0.120686	0.674957	0.499703	0.999949	CRNN	43609
chr1:152431966-152433426	53.5816	-0.0521764	0.0995704	-0.524015	0.600268	0.999949	CRNN	45215
chr1:152433713-152434750	25.4738	0.127939	0.142114	0.900261	0.367981	0.999949	CRNN	46962
chr1:152451840-152453220	23.0648	0.0472722	0.176334	0.268083	0.788635	0.999949	LCE5A	30099
chr1:15250092-15251692	32.3945	-0.150389	0.166044	-0.905718	0.365085	0.999949	KAZN	0
chr1:152841658-152842989	14.5638	0.250618	0.241743	1.03671	0.299871	0.999949	SMCP	7808
chr1:15294848-15296273	35.5195	0.0502884	0.166737	0.301603	0.762955	0.999949	KAZN	0
chr1:153233148-153234545	40.9355	-0.0554506	0.168508	-0.329069	0.742104	0.999949	LOR	0
chr1:153249901-153251073	15.1898	0.0884003	0.219762	0.402254	0.687497	0.999949	LOR	15300
chr1:153311500-153313014	20.3882	-0.213813	0.180951	-1.18161	0.237361	0.999949	PGLYRP4	0
chr1:153324583-153325631	20.6393	0.00530423	0.16227	0.0326877	0.973924	0.999949	PGLYRP4	3560
chr1:153327644-153328682	19.126	-0.0417617	0.210247	-0.198632	0.842551	0.999949	S100A9	1647
chr1:153329513-153330998	26.8638	-0.245366	0.238003	-1.03093	0.302571	0.999949	S100A9	0
chr1:153358568-153359692	15.5655	-0.106449	0.270483	-0.393549	0.693914	0.999949	S100A8	2815
chr1:153376852-153377908	14.9121	-0.0358173	0.197516	-0.181339	0.856102	0.999949	S100A7A	11091
chr1:153379287-153380494	21.5177	0.20653	0.150283	1.37428	0.169356	0.999949	S100A7A	8505
chr1:153394615-153395640	13.0836	-0.12334	0.202692	-0.608509	0.54285	0.999949	S100A7A	0
chr1:153437860-153438922	13.1377	-0.0263566	0.201859	-0.130569	0.896116	0.999949	S100A7	4722
chr1:1534433-1536237	64.1386	0.108104	0.0952647	1.13478	0.256469	0.999949	FNDC10	0
chr1:153467056-153468091	17.9634	-0.191427	0.182458	-1.04916	0.294107	0.999949	S100A7	33918
chr1:153481873-153484533	46.6589	0.0229969	0.109993	0.209075	0.83439	0.999949	S100A6	22542
chr1:153504233-153506530	134.692	0.0726277	0.106139	0.684268	0.493806	0.999949	S100A6	545
chr1:153507679-153508940	322.147	0.0835485	0.0971993	0.859558	0.390033	0.999949	S100A6	0
chr1:153512932-153513975	83.5185	0.0163365	0.118695	0.137634	0.890529	0.999949	S100A5	0
chr1:153517180-153518553	434.717	-0.0110734	0.107579	-0.102933	0.918016	0.999949	S100A4	0
chr1:153538197-153539669	87.8786	-0.14275	0.140971	-1.01262	0.311241	0.999949	S100A2	0
chr1:153540681-153541728	30.5292	0.158741	0.146328	1.08483	0.277997	0.999949	S100A2	2374
chr1:153544307-153545800	26.4942	-0.0505017	0.136598	-0.369711	0.711598	0.999949	S100A2	6000
chr1:153570768-153572012	31.0527	-0.0445388	0.155943	-0.28561	0.775177	0.999949	S100A16	7354
chr1:153589313-153591196	27.502	-0.0843587	0.258514	-0.326322	0.744181	0.999949	S100A13	79
chr1:153605931-153607191	380.37	-0.0411095	0.085335	-0.481742	0.629989	0.999949	CHTOP	0
chr1:153621460-153622869	87.1697	0.133216	0.146819	0.907347	0.364223	0.999949	CHTOP	2677
chr1:153630623-153631763	218.257	0.013218	0.0873842	0.151263	0.879768	0.999949	SNAPIN	0
chr1:153643034-153644692	591.846	-0.0144454	0.0848502	-0.170246	0.864817	0.999949	ILF2	0
chr1:153650860-153652261	66.3522	-0.0466452	0.0903757	-0.516125	0.605767	0.999949	NPR1	0
chr1:153662739-153664150	21.6623	0.277524	0.259045	1.07134	0.284019	0.999949	NPR1	0
chr1:153699700-153701171	539.77	0.000922076	0.0924199	0.00997703	0.99204	0.999949	INTS3	0
chr1:153721211-153722587	67.3029	0.170678	0.0966878	1.76525	0.0775217	0.999949	INTS3	0
chr1:153747481-153748953	190.332	0.010605	0.0829426	0.127859	0.898261	0.999949	SLC27A3	0
chr1:153755606-153756746	240.093	-0.05549	0.0874184	-0.634763	0.525583	0.999949	SLC27A3	2972
chr1:153762315-153764334	53.3922	-0.256218	0.193536	-1.32388	0.185544	0.999949	SLC27A3	9681
chr1:153768962-153770697	60.5589	-0.0429389	0.112207	-0.382677	0.701959	0.999949	GATAD2B	6505
chr1:153777430-153778963	126.743	0.230906	0.126402	1.82676	0.0677357	0.999949	GATAD2B	0
chr1:153793293-153794497	15.3173	0.0943042	0.188588	0.500053	0.617038	0.999949	GATAD2B	0
chr1:153821281-153822967	23.7299	-0.0899725	0.158649	-0.567116	0.570635	0.999949	GATAD2B	0
chr1:153894673-153896064	678.925	0.0331008	0.0993543	0.33316	0.739014	0.999949	GATAD2B	0
chr1:153917787-153919210	428.075	0.0195275	0.0863788	0.226069	0.821148	0.999949	DENND4B	0
chr1:153930226-153931464	525.769	0.0811	0.0884265	0.917145	0.359067	0.999949	CRTC2	0
chr1:153935460-153936835	161.659	0.0307222	0.0878457	0.34973	0.726542	0.999949	SLC39A1	0
chr1:153939434-153940518	304.311	0.0436861	0.0848308	0.514979	0.606568	0.999949	CREB3L4	0
chr1:153949231-153950874	185.143	0.11659	0.104538	1.11529	0.264725	0.999949	JTB	0
chr1:153958897-153960061	81.5638	-0.0272106	0.0952507	-0.285674	0.775128	0.999949	RAB13	43
chr1:153962335-153963806	242.86	-0.0547204	0.0879427	-0.622227	0.533793	0.999949	RPS27	0
chr1:154087129-154088594	21.7837	0.076438	0.186881	0.40902	0.682525	0.999949	NUP210L	0
chr1:154129695-154131430	278.694	0.136101	0.098595	1.38041	0.167461	0.999949	NUP210L	2102
chr1:154154581-154156193	371.722	-0.000911122	0.0886537	-0.0102773	0.9918	0.999949	TPM3	0
chr1:154171174-154172480	29.2682	-0.0604056	0.146518	-0.412273	0.680139	0.999949	C1orf189	0
chr1:1541855-1543381	56.6633	0.179755	0.128871	1.39485	0.163061	0.999949	FNDC10	6378
chr1:154192540-154194084	559.611	0.0151201	0.0940591	0.160751	0.872289	0.999949	C1orf43	0
chr1:154237238-154239199	102.901	0.164949	0.145698	1.13213	0.25758	0.999949	UBAP2L	0
chr1:154244370-154245959	363.382	0.0778893	0.0950883	0.819126	0.412715	0.999949	HAX1	0
chr1:154296763-154298658	200.345	0.0441431	0.090303	0.488834	0.62496	0.999949	AQP10	0
chr1:154300007-154301998	217.835	-0.0417211	0.108572	-0.384271	0.700777	0.999949	ATP8B2	0
chr1:154306855-154308363	112.994	0.0198369	0.102309	0.193892	0.84626	0.999949	ATP8B2	0
chr1:154309456-154310692	63.4995	-0.123297	0.146592	-0.841091	0.400297	0.999949	ATP8B2	0
chr1:154314609-154316420	166.113	-0.000183381	0.10981	-0.00166999	0.998668	0.999949	ATP8B2	0
chr1:154317264-154318376	55.0563	0.150433	0.126277	1.19129	0.233539	0.999949	ATP8B2	0
chr1:154325005-154326296	138.144	0.0249469	0.12232	0.203948	0.838395	0.999949	ATP8B2	1224
chr1:154357694-154359931	195.731	0.285383	0.121854	2.342	0.0191806	0.999949	IL6R	17737
chr1:154375517-154376623	110.675	-0.0344868	0.122214	-0.282184	0.777802	0.999949	IL6R	1045
chr1:154376651-154378835	322.828	0.0715157	0.0939469	0.761236	0.446516	0.999949	IL6R	0
chr1:154379484-154380957	178.787	0.135005	0.110352	1.2234	0.221178	0.999949	IL6R	0
chr1:154382331-154383360	44.312	-0.002316	0.176978	-0.0130864	0.989559	0.999949	IL6R	0
chr1:154391432-154393368	95.1796	0.0375147	0.112728	0.33279	0.739293	0.999949	IL6R	0
chr1:154404112-154405802	40.1519	0.164418	0.175453	0.937104	0.348705	0.999949	IL6R	0
chr1:154411702-154412760	62.129	0.173427	0.150807	1.14999	0.250149	0.999949	IL6R	0
chr1:154413400-154414885	89.3055	0.246393	0.163154	1.51019	0.130996	0.999949	IL6R	0
chr1:154433023-154434068	35.4958	0.0398465	0.201064	0.198179	0.842905	0.999949	IL6R	0
chr1:154435535-154438215	254.775	0.239909	0.123989	1.93492	0.0530004	0.999949	IL6R	0
chr1:154439844-154441051	54.9664	-0.0324967	0.182194	-0.178364	0.858437	0.999949	IL6R	0
chr1:154450779-154453321	49.9667	0.124676	0.107814	1.1564	0.247517	0.999949	SHE	0
chr1:154465414-154466642	23.8911	0.0810582	0.163387	0.496111	0.619816	0.999949	SHE	0
chr1:154469215-154470273	18.9179	0.271312	0.199055	1.363	0.172882	0.999949	SHE	0
chr1:154474177-154475651	34.5858	-0.110515	0.137285	-0.805006	0.420816	0.999949	SHE	0
chr1:154518565-154519726	18.4261	-0.0872572	0.169201	-0.515701	0.606063	0.999949	TDRD10	0
chr1:154530859-154532301	535.481	-0.0385931	0.0920804	-0.419124	0.675126	0.999949	UBE2Q1	0
chr1:154539681-154541375	38.1751	-0.124176	0.16837	-0.737522	0.460805	0.999949	CHRNB2	0
chr1:15454399-15456054	23.1406	0.128507	0.189277	0.678934	0.49718	0.999949	TMEM51-AS1	0
chr1:154579897-154582882	304.735	0.0929405	0.0936555	0.992365	0.321019	0.999949	ADAR	0
chr1:154599270-154600865	125.779	0.0595932	0.0945204	0.63048	0.528381	0.999949	ADAR	0
chr1:154641819-154643241	43.5242	0.0396178	0.104609	0.378723	0.704894	0.999949	KCNN3	26700
chr1:154687930-154689116	14.4137	-0.278242	0.227789	-1.22149	0.221899	0.999949	KCNN3	0
chr1:154691879-154692933	14.0192	0.192932	0.23746	0.812484	0.416514	0.999949	KCNN3	0
chr1:154719717-154721467	73.1802	0.13307	0.105502	1.2613	0.207201	0.999949	KCNN3	0
chr1:154731325-154732509	34.4745	0.182978	0.157676	1.16046	0.24586	0.999949	KCNN3	0
chr1:154732539-154733981	60.8683	-0.014937	0.098439	-0.151739	0.879393	0.999949	KCNN3	0
chr1:154738146-154739180	10.4014	0.27214	0.217127	1.25337	0.210071	0.999949	KCNN3	0
chr1:154756761-154758372	153.175	0.185876	0.133078	1.39674	0.162491	0.999949	KCNN3	0
chr1:154763353-154764665	188.6	0.100956	0.115118	0.87698	0.380497	0.999949	KCNN3	0
chr1:154841876-154843541	62.9892	0.0460899	0.108615	0.424343	0.671316	0.999949	KCNN3	0
chr1:154850213-154851924	31.3407	-0.0508904	0.149847	-0.339616	0.734146	0.999949	KCNN3	7458
chr1:154908959-154910265	599.854	-0.0315512	0.0876263	-0.360065	0.718798	0.999949	PMVK	0
chr1:154914611-154917111	118.909	-0.0221987	0.0959361	-0.23139	0.817012	0.999949	PBXIP1	0
chr1:154924111-154925295	112.185	0.0307991	0.114497	0.268995	0.787933	0.999949	PBXIP1	0
chr1:154927725-154928885	520.718	0.0838013	0.118166	0.709181	0.478212	0.999949	PBXIP1	0
chr1:154933622-154934984	245.259	-0.0435307	0.089453	-0.486632	0.626519	0.999949	PYGO2	0
chr1:154946464-154947952	734.547	-0.0260705	0.0895804	-0.291029	0.771029	0.999949	CKS1B	0
chr1:154954958-154956598	341.909	0.0016738	0.0913895	0.018315	0.985388	0.999949	FLAD1	0
chr1:154973366-154974985	440.912	0.0211171	0.0936441	0.225504	0.821587	0.999949	ZBTB7B	120
chr1:154978816-154980142	85.9556	-0.080217	0.107435	-0.746652	0.455273	0.999949	ZBTB7B	0
chr1:154985671-154986897	55.8192	0.133979	0.143644	0.932716	0.350967	0.999949	ZBTB7B	0
chr1:154988248-154990860	194.09	0.0650228	0.0731145	0.889328	0.373827	0.999949	ZBTB7B	0
chr1:1550054-1551504	584.377	-0.0257945	0.0951536	-0.271083	0.786327	0.999949	MIB2	0
chr1:155016912-155018212	38.8834	0.0830042	0.108613	0.764218	0.444737	0.999949	DCST1	0
chr1:155023183-155024843	261.398	0.0215334	0.0772534	0.278737	0.780446	0.999949	ADAM15	0
chr1:155033630-155034681	67.8341	0.0161568	0.0992287	0.162824	0.870657	0.999949	ADAM15	0
chr1:155035024-155036664	238.034	0.0423244	0.0711567	0.594806	0.551973	0.999949	ADAM15	0
chr1:155042903-155044330	84.348	0.121343	0.10107	1.20058	0.229913	0.999949	EFNA3	0
chr1:155051143-155052460	58.148	-0.0920197	0.0974541	-0.944236	0.345049	0.999949	EFNA3	0
chr1:155057285-155058440	594.212	0.0418189	0.0893779	0.467888	0.639865	0.999949	EFNA3	0
chr1:155063578-155064807	31.0326	-0.0652346	0.146563	-0.445097	0.65625	0.999949	EFNA3	3563
chr1:155066405-155067583	16.0278	0.109069	0.199632	0.546353	0.584824	0.999949	EFNA3	6390
chr1:155099231-155101032	99.1385	0.0706032	0.0907539	0.777964	0.43659	0.999949	EFNA1	0
chr1:155107516-155109508	251.518	0.0463001	0.0795935	0.581707	0.560764	0.999949	SLC50A1	0
chr1:155112230-155113545	114.73	0.0969738	0.0941708	1.02977	0.30312	0.999949	DPM3	0
chr1:155139463-155140767	76.7317	0.0638293	0.106946	0.596837	0.550616	0.999949	KRTCAP2	1116
chr1:155144946-155147034	271.439	0.00478642	0.0856807	0.0558635	0.955451	0.999949	KRTCAP2	0
chr1:155148764-155149796	60.3571	0.0710978	0.0997162	0.713001	0.475845	0.999949	TRIM46	0
chr1:155162757-155165050	337.371	-0.0151519	0.0961325	-0.157615	0.87476	0.999949	MIR92B	0
chr1:155176316-155177346	64.1177	0.0119719	0.105909	0.113039	0.909999	0.999949	THBS3	0
chr1:155178060-155179295	238.301	-0.00230366	0.107356	-0.0214582	0.98288	0.999949	MTX1	0
chr1:155184192-155185234	10.8726	0.0582219	0.228678	0.254602	0.79903	0.999949	MTX1	567
chr1:155188788-155190226	24.311	-0.291044	0.216843	-1.34219	0.179535	0.999949	GBAP1	0
chr1:155196347-155197890	480.433	-0.0592076	0.100137	-0.591268	0.554341	0.999949	GBAP1	0
chr1:155204831-155206169	12.2162	-0.224457	0.227408	-0.987024	0.323631	0.999949	GBA	0
chr1:155210574-155211607	54.4346	-0.0776915	0.109071	-0.712301	0.476279	0.999949	GBA	0
chr1:155213569-155215323	315.524	-0.00892021	0.0813931	-0.109594	0.912731	0.999949	GBA	0
chr1:155219782-155221154	144.417	0.137232	0.0906813	1.51334	0.130192	0.999949	FAM189B	0
chr1:155224573-155226116	73.3568	0.00836263	0.103392	0.0808828	0.935535	0.999949	FAM189B	0
chr1:155231060-155232817	216.019	-0.0183956	0.0789285	-0.233067	0.81571	0.999949	CLK2	0
chr1:155242600-155243821	254.772	0.120497	0.0878965	1.3709	0.170407	0.999949	CLK2	0
chr1:155246638-155248810	192.827	-0.0117253	0.0784988	-0.149369	0.881262	0.999949	CLK2	0
chr1:155278005-155279528	474.719	0.0562491	0.0893116	0.629808	0.528821	0.999949	FDPS	0
chr1:155290144-155291177	56.5964	-0.0101389	0.111764	-0.0907175	0.927717	0.999949	FDPS	0
chr1:155292952-155294605	450.536	-0.0918745	0.0887264	-1.03548	0.300445	0.999949	RUSC1	0
chr1:155435767-155436943	36.2937	0.471309	0.213093	2.21175	0.0269837	0.999949	ASH1L	0
chr1:155473392-155474874	15.6727	-0.0410928	0.189708	-0.216611	0.828512	0.999949	ASH1L	0
chr1:155483539-155485465	51.9806	0.0129289	0.125713	0.102845	0.918086	0.999949	ASH1L	0
chr1:155505521-155506973	57.9705	0.0447621	0.141935	0.31537	0.752481	0.999949	ASH1L	0
chr1:155531986-155533488	333.403	-0.0187933	0.0941104	-0.199694	0.84172	0.999949	ASH1L	0
chr1:155560918-155562324	23.0162	-0.303737	0.15265	-1.98977	0.0466165	0.999949	MSTO1	17636
chr1:155568200-155569349	33.8428	0.0591354	0.158743	0.372523	0.709504	0.999949	MSTO1	10611
chr1:15557776-15558855	16.129	0.122768	0.248293	0.494447	0.620991	0.999949	TMEM51	10801
chr1:155578929-155580458	204.102	-0.0218987	0.102965	-0.212681	0.831576	0.999949	MSTO1	0
chr1:155606334-155607908	71.7145	-0.0626288	0.0968914	-0.646382	0.518032	0.999949	YY1AP1	21324
chr1:155657856-155659207	320.778	0.0804262	0.0892506	0.901128	0.36752	0.999949	DAP3	0
chr1:155698545-155699603	12.2912	-0.0258572	0.216539	-0.119411	0.90495	0.999949	DAP3	0
chr1:155714812-155716016	243.694	-0.107743	0.114397	-0.941841	0.346274	0.999949	MSTO2P	0
chr1:15574809-15576262	28.2155	0.157463	0.156303	1.00742	0.313732	0.999949	FHAD1	0
chr1:155826372-155827577	132.183	0.033324	0.0942726	0.353486	0.723724	0.999949	GON4L	0
chr1:155828756-155830551	256.776	-0.0742176	0.098073	-0.756759	0.449194	0.999949	GON4L	0
chr1:155862910-155864565	34.0233	0.0129423	0.131354	0.0985303	0.921511	0.999949	RIT1	3033
chr1:15587051-15588514	25.4192	-0.0738302	0.196482	-0.37576	0.707095	0.999949	FHAD1	0
chr1:155879986-155881707	110.59	-0.057219	0.0948685	-0.60314	0.546416	0.999949	RIT1	0
chr1:155903734-155905019	380.429	0.0474026	0.100795	0.470286	0.638151	0.999949	KIAA0907	0
chr1:155915255-155917062	116.617	0.133205	0.103598	1.28579	0.198517	0.999949	ARHGEF2	0
chr1:155936691-155938355	50.7528	0.158704	0.154103	1.02986	0.303075	0.999949	ARHGEF2	0
chr1:155939984-155941200	39.6275	0.0163789	0.150235	0.109022	0.913185	0.999949	ARHGEF2	0
chr1:155946531-155948889	200.006	0.123686	0.118068	1.04758	0.294831	0.999949	ARHGEF2	0
chr1:155950646-155951906	63.46	0.0417443	0.104171	0.400727	0.688621	0.999949	ARHGEF2	0
chr1:155958815-155960599	83.5615	0.0871854	0.115943	0.751965	0.452072	0.999949	ARHGEF2	0
chr1:155974308-155975570	48.8583	-0.0651692	0.142967	-0.455835	0.648509	0.999949	SSR2	3268
chr1:155989689-155991560	127.537	0.030806	0.0785385	0.392241	0.69488	0.999949	SSR2	0
chr1:155995364-155996709	19.4613	0.14243	0.195394	0.728936	0.466041	0.999949	SSR2	4605
chr1:156022726-156024730	432.284	0.00467937	0.0780811	0.0599297	0.952212	0.999949	LAMTOR2	0
chr1:156035635-156037276	35.2259	-0.075636	0.200311	-0.377593	0.705733	0.999949	RAB25	0
chr1:156051477-156053167	68.9004	0.0624538	0.0928913	0.672332	0.501373	0.999949	LMNA	0
chr1:156059653-156061526	53.8993	0.0131107	0.105483	0.124291	0.901085	0.999949	LMNA	0
chr1:156066080-156067577	171.157	0.101322	0.119662	0.846737	0.397142	0.999949	LMNA	0
chr1:156073299-156074602	54.9957	0.00574442	0.155841	0.0368607	0.970596	0.999949	LMNA	0
chr1:156075539-156077040	241.331	0.235252	0.127859	1.83993	0.0657784	0.999949	LMNA	0
chr1:156083932-156085443	114.688	0.0472366	0.133423	0.354037	0.723311	0.999949	LMNA	0
chr1:156089030-156090409	29.1327	-0.0764312	0.180089	-0.424408	0.671268	0.999949	LMNA	0
chr1:156093144-156095414	87.0787	0.00563462	0.118252	0.0476493	0.961996	0.999949	LMNA	0
chr1:156096126-156097712	173.596	0.0933395	0.116967	0.797997	0.424872	0.999949	LMNA	0
chr1:156099774-156100798	32.3764	0.172443	0.141485	1.2188	0.222918	0.999949	LMNA	0
chr1:156115437-156116899	55.0439	0.0912534	0.0998996	0.913451	0.361005	0.999949	SEMA4A	2835
chr1:156117777-156118821	20.891	-0.0869162	0.234314	-0.370939	0.710683	0.999949	SEMA4A	913
chr1:156120543-156121862	22.9525	-0.292538	0.230099	-1.27136	0.203602	0.999949	SEMA4A	0
chr1:156123574-156125129	35.3334	-0.0327463	0.212596	-0.15403	0.877586	0.999949	SEMA4A	0
chr1:156130369-156131599	40.1834	-0.103867	0.14063	-0.738586	0.460159	0.999949	SEMA4A	0
chr1:156147316-156148743	35.2093	0.297322	0.155039	1.91773	0.0551453	0.999949	SEMA4A	0
chr1:156163054-156164514	365.99	-0.00233705	0.0859489	-0.0271912	0.978307	0.999949	SLC25A44	0
chr1:156182395-156183563	380.728	0.0396406	0.0894525	0.443148	0.657659	0.999949	PMF1	0
chr1:156187400-156188602	28.6988	0.0506955	0.178929	0.283328	0.776925	0.999949	PMF1	0
chr1:156194540-156196328	59.7524	0.0811234	0.107598	0.753948	0.450881	0.999949	PMF1	0
chr1:156214922-156216795	71.679	-0.00463302	0.0915959	-0.0505811	0.959659	0.999949	PAQR6	0
chr1:156251847-156253025	303.951	-0.0468788	0.0823177	-0.569487	0.569026	0.999949	SMG5	0
chr1:156264846-156266150	51.5034	0.0360089	0.115568	0.311582	0.755358	0.999949	GLMP	0
chr1:156307617-156308866	541.431	-0.0148418	0.0756004	-0.19632	0.84436	0.999949	CCT3	0
chr1:156326087-156327767	41.1781	-0.0221551	0.132347	-0.167402	0.867054	0.999949	TSACC	9301
chr1:156338476-156339675	21.4657	0.00459707	0.176786	0.0260036	0.979254	0.999949	RHBG	0
chr1:156352410-156353444	26.7673	0.150616	0.139297	1.08126	0.279581	0.999949	RHBG	0
chr1:156354866-156356309	54.5642	0.192622	0.103655	1.8583	0.0631261	0.999949	RHBG	0
chr1:156389522-156391433	69.4674	0.0951786	0.102184	0.931448	0.351622	0.999949	C1orf61	0
chr1:156414879-156416313	29.4364	0.00758683	0.152398	0.0497831	0.960295	0.999949	C1orf61	15507
chr1:156426026-156427355	560.946	0.0649114	0.0965613	0.67223	0.501437	0.999949	MEF2D	6157
chr1:1564400-1566085	376.713	-0.143946	0.13968	-1.03054	0.302754	0.999949	MIB2	0
chr1:156449809-156451620	76.914	0.162703	0.1131	1.43857	0.150271	0.999949	MEF2D	0
chr1:156457985-156459703	80.0032	0.0255455	0.101803	0.250932	0.801867	0.999949	MEF2D	0
chr1:156470176-156471496	659.596	-0.0658253	0.0967475	-0.680383	0.496262	0.999949	MEF2D	0
chr1:156474326-156475549	414.902	-0.0246058	0.10048	-0.244883	0.806547	0.999949	MEF2D	3691
chr1:15649292-15651023	28.7555	-0.0940889	0.153965	-0.611105	0.54113	0.999949	FHAD1	0
chr1:156493903-156495442	29.4795	-0.126821	0.141513	-0.89618	0.370157	0.999949	IQGAP3	0
chr1:156541422-156543221	38.5097	0.0144581	0.135622	0.106606	0.915102	0.999949	IQGAP3	0
chr1:156551220-156552669	36.4184	-0.0779673	0.170372	-0.45763	0.647218	0.999949	TTC24	0
chr1:156553498-156554917	26.4318	-0.00162658	0.158445	-0.0102659	0.991809	0.999949	TTC24	0
chr1:156560874-156562198	134.488	-0.00349493	0.0895158	-0.0390426	0.968856	0.999949	NAXE	0
chr1:156570257-156572080	81.1597	-0.0647076	0.0911074	-0.710235	0.477559	0.999949	GPATCH4	0
chr1:156577520-156579565	77.7036	-0.0284253	0.0931129	-0.305277	0.760155	0.999949	GPATCH4	6240
chr1:156594168-156595784	67.3133	0.168639	0.0958045	1.76024	0.0783674	0.999949	HAPLN2	0
chr1:156613156-156614539	29.9487	0.0200568	0.15723	0.127563	0.898494	0.999949	BCAN	0
chr1:156626615-156627925	52.8552	-0.0915679	0.108322	-0.845327	0.397928	0.999949	BCAN	0
chr1:156629045-156630846	102.827	0.111482	0.0964569	1.15577	0.247773	0.999949	BCAN	0
chr1:156653216-156654774	24.6176	0.123536	0.15887	0.777591	0.43681	0.999949	NES	6026
chr1:156658474-156660182	66.8025	0.0383014	0.103712	0.369307	0.711899	0.999949	CRABP2	9217
chr1:156675431-156676839	143.659	0.178858	0.0961899	1.85943	0.0629663	0.999949	CRABP2	0
chr1:156695273-156696290	53.4535	0.0885508	0.103756	0.853448	0.393411	0.999949	ISG20L2	0
chr1:156697772-156699109	378.503	-0.0379396	0.0943328	-0.402189	0.687545	0.999949	ISG20L2	0
chr1:156710218-156711553	422.173	0.0215455	0.0878849	0.245156	0.806335	0.999949	MRPL24	0
chr1:15671581-15674413	57.2419	-0.201832	0.174226	-1.15845	0.246681	0.999949	FHAD1	0
chr1:156720231-156722137	301.795	-0.0266054	0.0942558	-0.282268	0.777738	0.999949	HDGF	0
chr1:156736360-156737907	635.715	-0.00328857	0.0857399	-0.0383552	0.969404	0.999949	HDGF	0
chr1:156766434-156768012	34.333	-0.00383394	0.131241	-0.029213	0.976695	0.999949	PRCC	0
chr1:156783334-156784377	125.626	0.0992777	0.105533	0.94073	0.346843	0.999949	SH2D2A	0
chr1:156785676-156787360	423.005	0.129749	0.103931	1.24842	0.211879	0.999949	NTRK1	0
chr1:156805556-156806590	18.5874	0.556898	0.203682	2.73415	0.00625406	0.999949	NTRK1	0
chr1:156808222-156809509	25.6412	0.223316	0.165632	1.34827	0.177573	0.999949	NTRK1	0
chr1:156814784-156815812	25.6682	0.0448346	0.158595	0.282698	0.777408	0.999949	INSRR	0
chr1:156818046-156819540	88.9644	-0.0227551	0.113923	-0.19974	0.841684	0.999949	INSRR	0
chr1:156829353-156830841	84.9635	0.196985	0.105569	1.86594	0.0620493	0.999949	NTRK1	0
chr1:156861577-156863599	81.1617	-0.0547866	0.0980406	-0.558815	0.576288	0.999949	PEAR1	0
chr1:156879685-156880880	19.9881	0.23012	0.195337	1.17807	0.23877	0.999949	PEAR1	0
chr1:156889832-156891112	23.3543	0.236563	0.176853	1.33763	0.181019	0.999949	LRRC71	0
chr1:156897094-156898257	28.9755	0.0501626	0.133714	0.375147	0.707551	0.999949	LRRC71	0
chr1:156931175-156932227	23.9045	0.155997	0.151774	1.02782	0.304034	0.999949	ARHGEF11	0
chr1:156932671-156934470	92.3716	0.0839861	0.0889264	0.944445	0.344942	0.999949	ARHGEF11	0
chr1:157015085-157016427	40.6926	-0.0608274	0.132388	-0.459464	0.645901	0.999949	ARHGEF11	0
chr1:157059417-157061060	31.263	0.154174	0.143061	1.07768	0.281177	0.999949	ETV3L	774
chr1:157102559-157103981	94.772	0.0573082	0.119274	0.480476	0.630889	0.999949	ETV3	0
chr1:157107296-157109042	263.976	0.0117262	0.0947385	0.123775	0.901494	0.999949	ETV3	0
chr1:157125096-157126963	32.4474	-0.218953	0.1603	-1.3659	0.171972	0.999949	ETV3	16712
chr1:157132644-157134380	27.8941	-0.0693041	0.179596	-0.385888	0.699579	0.999949	ETV3	24260
chr1:157339353-157340404	12.0398	-0.230745	0.24446	-0.943897	0.345222	0.999949	NA	NA
chr1:15735676-15737121	252.98	-0.011544	0.10517	-0.109765	0.912596	0.999949	EFHD2	0
chr1:15737814-15739079	61.6165	-0.170726	0.158924	-1.07426	0.282706	0.999949	EFHD2	0
chr1:157406479-157407788	17.3622	-0.273704	0.250786	-1.09138	0.275104	0.999949	NA	NA
chr1:15742762-15744621	109.758	-0.170744	0.118984	-1.43502	0.151282	0.999949	EFHD2	0
chr1:15757106-15758605	35.8263	-0.251894	0.13639	-1.84686	0.0647677	0.999949	EFHD2	266
chr1:157598191-157599267	12.4764	0.298763	0.240116	1.24424	0.21341	0.999949	FCRL4	30320
chr1:157622571-157623639	14.9895	-0.0028041	0.229166	-0.0122361	0.990237	0.999949	FCRL3	22631
chr1:157692590-157693691	12.8031	-0.0475833	0.244912	-0.194287	0.845951	0.999949	FCRL2	21831
chr1:157743314-157744339	17.8852	0.0123678	0.25276	0.0489311	0.960974	0.999949	FCRL2	0
chr1:158065213-158066246	17.4346	-0.0531545	0.224498	-0.23677	0.812835	0.999949	KIRREL	0
chr1:158082728-158084168	32.6761	0.0132523	0.135905	0.097512	0.92232	0.999949	KIRREL	16883
chr1:158087254-158088623	30.5136	-0.013968	0.20378	-0.0685443	0.945352	0.999949	KIRREL	21409
chr1:158094067-158095787	37.7178	-0.0944753	0.113963	-0.829002	0.407104	0.999949	KIRREL	28222
chr1:158118922-158120604	58.5957	-0.00218189	0.111108	-0.0196376	0.984332	0.999949	CD1D	29132
chr1:158173264-158174394	26.6212	0.0168731	0.132737	0.127117	0.898848	0.999949	CD1D	17047
chr1:158217373-158219087	37.7428	-0.0948066	0.137067	-0.691683	0.489137	0.999949	CD1A	4839
chr1:158255163-158256327	26.8368	-0.138006	0.239217	-0.576907	0.564003	0.999949	CD1C	3235
chr1:15827574-15828764	13.2494	-0.113244	0.206217	-0.549149	0.582903	0.999949	CASP9	0
chr1:15850442-15852072	652.083	-0.0611971	0.121709	-0.502816	0.615093	0.999949	CASP9	0
chr1:15852719-15853912	363.173	-0.071189	0.0954163	-0.746088	0.455614	0.999949	DNAJC16	0
chr1:158763052-158764084	14.527	-0.0514217	0.207889	-0.247352	0.804636	0.999949	OR6N2	15626
chr1:158788556-158790517	32.2618	-0.224389	0.201674	-1.11263	0.265866	0.999949	MNDA	10650
chr1:158800561-158801742	16.4021	-0.280624	0.283739	-0.989021	0.322653	0.999949	MNDA	0
chr1:158900414-158901838	163.417	-0.0337924	0.130028	-0.259885	0.794953	0.999949	PYHIN1	0
chr1:158965517-158966840	43.8888	0.0469347	0.156214	0.300451	0.763834	0.999949	IFI16	12841
chr1:158967776-158969161	51.5703	0.0634975	0.128158	0.495463	0.620274	0.999949	IFI16	10520
chr1:158978705-158980169	290.777	0.0723753	0.0989198	0.731656	0.464378	0.999949	IFI16	0
chr1:158981927-158982968	75.3605	0.0392794	0.114433	0.343253	0.731408	0.999949	IFI16	0
chr1:158984952-158986139	107.304	0.0653188	0.091472	0.714086	0.475174	0.999949	IFI16	0
chr1:1589972-1591266	129.24	-0.0332334	0.156358	-0.212546	0.831681	0.999949	CDK11B	0
chr1:159015620-159016963	18.4684	-0.0468753	0.221485	-0.211641	0.832387	0.999949	IFI16	0
chr1:159037359-159038717	98.0965	-0.0192659	0.11692	-0.164778	0.869119	0.999949	AIM2	0
chr1:159046242-159047570	236.266	0.0208612	0.140807	0.148155	0.882221	0.999949	AIM2	0
chr1:15904795-15906745	146.624	0.102699	0.106933	0.960414	0.336847	0.999949	AGMAT	0
chr1:159058354-159059695	19.1024	0.013059	0.183858	0.0710276	0.943376	0.999949	AIM2	11706
chr1:15910686-15912185	77.3327	0.0663132	0.0957366	0.692663	0.488521	0.999949	AGMAT	0
chr1:159130455-159131506	20.157	0.0774581	0.151144	0.512479	0.608316	0.999949	CADM3	9870
chr1:15921249-15922296	13.8153	0.0144807	0.202703	0.0714379	0.943049	0.999949	AGMAT	9643
chr1:15929426-15930763	153.229	-0.0770144	0.0978819	-0.786809	0.431394	0.999949	DDI2	13189
chr1:15943161-15945011	317.063	-0.00370251	0.0916523	-0.0403973	0.967776	0.999949	DDI2	0
chr1:159750128-159751518	513.899	-0.0198008	0.0845722	-0.234129	0.814885	0.999949	DUSP23	0
chr1:159767868-159769633	21.8752	0.215387	0.193966	1.11044	0.266811	0.999949	FCRL6	667
chr1:159769637-159770698	21.4138	-0.0956797	0.201433	-0.474995	0.63479	0.999949	FCRL6	0
chr1:159795437-159797660	69.0461	-0.171465	0.160603	-1.06763	0.285688	0.999949	SLAMF8	0
chr1:159798677-159799712	17.6076	-0.287231	0.243228	-1.18091	0.237638	0.999949	SLAMF8	0
chr1:159823189-159825225	160.674	-0.0551619	0.0864827	-0.637838	0.523579	0.999949	SNHG28	0
chr1:159835884-159837403	20.462	0.393389	0.186447	2.10993	0.0348647	0.999949	VSIG8	3436
chr1:159851314-159852674	14.3665	-0.285747	0.225957	-1.26461	0.206012	0.999949	CFAP45	0
chr1:159859296-159860455	21.3929	-0.252974	0.254913	-0.992392	0.321006	0.999949	CFAP45	0
chr1:159861010-159862042	40.3839	-0.0301187	0.120789	-0.249351	0.803089	0.999949	CFAP45	0
chr1:159879658-159881295	245.649	0.0488348	0.0830902	0.587733	0.556712	0.999949	TAGLN2	6601
chr1:159893608-159895095	498.976	0.0932388	0.121095	0.769965	0.441321	0.999949	TAGLN2	0
chr1:159905454-159907327	55.2182	-0.217848	0.12251	-1.77821	0.07537	0.999949	IGSF9	0
chr1:159914990-159916507	102.559	-0.041169	0.116091	-0.354627	0.722869	0.999949	IGSF9	0
chr1:159960968-159962004	13.1604	0.0426954	0.242418	0.176123	0.860197	0.999949	PIGM	35457
chr1:159975435-159976805	26.9869	-0.00168677	0.132959	-0.0126864	0.989878	0.999949	PIGM	20656
chr1:160000752-160002208	246.188	0.0576839	0.0823846	0.700178	0.483816	0.999949	PIGM	0
chr1:160016130-160017384	36.7166	0.165683	0.116654	1.4203	0.155522	0.999949	KCNJ10	0
chr1:160039417-160040963	97.4992	-0.0143514	0.110298	-0.130115	0.896476	0.999949	KCNJ10	0
chr1:160047690-160049116	24.2847	0.0350557	0.151766	0.230986	0.817326	0.999949	KCNJ9	2243
chr1:160053324-160054642	70.1287	0.0676217	0.0952729	0.709769	0.477848	0.999949	KCNJ9	0
chr1:160055066-160056122	32.595	0.0163151	0.120594	0.13529	0.892382	0.999949	KCNJ9	0
chr1:160067957-160069376	554.649	-0.000207811	0.123237	-0.00168628	0.998655	0.999949	IGSF8	0
chr1:160070482-160071526	94.4734	0.163273	0.115428	1.4145	0.157216	0.999949	IGSF8	1863
chr1:160078384-160079409	16.1908	0.153243	0.226502	0.676562	0.498684	0.999949	ATP1A2	6110
chr1:16010429-16012007	103.18	-0.00388152	0.107093	-0.0362444	0.971087	0.999949	PLEKHM2	0
chr1:160162130-160163968	42.8097	-0.0900065	0.139676	-0.644393	0.51932	0.999949	CASQ1	0
chr1:160174448-160176180	149.862	-0.019136	0.0933023	-0.205097	0.837497	0.999949	PEA15	0
chr1:160221193-160222647	43.9493	0.168583	0.117696	1.43236	0.15204	0.999949	DCAF8	0
chr1:16023111-16024440	112.363	0.196359	0.124547	1.57659	0.11489	0.999949	PLEKHM2	0
chr1:160231470-160232854	394.344	0.0519186	0.0868412	0.597857	0.549936	0.999949	DCAF8	0
chr1:160253863-160255474	165.568	-0.0436758	0.0781914	-0.558575	0.576452	0.999949	DCAF8	0
chr1:160260523-160262217	72.9709	0.0864362	0.09021	0.958166	0.337979	0.999949	COPA	0
chr1:160312288-160313769	201.337	0.0778455	0.087931	0.885302	0.375994	0.999949	COPA	0
chr1:160345244-160346764	41.4526	0.0608548	0.136575	0.445576	0.655903	0.999949	NHLH1	2605
chr1:160398210-160399705	113.637	0.111672	0.115034	0.970775	0.33166	0.999949	VANGL2	0
chr1:160401851-160403007	52.2644	0.10329	0.146345	0.705799	0.480313	0.999949	VANGL2	3382
chr1:160407199-160409017	91.2902	0.0802469	0.116478	0.688947	0.490857	0.999949	VANGL2	8730
chr1:160413085-160414118	18.8179	-0.151546	0.194144	-0.780589	0.435044	0.999949	VANGL2	14616
chr1:160416375-160417559	29.2747	0.0438567	0.179023	0.244978	0.806474	0.999949	VANGL2	17906
chr1:160420754-160422143	34.5237	-0.091851	0.149641	-0.613809	0.539341	0.999949	VANGL2	22285
chr1:160422961-160423990	14.1294	-0.184527	0.232561	-0.793455	0.427513	0.999949	VANGL2	24492
chr1:160424372-160425669	25.7385	-0.054892	0.174556	-0.314466	0.753167	0.999949	VANGL2	25903
chr1:160429470-160431020	35.0947	0.103963	0.178583	0.582157	0.560461	0.999949	SLAMF6	23799
chr1:160440404-160441961	56.0295	0.174028	0.12872	1.35199	0.176379	0.999949	SLAMF6	12858
chr1:160450234-160451501	33.5134	-0.0256919	0.177135	-0.145042	0.884678	0.999949	SLAMF6	3318
chr1:160489233-160490573	82.5486	0.0490688	0.109443	0.448351	0.6539	0.999949	SLAMF6	0
chr1:160492002-160493527	112.041	0.00141147	0.110704	0.0127499	0.989827	0.999949	SLAMF6	0
chr1:160498870-160500259	21.17	0.159289	0.16242	0.980721	0.32673	0.999949	SLAMF6	5817
chr1:160509463-160510929	165.298	-0.00664564	0.106942	-0.0621426	0.950449	0.999949	CD84	0
chr1:160513811-160515166	39.4035	-0.0606486	0.123151	-0.492473	0.622385	0.999949	CD84	0
chr1:160519768-160520958	21.3169	0.212121	0.160287	1.32339	0.185707	0.999949	CD84	0
chr1:160528667-160530828	98.8062	0.0452529	0.116722	0.387699	0.698239	0.999949	CD84	0
chr1:160537222-160538847	181.22	0.0379307	0.12474	0.304077	0.761069	0.999949	CD84	0
chr1:160544455-160546985	94.3004	-0.0196038	0.111309	-0.176121	0.860199	0.999949	CD84	0
chr1:160547654-160549680	97.363	0.0506596	0.109695	0.461825	0.644207	0.999949	CD84	0
chr1:160576108-160577806	89.7781	-0.0027871	0.0887729	-0.0313958	0.974954	0.999949	SLAMF1	2084
chr1:160583836-160584896	14.7309	-0.068653	0.241842	-0.283875	0.776506	0.999949	SLAMF1	0
chr1:160587998-160589257	25.4215	0.0138593	0.153753	0.0901402	0.928176	0.999949	SLAMF1	0
chr1:160592645-160594093	73.9828	0.0582963	0.147766	0.394517	0.693199	0.999949	SLAMF1	0
chr1:160598487-160599935	306.068	0.183971	0.118334	1.55468	0.120022	0.999949	SLAMF1	0
chr1:160607231-160608780	109.233	0.0881241	0.11128	0.791915	0.42841	0.999949	SLAMF1	0
chr1:160609787-160610816	26.2438	-0.0871865	0.161	-0.54153	0.588142	0.999949	SLAMF1	0
chr1:160610864-160611899	39.3529	0.109294	0.157812	0.692556	0.488588	0.999949	SLAMF1	0
chr1:160615818-160617578	80.8296	0.119851	0.0988608	1.21232	0.22539	0.999949	SLAMF1	0
chr1:160621264-160622905	55.0931	0.0783228	0.148436	0.527654	0.597739	0.999949	SLAMF1	4182
chr1:160626714-160628209	21.9069	-0.233895	0.203589	-1.14886	0.250614	0.999949	SLAMF1	9632
chr1:160634115-160636103	118.51	-0.0428264	0.120598	-0.355116	0.722502	0.999949	CD48	12432
chr1:160642589-160644015	57.7933	-0.139711	0.112836	-1.23817	0.215652	0.999949	CD48	4520
chr1:160644583-160646063	70.3498	-0.0758685	0.100267	-0.756664	0.449251	0.999949	CD48	2472
chr1:160650487-160651981	89.9652	0.00028383	0.100082	0.00283597	0.997737	0.999949	CD48	0
chr1:160652531-160653877	71.3436	-0.0148348	0.12063	-0.122977	0.902125	0.999949	CD48	0
chr1:160654805-160655827	24.0239	-0.0422692	0.170925	-0.247296	0.804679	0.999949	CD48	0
chr1:16067310-16068923	37.3603	0.000249747	0.152688	0.00163567	0.998695	0.999949	SLC25A34	0
chr1:160676866-160679425	173.217	0.091746	0.0923765	0.993174	0.320625	0.999949	CD48	0
chr1:160681516-160682814	290.048	0.195784	0.120863	1.61988	0.105257	0.999949	CD48	0
chr1:160683764-160684783	31.9213	-0.260705	0.286529	-0.909875	0.362888	0.999949	CD48	2122
chr1:160692146-160693220	13.8328	-0.219109	0.204571	-1.07106	0.284141	0.999949	CD48	10504
chr1:160695953-160697581	39.2706	-0.00347603	0.118863	-0.0292441	0.97667	0.999949	SLAMF7	11495
chr1:160708515-160709571	17.5422	-0.272461	0.223252	-1.22042	0.222306	0.999949	SLAMF7	0
chr1:160713487-160715227	48.9414	-0.0846837	0.133793	-0.632944	0.52677	0.999949	SLAMF7	0
chr1:160720550-160722047	14.6612	0.00198543	0.263498	0.00753492	0.993988	0.999949	SLAMF7	0
chr1:160725583-160726878	26.7716	-0.291943	0.268773	-1.08621	0.277387	0.999949	SLAMF7	981
chr1:160736967-160738790	151.289	0.242027	0.0985115	2.45684	0.0140167	0.999949	SLAMF7	12365
chr1:160746657-160748332	34.1535	0.0524139	0.140364	0.373413	0.708841	0.999949	LY9	17531
chr1:160751539-160752787	33.1015	-0.176379	0.141965	-1.24241	0.214087	0.999949	LY9	13076
chr1:160765333-160766613	421.051	0.120194	0.100093	1.20083	0.229818	0.999949	LY9	0
chr1:160767398-160768445	138.21	0.142871	0.112055	1.27501	0.202305	0.999949	LY9	0
chr1:160770486-160771513	57.07	0.130785	0.132138	0.989762	0.322291	0.999949	LY9	0
chr1:160782682-160784073	17.8549	-0.245604	0.20789	-1.18141	0.237438	0.999949	LY9	0
chr1:160799648-160801137	38.877	-0.0477604	0.125618	-0.380203	0.703794	0.999949	CD244	0
chr1:160806474-160808164	313.19	0.0404702	0.0977555	0.413994	0.678878	0.999949	CD244	0
chr1:160831816-160833536	39.4552	-0.10208	0.223055	-0.457644	0.647208	0.999949	CD244	0
chr1:160846152-160847793	34.0851	0.041227	0.138939	0.296728	0.766674	0.999949	ITLN1	0
chr1:1608965-1610563	124.676	0.0075274	0.134806	0.0558388	0.95547	0.999949	CDK11B	0
chr1:160920828-160922093	48.5528	0.194387	0.119751	1.62326	0.104533	0.999949	ITLN2	0
chr1:160923647-160924685	23.3687	-0.00199298	0.148131	-0.0134542	0.989265	0.999949	ITLN2	0
chr1:160951350-160952493	22.6326	0.155223	0.165908	0.935594	0.349482	0.999949	F11R	12507
chr1:160959503-160960978	33.3779	-0.179934	0.142465	-1.26301	0.206587	0.999949	F11R	4022
chr1:160966770-160968168	26.2029	0.0269074	0.137123	0.196228	0.844431	0.999949	F11R	0
chr1:160982853-160984473	125.398	0.0895129	0.0853678	1.04856	0.294383	0.999949	F11R	0
chr1:160990052-160991557	317.502	0.124479	0.100838	1.23445	0.217036	0.999949	F11R	0
chr1:161007810-161009551	222.542	0.0628702	0.0959319	0.655363	0.512234	0.999949	F11R	0
chr1:161010935-161011958	72.0248	0.124246	0.0896493	1.38591	0.165774	0.999949	USF1	0
chr1:161014801-161016270	403.571	-0.0828279	0.079354	-1.04378	0.296589	0.999949	USF1	0
chr1:161037795-161040248	542.365	0.0156808	0.0751579	0.208638	0.834731	0.999949	ARHGAP30	0
chr1:161052804-161054195	29.3945	-0.225784	0.24479	-0.92236	0.356341	0.999949	NECTIN4	0
chr1:161067086-161068660	130.415	0.0602308	0.0905591	0.665099	0.505987	0.999949	KLHDC9	0
chr1:161086981-161088464	206.018	0.0801187	0.103223	0.776173	0.437647	0.999949	NIT1	0
chr1:161089117-161090156	64.7353	0.122482	0.115489	1.06055	0.288893	0.999949	NIT1	0
chr1:161101822-161103372	397.732	0.0701662	0.0943812	0.743434	0.457219	0.999949	DEDD	0
chr1:161109115-161110298	16.7302	-0.259182	0.201305	-1.28751	0.197917	0.999949	DEDD	6636
chr1:161123003-161124523	215.785	0.063703	0.0979208	0.650557	0.515333	0.999949	UFC1	0
chr1:161128518-161130078	162.179	0.00811726	0.084385	0.0961931	0.923367	0.999949	UFC1	0
chr1:161135465-161136656	677.312	0.0651219	0.0937236	0.694829	0.487162	0.999949	PPOX	0
chr1:161146550-161147825	228.773	0.0255433	0.0858905	0.297393	0.766166	0.999949	B4GALT3	0
chr1:161151746-161152785	158.337	-0.0472761	0.0979428	-0.482691	0.629315	0.999949	PPOX	3944
chr1:161154562-161156123	309.056	-0.00120333	0.0880317	-0.0136692	0.989094	0.999949	ADAMTS4	3414
chr1:161161805-161163379	62.451	0.0883165	0.0981256	0.900035	0.368102	0.999949	ADAMTS4	0
chr1:161171153-161172826	300.641	-0.0221297	0.0895673	-0.247074	0.804851	0.999949	NDUFS2	0
chr1:16117851-16119389	25.276	0.0209011	0.165016	0.126661	0.899208	0.999949	FBLIM1	4766
chr1:161178820-161180322	44.412	0.155788	0.124318	1.25314	0.210154	0.999949	NDUFS2	0
chr1:161184199-161185529	26.5186	-0.211525	0.237626	-0.890159	0.37338	0.999949	FCER1G	0
chr1:161186633-161188756	66.6361	-0.19734	0.127661	-1.54581	0.122151	0.999949	FCER1G	0
chr1:161195084-161196147	508.615	0.0520327	0.093728	0.555145	0.578795	0.999949	TOMM40L	0
chr1:161196831-161197882	103.904	-0.0244726	0.0982628	-0.249053	0.80332	0.999949	MIR5187	0
chr1:161227821-161229580	36.4141	0.13766	0.124018	1.11	0.266999	0.999949	PCP4L1	0
chr1:161260690-161262484	30.0208	-0.225239	0.165857	-1.35804	0.174452	0.999949	PCP4L1	5449
chr1:161275234-161277070	240.978	0.0860841	0.0864115	0.99621	0.319148	0.999949	MPZ	0
chr1:161283337-161284917	208.37	0.130216	0.0932871	1.39586	0.162756	0.999949	SDHC	0
chr1:161336729-161338492	53.9426	0.199143	0.1163	1.71231	0.0868392	0.999949	CFAP126	0
chr1:161351409-161352967	34.3038	-0.0172401	0.129487	-0.133142	0.894081	0.999949	CFAP126	13735
chr1:161359390-161361072	311.626	0.00171897	0.094223	0.0182436	0.985445	0.999949	CFAP126	21716
chr1:161368761-161370151	345.358	-0.0869818	0.0850577	-1.02262	0.306487	0.999949	CFAP126	31087
chr1:161378965-161380514	34.2826	0.186949	0.147914	1.2639	0.206266	0.999949	CFAP126	41291
chr1:161391180-161392488	20.6718	0.0150218	0.19156	0.0784184	0.937495	0.999949	NA	NA
chr1:161409345-161410868	30.6951	0.0244213	0.138335	0.176537	0.859872	0.999949	NA	NA
chr1:16141508-16142719	29.3432	0.163791	0.13121	1.24832	0.211915	0.999949	UQCRHL	7313
chr1:161456048-161457496	19.7211	-0.286611	0.164419	-1.74317	0.0813033	0.999949	FCGR2A	17708
chr1:161460626-161461897	20.1718	-0.0268993	0.176339	-0.152543	0.878758	0.999949	FCGR2A	13307
chr1:161493221-161495021	121.717	-0.17394	0.124528	-1.3968	0.162475	0.999949	HSPA6	0
chr1:161499685-161501321	370.517	-0.0163653	0.126028	-0.129855	0.896681	0.999949	HSPA6	2997
chr1:161509305-161510774	119.48	-0.171086	0.140391	-1.21864	0.222982	0.999949	FCGR3A	776
chr1:161511176-161512469	76.7901	0.0883669	0.137812	0.641212	0.521385	0.999949	FCGR3A	0
chr1:161514813-161515835	15.5378	0.0642269	0.225677	0.284597	0.775953	0.999949	FCGR3A	0
chr1:161530572-161531883	12.8626	-0.0516871	0.284544	-0.181649	0.855858	0.999949	FCGR3A	10158
chr1:161535433-161536812	14.3988	-0.00990011	0.231055	-0.0428473	0.965823	0.999949	FCGR2C	14316
chr1:161581583-161583001	161.129	0.0887971	0.152902	0.580747	0.561411	0.999949	HSPA7	3241
chr1:161590545-161592332	50.0975	0.061433	0.150393	0.408481	0.68292	0.999949	FCGR3B	655
chr1:161592744-161593797	13.7858	0.143664	0.220203	0.652416	0.514133	0.999949	FCGR3B	0
chr1:161595917-161597299	13.3606	-0.394036	0.257746	-1.52878	0.126319	0.999949	FCGR3B	0
chr1:16160812-16162295	476.508	-0.0238912	0.0938703	-0.254513	0.7991	0.999949	SPEN	12063
chr1:161617025-161618055	11.0868	0.193631	0.223455	0.866531	0.386199	0.999949	FCGR2B	14849
chr1:161695883-161697454	260.433	-0.0115513	0.10553	-0.109459	0.912838	0.999949	FCRLB	0
chr1:161708226-161709940	67.8906	-0.00894617	0.13065	-0.0684743	0.945408	0.999949	DUSP12	9640
chr1:161710913-161711958	26.9236	0.159699	0.130677	1.22209	0.221673	0.999949	DUSP12	7622
chr1:161718906-161720340	203.623	0.0929632	0.0995044	0.934263	0.350168	0.999949	DUSP12	0
chr1:161732519-161734252	50.758	0.0866048	0.117627	0.736267	0.461568	0.999949	ATF6	1781
chr1:161735389-161736823	98.2948	0.0545572	0.0912135	0.598126	0.549756	0.999949	ATF6	0
chr1:16174016-16176016	442.898	0.0336259	0.0922544	0.364491	0.715492	0.999949	SPEN	0
chr1:161741276-161742919	46.4672	0.0735174	0.166271	0.442153	0.658378	0.999949	ATF6	0
chr1:161746745-161747786	19.9601	0.157401	0.211423	0.744484	0.456584	0.999949	ATF6	0
chr1:161761968-161763192	18.9033	0.167482	0.168325	0.994993	0.31974	0.999949	ATF6	0
chr1:161801874-161803069	40.6559	-0.0906577	0.176286	-0.514264	0.607068	0.999949	ATF6	0
chr1:161874618-161875770	17.8936	0.0398944	0.172514	0.231253	0.817118	0.999949	ATF6	0
chr1:161888294-161889740	30.5024	0.298391	0.175624	1.69904	0.0893125	0.999949	ATF6	0
chr1:161903195-161905778	110.016	0.0915094	0.11877	0.770476	0.441018	0.999949	ATF6	0
chr1:161931651-161932927	29.3516	-0.00687939	0.15738	-0.0437119	0.965134	0.999949	ATF6	0
chr1:161993188-161994673	88.4642	-0.03163	0.104757	-0.301937	0.7627	0.999949	OLFML2B	0
chr1:162006175-162007604	23.9092	0.129492	0.184776	0.700806	0.483424	0.999949	OLFML2B	12530
chr1:162024974-162026466	21.3097	0.180938	0.20529	0.881378	0.378113	0.999949	NOS1AP	13114
chr1:162038670-162040737	137.91	-0.0554525	0.0832637	-0.665986	0.50542	0.999949	NOS1AP	0
chr1:16212142-16213772	28.4545	-0.0147199	0.167896	-0.0876727	0.930137	0.999949	SPEN	0
chr1:162121553-162122889	17.1052	0.374578	0.258066	1.45149	0.146645	0.999949	NOS1AP	0
chr1:1623586-1625115	238.734	0.146565	0.261958	0.559499	0.575821	0.999949	CDK11B	0
chr1:16241894-16243379	20.364	0.168435	0.179102	0.940438	0.346993	0.999949	SPEN	0
chr1:16245501-16246529	10.5953	0.0758576	0.259299	0.292549	0.769867	0.999949	SPEN	0
chr1:162467108-162468462	211.789	0.0301143	0.081205	0.370843	0.710754	0.999949	UHMK1	0
chr1:162530714-162532233	591.907	-0.0529859	0.0977983	-0.541787	0.587965	0.999949	UAP1	0
chr1:16275526-16277571	127.482	-0.0595958	0.127505	-0.467399	0.640215	0.999949	ZBTB17	0
chr1:162759797-162761374	93.7393	-0.0678553	0.0955195	-0.710381	0.477468	0.999949	HSD17B7	0
chr1:162816967-162818759	19.3229	0.150172	0.194481	0.772169	0.440014	0.999949	CCDC190	0
chr1:162823685-162824898	14.8407	0.30103	0.204684	1.4707	0.141372	0.999949	CCDC190	0
chr1:16291854-16293304	54.9506	0.148014	0.118815	1.24575	0.212855	0.999949	ZBTB17	0
chr1:16301820-16303132	143.197	0.0252348	0.0845844	0.298339	0.765445	0.999949	ZBTB17	0
chr1:16320482-16321720	16.5468	0.32133	0.196797	1.6328	0.102511	0.999949	C1orf64	9010
chr1:163290949-163292480	392.552	-0.0346395	0.0977146	-0.354496	0.722967	0.999949	NUF2	0
chr1:16335164-16336207	17.1866	-0.0134971	0.186271	-0.0724596	0.942236	0.999949	C1orf64	1979
chr1:16339117-16340152	26.3216	-0.342203	0.152617	-2.24223	0.0249465	0.999949	HSPB7	370
chr1:16352622-16353955	21.8016	0.151301	0.175834	0.860476	0.389527	0.999949	CLCNKA	0
chr1:16358772-16360037	16.3451	-0.038255	0.233371	-0.163923	0.869792	0.999949	CLCNKA	0
chr1:16374639-16375815	16.8465	0.187065	0.181532	1.03048	0.302786	0.999949	CLCNKB	0
chr1:16381823-16383751	54.9043	0.113392	0.107438	1.05542	0.291234	0.999949	FAM131C	512
chr1:16396259-16397439	25.7455	0.0521229	0.157721	0.330476	0.74104	0.999949	FAM131C	0
chr1:16399248-16400800	41.3434	-0.0874819	0.116055	-0.7538	0.450969	0.999949	FAM131C	0
chr1:16404684-16406288	71.343	0.00584778	0.0975011	0.0599765	0.952174	0.999949	FAM131C	4556
chr1:16408494-16409518	18.2661	0.0385498	0.202876	0.190016	0.849297	0.999949	FAM131C	8366
chr1:164527641-164528962	121.334	-0.114289	0.152186	-0.75098	0.452665	0.999949	PBX1	29803
chr1:164628882-164630573	44.5301	-0.0831552	0.162393	-0.512062	0.608608	0.999949	PBX1	0
chr1:164685911-164686956	15.4423	-0.0605795	0.284515	-0.212922	0.831388	0.999949	PBX1	0
chr1:164755805-164757460	23.6639	0.0331807	0.246273	0.134731	0.892824	0.999949	PBX1	0
chr1:16484202-16485240	96.5934	0.268026	0.139332	1.92365	0.0543982	0.999949	EPHA2	1619
chr1:16488234-16489532	124.897	0.18267	0.118974	1.53538	0.124691	0.999949	EPHA2	5651
chr1:16493726-16495434	90.8475	0.00466075	0.108995	0.0427612	0.965892	0.999949	EPHA2	11143
chr1:16513552-16515155	32.8044	0.130773	0.13428	0.973884	0.330114	0.999949	ARHGEF19	9443
chr1:16532668-16533874	445.602	-0.0393697	0.0930296	-0.423195	0.672153	0.999949	ARHGEF19	0
chr1:165335923-165337605	25.7181	0.00973933	0.160192	0.0607977	0.95152	0.999949	LMX1A	9970
chr1:165337734-165339366	23.2372	-0.129824	0.186725	-0.695269	0.486887	0.999949	LMX1A	11781
chr1:165345017-165346565	37.84	-0.131327	0.11957	-1.09833	0.272062	0.999949	LMX1A	19064
chr1:165361505-165363216	166.224	0.100061	0.0779652	1.28341	0.199348	0.999949	RXRG	6942
chr1:165372592-165373827	21.3389	0.0547124	0.174377	0.313759	0.753704	0.999949	RXRG	0
chr1:165392999-165394788	83.6515	0.159873	0.137686	1.16114	0.245584	0.999949	RXRG	0
chr1:165413377-165414877	33.8728	-0.027917	0.143906	-0.193995	0.84618	0.999949	RXRG	0
chr1:16542687-16544814	205.92	-0.0450167	0.0803866	-0.560002	0.575478	0.999949	ARHGEF19	3582
chr1:1655330-1656522	228.169	-0.1225	0.151364	-0.809306	0.418339	0.999949	CDK11A	0
chr1:165561683-165562863	29.7555	-0.206757	0.143163	-1.44421	0.148681	0.999949	LRRC52	28497
chr1:165566589-165568199	181.537	-0.181005	0.135563	-1.3352	0.18181	0.999949	MGST3	31910
chr1:165570539-165571576	34.4075	0.217725	0.128752	1.69104	0.0908289	0.999949	MGST3	28533
chr1:165599744-165601238	557.596	-0.119462	0.0835767	-1.42937	0.152899	0.999949	MGST3	0
chr1:165614632-165616346	38.6678	0.0062587	0.15652	0.0399866	0.968104	0.999949	MGST3	0
chr1:16562681-16564026	209.02	0.0349092	0.097507	0.358018	0.72033	0.999949	RSG1	0
chr1:165647428-165648864	39.4899	0.0955031	0.128494	0.743247	0.457332	0.999949	ALDH9A1	0
chr1:165667028-165668347	364.466	-0.0776119	0.0900785	-0.861604	0.388906	0.999949	ALDH9A1	0
chr1:16570380-16571944	46.3611	0.0532407	0.108325	0.491491	0.623079	0.999949	FBXO42	4614
chr1:165737658-165738832	406.084	0.00187972	0.092283	0.0203691	0.983749	0.999949	TMCO1	0
chr1:165796639-165797979	156.847	-0.180458	0.0976025	-1.84891	0.0644705	0.999949	TMCO1	0
chr1:165811360-165813061	33.2358	-0.0394507	0.150715	-0.261757	0.793509	0.999949	UCK2	0
chr1:165839830-165841701	57.779	-0.083116	0.10919	-0.761204	0.446535	0.999949	UCK2	0
chr1:165882880-165884123	52.8448	0.0273683	0.107272	0.255131	0.798622	0.999949	UCK2	2024
chr1:165893585-165895037	22.2985	-0.263609	0.19373	-1.3607	0.173607	0.999949	UCK2	12729
chr1:165896514-165898475	30.1533	-0.166617	0.15835	-1.05221	0.292704	0.999949	UCK2	15658
chr1:1659650-1660820	48.419	-0.175673	0.269488	-0.651877	0.514481	0.999949	SLC35E2	0
chr1:166052658-166053723	26.3503	-0.0430996	0.188709	-0.228392	0.819341	0.999949	FAM78B	0
chr1:166135227-166136782	67.3783	-0.127195	0.149691	-0.849722	0.39548	0.999949	FAM78B	0
chr1:16619658-16620709	12.6161	-0.0708929	0.288821	-0.245456	0.806103	0.999949	FBXO42	0
chr1:166447956-166448991	14.8472	-0.184741	0.210552	-0.877412	0.380263	0.999949	NA	NA
chr1:166458730-166459991	235.927	-0.0468036	0.109459	-0.427589	0.66895	0.999949	NA	NA
chr1:16678098-16679839	253.604	0.0704855	0.0907773	0.776466	0.437474	0.999949	FBXO42	0
chr1:166808374-166809692	333.329	-0.10624	0.102893	-1.03253	0.301824	0.999949	POGK	0
chr1:166844827-166846184	566.791	-0.0701814	0.0877303	-0.799968	0.423729	0.999949	TADA1	0
chr1:166853172-166854628	30.5328	0.078871	0.139429	0.565674	0.571616	0.999949	TADA1	7517
chr1:166871142-166872709	30.4023	-0.181001	0.240318	-0.753172	0.451346	0.999949	ILDR2	9731
chr1:166879165-166880535	76.1601	0.222732	0.0903877	2.46418	0.0137326	0.999949	ILDR2	1905
chr1:166913475-166914726	17.2607	-0.0453472	0.196014	-0.231347	0.817045	0.999949	ILDR2	0
chr1:16693468-16694515	639.159	0.0122705	0.0947288	0.129533	0.896936	0.999949	SZRD1	0
chr1:166938196-166939442	27.9663	-0.240649	0.181211	-1.328	0.184178	0.999949	ILDR2	0
chr1:166944068-166945641	128.279	-0.0737273	0.0874348	-0.843227	0.399102	0.999949	ILDR2	0
chr1:167012490-167014227	100.696	0.0954117	0.0941211	1.01371	0.31072	0.999949	GPA33	7854
chr1:167027929-167029197	34.4312	-0.0167157	0.145891	-0.114577	0.908781	0.999949	GPA33	0
chr1:167035273-167036874	46.5513	0.000327134	0.121322	0.0026964	0.997849	0.999949	GPA33	0
chr1:167059262-167060694	261.989	0.142119	0.0933987	1.52164	0.1281	0.999949	GPA33	0
chr1:167079205-167080530	37.8522	0.4097	0.170831	2.39828	0.0164723	0.999949	DUSP27	0
chr1:167089809-167091383	66.1481	0.0390531	0.10343	0.377581	0.705742	0.999949	DUSP27	0
chr1:167092962-167093988	15.8919	0.00951865	0.184629	0.0515555	0.958883	0.999949	DUSP27	0
chr1:16712522-16714002	36.4959	0.153527	0.131713	1.16562	0.243767	0.999949	SZRD1	0
chr1:167189135-167192072	921.641	-0.0924937	0.0968842	-0.954683	0.339738	0.999949	POU2F1	0
chr1:167232752-167234012	38.0654	0.0539667	0.128071	0.42138	0.673478	0.999949	POU2F1	0
chr1:167236430-167238084	52.1401	0.0392097	0.107296	0.365436	0.714786	0.999949	POU2F1	0
chr1:167311756-167312811	10.9094	0.190382	0.237285	0.802337	0.422358	0.999949	POU2F1	0
chr1:167370136-167371496	25.7291	-0.0319829	0.147683	-0.216565	0.828547	0.999949	POU2F1	0
chr1:167378090-167379110	11.9964	0.441249	0.201589	2.18886	0.0286071	0.999949	POU2F1	0
chr1:167397172-167398568	34.2627	-0.325532	0.134416	-2.42182	0.015443	0.999949	POU2F1	589
chr1:167398917-167400868	68.5785	-0.0738449	0.108518	-0.680484	0.496198	0.999949	CD247	0
chr1:167407072-167408259	73.4303	-0.138144	0.116848	-1.18226	0.237103	0.999949	CD247	0
chr1:167411034-167412222	149.955	0.0129173	0.0893277	0.144606	0.885022	0.999949	CD247	0
chr1:167416158-167418116	287.292	0.0391679	0.088871	0.440728	0.65941	0.999949	CD247	0
chr1:167424047-167425749	298.09	0.0391692	0.09243	0.423772	0.671732	0.999949	CD247	0
chr1:167429744-167431271	83.3836	0.129232	0.128898	1.00259	0.316057	0.999949	CD247	0
chr1:167435930-167437312	22.6026	-0.363985	0.178461	-2.03957	0.041393	0.999949	CD247	0
chr1:167442444-167444098	135.035	0.0593094	0.115329	0.514262	0.607069	0.999949	CD247	0
chr1:167450745-167453623	153.588	0.0569392	0.110091	0.517202	0.605015	0.999949	CD247	0
chr1:167458034-167459438	98.9972	0.232383	0.134573	1.72682	0.0842002	0.999949	CD247	0
chr1:167461012-167462282	125.952	0.218148	0.155885	1.39942	0.161688	0.999949	CD247	0
chr1:167468312-167470062	97.5311	0.218954	0.116894	1.87311	0.0610538	0.999949	CD247	0
chr1:16746938-16748524	150.275	0.0999669	0.120111	0.832284	0.405248	0.999949	SPATA21	0
chr1:167478759-167480319	97.1559	0.346697	0.140088	2.47484	0.0133296	0.999949	CD247	0
chr1:167483240-167484269	59.0222	-0.0529896	0.131255	-0.403715	0.686422	0.999949	CD247	0
chr1:167485893-167487756	320.202	0.0312297	0.10057	0.310526	0.756161	0.999949	CD247	0
chr1:167502366-167504181	35.5087	-0.0990432	0.153536	-0.645082	0.518874	0.999949	CREG1	6069
chr1:167508823-167510631	32.448	0.0644589	0.131652	0.489615	0.624407	0.999949	CREG1	0
chr1:167522238-167523708	377.747	-0.0581592	0.0800187	-0.72682	0.467336	0.999949	CREG1	0
chr1:167525009-167526037	40.1588	-0.0106927	0.116856	-0.0915034	0.927093	0.999949	CREG1	1952
chr1:167532402-167533527	21.8836	-0.0675949	0.233184	-0.289879	0.771909	0.999949	CREG1	9345
chr1:167568773-167571372	102.497	-0.0100048	0.0901723	-0.110952	0.911654	0.999949	RCSD1	28101
chr1:167585988-167587991	91.9858	-0.271409	0.114864	-2.36286	0.0181343	0.999949	RCSD1	11482
chr1:167590825-167591874	19.6261	0.115566	0.164847	0.701052	0.483271	0.999949	RCSD1	7599
chr1:167596719-167598346	292.274	0.048953	0.106408	0.460048	0.645481	0.999949	RCSD1	1127
chr1:167598964-167600683	103.421	0.0723472	0.0995363	0.726843	0.467322	0.999949	RCSD1	0
chr1:167600790-167602095	132.226	0.0267071	0.104338	0.255968	0.797976	0.999949	RCSD1	0
chr1:167605993-167607550	215.108	0.101657	0.0931755	1.09103	0.275259	0.999949	RCSD1	0
chr1:167611056-167612107	38.0103	-0.0474036	0.149259	-0.317594	0.750793	0.999949	RCSD1	0
chr1:167618896-167620334	41.1729	0.0348812	0.116568	0.299234	0.764761	0.999949	RCSD1	0
chr1:167656324-167657826	54.7941	-0.060628	0.100301	-0.604461	0.545537	0.999949	RCSD1	0
chr1:16766919-16768225	216.707	0.171171	0.0965077	1.77365	0.0761217	0.999949	NECAP2	0
chr1:167683451-167685173	388.689	-0.0592741	0.0829584	-0.714504	0.474916	0.999949	MPZL1	6013
chr1:167690658-167692063	257.318	-0.0940708	0.0846648	-1.1111	0.266526	0.999949	MPZL1	0
chr1:1676997-1678409	167.967	-0.319135	0.283558	-1.12546	0.260392	0.999949	SLC35E2	0
chr1:167730592-167732201	68.0898	0.00811048	0.118021	0.0687205	0.945212	0.999949	MPZL1	0
chr1:167772245-167773671	66.3133	-0.0731064	0.114457	-0.638725	0.523002	0.999949	ADCY10	4953
chr1:167774102-167775248	78.6471	-0.0528537	0.106276	-0.497323	0.618961	0.999949	ADCY10	3376
chr1:167904953-167906339	1073.37	-0.054444	0.0919756	-0.591939	0.553891	0.999949	DCAF6	0
chr1:168050266-168052187	56.1071	0.0690675	0.110561	0.624698	0.532169	0.999949	GPR161	0
chr1:168053648-168054685	27.4376	-0.124981	0.153358	-0.814959	0.415096	0.999949	GPR161	0
chr1:168105139-168106841	72.9824	-0.0406917	0.108305	-0.375714	0.707129	0.999949	GPR161	0
chr1:168114199-168115757	50.2611	0.151791	0.0984381	1.54199	0.123076	0.999949	GPR161	7293
chr1:168147656-168149087	375.195	0.00835039	0.0838448	0.0995933	0.920667	0.999949	TIPRL	0
chr1:168194581-168196339	258.135	0.00647918	0.0762068	0.085021	0.932245	0.999949	SFT2D2	0
chr1:168203691-168205308	50.3366	0.0591598	0.101559	0.582515	0.56022	0.999949	SFT2D2	0
chr1:16824822-16826581	153.686	-0.197536	0.096688	-2.04303	0.0410495	0.999949	CROCCP3	5625
chr1:168311275-168312998	150.684	0.00570262	0.0877778	0.0649666	0.948201	0.999949	TBX19	27610
chr1:168316918-168318479	34.4263	-0.0764821	0.149319	-0.512206	0.608507	0.999949	MIR557	26282
chr1:168331511-168333139	142.599	0.0286754	0.159312	0.179996	0.857156	0.999949	MIR557	11622
chr1:168334630-168335653	19.8012	0.0998582	0.155918	0.640454	0.521877	0.999949	MIR557	9108
chr1:168355651-168358039	62.306	0.0796483	0.147949	0.538349	0.590336	0.999949	MIR557	10791
chr1:168361042-168362158	17.0225	-0.504213	0.255151	-1.97614	0.0481391	0.999949	MIR557	16182
chr1:168377135-168378768	57.745	0.0723062	0.135807	0.532419	0.594436	0.999949	MIR557	32275
chr1:168379286-168380325	18.1915	-0.0439164	0.241829	-0.181601	0.855896	0.999949	MIR557	34426
chr1:168390167-168391692	85.0449	-0.0654443	0.137284	-0.476707	0.633571	0.999949	MIR557	45307
chr1:168408176-168409853	109.96	0.0976701	0.0861116	1.13423	0.2567	0.999949	NA	NA
chr1:168412812-168414801	107.624	0.10774	0.110977	0.970829	0.331634	0.999949	NA	NA
chr1:168435444-168437081	53.6869	0.104598	0.120192	0.870254	0.384162	0.999949	NA	NA
chr1:168438614-168439654	17.6946	-0.0992432	0.185643	-0.534593	0.592931	0.999949	NA	NA
chr1:168453571-168455367	31.0197	0.0447143	0.145477	0.307363	0.758567	0.999949	NA	NA
chr1:168472930-168474376	36.9602	-0.194051	0.215043	-0.902382	0.366854	0.999949	XCL2	35626
chr1:168482081-168484408	80.5343	-0.0544568	0.105432	-0.51651	0.605498	0.999949	XCL2	25594
chr1:168488981-168490312	45.8562	-0.183777	0.150034	-1.2249	0.220611	0.999949	XCL2	19690
chr1:168490340-168491603	50.9693	-0.171711	0.109377	-1.5699	0.116439	0.999949	XCL2	18399
chr1:168500165-168501930	131.787	-0.0280185	0.110308	-0.254003	0.799493	0.999949	XCL2	8072
chr1:168504228-168505620	117.371	-0.0178554	0.0948356	-0.188277	0.850659	0.999949	XCL2	4382
chr1:168572150-168573784	32.9921	0.105339	0.127071	0.828982	0.407115	0.999949	XCL1	20834
chr1:169012748-169014608	152.809	-0.166688	0.105643	-1.57784	0.114603	0.999949	NA	NA
chr1:169055649-169057009	28.8996	0.0558087	0.193355	0.288634	0.772861	0.999949	ATP1B1	18937
chr1:169074997-169076395	333.457	-0.118678	0.1026	-1.15671	0.247391	0.999949	ATP1B1	0
chr1:16917900-16919152	16.4117	0.000499339	0.185884	0.00268629	0.997857	0.999949	NBPF1	0
chr1:169278278-169279343	18.5369	-0.129618	0.26597	-0.48734	0.626017	0.999949	NME7	0
chr1:169280662-169282339	24.6243	-0.119753	0.216577	-0.552933	0.580309	0.999949	NME7	0
chr1:169317371-169318394	11.6602	0.00556552	0.207135	0.0268691	0.978564	0.999949	NME7	0
chr1:169336771-169337967	678.946	0.00868663	0.0986108	0.0880901	0.929805	0.999949	BLZF1	0
chr1:16939139-16940755	203.78	-0.036753	0.115066	-0.319408	0.749417	0.999949	NBPF1	0
chr1:169395782-169397551	35.3227	0.0895823	0.155763	0.575118	0.565212	0.999949	CCDC181	0
chr1:169428995-169430244	21.9108	-0.0930644	0.160872	-0.578501	0.562926	0.999949	CCDC181	0
chr1:169454420-169455759	489.275	-0.105684	0.0904422	-1.16852	0.242595	0.999949	SLC19A2	0
chr1:16947174-16948562	43.9899	-0.106092	0.181591	-0.584239	0.559059	0.999949	CROCCP2	3310
chr1:16950641-16952463	49.663	0.209482	0.199598	1.04952	0.293938	0.999949	CROCCP2	0
chr1:169515134-169516516	37.4094	-0.00107964	0.114456	-0.00943273	0.992474	0.999949	F5	0
chr1:169519160-169520375	30.1717	0.133603	0.138754	0.962876	0.33561	0.999949	F5	0
chr1:1695324-1696718	18.7138	0.0596721	0.231337	0.257945	0.796449	0.999949	NADK	0
chr1:169540391-169542173	38.7779	0.319255	0.296389	1.07715	0.281414	0.999949	F5	0
chr1:169554956-169556606	108.955	0.0669528	0.0842878	0.794336	0.427	0.999949	F5	0
chr1:169573625-169574733	421.857	0.117889	0.108182	1.08973	0.275834	0.999949	SELP	0
chr1:169627224-169628749	32.3167	0.0665642	0.152176	0.437416	0.66181	0.999949	C1orf112	2495
chr1:169636314-169637681	62.5466	0.332916	0.143712	2.31655	0.020528	0.999949	C1orf112	0
chr1:169649276-169650666	35.5045	0.0386572	0.155543	0.24853	0.803725	0.999949	C1orf112	0
chr1:169661572-169662747	442.386	0.0454814	0.114856	0.395988	0.692114	0.999949	C1orf112	0
chr1:169663156-169664191	176.975	0.0958629	0.103677	0.924629	0.355159	0.999949	C1orf112	0
chr1:169670065-169671307	96.1479	0.200904	0.137487	1.46126	0.143945	0.999949	C1orf112	0
chr1:169677048-169678081	122.262	0.18498	0.128436	1.44025	0.149797	0.999949	C1orf112	0
chr1:169680299-169681603	185.677	-0.0441705	0.0974737	-0.453153	0.650439	0.999949	C1orf112	0
chr1:16970090-16972057	276.914	0.0381644	0.130628	0.292162	0.770163	0.999949	CROCCP2	0
chr1:169763321-169764645	336.99	-0.0576339	0.0904851	-0.636944	0.524162	0.999949	C1orf112	0
chr1:169859725-169861036	91.7521	0.0181597	0.115875	0.156718	0.875467	0.999949	SCYL3	0
chr1:169862467-169863795	795.035	-0.0786946	0.107414	-0.732629	0.463785	0.999949	SCYL3	0
chr1:169871397-169872739	22.9555	-0.200496	0.142974	-1.40232	0.160819	0.999949	SCYL3	8296
chr1:169877430-169878861	31.2458	-0.233086	0.156983	-1.48479	0.1376	0.999949	KIFAP3	11608
chr1:169894903-169895991	22.6531	0.0731393	0.164416	0.444842	0.656434	0.999949	KIFAP3	0
chr1:169897477-169898750	26.0501	-0.0969442	0.133688	-0.725155	0.468357	0.999949	KIFAP3	0
chr1:17002946-17005257	28.6247	0.0867164	0.2468	0.351363	0.725316	0.999949	MIR3675	2492
chr1:170043343-170044638	472.606	-0.14278	0.0963466	-1.48194	0.138356	0.999949	KIFAP3	0
chr1:17026505-17028151	89.2579	0.0699805	0.153053	0.457232	0.647504	0.999949	ESPNP	0
chr1:17033674-17034904	37.2135	0.0607063	0.158627	0.3827	0.701943	0.999949	ESPNP	0
chr1:17035734-17037210	55.3167	0.298089	0.16644	1.79097	0.0732982	0.999949	ESPNP	0
chr1:170500592-170502155	335.418	-0.0770218	0.113406	-0.679166	0.497033	0.999949	GORAB	0
chr1:17053561-17054990	26.0473	0.289975	0.275924	1.05093	0.293293	0.999949	ESPNP	6908
chr1:170898099-170899608	24.0831	-0.0451049	0.20651	-0.218415	0.827106	0.999949	MROH9	5003
chr1:1709401-1710671	201.607	-0.0706005	0.0836367	-0.844134	0.398595	0.999949	NADK	0
chr1:1711197-1712665	169.486	0.000265208	0.0890457	0.00297833	0.997624	0.999949	NADK	0
chr1:171157276-171158499	15.7114	0.224396	0.246572	0.910064	0.362789	0.999949	FMO2	0
chr1:171214292-171215307	15.2166	-0.140493	0.227978	-0.616256	0.537725	0.999949	FMO1	2325
chr1:171282702-171283732	314.313	-0.0937532	0.0965436	-0.971097	0.3315	0.999949	FMO4	0
chr1:171389099-171390648	61.2831	-0.170618	0.148316	-1.15037	0.249993	0.999949	NA	NA
chr1:171403579-171404901	33.4041	-0.0491581	0.144236	-0.340818	0.733241	0.999949	PRRC2C	49764
chr1:171454087-171455267	657.018	-0.0347208	0.0920728	-0.377102	0.706098	0.999949	PRRC2C	0
chr1:171613279-171615070	50.4834	-0.0567732	0.117298	-0.484009	0.628379	0.999949	MYOC	0
chr1:171623990-171625493	27.3862	-0.0962067	0.173369	-0.554925	0.578946	0.999949	MYOC	2166
chr1:171710733-171712017	476.676	-0.0274955	0.103522	-0.265601	0.790546	0.999949	VAMP4	0
chr1:171749789-171751057	1143.29	-0.0619145	0.0991797	-0.624266	0.532453	0.999949	METTL13	0
chr1:171762576-171763913	16.2854	-0.039417	0.220547	-0.178723	0.858155	0.999949	METTL13	0
chr1:171809862-171811780	209.179	-0.119851	0.113897	-1.05227	0.292675	0.999949	DNM3	0
chr1:171953387-171955190	30.8977	-0.211053	0.143998	-1.46567	0.142739	0.999949	DNM3	0
chr1:171971540-171973054	17.1352	-0.0291165	0.185586	-0.15689	0.875332	0.999949	DNM3	0
chr1:17199094-17200510	15.9683	0.0515725	0.262772	0.196263	0.844404	0.999949	CROCC	0
chr1:172058735-172060499	39.224	0.0355845	0.113347	0.313943	0.753565	0.999949	DNM3	0
chr1:172086609-172088089	83.9475	-0.174573	0.112746	-1.54837	0.121532	0.999949	DNM3	0
chr1:172103417-172104911	20.4781	-0.0927058	0.186684	-0.496592	0.619477	0.999949	DNM3	0
chr1:172123228-172124880	34.2308	-0.0808245	0.142922	-0.565516	0.571723	0.999949	DNM3	0
chr1:172149911-172151189	223.558	-0.0951828	0.121684	-0.782211	0.434091	0.999949	DNM3	0
chr1:17215239-17216621	47.2691	0.226574	0.177314	1.27781	0.201315	0.999949	CROCC	0
chr1:17221953-17223577	179.759	0.024177	0.195292	0.123799	0.901474	0.999949	CROCC	0
chr1:17230625-17231916	644.228	-0.0311658	0.131725	-0.236597	0.812969	0.999949	CROCC	0
chr1:172321251-172322528	17.4363	0.246309	0.197434	1.24755	0.212196	0.999949	DNM3	0
chr1:172326863-172328615	157.235	0.0694311	0.107109	0.648226	0.516839	0.999949	DNM3	0
chr1:172349329-172350621	200.157	0.106104	0.119103	0.890861	0.373004	0.999949	DNM3	0
chr1:172362877-172364584	195.315	-0.033498	0.12165	-0.275364	0.783036	0.999949	DNM3	0
chr1:172368070-172369989	73.9677	-0.17884	0.121143	-1.47627	0.139872	0.999949	DNM3	0
chr1:172395867-172397124	59.9073	0.0277713	0.146003	0.190211	0.849144	0.999949	C1orf105	0
chr1:172398153-172399186	59.1205	-0.0402218	0.126774	-0.317272	0.751037	0.999949	C1orf105	0
chr1:17239969-17241259	406.16	-0.0781059	0.142923	-0.54649	0.584729	0.999949	CROCC	0
chr1:172400137-172401758	145.524	0.0123609	0.130013	0.0950746	0.924256	0.999949	C1orf105	0
chr1:172412380-172413781	210.882	0.0206856	0.0831704	0.248714	0.803582	0.999949	C1orf105	0
chr1:172418376-172420910	104.363	-0.0642677	0.283749	-0.226495	0.820817	0.999949	C1orf105	0
chr1:17247558-17249344	50.0831	-0.120677	0.152506	-0.791291	0.428774	0.999949	CROCC	0
chr1:172501396-172502842	1487.62	-0.103168	0.0995789	-1.03604	0.300182	0.999949	SUCO	0
chr1:172513739-172514766	24.1404	0.196992	0.163587	1.2042	0.228511	0.999949	SUCO	0
chr1:172565426-172566783	45.9399	-0.0218336	0.272304	-0.080181	0.936093	0.999949	SUCO	0
chr1:172578064-172579373	26.5265	0.067153	0.141052	0.476086	0.634013	0.999949	SUCO	0
chr1:172596232-172598039	35.6286	0.0901246	0.132311	0.681157	0.495772	0.999949	SUCO	15258
chr1:172607851-172609012	404.523	0.0719296	0.11478	0.626674	0.530873	0.999949	FASLG	19172
chr1:172612285-172613328	60.8241	0.0806275	0.125352	0.643209	0.520088	0.999949	FASLG	14856
chr1:172615860-172617005	31.3634	0.0273694	0.150935	0.181332	0.856107	0.999949	FASLG	11179
chr1:172627622-172628920	74.123	-0.0475523	0.113563	-0.41873	0.675414	0.999949	FASLG	0
chr1:172631490-172632537	173.45	0.100769	0.106427	0.946835	0.343723	0.999949	FASLG	0
chr1:172639151-172640586	102.179	0.199494	0.113089	1.76405	0.0777233	0.999949	FASLG	3138
chr1:172643803-172645063	54.9673	-0.148667	0.109932	-1.35235	0.176264	0.999949	FASLG	7790
chr1:172666273-172669277	270.838	0.0387168	0.0921934	0.419951	0.674521	0.999949	FASLG	30260
chr1:172672819-172673841	33.6424	-0.0984949	0.151697	-0.649287	0.516153	0.999949	FASLG	36806
chr1:172677223-172678621	84.1626	-0.0326244	0.115698	-0.281979	0.777959	0.999949	FASLG	41210
chr1:172688366-172689895	34.8447	-0.111163	0.162331	-0.684789	0.493477	0.999949	NA	NA
chr1:172695914-172697860	51.6351	-0.165868	0.144257	-1.14981	0.250221	0.999949	NA	NA
chr1:172711417-172712455	34.1281	-0.105414	0.144611	-0.728953	0.46603	0.999949	NA	NA
chr1:172713769-172714813	54.1124	0.0921933	0.104108	0.885557	0.375856	0.999949	NA	NA
chr1:172714882-172716465	147.43	-0.0353239	0.118582	-0.297886	0.76579	0.999949	NA	NA
chr1:172732998-172734318	113.486	0.0737247	0.154918	0.475894	0.63415	0.999949	NA	NA
chr1:172747097-172749000	39.1919	-0.0380711	0.142073	-0.267968	0.788724	0.999949	NA	NA
chr1:17277648-17278872	48.6453	-0.0492328	0.140217	-0.351118	0.7255	0.999949	CROCC	9918
chr1:172787721-172789098	87.5587	-0.145794	0.124763	-1.16857	0.242577	0.999949	NA	NA
chr1:172807204-172808612	149.615	0.150719	0.123173	1.22364	0.22109	0.999949	NA	NA
chr1:172814053-172815655	38.992	0.188833	0.139327	1.35532	0.175316	0.999949	NA	NA
chr1:172836092-172837566	50.0364	0.25811	0.151127	1.70791	0.0876535	0.999949	NA	NA
chr1:172843665-172844706	15.8868	0.124966	0.203733	0.613383	0.539623	0.999949	NA	NA
chr1:172863564-172864827	108.089	-0.0272401	0.120296	-0.226442	0.820858	0.999949	NA	NA
chr1:17286815-17288326	45.438	-0.116312	0.131052	-0.88753	0.374794	0.999949	MFAP2	12672
chr1:172875626-172877017	71.7403	-0.110493	0.121395	-0.910195	0.36272	0.999949	NA	NA
chr1:172978435-172979475	13.7363	-0.47045	0.272473	-1.72659	0.084241	0.999949	TNFSF18	30884
chr1:173080932-173082218	17.2583	0.138278	0.243781	0.567221	0.570564	0.999949	NA	NA
chr1:173091733-173093002	28.1671	-0.252041	0.237246	-1.06236	0.288072	0.999949	NA	NA
chr1:173122587-173123879	19.153	0.298189	0.200986	1.48363	0.137907	0.999949	TNFSF4	28990
chr1:173174441-173176045	165.186	-0.0480553	0.0975098	-0.492825	0.622136	0.999949	TNFSF4	0
chr1:17337189-17338986	202.18	0.0907887	0.0869722	1.04388	0.29654	0.999949	ATP13A2	0
chr1:173378437-173380151	40.5553	-0.137609	0.12797	-1.07532	0.282231	0.999949	NA	NA
chr1:173389138-173390638	39.4608	-0.0879857	0.131978	-0.666669	0.504983	0.999949	NA	NA
chr1:173391146-173392468	26.919	-0.307294	0.232606	-1.3211	0.186469	0.999949	NA	NA
chr1:173398298-173399970	66.5858	-0.0167932	0.10549	-0.159193	0.873516	0.999949	PRDX6	46515
chr1:173400000-173401342	49.8268	-0.0263689	0.125181	-0.210647	0.833163	0.999949	PRDX6	45143
chr1:173413114-173415031	56.9938	0.120994	0.118883	1.01776	0.308792	0.999949	PRDX6	31454
chr1:173423941-173425402	19.7767	0.385249	0.198801	1.93786	0.0526406	0.999949	PRDX6	21083
chr1:173445712-173447082	580.714	-0.0478903	0.104515	-0.458213	0.6468	0.999949	PRDX6	0
chr1:173501057-173502310	20.3899	-0.00394077	0.177812	-0.0221626	0.982318	0.999949	SLC9C2	0
chr1:173519350-173521217	84.8859	-0.505178	0.248619	-2.03194	0.0421601	0.999949	SLC9C2	0
chr1:173683613-173684885	358.809	0.00513148	0.0870647	0.0589387	0.953001	0.999949	KLHL20	0
chr1:173793164-173794573	556.578	-0.0112072	0.0857393	-0.130712	0.896003	0.999949	CENPL	0
chr1:17379953-17381444	345.704	-0.0660951	0.0802173	-0.823951	0.409968	0.999949	SDHB	0
chr1:173836703-173838055	1042.65	-0.113194	0.103377	-1.09497	0.273532	0.999949	GAS5	0
chr1:173839097-173840127	75.84	-0.0276902	0.100193	-0.276369	0.782264	0.999949	ZBTB37	0
chr1:17385791-17387297	23.2509	-0.0148023	0.169511	-0.0873237	0.930414	0.999949	SDHB	5125
chr1:173990327-173992070	437.06	-0.0866194	0.0943704	-0.917865	0.358689	0.999949	RC3H1	28116
chr1:174036746-174037902	32.9254	0.0347662	0.156887	0.2216	0.824626	0.999949	NA	NA
chr1:174083564-174085100	24.6446	-0.0656777	0.169861	-0.386656	0.699011	0.999949	RABGAP1L	43451
chr1:174121797-174123269	45.8745	0.0733846	0.134916	0.543929	0.58649	0.999949	RABGAP1L	5282
chr1:174128087-174129366	734.764	-0.0746014	0.107355	-0.694904	0.487115	0.999949	RABGAP1L	0
chr1:174169573-174170772	16.8642	-0.121227	0.18657	-0.649768	0.515842	0.999949	RABGAP1L	0
chr1:174173337-174174787	42.9476	-0.0657211	0.139977	-0.469513	0.638703	0.999949	RABGAP1L	0
chr1:174175257-174176316	15.2682	-0.132211	0.181245	-0.729461	0.46572	0.999949	RABGAP1L	0
chr1:174186303-174187790	21.7202	0.0687939	0.161282	0.426545	0.669711	0.999949	RABGAP1L	0
chr1:174226683-174227937	17.5804	0.0286529	0.169089	0.169455	0.865439	0.999949	RABGAP1L	0
chr1:174231481-174232652	18.2641	-0.150715	0.192449	-0.783144	0.433543	0.999949	RABGAP1L	0
chr1:17445167-17446901	43.4171	0.066333	0.143341	0.462765	0.643533	0.999949	PADI2	0
chr1:17451911-17453093	20.7655	-0.0766427	0.173569	-0.441568	0.658802	0.999949	PADI2	5962
chr1:174712303-174713974	22.0485	-0.427757	0.172013	-2.48678	0.0128907	0.999949	RABGAP1L	0
chr1:174738596-174740258	27.1627	0.0247943	0.156448	0.158483	0.874076	0.999949	RABGAP1L	0
chr1:174768416-174770030	256.008	0.10665	0.114166	0.934161	0.350221	0.999949	RABGAP1L	0
chr1:174843288-174845091	55.8448	-0.0597221	0.144936	-0.412058	0.680297	0.999949	RABGAP1L	0
chr1:174852013-174853223	16.8728	0.0278673	0.188435	0.147888	0.882431	0.999949	RABGAP1L	0
chr1:174907008-174908298	23.643	0.142065	0.149716	0.948894	0.342675	0.999949	RABGAP1L	0
chr1:174911500-174912669	18.0954	-0.0293125	0.226531	-0.129397	0.897044	0.999949	RABGAP1L	0
chr1:174933603-174934897	290.059	0.0380029	0.112551	0.337652	0.735625	0.999949	RABGAP1L	6275
chr1:174935830-174936879	74.2094	-0.139796	0.129784	-1.07715	0.281415	0.999949	RABGAP1L	8502
chr1:174937231-174938550	260.314	0.0587919	0.111807	0.525834	0.599003	0.999949	RABGAP1L	9903
chr1:174951860-174953059	17.7119	-0.0706111	0.208567	-0.338554	0.734945	0.999949	CACYBP	15511
chr1:174958852-174960354	41.2038	-0.363231	0.14356	-2.53016	0.0114011	0.999949	CACYBP	8216
chr1:174967865-174969682	1188.89	-0.115903	0.090979	-1.27395	0.20268	0.999949	CACYBP	0
chr1:174991815-174993422	277.748	-0.040914	0.0805975	-0.507633	0.611711	0.999949	MRPS14	0
chr1:174998314-174999552	108.992	-0.0566768	0.0852596	-0.664755	0.506207	0.999949	MRPS14	5722
chr1:17507656-17509007	28.8664	0.062811	0.172115	0.364937	0.715159	0.999949	PADI1	22613
chr1:175094079-175095105	16.8017	-0.148556	0.199024	-0.746422	0.455412	0.999949	TNN	0
chr1:175110745-175111990	52.137	0.145861	0.130967	1.11372	0.265401	0.999949	TNN	0
chr1:175114887-175116613	39.1998	0.0123359	0.137807	0.0895158	0.928672	0.999949	TNN	0
chr1:175120809-175122006	37.3801	-0.247573	0.119463	-2.07239	0.0382295	0.999949	TNN	3606
chr1:17512355-17513847	24.6102	0.031256	0.215926	0.144754	0.884905	0.999949	PADI1	17773
chr1:175123677-175125333	56.9216	-0.110125	0.109514	-1.00558	0.314616	0.999949	KIAA0040	789
chr1:175143471-175144574	19.3096	0.176286	0.226996	0.776603	0.437393	0.999949	KIAA0040	0
chr1:175157690-175158880	107.518	0.0875528	0.0813251	1.07658	0.281669	0.999949	KIAA0040	0
chr1:175160788-175162476	219.411	-0.0265947	0.104565	-0.254336	0.799236	0.999949	KIAA0040	0
chr1:175177709-175179185	282.276	0.104574	0.117452	0.890357	0.373274	0.999949	KIAA0040	15479
chr1:175203952-175204983	15.0485	0.0154105	0.202204	0.0762127	0.93925	0.999949	KIAA0040	41722
chr1:175265879-175267357	73.0121	0.117417	0.124081	0.946295	0.343998	0.999949	TNR	24577
chr1:17527579-17528875	32.5912	0.0293334	0.149794	0.195825	0.844747	0.999949	PADI1	2745
chr1:175287976-175289613	44.5431	0.0232791	0.123033	0.18921	0.849928	0.999949	TNR	2321
chr1:175306832-175308764	49.9119	0.124409	0.117929	1.05495	0.29145	0.999949	TNR	0
chr1:17533740-17534740	21.3374	-0.122753	0.218914	-0.560735	0.574978	0.999949	PADI1	0
chr1:17538873-17540303	45.392	0.0656608	0.117956	0.556653	0.577764	0.999949	PADI1	0
chr1:17563199-17564249	24.4093	0.15032	0.155266	0.968143	0.332973	0.999949	PADI1	0
chr1:176042336-176043491	17.2972	-0.0813395	0.177336	-0.458675	0.646468	0.999949	RFWD2	0
chr1:17607969-17609272	18.5124	-0.243681	0.348687	-0.698853	0.484644	0.999949	PADI3	0
chr1:176175721-176176901	776.72	-0.0808716	0.0966739	-0.83654	0.402851	0.999949	RFWD2	0
chr1:176343767-176344804	16.4859	0.165395	0.260151	0.635767	0.524928	0.999949	NA	NA
chr1:17732139-17733760	28.5693	0.0984985	0.149839	0.657363	0.510947	0.999949	RCC2	0
chr1:17745844-17747327	23.5434	-0.0533973	0.151753	-0.351871	0.724935	0.999949	RCC2	0
chr1:17757736-17759137	25.1365	-0.127881	0.213477	-0.599037	0.549148	0.999949	RCC2	0
chr1:17764002-17767288	245.723	-0.0186942	0.0951556	-0.196459	0.844251	0.999949	RCC2	0
chr1:178006455-178007663	24.8315	-0.244866	0.326691	-0.749535	0.453535	0.999949	SEC16B	0
chr1:178062304-178063872	48.6635	-0.263027	0.200559	-1.31147	0.1897	0.999949	RASAL2	0
chr1:17820284-17821453	14.7033	0.288537	0.214687	1.34399	0.178953	0.999949	ARHGEF10L	44876
chr1:178279013-178280647	20.7798	-0.466021	0.278342	-1.67427	0.0940766	0.999949	RASAL2	0
chr1:178500523-178502112	43.4169	0.0209895	0.124402	0.168723	0.866015	0.999949	TEX35	0
chr1:178511076-178512540	191.762	-0.119516	0.0832922	-1.4349	0.151317	0.999949	C1orf220	0
chr1:178694038-178695464	264.69	-0.0438363	0.111852	-0.391914	0.695122	0.999949	RALGPS2	0
chr1:1789378-1790805	29.8454	0.103448	0.155087	0.667033	0.504751	0.999949	GNB1	0
chr1:178971409-178974007	79.1493	-0.000155941	0.0998831	-0.00156123	0.998754	0.999949	FAM20B	21066
chr1:178994655-178995994	596.907	-0.175635	0.102628	-1.71138	0.0870105	0.999949	FAM20B	0
chr1:179003260-179004590	34.8054	-0.041288	0.134161	-0.30775	0.758273	0.999949	FAM20B	0
chr1:179005695-179007129	41.5177	-0.0837151	0.134754	-0.621246	0.534438	0.999949	FAM20B	0
chr1:179047951-179048989	57.4312	0.13236	0.105743	1.25171	0.210675	0.999949	TOR3A	2122
chr1:179050617-179052346	316.938	-0.114708	0.0837297	-1.36997	0.170695	0.999949	TOR3A	0
chr1:179057660-179059037	21.3536	-0.0189505	0.234352	-0.0808631	0.935551	0.999949	TOR3A	0
chr1:179089784-179091336	23.0956	0.116069	0.151603	0.765611	0.443908	0.999949	ABL2	0
chr1:179098437-179099678	236.74	0.0324916	0.0890973	0.364676	0.715353	0.999949	ABL2	0
chr1:179111863-179112950	31.6344	-0.16725	0.158901	-1.05254	0.29255	0.999949	ABL2	0
chr1:179114338-179115373	13.9115	0.0231877	0.199263	0.116367	0.907362	0.999949	ABL2	0
chr1:179197930-179199672	145.684	0.0482076	0.0959755	0.502291	0.615463	0.999949	ABL2	0
chr1:179262344-179264071	418.868	-0.128365	0.0994631	-1.29057	0.196851	0.999949	SOAT1	0
chr1:179267747-179268933	164.307	0.0758256	0.117015	0.647998	0.516986	0.999949	SOAT1	0
chr1:179334480-179335792	418.304	-0.0427765	0.0811828	-0.526916	0.598252	0.999949	AXDND1	0
chr1:179338554-179339600	40.3633	-0.241075	0.122046	-1.97529	0.0482358	0.999949	AXDND1	0
chr1:17955861-17957188	29.377	-0.217122	0.222588	-0.975445	0.32934	0.999949	ARHGEF10L	0
chr1:17961481-17963007	27.5519	-0.0921803	0.222099	-0.415041	0.678112	0.999949	ARHGEF10L	0
chr1:179778194-179779654	75.193	0.104784	0.119012	0.880448	0.378616	0.999949	FAM163A	0
chr1:179783605-179784833	341.075	0.120149	0.136199	0.882157	0.377692	0.999949	FAM163A	0
chr1:179800345-179801992	142.603	0.00243462	0.110441	0.0220445	0.982412	0.999949	TOR1AIP2	7109
chr1:179836095-179837870	32.067	0.110032	0.138805	0.792713	0.427945	0.999949	TOR1AIP2	0
chr1:179846262-179847623	168.644	-0.0688075	0.0894836	-0.768939	0.441929	0.999949	TOR1AIP2	0
chr1:179851082-179852970	969.518	-0.0484672	0.0903453	-0.536466	0.591637	0.999949	TOR1AIP1	0
chr1:179922699-179924499	1020.83	0.005644	0.0935678	0.06032	0.951901	0.999949	CEP350	0
chr1:180099989-180101812	31.7002	0.063762	0.25605	0.249022	0.803344	0.999949	CEP350	15973
chr1:180123137-180124942	444.551	-0.0639699	0.101785	-0.628483	0.529688	0.999949	QSOX1	0
chr1:180137214-180138543	22.1036	0.226123	0.17988	1.25708	0.208726	0.999949	QSOX1	0
chr1:180147246-180149082	38.7883	-0.189306	0.185808	-1.01883	0.308286	0.999949	QSOX1	0
chr1:180181846-180183637	28.4554	0.0765773	0.149696	0.511553	0.608964	0.999949	QSOX1	14676
chr1:180221206-180222917	28.0175	0.036258	0.183601	0.197482	0.84345	0.999949	LHX4	0
chr1:180247445-180248884	20.7155	-0.0754834	0.219451	-0.343966	0.730872	0.999949	LHX4	3256
chr1:180257716-180258771	16.6773	-0.280055	0.191313	-1.46386	0.143234	0.999949	ACBD6	0
chr1:180446986-180448014	12.138	0.1139	0.208121	0.547279	0.584187	0.999949	ACBD6	0
chr1:180451267-180452594	24.9994	0.103756	0.189103	0.548673	0.58323	0.999949	ACBD6	0
chr1:180471277-180472444	557.298	0.0110646	0.0832678	0.13288	0.894288	0.999949	ACBD6	0
chr1:180484392-180485658	37.7526	-0.0313453	0.124411	-0.251949	0.80108	0.999949	ACBD6	12369
chr1:180501881-180503817	27.0141	0.226689	0.163297	1.3882	0.165075	0.999949	ACBD6	29858
chr1:180600568-180601863	723.239	-0.115581	0.1013	-1.14098	0.253879	0.999949	XPR1	0
chr1:180820780-180821816	18.1835	-0.128222	0.174335	-0.735492	0.46204	0.999949	XPR1	0
chr1:180922582-180924056	142.729	-0.0459072	0.104075	-0.441098	0.659142	0.999949	KIAA1614	7342
chr1:180949940-180951848	40.4606	-0.250017	0.166836	-1.49858	0.133983	0.999949	STX6	0
chr1:180981950-180983285	21.4845	0.0849126	0.185488	0.457779	0.647111	0.999949	STX6	0
chr1:180990944-180992839	314.591	-0.130375	0.0959123	-1.35931	0.174047	0.999949	STX6	0
chr1:181002106-181003763	279.661	-0.0174466	0.0832078	-0.209675	0.833921	0.999949	MR1	0
chr1:181007236-181008270	41.6393	0.155734	0.11425	1.3631	0.172851	0.999949	MR1	0
chr1:181013200-181014382	24.081	0.105819	0.188847	0.560341	0.575247	0.999949	MR1	0
chr1:181031112-181032458	71.8505	-0.0672667	0.0981445	-0.685384	0.493102	0.999949	MR1	37
chr1:181053089-181054120	84.525	0.117941	0.0914261	1.29002	0.197045	0.999949	IER5	3517
chr1:181058193-181059519	316.227	-0.00414283	0.0991426	-0.0417866	0.966669	0.999949	IER5	0
chr1:181068320-181069404	26.0204	0.12165	0.150866	0.806347	0.420043	0.999949	IER5	8340
chr1:181073720-181075072	405.193	-0.16751	0.110322	-1.51838	0.128919	0.999949	IER5	13740
chr1:181097498-181099010	32.1324	-0.221154	0.282513	-0.78281	0.433739	0.999949	IER5	37518
chr1:181103616-181104957	44.7714	-0.0430173	0.15441	-0.278591	0.780559	0.999949	IER5	43636
chr1:181110309-181112305	91.4881	-0.016949	0.077128	-0.219751	0.826065	0.999949	NA	NA
chr1:181118132-181119693	219.19	0.0246537	0.0943844	0.261205	0.793934	0.999949	NA	NA
chr1:181128268-181129937	176.27	0.126689	0.107328	1.1804	0.237843	0.999949	NA	NA
chr1:181134987-181136522	105.854	0.176931	0.0996079	1.77628	0.0756872	0.999949	NA	NA
chr1:181148418-181149923	60.2409	-0.0145825	0.141754	-0.102872	0.918064	0.999949	NA	NA
chr1:181158653-181160373	51.1539	-0.0223811	0.120968	-0.185017	0.853216	0.999949	LINC01699	45150
chr1:181364893-181366231	369.544	0.0554398	0.117974	0.469931	0.638404	0.999949	NA	NA
chr1:181366731-181367779	80.4239	0.166651	0.113692	1.46581	0.142701	0.999949	NA	NA
chr1:181392219-181395077	87.8391	0.138241	0.113572	1.21721	0.223525	0.999949	NA	NA
chr1:181447946-181448979	18.2673	0.246441	0.19046	1.29393	0.19569	0.999949	CACNA1E	3706
chr1:181905507-181907040	47.1988	-0.0110333	0.128127	-0.086112	0.931377	0.999949	NA	NA
chr1:181998206-181999599	820.892	-0.065751	0.109626	-0.599773	0.548657	0.999949	ZNF648	24105
chr1:182015432-182016974	32.8397	0.196022	0.18249	1.07415	0.282754	0.999949	ZNF648	6730
chr1:182023517-182024804	20.8617	0.0334432	0.175515	0.190543	0.848884	0.999949	ZNF648	0
chr1:182037768-182038796	14.7589	0.0155079	0.212377	0.0730207	0.94179	0.999949	ZNF648	6920
chr1:182053436-182054764	99.3624	0.0178392	0.104173	0.171246	0.86403	0.999949	ZNF648	22588
chr1:182056141-182057529	138.874	0.0775748	0.119484	0.649251	0.516176	0.999949	ZNF648	25293
chr1:182089558-182090604	18.4631	0.597043	0.271528	2.19883	0.0278901	0.999949	NA	NA
chr1:182111962-182114039	50.466	-0.120092	0.124655	-0.963395	0.335349	0.999949	NA	NA
chr1:182117954-182119511	41.9149	-0.183518	0.271506	-0.675926	0.499088	0.999949	NA	NA
chr1:1821685-1823493	357.967	-0.201807	0.0889453	-2.26889	0.0232752	0.999949	GNB1	0
chr1:182204108-182205508	26.0712	0.00596479	0.169251	0.0352423	0.971887	0.999949	NA	NA
chr1:182228147-182229327	266.87	0.00927926	0.114976	0.0807057	0.935676	0.999949	NA	NA
chr1:182269260-182271049	34.5768	-0.214168	0.171517	-1.24867	0.211786	0.999949	NA	NA
chr1:182359766-182361461	268.542	-0.106419	0.0993486	-1.07117	0.284093	0.999949	GLUL	0
chr1:182365516-182367035	34.208	-0.18332	0.13092	-1.40024	0.161442	0.999949	TEDDM1	216
chr1:182399032-182400894	45.2048	0.00624658	0.130912	0.047716	0.961943	0.999949	LINC00272	15083
chr1:182452949-182454625	28.4731	0.0311709	0.247157	0.126118	0.899639	0.999949	RGSL1	0
chr1:182557338-182558718	231.001	-0.0582826	0.0926719	-0.628914	0.529405	0.999949	RNASEL	0
chr1:182563984-182565757	38.5678	-0.220556	0.154225	-1.43009	0.152691	0.999949	RGS16	2000
chr1:182570135-182571308	52.9798	0.025011	0.109378	0.228665	0.81913	0.999949	RGS16	0
chr1:182572564-182574097	277.386	-0.0650267	0.0993596	-0.654458	0.512817	0.999949	RGS16	0
chr1:182584140-182585884	383.93	0.206	0.10878	1.89373	0.058261	0.999949	RGS16	10591
chr1:182598182-182599981	49.3648	-0.117005	0.136807	-0.855255	0.39241	0.999949	RGS8	15810
chr1:182750872-182752145	33.0224	-0.0502447	0.139378	-0.360493	0.718479	0.999949	NPL	6438
chr1:182758118-182759636	318.81	-0.0311723	0.089789	-0.347172	0.728462	0.999949	NPL	0
chr1:182763988-182765454	24.2727	-0.300273	0.215972	-1.39034	0.164427	0.999949	NPL	0
chr1:182808109-182809353	641.719	-0.0724259	0.0953599	-0.759501	0.447553	0.999949	DHX9	0
chr1:18284765-18285871	19.3368	0.348985	0.407213	0.857008	0.391441	0.999949	NA	NA
chr1:182857843-182860322	53.2224	-0.102867	0.115607	-0.889799	0.373574	0.999949	DHX9	725
chr1:182930993-182932761	19.2324	0.293627	0.229589	1.27892	0.200923	0.999949	SHCBP1L	8439
chr1:183001674-183003241	36.7291	-0.0251168	0.188175	-0.133476	0.893817	0.999949	LAMC1	0
chr1:183163178-183164988	41.5236	-0.0241583	0.159136	-0.151809	0.879337	0.999949	LAMC2	0
chr1:183187422-183189442	146.408	-0.146489	0.181423	-0.807444	0.41941	0.999949	LAMC2	0
chr1:183250269-183251696	32.4798	0.104195	0.178622	0.583323	0.559676	0.999949	NMNAT2	0
chr1:183332792-183333852	18.3998	-0.462689	0.291901	-1.58509	0.112946	0.999949	NMNAT2	0
chr1:183385261-183386970	35.6611	-0.079111	0.173602	-0.455705	0.648602	0.999949	NMNAT2	0
chr1:183440156-183441831	649.061	-0.104142	0.100075	-1.04064	0.298045	0.999949	SMG7	0
chr1:183447011-183448200	26.5545	-0.0689515	0.147031	-0.46896	0.639099	0.999949	SMG7	0
chr1:183466748-183468310	52.5013	-0.00256248	0.109987	-0.0232981	0.981413	0.999949	SMG7	0
chr1:183512400-183513869	32.6938	-0.119869	0.120986	-0.990771	0.321797	0.999949	SMG7	0
chr1:183548894-183550361	37.0905	-0.34751	0.191364	-1.81596	0.0693764	0.999949	NCF2	0
chr1:183558446-183560420	105.648	-0.166875	0.226757	-0.735922	0.461778	0.999949	NCF2	0
chr1:183573164-183574525	35.9659	-0.140913	0.252018	-0.559138	0.576068	0.999949	NCF2	13107
chr1:183578076-183579135	17.7985	-0.307787	0.245647	-1.25297	0.210218	0.999949	ARPC5	16192
chr1:183591488-183593275	46.7801	0.0324486	0.148012	0.219229	0.826471	0.999949	ARPC5	2052
chr1:183602096-183603558	175.244	-0.00264056	0.103	-0.0256366	0.979547	0.999949	ARPC5	0
chr1:183604270-183605707	457.263	-0.0738358	0.0932297	-0.791978	0.428374	0.999949	ARPC5	0
chr1:183621044-183622656	74.6241	0.166487	0.119837	1.38927	0.164749	0.999949	APOBEC4	0
chr1:183624104-183625426	39.6301	-0.0771188	0.12477	-0.618087	0.536518	0.999949	RGL1	0
chr1:183653510-183655254	33.2863	-0.228592	0.141506	-1.61543	0.106219	0.999949	RGL1	0
chr1:1837341-1838367	34.6535	-0.12818	0.140155	-0.914562	0.360422	0.999949	CALML6	7898
chr1:183773444-183775014	44.8944	-0.00337842	0.132073	-0.0255799	0.979592	0.999949	RGL1	0
chr1:183811076-183812471	33.4676	-0.0687708	0.211049	-0.325852	0.744536	0.999949	RGL1	0
chr1:183842251-183843959	37.1995	-0.0152183	0.143533	-0.106027	0.915561	0.999949	RGL1	0
chr1:183856985-183858496	110.115	-0.00105614	0.117447	-0.0089925	0.992825	0.999949	RGL1	0
chr1:183884599-183885883	107.436	-0.0134891	0.0937248	-0.143923	0.885562	0.999949	RGL1	0
chr1:183925341-183926799	264.501	0.00720723	0.0792982	0.0908876	0.927582	0.999949	COLGALT2	0
chr1:18395952-18397361	33.626	0.385539	0.164591	2.34241	0.0191599	0.999949	IGSF21	36878
chr1:1839731-1841454	308.833	-0.00286564	0.0875895	-0.0327167	0.973901	0.999949	CALML6	4811
chr1:184005190-184007098	93.0477	-0.146277	0.122739	-1.19177	0.23335	0.999949	COLGALT2	0
chr1:184020292-184021739	241.133	0.0245605	0.0824976	0.297711	0.765923	0.999949	TSEN15	0
chr1:184044226-184045257	15.5367	-0.195948	0.190134	-1.03058	0.302739	0.999949	TSEN15	881
chr1:184355582-184357718	110.595	-0.322749	0.192017	-1.68084	0.0927945	0.999949	C1orf21	0
chr1:184460369-184461910	38.8005	-0.319471	0.186713	-1.71103	0.0870754	0.999949	C1orf21	0
chr1:184711903-184713059	182.271	0.0975158	0.115507	0.844239	0.398536	0.999949	EDEM3	0
chr1:184714515-184715887	64.6246	0.110303	0.138983	0.793646	0.427401	0.999949	EDEM3	0
chr1:184723256-184724960	1230.3	-0.0968568	0.0939578	-1.03085	0.302609	0.999949	EDEM3	0
chr1:184761287-184762514	21.5896	-0.000200145	0.227471	-0.000879869	0.999298	0.999949	FAM129A	0
chr1:184774372-184776069	71.0292	0.0132192	0.105599	0.125183	0.900379	0.999949	FAM129A	0
chr1:184809222-184810434	140.15	-0.125511	0.148994	-0.842389	0.39957	0.999949	FAM129A	0
chr1:184812550-184813730	43.7683	-0.0440869	0.162389	-0.271489	0.786015	0.999949	FAM129A	0
chr1:184835286-184837192	99.2092	-0.128703	0.141225	-0.911336	0.362118	0.999949	FAM129A	0
chr1:184859220-184860627	109.163	-0.0354108	0.171479	-0.206503	0.836398	0.999949	FAM129A	0
chr1:184860902-184862212	33.3612	-0.16199	0.161342	-1.00402	0.315369	0.999949	FAM129A	0
chr1:184899457-184900528	14.8812	-0.308778	0.205226	-1.50458	0.132432	0.999949	FAM129A	0
chr1:184942607-184943979	180.792	-0.155974	0.118508	-1.31614	0.188126	0.999949	FAM129A	0
chr1:184944300-184945329	23.8497	-0.2608	0.150315	-1.73502	0.082738	0.999949	FAM129A	581
chr1:184950542-184952433	52.8862	-0.0633688	0.115806	-0.5472	0.584242	0.999949	FAM129A	6823
chr1:1850135-1851526	481.156	-0.108617	0.119663	-0.90769	0.364042	0.999949	TMEM52	0
chr1:185013946-185015645	358.609	-0.0448368	0.107914	-0.415488	0.677785	0.999949	RNF2	0
chr1:185125120-185126935	1236.88	-0.116982	0.0850714	-1.37511	0.169098	0.999949	SWT1	0
chr1:185138793-185140250	40.807	-0.0589091	0.141473	-0.416397	0.677119	0.999949	SWT1	0
chr1:185147074-185148784	32.9049	0.0181759	0.182089	0.0998191	0.920488	0.999949	SWT1	0
chr1:185206962-185209695	57.0559	-0.165098	0.128239	-1.28742	0.197948	0.999949	SWT1	0
chr1:185209940-185211016	16.0393	-0.338525	0.202548	-1.67133	0.0946561	0.999949	SWT1	0
chr1:185225760-185227320	45.9161	0.112599	0.1442	0.780858	0.434886	0.999949	SWT1	0
chr1:185249760-185251362	281.77	-0.078893	0.111137	-0.709869	0.477786	0.999949	SWT1	0
chr1:185285692-185286780	909.442	-0.0958126	0.116512	-0.822341	0.410883	0.999949	IVNS1ABP	0
chr1:185307792-185309042	134.042	-0.150212	0.0891272	-1.68537	0.091917	0.999949	IVNS1ABP	21330
chr1:185342398-185343845	22.0211	-0.242608	0.211451	-1.14735	0.251237	0.999949	NA	NA
chr1:185352880-185353925	11.8655	-0.342203	0.23589	-1.45069	0.146867	0.999949	NA	NA
chr1:185389520-185390990	55.6013	-0.327165	0.218043	-1.50046	0.133494	0.999949	NA	NA
chr1:185408526-185409933	45.9762	-0.397911	0.260558	-1.52715	0.126724	0.999949	NA	NA
chr1:185443229-185444702	21.9898	-0.245512	0.164415	-1.49325	0.135372	0.999949	NA	NA
chr1:185529336-185531458	112.785	-0.0407266	0.0992828	-0.410208	0.681653	0.999949	NA	NA
chr1:185535811-185538456	348.308	0.0157299	0.112665	0.139616	0.888964	0.999949	NA	NA
chr1:185564416-185565914	44.0673	-0.135529	0.120547	-1.12428	0.260894	0.999949	NA	NA
chr1:185576936-185578055	14.7734	0.0313306	0.23266	0.134663	0.892878	0.999949	NA	NA
chr1:185616341-185617976	45.127	-0.0377086	0.129796	-0.290521	0.771418	0.999949	NA	NA
chr1:185639133-185640363	46.1997	0.0144145	0.125437	0.114914	0.908513	0.999949	NA	NA
chr1:185642973-185644023	73.4869	-0.0962776	0.115313	-0.834924	0.403761	0.999949	NA	NA
chr1:185649255-185650591	42.2786	-0.092271	0.123417	-0.747634	0.454681	0.999949	NA	NA
chr1:185662502-185664257	40.0332	-0.180591	0.126302	-1.42983	0.152766	0.999949	HMCN1	39425
chr1:186181438-186182465	13.9061	-0.0723227	0.272967	-0.26495	0.791048	0.999949	MIR548F1	0
chr1:186241332-186242787	24.2404	-0.116492	0.169294	-0.688103	0.491388	0.999949	MIR548F1	0
chr1:186257253-186259038	114.672	0.084886	0.138114	0.614609	0.538813	0.999949	MIR548F1	0
chr1:186270239-186271289	47.2736	0.238175	0.168073	1.41709	0.156457	0.999949	MIR548F1	0
chr1:186272700-186274810	178.072	0.110716	0.123005	0.900099	0.368068	0.999949	MIR548F1	0
chr1:186275287-186276346	39.3288	0.0639789	0.153227	0.417544	0.67628	0.999949	MIR548F1	0
chr1:186289573-186290928	19.9421	0.115069	0.241299	0.476873	0.633452	0.999949	MIR548F1	0
chr1:186292925-186294608	33.1791	0.302275	0.16978	1.7804	0.0750111	0.999949	MIR548F1	0
chr1:186343622-186345374	1041.79	-0.113415	0.0871922	-1.30075	0.193345	0.999949	C1orf27	0
chr1:186372896-186374769	38.1819	-0.0269922	0.12094	-0.223186	0.823391	0.999949	C1orf27	0
chr1:186480673-186482095	20.8154	-0.240511	0.328266	-0.732672	0.463759	0.999949	MIR548F1	34017
chr1:186586794-186588228	55.5258	-0.0296445	0.127339	-0.232801	0.815916	0.999949	NA	NA
chr1:186648975-186650343	39.4955	-0.355278	0.203552	-1.74539	0.0809165	0.999949	PTGS2	0
chr1:186797563-186799016	37.7813	-0.223366	0.16163	-1.38196	0.166983	0.999949	PLA2G4A	0
chr1:186954273-186955736	18.0848	0.168186	0.247446	0.679689	0.496701	0.999949	PLA2G4A	0
chr1:187041553-187043009	108.4	-0.346348	0.162103	-2.1366	0.0326309	0.999949	NA	NA
chr1:187060723-187062348	92.7323	-0.19895	0.141802	-1.40302	0.160612	0.999949	NA	NA
chr1:187125916-187127226	23.0645	-0.425341	0.190003	-2.2386	0.0251821	0.999949	NA	NA
chr1:1874616-1876533	33.76	0.0182364	0.160932	0.113318	0.909778	0.999949	CFAP74	8218
chr1:1891146-1892643	15.9277	0.0489578	0.227396	0.215297	0.829536	0.999949	CFAP74	0
chr1:18977806-18979120	27.7941	0.0889288	0.161356	0.551132	0.581543	0.999949	PAX7	0
chr1:18979174-18980509	18.8472	0.234369	0.189789	1.23489	0.216871	0.999949	PAX7	0
chr1:19201114-19202424	21.2532	0.210995	0.172855	1.22065	0.22222	0.999949	ALDH4A1	0
chr1:19209921-19211703	32.9417	0.0956154	0.167795	0.569834	0.568791	0.999949	ALDH4A1	0
chr1:192126713-192128327	25.8279	-0.652863	0.242108	-2.69658	0.00700561	0.999949	RGS18	0
chr1:19228540-19229720	375.212	-0.0432679	0.0876389	-0.493707	0.621513	0.999949	ALDH4A1	0
chr1:19233110-19234242	47.7227	-0.100532	0.114387	-0.878877	0.379468	0.999949	IFFO2	0
chr1:19239188-19240435	28.9656	-0.197942	0.138994	-1.4241	0.154416	0.999949	IFFO2	0
chr1:192414459-192416009	29.89	-0.373889	0.188293	-1.98568	0.0470689	0.999949	NA	NA
chr1:192442895-192443913	21.5838	-0.150101	0.22882	-0.655978	0.511838	0.999949	NA	NA
chr1:192445961-192447454	33.6808	-0.0827906	0.149299	-0.554527	0.579218	0.999949	NA	NA
chr1:192458141-192459615	18.9468	-0.152055	0.18384	-0.827102	0.408179	0.999949	NA	NA
chr1:192485563-192486599	294.022	-0.0489007	0.0979424	-0.49928	0.617582	0.999949	NA	NA
chr1:192499452-192500888	40.2761	-0.133805	0.142501	-0.938979	0.347741	0.999949	RGS1	43968
chr1:192507470-192509293	144.052	-0.0248001	0.117215	-0.211578	0.832436	0.999949	RGS1	35563
chr1:192519452-192520924	41.5122	-0.289923	0.149165	-1.94364	0.0519387	0.999949	RGS1	23932
chr1:192521339-192522641	52.5889	-0.185096	0.124889	-1.48209	0.138317	0.999949	RGS1	22215
chr1:192527963-192529360	27.4661	-0.335654	0.160603	-2.08997	0.0366208	0.999949	RGS1	15496
chr1:19253136-19254513	281.716	0.101735	0.104315	0.975267	0.329428	0.999949	IFFO2	0
chr1:192540513-192541702	61.0297	-0.164281	0.14299	-1.1489	0.250598	0.999949	RGS1	3154
chr1:192544256-192545327	222.267	-0.0327471	0.0967768	-0.338377	0.735079	0.999949	RGS1	0
chr1:192549238-192550616	33.6414	-0.12873	0.127792	-1.00734	0.313774	0.999949	RGS1	78
chr1:192577686-192579441	150.737	-0.250178	0.116502	-2.1474	0.0317611	0.999949	RGS13	25826
chr1:19260436-19261792	35.614	0.2381	0.385564	0.617537	0.53688	0.999949	IFFO2	0
chr1:19274443-19275855	159.196	0.100636	0.136494	0.73729	0.460946	0.999949	IFFO2	0
chr1:192774617-192775653	96.8326	-0.219031	0.112028	-1.95515	0.0505657	0.999949	RGS2	2515
chr1:19277594-19279241	178.307	0.175929	0.114108	1.54177	0.123128	0.999949	IFFO2	0
chr1:192777008-192778847	644.031	-0.167947	0.111648	-1.50425	0.132516	0.999949	RGS2	0
chr1:19281919-19283473	482.813	0.00276355	0.0864084	0.0319824	0.974486	0.999949	IFFO2	0
chr1:192846272-192847356	17.8799	-0.368895	0.270149	-1.36553	0.172088	0.999949	NA	NA
chr1:192905260-192906748	30.6978	-0.291309	0.214396	-1.35874	0.174229	0.999949	NA	NA
chr1:19298488-19299943	22.9942	0.0748351	0.155204	0.482173	0.629683	0.999949	IFFO2	15661
chr1:192988026-192989447	19.1357	-0.228174	0.178388	-1.27909	0.200866	0.999949	UCHL5	0
chr1:193000201-193001236	14.1858	-0.17526	0.190576	-0.919633	0.357765	0.999949	UCHL5	0
chr1:193027652-193029106	869.101	-0.128996	0.106466	-1.21162	0.225659	0.999949	TROVE2	0
chr1:193039194-193040543	50.711	-0.212798	0.113453	-1.87565	0.0607032	0.999949	TROVE2	0
chr1:193073243-193074914	266.229	-0.142082	0.10535	-1.34867	0.177443	0.999949	GLRX2	0
chr1:193090617-193091962	1085.31	-0.109424	0.106889	-1.02371	0.305973	0.999949	CDC73	0
chr1:193110593-193111656	17.2478	-0.0253467	0.191098	-0.132637	0.89448	0.999949	CDC73	0
chr1:193151430-193153036	67.4181	-0.212907	0.12859	-1.65571	0.0977805	0.999949	B3GALT2	0
chr1:193154678-193156277	70.2419	-0.222715	0.152561	-1.45984	0.144335	0.999949	B3GALT2	0
chr1:193279449-193281093	47.0613	-0.27929	0.16194	-1.72466	0.0845894	0.999949	NA	NA
chr1:193336899-193338418	73.1161	0.107975	0.275407	0.392056	0.695017	0.999949	NA	NA
chr1:19336907-19338647	56.0702	0.174035	0.123847	1.40524	0.159949	0.999949	NA	NA
chr1:193375471-193376861	56.0636	-0.197747	0.150252	-1.3161	0.188141	0.999949	NA	NA
chr1:193380870-193382356	82.8376	-0.146711	0.131319	-1.11721	0.263906	0.999949	NA	NA
chr1:193386756-193388607	134.724	-0.0668598	0.128758	-0.519266	0.603575	0.999949	NA	NA
chr1:193406612-193407867	30.8203	-0.249804	0.187815	-1.33005	0.183502	0.999949	NA	NA
chr1:193417451-193418842	102.684	-0.243573	0.139282	-1.74878	0.0803287	0.999949	NA	NA
chr1:193425864-193428773	144.462	-0.203167	0.160734	-1.26399	0.206232	0.999949	NA	NA
chr1:193431445-193433095	81.3538	-0.241028	0.112422	-2.14396	0.0320363	0.999949	NA	NA
chr1:193448032-193449061	462.91	-0.0449598	0.116593	-0.385613	0.699783	0.999949	NA	NA
[truncated: 48,886 more rows]

## Sheet: CD8
Table S3: Differential ATAC-seq peaks between AS patients and HC in CD4+ T cells, CD8+ T cells and CD14+ monocytes. Related to Figure 2.
peak_location	baseMean	log2FoldChange	lfcSE	stat	pvalue	padj	ProxGene	Dist
chr16:31888360-31889481	27.6102	0.708625	0.153383	4.61997	3.83789e-06	0.221942	ZNF267	0
chr15:86249950-86251362	163.083	0.372765	0.0878392	4.24372	2.19846e-05	0.263655	AKAP13	0
chr19:18384870-18385894	40.5545	0.922968	0.22019	4.19169	2.76881e-05	0.263655	KIAA1683	0
chr2:238609014-238610240	59.2655	0.519765	0.122792	4.23288	2.30719e-05	0.263655	LRRFIP1	0
chr21:46317241-46318342	35.7141	-0.563625	0.137382	-4.10261	4.08519e-05	0.263655	ITGB2	0
chr6:12051739-12053159	110.731	0.519205	0.11728	4.42707	9.55215e-06	0.263655	HIVEP1	0
chr6:138131741-138133429	95.4034	0.531672	0.12948	4.10622	4.02193e-05	0.263655	NA	NA
chr6:14865493-14866869	44.9463	-0.494054	0.120454	-4.10159	4.10329e-05	0.263655	NA	NA
chr7:26195656-26196665	38.7214	0.847893	0.206373	4.10855	3.98157e-05	0.263655	NFE2L3	0
chr11:64980274-64981987	55.9311	-0.480999	0.120527	-3.9908	6.58503e-05	0.317343	SLC22A20	0
chr12:125178199-125179517	39.0974	-0.553547	0.137809	-4.01676	5.90038e-05	0.317343	NA	NA
chr15:102237352-102238390	12.4186	0.80919	0.202764	3.9908	6.58512e-05	0.317343	TARSL2	0
chr2:99382333-99383355	23.3101	0.814214	0.205104	3.96976	7.19439e-05	0.320034	KIAA1211L	26953
chr11:1909522-1911623	343.921	-0.354659	0.0916643	-3.8691	0.000109236	0.424764	LSP1	0
chr19:6198756-6200271	190.43	-0.329655	0.085248	-3.86701	0.000110178	0.424764	ACSBG2	5643
chr14:52332643-52333682	33.8858	0.739152	0.193255	3.82475	0.000130904	0.442115	GNG2	0
chr18:3624445-3625687	27.5106	0.57657	0.151235	3.81242	0.000137614	0.442115	DLGAP1	0
chr3:119419049-119420092	22.0651	0.643687	0.168009	3.83126	0.000127488	0.442115	MAATS1	1776
chr1:226189386-226190693	89.0093	0.553661	0.148964	3.71676	0.000201797	0.474348	SDE2	2319
chr1:235467563-235469159	84.3408	0.443007	0.119953	3.69318	0.00022147	0.474348	ARID4B	0
chr1:59039085-59040401	21.4319	0.656896	0.174749	3.75909	0.000170534	0.474348	TACSTD2	693
chr10:45572000-45573298	52.759	-0.741354	0.199041	-3.72463	0.000195601	0.474348	ZNF22	4963
chr10:81090901-81092207	28.4568	0.564248	0.149897	3.76424	0.000167056	0.474348	ZMIZ1	14615
chr17:53491022-53492428	54.5784	0.6244	0.168789	3.69929	0.000216208	0.474348	MMD	0
chr22:39128046-39129811	144.22	-0.325608	0.0878486	-3.70647	0.000210167	0.474348	GTPBP1	0
chr6:135350807-135352573	54.0682	0.59691	0.160461	3.71998	0.00019924	0.474348	HBS1L	0
chr8:61879608-61880744	71.9659	0.608979	0.162951	3.7372	0.00018608	0.474348	NA	NA
chr17:76122934-76123957	157.174	-0.339805	0.0928005	-3.66167	0.000250578	0.517524	TMC6	0
chr19:52154122-52155292	14.561	0.835179	0.228922	3.64831	0.000263973	0.526389	SIGLEC14	3989
chr1:112158604-112159647	59.0342	0.391207	0.10976	3.56421	0.000364953	0.586246	RAP1A	0
chr1:160846621-160847660	35.873	-0.399129	0.111939	-3.56561	0.000363014	0.586246	ITLN1	0
chr10:121027872-121029251	381.172	0.351921	0.0981442	3.58576	0.000336099	0.586246	GRK5	0
chr11:65646745-65648183	64.1375	-0.50064	0.139118	-3.59867	0.000319851	0.586246	CTSW	0
chr12:10587862-10589113	10.3122	-0.746181	0.207177	-3.60167	0.000316184	0.586246	KLRC2	0
chr6:119185362-119186763	33.0618	0.512996	0.143902	3.56491	0.000363981	0.586246	MCM9	0
chr6:154927220-154928546	26.9937	0.597399	0.167338	3.57003	0.000356946	0.586246	NA	NA
chr12:116632450-116633657	35.9674	0.655697	0.184943	3.54541	0.000392005	0.612682	MED13L	0
chr1:208046070-208047367	53.1369	0.309679	0.0884649	3.50058	0.000464247	0.682437	CD34	12515
chr17:67474506-67475787	23.0106	-0.615901	0.176166	-3.49614	0.000472038	0.682437	MAP2K6	0
chr3:33005013-33006089	32.4554	0.781771	0.22304	3.50507	0.000456479	0.682437	CCR4	8609
chr5:156648806-156650196	116.644	0.34391	0.099264	3.4646	0.000531016	0.748979	ITK	0
chr1:179678220-179679915	33.9638	0.773479	0.225273	3.43352	0.000595808	0.749021	FAM163A	16999
chr1:32421275-32422326	35.3222	0.50334	0.146594	3.43357	0.000595697	0.749021	PTP4A2	17286
chr12:32027511-32028966	94.1053	0.355389	0.103334	3.43923	0.000583365	0.749021	NA	NA
chr3:187487468-187488730	21.4473	0.718496	0.208632	3.44384	0.000573524	0.749021	BCL6	23954
chr7:128572393-128573913	50.7488	-0.320148	0.0930245	-3.44155	0.000578393	0.749021	IRF5	4080
chr2:175472761-175474145	51.787	0.465354	0.136448	3.41048	0.000648477	0.775894	WIPF1	0
chr2:241563952-241565316	102.125	0.350232	0.102972	3.40122	0.000670852	0.775894	GPR35	0
chr22:38901453-38903177	647.708	-0.275443	0.0808939	-3.40499	0.000661658	0.775894	DDX17	0
chr6:30568527-30570396	35.6728	-0.533054	0.156426	-3.40771	0.0006551	0.775894	PPP1R10	0
chr6:31397591-31398804	26.5889	0.760547	0.22464	3.38562	0.000710174	0.805267	MICA	14500
chr16:9227973-9229831	45.2784	-0.338743	0.100618	-3.36662	0.000760961	0.819851	C16orf72	14417
chr2:159974522-159976262	65.8469	-0.310686	0.0926053	-3.35495	0.000793804	0.819851	TANC1	0
chr2:219761095-219762517	194.301	0.416259	0.123605	3.36765	0.000758131	0.819851	WNT10A	2443
chr21:43834481-43836245	127.391	0.41086	0.122273	3.36019	0.000778898	0.819851	UBASH3A	0
chr9:15372076-15373369	21.4925	-0.675286	0.201283	-3.35491	0.00079392	0.819851	SNAPC3	49412
chr12:31269443-31270757	39.5784	0.672329	0.201987	3.32857	0.000872942	0.841759	DDX11	11717
chr16:29136514-29138368	48.4269	-0.556123	0.167036	-3.32935	0.000870479	0.841759	NPIPB7	0
chr2:62426632-62428008	70.5847	0.569405	0.170763	3.33448	0.000854594	0.841759	B3GNT2	0
chr9:132772249-132773281	28.4292	0.676633	0.203289	3.32843	0.00087336	0.841759	FNBP1	0
chr6:138191527-138192557	113.786	0.413878	0.124792	3.31653	0.000911425	0.864045	TNFAIP3	0
chr18:56317012-56318196	24.4622	0.605241	0.183061	3.30624	0.000945587	0.879572	MALT1	20421
chr6:44231980-44233475	259.293	0.261229	0.0791001	3.30251	0.000958222	0.879572	NFKBIE	0
chr15:75098559-75100192	31.8338	-0.422226	0.128568	-3.28408	0.00102316	0.890102	CSK	3019
chr19:15428604-15429952	21.9921	0.538095	0.164061	3.27985	0.00103861	0.890102	BRD4	0
chr3:130568593-130569950	23.5043	0.593685	0.18113	3.27768	0.00104665	0.890102	ATP2C1	0
chr7:149657592-149659710	100.287	-0.362328	0.110177	-3.2886	0.00100688	0.890102	NA	NA
chr9:74389533-74391007	44.5297	-0.456215	0.138614	-3.29126	0.000997386	0.890102	TMEM2	5732
chr14:69223926-69225112	16.9329	0.528675	0.162149	3.26042	0.00111247	0.93236	RAD51B	26990
chr19:1087712-1091115	334.597	-0.34498	0.106029	-3.25364	0.00113936	0.941257	POLR2E	0
chr6:15255411-15256455	14.9979	0.542021	0.167571	3.23458	0.00121823	0.992239	JARID2	0
chr9:99153132-99154203	11.0603	0.601974	0.186406	3.22937	0.00124064	0.996455	ZNF367	0
chr1:10002378-10003965	147.739	0.0200404	0.0734007	0.273027	0.784833	0.998791	LZIC	0
chr1:10010028-10011681	78.4172	0.0806329	0.108742	0.741506	0.458386	0.998791	NMNAT1	0
chr1:100150667-100151976	27.7246	-0.181496	0.166514	-1.08997	0.275726	0.998791	PALMD	0
chr1:100215192-100216228	14.5859	0.108288	0.221999	0.487788	0.6257	0.998791	FRRS1	0
chr1:100231000-100232873	60.2416	-0.150664	0.116347	-1.29496	0.195336	0.998791	FRRS1	0
chr1:100249619-100251129	46.9176	0.112072	0.120685	0.928636	0.353078	0.998791	FRRS1	18269
chr1:100259085-100260142	13.6258	0.274971	0.248119	1.10822	0.267766	0.998791	FRRS1	27735
chr1:100273672-100275362	52.0501	-0.0588107	0.120089	-0.489726	0.624328	0.998791	AGL	40277
chr1:100285279-100286984	37.8121	-0.353705	0.225081	-1.57146	0.116076	0.998791	AGL	28655
chr1:100314877-100316540	398.916	-0.0466193	0.103196	-0.451757	0.651444	0.998791	AGL	0
chr1:1003734-1005486	171.787	-0.0316377	0.089983	-0.351596	0.725141	0.998791	RNF223	1639
chr1:100435005-100436269	379.37	0.0285748	0.101663	0.281073	0.778654	0.998791	SLC35A3	0
chr1:100493551-100495019	157.755	-0.260598	0.174619	-1.49238	0.135599	0.998791	SLC35A3	1016
chr1:100503421-100505016	833.658	0.021212	0.0919112	0.230788	0.81748	0.998791	MFSD14A	0
chr1:100511350-100513094	51.9288	0.245885	0.132201	1.85993	0.0628957	0.998791	MFSD14A	0
chr1:100597874-100599244	482.255	0.0167734	0.070443	0.238114	0.811793	0.998791	SASS6	0
chr1:100649767-100650819	19.9468	0.160236	0.239532	0.668955	0.503524	0.998791	DBT	1658
chr1:100684690-100685932	20.5648	0.138879	0.295233	0.470403	0.638067	0.998791	DBT	0
chr1:100714476-100715968	436.97	0.0286767	0.0754245	0.380205	0.703794	0.998791	DBT	0
chr1:100731036-100732271	425.135	-0.0498724	0.0764514	-0.652341	0.514181	0.998791	RTCA	0
chr1:100742741-100744139	19.9133	0.181918	0.152054	1.1964	0.231539	0.998791	RTCA	0
chr1:100764909-100765954	19.2418	0.0489963	0.200163	0.244782	0.806625	0.998791	RTCA	6583
chr1:100828127-100829151	16.0977	-0.205233	0.256769	-0.79929	0.424122	0.998791	CDC14A	0
chr1:100830001-100831523	27.8505	0.13774	0.137674	1.00048	0.317079	0.998791	CDC14A	0
chr1:100842819-100844278	26.7245	0.290797	0.158052	1.83989	0.065785	0.998791	CDC14A	0
chr1:100855733-100856773	20.2093	0.226646	0.23284	0.9734	0.330354	0.998791	CDC14A	0
chr1:100859520-100860603	44.5495	-0.367331	0.163847	-2.24192	0.0249669	0.998791	CDC14A	0
chr1:100862118-100863381	266.608	-0.119087	0.141225	-0.843245	0.399091	0.998791	CDC14A	0
chr1:100865585-100866819	225.633	-0.0221611	0.0865157	-0.256151	0.797834	0.998791	CDC14A	0
chr1:100871050-100872185	28.4847	-0.28005	0.172228	-1.62604	0.10394	0.998791	CDC14A	0
chr1:100873648-100874739	25.4323	-0.567934	0.274317	-2.07035	0.0384192	0.998791	CDC14A	0
chr1:100879773-100881252	174.695	-0.222969	0.149856	-1.48788	0.136782	0.998791	CDC14A	0
chr1:100905379-100907940	336.363	-0.0896979	0.101583	-0.883003	0.377235	0.998791	CDC14A	0
chr1:100909258-100910412	87.5143	0.0160297	0.0862889	0.185768	0.852627	0.998791	CDC14A	0
chr1:100910796-100912073	144.787	0.206253	0.154151	1.33799	0.180898	0.998791	CDC14A	0
chr1:100917851-100919016	136.946	0.160672	0.12777	1.25751	0.208569	0.998791	CDC14A	0
chr1:10092355-10093700	460.343	-0.0580611	0.0673208	-0.862455	0.388437	0.998791	UBE4B	0
chr1:100924480-100925786	64.0968	-0.0969882	0.0857206	-1.13145	0.257868	0.998791	CDC14A	0
chr1:100956770-100958306	19.7833	-0.0407116	0.175344	-0.232181	0.816398	0.998791	CDC14A	0
chr1:100995769-100997327	122.418	-0.110212	0.117529	-0.937744	0.348376	0.998791	GPR88	6400
chr1:101004268-101005800	125.692	-0.043831	0.122604	-0.357501	0.720717	0.998791	GPR88	0
chr1:101008911-101009949	27.1188	-0.0218747	0.125236	-0.174668	0.861341	0.998791	GPR88	1327
chr1:101045980-101047601	24.0466	-0.471909	0.262871	-1.79521	0.0726204	0.998791	GPR88	38396
chr1:101079208-101080644	85.1075	-0.138165	0.132929	-1.03939	0.298625	0.998791	NA	NA
chr1:101177898-101179553	305.765	-0.218307	0.187875	-1.16198	0.245243	0.998791	VCAM1	5642
chr1:101179840-101180869	30.1729	-0.292784	0.253359	-1.15561	0.247841	0.998791	VCAM1	4326
chr1:101211045-101212620	29.3189	0.164858	0.226086	0.729183	0.465889	0.998791	VCAM1	6443
chr1:101279840-101281315	25.8051	-0.273426	0.203347	-1.34463	0.178745	0.998791	NA	NA
chr1:101331508-101332985	20.6117	-0.0665737	0.162455	-0.409797	0.681955	0.998791	EXTL2	4942
chr1:101333292-101334814	21.403	0.0924031	0.191656	0.48213	0.629714	0.998791	EXTL2	3113
chr1:10133897-10135123	13.8324	-0.101444	0.219914	-0.461292	0.644589	0.998791	UBE4B	0
chr1:101360479-101362150	527.218	0.102074	0.0977681	1.04404	0.296467	0.998791	EXTL2	0
chr1:101392385-101394085	332.782	-0.0321777	0.101366	-0.317442	0.750908	0.998791	SLC30A7	0
chr1:101407557-101408968	39.1458	0.251426	0.139355	1.80421	0.0711978	0.998791	SLC30A7	0
chr1:101414489-101415735	344.058	-0.0498636	0.106405	-0.46862	0.639341	0.998791	SLC30A7	0
chr1:1014490-1016180	53.4636	-0.195504	0.104319	-1.8741	0.0609172	0.998791	C1orf159	1017
chr1:101460886-101461920	18.559	0.152274	0.165705	0.918946	0.358124	0.998791	DPH5	0
chr1:101469263-101471780	69.0444	-0.0430918	0.114943	-0.374898	0.707736	0.998791	DPH5	0
chr1:101490430-101491877	294.787	0.0792222	0.0597787	1.32526	0.185085	0.998791	DPH5	0
chr1:101516935-101518293	20.0397	0.264379	0.199553	1.32486	0.185217	0.998791	DPH5	25290
chr1:101530848-101532911	41.3393	0.163407	0.144912	1.12763	0.259476	0.998791	DPH5	39203
chr1:101546357-101547797	144.574	-0.205636	0.111234	-1.84867	0.0645052	0.998791	NA	NA
chr1:101587667-101588951	49.353	-0.0872029	0.107832	-0.808693	0.418692	0.998791	NA	NA
chr1:101593559-101595088	115.648	-0.0202922	0.105507	-0.19233	0.847483	0.998791	NA	NA
chr1:101595225-101596246	18.876	0.111316	0.238802	0.466145	0.641112	0.998791	NA	NA
chr1:101602055-101603417	113.44	-0.230604	0.157542	-1.46377	0.143257	0.998791	NA	NA
chr1:101644031-101645226	68.6011	0.0334776	0.0944672	0.354383	0.723052	0.998791	NA	NA
chr1:101693258-101694728	19.6737	-0.146557	0.220201	-0.665559	0.505693	0.998791	S1PR1	7576
chr1:101700482-101702835	498.101	-0.0166148	0.0831612	-0.19979	0.841645	0.998791	S1PR1	0
chr1:101703393-101705393	325.012	-0.0341555	0.100587	-0.339562	0.734186	0.998791	S1PR1	0
chr1:101710737-101711780	24.5994	-0.117975	0.174465	-0.676209	0.498908	0.998791	S1PR1	3660
chr1:101712863-101714128	52.1282	0.0912435	0.16192	0.563511	0.573087	0.998791	S1PR1	5786
chr1:101722982-101724045	87.7826	0.0805383	0.120191	0.670085	0.502804	0.998791	S1PR1	15905
chr1:101727924-101728960	54.28	0.168523	0.101454	1.66108	0.096698	0.998791	S1PR1	20847
chr1:101734140-101735179	16.4753	0.0554709	0.223594	0.248087	0.804067	0.998791	S1PR1	27063
chr1:101743446-101745093	88.7148	-0.150682	0.142075	-1.06058	0.288879	0.998791	S1PR1	36369
chr1:101746970-101747991	42.9604	-0.322634	0.173379	-1.86086	0.0627639	0.998791	S1PR1	39893
chr1:101751131-101752177	41.9537	-0.444209	0.215624	-2.06011	0.0393885	0.998791	S1PR1	44054
chr1:101756487-101757937	60.0565	0.111894	0.129548	0.86372	0.387742	0.998791	RNU6-31P	48487
chr1:101758721-101759955	25.7486	0.0737891	0.132454	0.557094	0.577463	0.998791	RNU6-31P	46469
chr1:101774518-101776071	794.618	0.065771	0.0925252	0.710844	0.477181	0.998791	RNU6-31P	30353
chr1:101796698-101797698	27.7815	-0.310744	0.266185	-1.1674	0.243049	0.998791	RNU6-31P	8726
chr1:101803220-101805016	90.8061	-0.16695	0.249408	-0.669388	0.503248	0.998791	RNU6-31P	1408
chr1:101811659-101812892	21.2456	0.110157	0.192471	0.57233	0.567099	0.998791	RNU6-31P	5207
chr1:101822418-101823888	79.3223	0.163564	0.10915	1.49852	0.133997	0.998791	RNU6-31P	15966
chr1:101836383-101837484	17.1755	-0.146878	0.340048	-0.431931	0.665791	0.998791	RNU6-31P	29931
chr1:101845197-101846536	19.0896	-0.0969458	0.186728	-0.519182	0.603634	0.998791	RNU6-31P	38745
chr1:101872924-101874291	23.5014	0.238878	0.251903	0.948291	0.342981	0.998791	NA	NA
chr1:101901263-101902437	27.4978	0.247003	0.267226	0.924322	0.355319	0.998791	NA	NA
chr1:101971480-101973048	28.4144	0.282286	0.144754	1.9501	0.0511636	0.998791	NA	NA
chr1:101985475-101986789	21.6316	0.0292088	0.16427	0.177809	0.858873	0.998791	NA	NA
chr1:102032488-102034050	38.7729	0.085573	0.168046	0.509225	0.610594	0.998791	NA	NA
chr1:10229861-10231058	12.2499	-0.160787	0.207545	-0.774712	0.43851	0.998791	UBE4B	0
chr1:10246452-10247795	32.4405	-0.440266	0.24699	-1.78252	0.074664	0.998791	UBE4B	5155
chr1:10269985-10271371	300.764	-0.10721	0.0899219	-1.19225	0.233162	0.998791	KIF1B	0
chr1:10275802-10277139	16.0229	-0.127642	0.222413	-0.573896	0.566038	0.998791	KIF1B	0
chr1:1034061-1035387	131.533	-0.367053	0.240677	-1.52509	0.127238	0.998791	C1orf159	0
chr1:10367639-10368860	68.671	-0.359108	0.165598	-2.16855	0.0301165	0.998791	KIF1B	0
chr1:10384376-10385877	18.6498	0.114593	0.24826	0.461583	0.64438	0.998791	KIF1B	0
chr1:1039218-1040248	15.0368	0.101004	0.226687	0.445568	0.655909	0.998791	C1orf159	0
chr1:10397468-10398807	15.3418	0.123956	0.197353	0.628091	0.529944	0.998791	KIF1B	0
chr1:104057015-104058799	80.6307	0.026589	0.124479	0.213602	0.830858	0.998791	RNPC3	9778
chr1:10458459-10459746	494.55	-0.145223	0.0829761	-1.75018	0.0800866	0.998791	PGD	0
chr1:104599371-104600841	43.7213	-0.196016	0.258093	-0.759476	0.447568	0.998791	NA	NA
chr1:10487755-10488788	44.292	-0.0444633	0.117058	-0.379839	0.704065	0.998791	CENPS	1370
chr1:10489919-10491275	200.255	-0.0290049	0.0743613	-0.390054	0.696497	0.998791	CENPS	0
chr1:10506740-10507790	10.0006	0.203746	0.338413	0.602062	0.547133	0.998791	CENPS-CORT	0
chr1:1050938-1052483	565.705	-0.121675	0.107003	-1.13711	0.255491	0.998791	C1orf159	0
chr1:105302297-105303325	16.6566	0.053798	0.23803	0.226013	0.821191	0.998791	NA	NA
chr1:10531871-10533176	236.756	-0.0544238	0.0702794	-0.774391	0.438699	0.998791	DFFA	0
chr1:10534462-10535721	158.694	0.023327	0.0696696	0.334823	0.737758	0.998791	PEX14	0
chr1:10554608-10556243	211.727	0.081473	0.0768458	1.06021	0.289047	0.998791	PEX14	0
chr1:10567118-10568150	35.5081	0.0516046	0.126219	0.40885	0.68265	0.998791	PEX14	0
chr1:1056874-1058621	80.5905	-0.0483918	0.0827781	-0.584597	0.558819	0.998791	C1orf159	5137
chr1:10570592-10571918	254.089	-0.101213	0.0992771	-1.0195	0.307967	0.998791	PEX14	0
chr1:10584560-10585993	135.493	-0.269814	0.184016	-1.46625	0.142581	0.998791	PEX14	0
chr1:106416948-106418134	18.8246	0.0631606	0.249408	0.253243	0.800081	0.998791	NA	NA
chr1:10697999-10699221	24.2823	-0.108051	0.199945	-0.540402	0.58892	0.998791	CASZ1	0
chr1:1071722-1073624	86.8872	0.0962024	0.12574	0.765087	0.44422	0.998791	C1orf159	19985
chr1:10752113-10753148	38.9966	0.0978932	0.117237	0.835003	0.403716	0.998791	CASZ1	0
chr1:107598987-107600246	472.132	-0.0671189	0.133944	-0.501096	0.616303	0.998791	PRMT6	0
chr1:107682301-107684656	65.5219	0.0936997	0.163911	0.571648	0.56756	0.998791	NTNG1	0
chr1:1078787-1080550	73.5331	0.166216	0.150761	1.10252	0.270237	0.998791	MIR200B	21933
chr1:107993156-107994633	26.9102	0.266387	0.249907	1.06594	0.28645	0.998791	NTNG1	0
chr1:108071865-108072893	12.8565	0.212018	0.246367	0.860577	0.389471	0.998791	VAV3	40888
chr1:10815341-10817123	49.332	0.1183	0.0972108	1.21694	0.223627	0.998791	CASZ1	0
chr1:108191034-108192724	67.4432	-0.368403	0.259907	-1.41744	0.156353	0.998791	VAV3	0
chr1:108281242-108282487	15.751	0.123604	0.255267	0.484216	0.628233	0.998791	VAV3	0
chr1:108328444-108329840	275.434	0.0757737	0.0918731	0.824765	0.409505	0.998791	VAV3	0
chr1:108337796-108339093	18.0411	0.46828	0.220872	2.12014	0.0339942	0.998791	VAV3	0
chr1:108346114-108347790	79.5739	-0.124352	0.11217	-1.1086	0.267604	0.998791	VAV3	0
chr1:108363369-108364846	24.4781	-0.0253301	0.153357	-0.165171	0.86881	0.998791	VAV3	0
chr1:108371383-108372885	138.32	-0.227762	0.129065	-1.76471	0.0776125	0.998791	VAV3	0
chr1:108382771-108384014	54.1953	-0.151044	0.130859	-1.15425	0.248399	0.998791	VAV3	0
chr1:108384619-108385655	25.7818	0.136362	0.135545	1.00602	0.314405	0.998791	VAV3	0
chr1:108386548-108387965	83.0196	0.11328	0.0919976	1.23133	0.218198	0.998791	VAV3	0
chr1:108404154-108405385	13.9475	0.183024	0.218265	0.83854	0.401728	0.998791	VAV3	0
chr1:108413600-108414945	28.3382	-0.234559	0.195704	-1.19854	0.230708	0.998791	VAV3	0
chr1:108437909-108439076	24.0551	-0.0729476	0.145176	-0.502478	0.615331	0.998791	VAV3	0
chr1:108439395-108441059	56.5567	0.175801	0.115636	1.52029	0.128437	0.998791	VAV3	0
chr1:108442378-108443689	33.6112	0.0221887	0.121434	0.182722	0.855017	0.998791	VAV3	0
chr1:108478274-108479992	252.425	-0.206585	0.203339	-1.01596	0.309647	0.998791	VAV3	0
chr1:108492462-108493867	31.3306	0.0847585	0.17682	0.479349	0.631691	0.998791	VAV3	0
chr1:108496978-108498386	34.5609	-0.140312	0.215905	-0.649881	0.515769	0.998791	VAV3	0
chr1:108506465-108507945	245.79	0.0614141	0.10172	0.603755	0.546006	0.998791	VAV3	0
chr1:108583825-108585050	35.7717	-0.167988	0.130458	-1.28767	0.19786	0.998791	VAV3-AS1	46595
chr1:108586008-108587322	19.122	0.214874	0.207943	1.03333	0.301449	0.998791	VAV3-AS1	48778
chr1:108591521-108594738	95.9811	0.146778	0.154848	0.947883	0.343189	0.998791	NA	NA
chr1:108610222-108611434	18.4334	-0.118379	0.162051	-0.730504	0.465082	0.998791	NA	NA
chr1:108617316-108618359	21.479	0.223816	0.243723	0.918323	0.35845	0.998791	NA	NA
chr1:108620296-108621353	91.3548	-0.108318	0.163337	-0.663156	0.507231	0.998791	NA	NA
chr1:108622344-108623733	162.934	-0.165403	0.130236	-1.27003	0.204075	0.998791	NA	NA
chr1:108667810-108669317	46.503	0.103268	0.102372	1.00875	0.313093	0.998791	SLC25A24	8026
chr1:108742020-108743475	368.841	-0.178502	0.132293	-1.34929	0.177243	0.998791	SLC25A24	0
chr1:108751564-108753206	21.9267	-0.319973	0.149873	-2.13497	0.0327638	0.998791	SLC25A24	8583
chr1:108756983-108758018	12.8025	0.211249	0.217439	0.971534	0.331282	0.998791	SLC25A24	14002
chr1:109047077-109048764	77.5822	-0.186691	0.134858	-1.38435	0.16625	0.998791	NBPF6	33816
chr1:109054680-109055816	22.9695	-0.0602605	0.158813	-0.379444	0.704358	0.998791	NBPF6	41419
chr1:109101891-109103898	352.339	0.0339745	0.076744	0.442699	0.657983	0.998791	FAM102B	0
chr1:109104026-109105046	70.2205	-0.040837	0.0914984	-0.446314	0.655371	0.998791	FAM102B	0
chr1:109112011-109113998	54.1225	0.0701212	0.104162	0.673194	0.500824	0.998791	FAM102B	0
chr1:109182450-109183509	54.9132	0.146316	0.138095	1.05953	0.289361	0.998791	FAM102B	500
chr1:109185805-109186843	70.2143	-0.10811	0.115591	-0.935284	0.349642	0.998791	FAM102B	3855
chr1:109187152-109188506	203.326	-0.152639	0.0884534	-1.72564	0.084412	0.998791	HENMT1	2403
chr1:109189054-109190109	526.638	-0.0390055	0.0949502	-0.410799	0.68122	0.998791	HENMT1	800
chr1:109195734-109196917	67.9369	-0.249422	0.196902	-1.26673	0.205252	0.998791	HENMT1	0
chr1:109203192-109204561	396.741	-0.0863098	0.0779154	-1.10774	0.267975	0.998791	HENMT1	0
chr1:109213444-109214491	14.8171	0.0998184	0.186103	0.53636	0.59171	0.998791	HENMT1	9295
chr1:109234383-109236160	1015.25	-0.0627071	0.0977487	-0.641514	0.521189	0.998791	PRPF38B	0
chr1:1092399-1094100	101.585	-0.154908	0.101191	-1.53085	0.125806	0.998791	MIR200B	8383
chr1:109245725-109247387	116.01	0.0531146	0.121089	0.438643	0.66092	0.998791	PRPF38B	1302
chr1:109251160-109252660	51.3801	-0.0809636	0.109388	-0.740152	0.459208	0.998791	FNDC7	2895
chr1:10926365-10927862	60.1169	-0.0332291	0.105287	-0.315604	0.752303	0.998791	NA	NA
chr1:109370386-109371438	16.6778	-0.0668003	0.155018	-0.430918	0.666528	0.998791	AKNAD1	0
chr1:109405144-109406321	12.4448	0.176986	0.262662	0.673815	0.500429	0.998791	AKNAD1	0
chr1:109419062-109420211	210.598	-0.0867174	0.0997767	-0.869115	0.384784	0.998791	AKNAD1	0
chr1:109498918-109499945	200.337	0.0354886	0.0992614	0.357526	0.720698	0.998791	AKNAD1	0
chr1:109503502-109504545	58.2347	-0.138602	0.184775	-0.750112	0.453187	0.998791	AKNAD1	0
chr1:109505251-109506754	437.354	-0.00994892	0.0668551	-0.148813	0.881701	0.998791	AKNAD1	0
chr1:109583902-109584942	492.775	0.0125576	0.0822514	0.152673	0.878656	0.998791	WDR47	0
chr1:109632796-109634180	271.975	0.0264478	0.0604482	0.437529	0.661728	0.998791	TMEM167B	0
chr1:10963334-10965736	126.716	-0.202016	0.109659	-1.84223	0.065442	0.998791	C1orf127	40793
chr1:109654662-109657181	359.168	-0.0215239	0.0887815	-0.242437	0.808442	0.998791	C1orf194	0
chr1:10969650-10971031	39.473	-0.0700892	0.14461	-0.484677	0.627905	0.998791	C1orf127	35498
chr1:109704285-109705864	68.4566	-0.147872	0.17051	-0.867236	0.385813	0.998791	KIAA1324	0
chr1:109735922-109736989	14.9679	0.373916	0.188357	1.98515	0.0471277	0.998791	KIAA1324	0
chr1:109741985-109743030	19.2395	0.0454658	0.184755	0.246086	0.805615	0.998791	KIAA1324	0
chr1:109756181-109757499	332.502	-0.032768	0.082095	-0.399148	0.689784	0.998791	SARS	0
chr1:10977113-10978892	132.644	-0.114032	0.144138	-0.79113	0.428868	0.998791	C1orf127	27637
chr1:109781719-109783281	43.4171	-0.207806	0.0971885	-2.13817	0.0325028	0.998791	SARS	914
chr1:109791481-109793029	134.19	-0.0422969	0.0921811	-0.458846	0.646345	0.998791	CELSR2	0
chr1:109805379-109807329	45.9723	0.0961911	0.121862	0.789345	0.429911	0.998791	CELSR2	0
chr1:109819698-109820736	22.1716	-0.0861965	0.151588	-0.568623	0.569612	0.998791	CELSR2	1319
chr1:109825470-109826744	322.673	-0.0584691	0.0875712	-0.667674	0.504342	0.998791	PSRC1	0
chr1:109849736-109850887	17.9969	0.204376	0.259733	0.786869	0.431358	0.998791	MYBPHL	72
chr1:10991647-10992905	57.8792	-0.0751381	0.132924	-0.565272	0.571889	0.998791	C1orf127	13624
chr1:109941651-109942691	17.4044	-0.0373795	0.147135	-0.254049	0.799458	0.998791	PSMA5	0
chr1:109968115-109969443	830.401	-0.0372224	0.0858701	-0.433474	0.664671	0.998791	PSMA5	0
chr1:10997102-10998133	21.2785	0.0681915	0.20743	0.328744	0.742349	0.998791	C1orf127	8396
chr1:110008647-110010093	31.0322	0.0352827	0.138781	0.254232	0.799316	0.998791	SYPL2	0
chr1:11001575-11002730	17.7146	0.0997744	0.164426	0.606804	0.543981	0.998791	C1orf127	3799
chr1:110025734-110027001	372.345	-0.0582272	0.0911998	-0.638457	0.523176	0.998791	ATXN7L2	0
chr1:110032913-110033936	49.3549	0.0551265	0.0847471	0.650482	0.515381	0.998791	ATXN7L2	0
chr1:110044517-110045832	252.022	0.0648927	0.119573	0.542705	0.587333	0.998791	CYB561D1	1453
chr1:110051610-110053188	106.31	-0.109794	0.0993901	-1.10467	0.269301	0.998791	AMIGO1	0
chr1:110074590-110075873	154.071	-0.0543612	0.0898428	-0.60507	0.545132	0.998791	GPR61	6620
chr1:110088588-110089613	73.0969	-0.0635028	0.0831111	-0.764071	0.444825	0.998791	GPR61	132
chr1:110090681-110092103	415.578	-0.0255136	0.0848288	-0.300766	0.763593	0.998791	GNAI3	0
chr1:110145313-110146558	14.4303	-0.039754	0.246794	-0.161082	0.872029	0.998791	GNAT2	0
chr1:110176839-110178183	20.2695	-0.0675155	0.186457	-0.362096	0.71728	0.998791	AMPD2	2161
chr1:110182227-110183538	46.2309	0.0457403	0.110171	0.415177	0.678012	0.998791	AMPD2	7549
chr1:110185335-110186799	71.165	0.080763	0.0877103	0.920792	0.357159	0.998791	AMPD2	10657
chr1:110197993-110199305	105.834	-0.0768069	0.115962	-0.662346	0.507749	0.998791	GSTM2	0
chr1:11020740-11021897	23.597	0.0289458	0.132832	0.217913	0.827497	0.998791	C1orf127	0
chr1:110210140-110211501	85.0377	-0.0254323	0.183261	-0.138776	0.889627	0.998791	GSTM2	0
chr1:110229887-110231202	69.8132	-1.72355	1.3304	-1.29551	0.195143	0.998791	GSTM1	0
chr1:11024974-11026034	29.5232	-0.0518773	0.168443	-0.307981	0.758097	0.998791	C1orf127	0
chr1:110282071-110283798	133.571	-0.158904	0.107426	-1.47919	0.139088	0.998791	GSTM3	0
chr1:110315492-110317293	57.7314	-0.139494	0.103227	-1.35134	0.176588	0.998791	EPS8L3	8847
chr1:110318928-110320393	47.3894	-0.0359387	0.100826	-0.356443	0.721509	0.998791	EPS8L3	12283
chr1:110330512-110331559	33.2596	-0.314587	0.20118	-1.56371	0.117886	0.998791	EPS8L3	23867
chr1:110332874-110334257	165.429	-0.138169	0.0822366	-1.68015	0.0929291	0.998791	EPS8L3	26229
chr1:110335924-110337148	76.6018	-0.113632	0.130424	-0.871246	0.38362	0.998791	EPS8L3	29279
chr1:110344288-110345850	214.467	0.0355308	0.109383	0.324829	0.745311	0.998791	EPS8L3	37643
chr1:110406177-110407523	15.6467	0.355746	0.192616	1.84692	0.0647592	0.998791	CSF1	45709
chr1:110429128-110430359	16.2229	0.301169	0.20822	1.4464	0.148066	0.998791	CSF1	22873
chr1:110448267-110449628	155.081	-0.0220992	0.0937827	-0.235642	0.81371	0.998791	CSF1	3604
chr1:110452909-110454484	83.0656	0.0360366	0.101466	0.355158	0.722471	0.998791	CSF1	0
chr1:110526568-110528052	435.944	-0.0675479	0.0536354	-1.25939	0.207889	0.998791	AHCYL1	0
chr1:110546150-110547615	24.1041	-0.0648199	0.142104	-0.456145	0.648286	0.998791	AHCYL1	0
chr1:110553921-110555421	96.4572	0.128588	0.208598	0.616439	0.537605	0.998791	AHCYL1	0
chr1:110573289-110574322	61.1503	-0.053734	0.112721	-0.476698	0.633577	0.998791	STRIP1	0
chr1:110576832-110578111	369.563	-0.0309112	0.0648074	-0.476971	0.633383	0.998791	STRIP1	0
chr1:110595634-110597136	24.9384	0.033071	0.159876	0.206854	0.836124	0.998791	STRIP1	0
chr1:110602139-110603538	23.3364	-0.144881	0.134211	-1.0795	0.280366	0.998791	ALX3	0
chr1:110611298-110612700	38.9725	0.0590244	0.129668	0.455195	0.648969	0.998791	ALX3	0
chr1:110626142-110627475	42.6794	-0.0723103	0.119934	-0.60292	0.546562	0.998791	ALX3	12819
chr1:110630356-110631391	22.8751	0.307553	0.133402	2.30547	0.0211403	0.998791	ALX3	17033
chr1:110648392-110649828	25.7473	0.152206	0.157253	0.967903	0.333093	0.998791	UBL4B	5233
chr1:1106850-1108029	25.0707	0.431471	0.163095	2.64553	0.00815636	0.998791	TTLL10	1256
chr1:11072039-11073326	389.765	-0.0596435	0.0687743	-0.867236	0.385813	0.998791	TARDBP	0
chr1:110745069-110746509	64.5615	0.0557118	0.105271	0.529225	0.59665	0.998791	SLC6A17	245
chr1:110750001-110751035	99.69	-0.0886301	0.126984	-0.697965	0.485199	0.998791	KCNC4	2300
chr1:110752291-110754327	583.857	-0.0628504	0.0867235	-0.724722	0.468623	0.998791	KCNC4	0
chr1:110795513-110796772	22.1363	-0.244722	0.276483	-0.885126	0.376089	0.998791	KCNC4	18838
chr1:1108452-1109751	47.9694	0.118329	0.155973	0.758651	0.448061	0.998791	TTLL10	0
chr1:110854424-110856197	45.5991	-0.0375151	0.100002	-0.375144	0.707554	0.998791	RBM15	25747
chr1:110880972-110882216	1963.18	-0.0604018	0.0898889	-0.671961	0.501609	0.998791	RBM15	0
chr1:110887734-110888765	13.5059	-0.230753	0.204694	-1.12731	0.259613	0.998791	RBM15	0
chr1:110926368-110928074	60.0461	0.135095	0.224301	0.602291	0.546981	0.998791	SLC16A4	0
chr1:110949644-110950854	194.415	-0.0358317	0.0664563	-0.539177	0.589765	0.998791	LAMTOR5	0
chr1:11097006-11098862	59.0642	-0.123365	0.109588	-1.12572	0.260286	0.998791	MASP2	0
chr1:111002244-111003864	43.8031	0.120585	0.113379	1.06356	0.28753	0.998791	PROK1	2267
chr1:111038158-111039314	26.3965	-0.0271733	0.151825	-0.178978	0.857955	0.998791	CYMP	6872
chr1:111066517-111067804	19.9745	0.134936	0.147077	0.917455	0.358904	0.998791	KCNA10	4719
chr1:111149033-111150545	69.5905	0.0711682	0.0976205	0.729029	0.465984	0.998791	KCNA2	0
chr1:111161793-111163299	259.449	0.0427537	0.0784719	0.544829	0.585871	0.998791	KCNA2	0
chr1:111173325-111174673	317.293	0.117388	0.139087	0.843991	0.398674	0.998791	KCNA2	0
chr1:111178437-111179842	55.1764	0.0538933	0.106315	0.506919	0.612212	0.998791	KCNA2	4340
chr1:111183784-111185173	63.8426	-0.149671	0.241932	-0.618649	0.536147	0.998791	KCNA2	9687
chr1:111188266-111189285	15.354	-0.166172	0.230855	-0.71981	0.471642	0.998791	KCNA2	14169
chr1:111189563-111190875	58.1021	0.181967	0.129946	1.40032	0.161416	0.998791	KCNA2	15466
chr1:11119670-11121612	472.923	-0.087615	0.0888271	-0.986354	0.323959	0.998791	SRM	0
chr1:111210415-111211765	86.6751	0.140669	0.0994557	1.41439	0.157249	0.998791	KCNA3	2544
chr1:111214645-111215944	290.489	0.183556	0.0906418	2.02507	0.0428605	0.998791	KCNA3	0
chr1:111216230-111217931	219.319	0.0217481	0.0669972	0.324612	0.745474	0.998791	KCNA3	0
chr1:111228487-111229509	13.7882	0.136156	0.178595	0.762373	0.445837	0.998791	KCNA3	10831
chr1:111268598-111270290	71.7943	0.0350075	0.0873925	0.400578	0.688731	0.998791	NA	NA
chr1:111288975-111290010	12.7294	0.249955	0.210338	1.18835	0.234697	0.998791	NA	NA
chr1:111307901-111309568	26.314	-0.0230238	0.145818	-0.157895	0.87454	0.998791	NA	NA
chr1:111322918-111324374	30.3983	0.019849	0.127804	0.155308	0.876579	0.998791	NA	NA
chr1:111325577-111326605	29.5815	-0.112524	0.154688	-0.727424	0.466967	0.998791	NA	NA
chr1:111329467-111330743	249.034	0.127705	0.161221	0.792113	0.428295	0.998791	NA	NA
chr1:111414935-111416205	211.588	0.103874	0.0867075	1.19798	0.230925	0.998791	CD53	0
chr1:111416301-111418504	302.502	-0.0478244	0.083407	-0.573385	0.566384	0.998791	CD53	0
chr1:111422266-111424276	215.662	0.0677831	0.12704	0.533558	0.593647	0.998791	CD53	0
chr1:111430378-111431702	27.6294	0.353489	0.17908	1.97391	0.0483916	0.998791	CD53	0
chr1:111436222-111437267	18.1905	0.270647	0.142318	1.90171	0.0572096	0.998791	CD53	0
chr1:111439948-111440995	18.6213	0.235819	0.207613	1.13586	0.256015	0.998791	CD53	0
chr1:111458978-111460169	29.8532	-0.316405	0.181453	-1.74373	0.0812057	0.998791	CD53	16419
chr1:111524454-111525866	97.4869	-0.295577	0.195709	-1.51029	0.130969	0.998791	LRIF1	17887
chr1:111572408-111573829	21.5921	-0.0866296	0.16513	-0.524616	0.59985	0.998791	NA	NA
chr1:11159160-11160447	124.584	0.0274362	0.0731923	0.374852	0.707771	0.998791	EXOSC10	0
chr1:111670382-111671610	29.0934	0.184858	0.227979	0.810855	0.417449	0.998791	DRAM2	0
chr1:111681896-111683280	276.827	0.0635316	0.0718935	0.88369	0.376864	0.998791	CEPT1	0
chr1:111746138-111747413	355.37	-0.0429562	0.136236	-0.315308	0.752528	0.998791	DENND2D	0
chr1:111758184-111759313	610.503	-0.104621	0.0811816	-1.28873	0.197492	0.998791	CHI3L2	10967
chr1:111762012-111763076	85.0923	-0.183833	0.153923	-1.19431	0.232356	0.998791	CHI3L2	7204
chr1:111764116-111765477	140.65	-0.0401235	0.0906265	-0.442735	0.657958	0.998791	CHI3L2	4803
chr1:111771832-111772992	35.577	0.168618	0.135722	1.24238	0.214096	0.998791	CHI3L2	0
chr1:111793590-111795294	44.025	-0.204491	0.141882	-1.44127	0.149508	0.998791	CHI3L2	7527
chr1:111817000-111818197	13.5022	-0.173577	0.228658	-0.75911	0.447787	0.998791	CHIAP2	4948
chr1:111862787-111864112	26.7792	-0.433226	0.225599	-1.92034	0.0548154	0.998791	CHIA	0
chr1:111876109-111878902	64.8848	-0.184951	0.141203	-1.30982	0.190256	0.998791	PIFO	10292
chr1:111888532-111889559	200.554	0.0208182	0.0879985	0.236574	0.812987	0.998791	PIFO	0
chr1:111948568-111949939	95.0212	-0.0923919	0.152697	-0.605067	0.545135	0.998791	OVGP1	6997
chr1:111983603-111985298	36.4669	0.321334	0.136061	2.36169	0.0181921	0.998791	WDR77	0
chr1:111990924-111992482	296.763	-0.0153183	0.0619904	-0.247108	0.804825	0.998791	ATP5F1	0
chr1:112012901-112014369	281.136	-0.0637957	0.0915686	-0.696699	0.485991	0.998791	C1orf162	2234
chr1:112016028-112017076	46.6651	0.193859	0.100739	1.92436	0.0543089	0.998791	C1orf162	0
chr1:112018966-112020268	180.893	0.0637596	0.101917	0.625603	0.531576	0.998791	C1orf162	0
chr1:112023918-112024945	20.979	-0.0855753	0.151783	-0.563799	0.572891	0.998791	ADORA3	1024
chr1:112048078-112049100	36.3773	0.256647	0.155437	1.65113	0.0987116	0.998791	ADORA3	0
chr1:112050161-112051495	241.775	0.0450969	0.0968587	0.465595	0.641506	0.998791	ADORA3	0
chr1:112057855-112059475	78.0483	0.188235	0.117891	1.59668	0.110336	0.998791	ADORA3	0
chr1:112059786-112060982	40.0478	-0.245748	0.154022	-1.59554	0.110592	0.998791	ADORA3	0
chr1:112112602-112114175	22.2891	0.0260896	0.14807	0.176198	0.860138	0.998791	RAP1A	0
chr1:112124662-112126093	24.4495	-0.219572	0.202832	-1.08253	0.279017	0.998791	RAP1A	0
chr1:112134898-112136240	295.496	-0.145862	0.119501	-1.22059	0.222241	0.998791	RAP1A	0
chr1:112138812-112139850	97.6421	0.20797	0.0935877	2.2222	0.02627	0.998791	RAP1A	0
chr1:112140758-112141938	106.836	-0.0452184	0.109102	-0.414461	0.678537	0.998791	RAP1A	0
chr1:112145962-112147312	325.402	-0.142514	0.0962974	-1.47994	0.13889	0.998791	RAP1A	0
chr1:112161868-112163655	292.786	0.071082	0.0951802	0.746815	0.455175	0.998791	RAP1A	0
chr1:112166736-112168077	66.885	0.19946	0.129993	1.53439	0.124934	0.998791	RAP1A	0
chr1:112171020-112172176	24.7121	0.264056	0.158044	1.67078	0.0947656	0.998791	RAP1A	0
chr1:112189656-112191238	47.6382	0.24588	0.173743	1.41519	0.157012	0.998791	RAP1A	0
chr1:112237925-112239423	18.9626	-0.132548	0.203178	-0.652374	0.51416	0.998791	RAP1A	0
chr1:112256930-112258487	35.3876	0.0392008	0.143994	0.272239	0.785439	0.998791	RAP1A	828
chr1:112265278-112267155	50.3891	0.268183	0.149504	1.79382	0.0728412	0.998791	FAM212B	0
chr1:112281239-112282795	176.005	0.0227894	0.0822091	0.277212	0.781617	0.998791	FAM212B	0
chr1:112289511-112290870	16.8451	0.147719	0.180889	0.816632	0.414139	0.998791	FAM212B	0
chr1:112311799-112313180	18.2746	0.0693038	0.198731	0.348731	0.727291	0.998791	DDX20	1599
chr1:112351185-112352361	15.3827	0.222554	0.259567	0.857402	0.391223	0.998791	KCND3	0
chr1:112879254-112880412	15.0286	0.155928	0.179416	0.869087	0.384799	0.998791	NA	NA
chr1:112911704-112913243	55.8928	0.159428	0.0956826	1.66621	0.0956707	0.998791	CTTNBP2NL	25556
chr1:112932849-112934333	49.5811	0.0314401	0.119135	0.263903	0.791855	0.998791	CTTNBP2NL	4466
chr1:113007913-113009765	102.17	0.253798	0.116261	2.183	0.0290355	0.998791	WNT2B	274
chr1:11301441-11302490	21.2659	-0.104214	0.151587	-0.687484	0.491778	0.998791	MTOR	0
chr1:113044132-113045446	35.5095	0.144364	0.118135	1.22203	0.221696	0.998791	WNT2B	0
chr1:113050597-113052131	145.47	-0.0505917	0.0889484	-0.568775	0.569509	0.998791	WNT2B	0
chr1:11305791-11307146	34.5595	-0.203229	0.176309	-1.15269	0.24904	0.998791	MTOR	0
chr1:113160642-113162498	652.064	0.0332328	0.0740738	0.448644	0.653688	0.998791	CAPZA1	0
chr1:113210649-113212136	42.7454	-0.0492387	0.157382	-0.312862	0.754386	0.998791	CAPZA1	0
chr1:113216622-113218405	233.857	0.0487184	0.0663822	0.733908	0.463005	0.998791	MOV10	0
chr1:11321911-11323271	461.948	-0.0938428	0.0807006	-1.16285	0.244889	0.998791	MTOR	0
chr1:113242788-113244081	77.3112	-0.0200056	0.0881185	-0.227031	0.8204	0.998791	MOV10	0
chr1:113247053-113248724	169.298	-0.0497315	0.102696	-0.484258	0.628203	0.998791	RHOC	0
chr1:113249285-113250469	84.3682	-0.0200519	0.105613	-0.189862	0.849417	0.998791	RHOC	0
chr1:113257647-113259302	550.939	0.0359238	0.0764119	0.470133	0.63826	0.998791	PPM1J	0
chr1:11332532-11334056	195.311	-0.108284	0.0941533	-1.15009	0.250109	0.998791	UBIAD1	0
chr1:113346231-113347681	21.0188	0.136835	0.161353	0.848044	0.396413	0.998791	NA	NA
chr1:11340348-11342018	68.5239	0.0830948	0.170961	0.486046	0.626935	0.998791	UBIAD1	0
chr1:113422917-113424728	29.1768	0.134664	0.118241	1.13889	0.254748	0.998791	SLC16A1	29741
chr1:113498038-113499738	430.994	0.0779515	0.0794174	0.981541	0.326326	0.998791	SLC16A1	0
chr1:11355138-11356175	14.703	0.404268	0.222496	1.81696	0.0692227	0.998791	UBIAD1	6646
chr1:113588578-113590354	59.5291	-0.199709	0.118075	-1.69138	0.0907647	0.998791	LRIG2	25476
chr1:113615065-113616244	726.724	-0.0283274	0.0787168	-0.359864	0.718949	0.998791	LRIG2	0
chr1:1136152-1137395	98.631	0.157316	0.100907	1.55901	0.118994	0.998791	TNFRSF18	1492
chr1:113682817-113683847	23.0582	0.139426	0.139941	0.996315	0.319097	0.998791	LRIG2	15474
chr1:113932302-113934295	409.837	-0.0195889	0.0867564	-0.225792	0.821363	0.998791	MAGI3	0
chr1:11394915-11396676	85.572	-0.390777	0.311844	-1.25312	0.210163	0.998791	UBIAD1	46423
chr1:113957558-113958924	37.1012	-0.146075	0.148251	-0.985325	0.324465	0.998791	MAGI3	0
chr1:114284817-114285871	13.8017	0.109294	0.176118	0.620575	0.53488	0.998791	PHTF1	0
chr1:114300821-114302460	183.204	0.0198396	0.0754766	0.262857	0.792661	0.998791	PHTF1	0
chr1:1143040-1144565	88.4553	-0.092595	0.134608	-0.687888	0.491524	0.998791	TNFRSF18	950
chr1:114322995-114324054	64.9847	0.0217769	0.117791	0.184877	0.853326	0.998791	RSBN1	0
chr1:114325824-114327410	272.062	-0.0424341	0.0875913	-0.484456	0.628062	0.998791	RSBN1	0
chr1:114334290-114336361	61.6173	-0.091749	0.111997	-0.819208	0.412668	0.998791	RSBN1	0
chr1:114354085-114355580	881.495	-0.042709	0.0829227	-0.515045	0.606521	0.998791	RSBN1	0
chr1:114377992-114379050	14.1053	0.140562	0.188236	0.746729	0.455227	0.998791	PTPN22	0
chr1:114391961-114393605	27.5724	-0.0507216	0.14872	-0.341055	0.733062	0.998791	PTPN22	0
chr1:114401592-114403026	41.7758	-0.0521707	0.172876	-0.301781	0.762819	0.998791	AP4B1-AS1	0
chr1:114414139-114415288	424.091	-0.0241695	0.0819365	-0.294978	0.76801	0.998791	AP4B1-AS1	0
chr1:114416447-114417639	59.9507	-0.205532	0.149624	-1.37366	0.169549	0.998791	AP4B1-AS1	0
chr1:114421227-114424223	74.961	-0.139328	0.139972	-0.995401	0.319541	0.998791	AP4B1-AS1	0
chr1:11443438-11444722	20.0951	0.211999	0.175151	1.21038	0.226134	0.998791	NA	NA
chr1:114446730-114448533	778.841	-0.0215978	0.0738773	-0.292346	0.770022	0.998791	AP4B1	0
chr1:114472024-114473797	649.602	0.258397	0.0931002	2.77547	0.00551224	0.998791	HIPK1	0
chr1:114478232-114479291	42.1149	-0.182674	0.188657	-0.968288	0.332901	0.998791	HIPK1	0
chr1:114479443-114480476	20.4215	0.208866	0.1719	1.21505	0.224349	0.998791	HIPK1	0
chr1:114482749-114484073	95.6255	0.219771	0.113932	1.92897	0.0537351	0.998791	HIPK1	0
chr1:114489309-114491078	74.5908	0.251201	0.125715	1.99818	0.0456967	0.998791	HIPK1	0
chr1:114505767-114506813	13.2234	0.284334	0.196024	1.45051	0.146918	0.998791	HIPK1	0
chr1:114517632-114519219	41.4827	-0.206528	0.174607	-1.18281	0.236883	0.998791	HIPK1	0
chr1:114552678-114554118	19.5582	-0.143818	0.213923	-0.67229	0.501399	0.998791	OLFML3	27801
chr1:114635884-114636963	13.498	0.0309378	0.213685	0.144782	0.884883	0.998791	SYT6	0
chr1:11466926-11468005	13.7038	-0.388503	0.261408	-1.48619	0.137228	0.998791	NA	NA
chr1:114671408-114672449	14.1837	-0.127391	0.240537	-0.529612	0.596381	0.998791	SYT6	0
chr1:114749726-114751035	20.6745	-0.121416	0.165627	-0.733072	0.463515	0.998791	NA	NA
chr1:1147845-1149529	104.924	-0.151008	0.136435	-1.10681	0.268376	0.998791	TNFRSF4	0
chr1:114811844-114813181	15.8234	-0.0406745	0.203429	-0.199944	0.841524	0.998791	NA	NA
chr1:114824587-114826137	74.7101	-0.151577	0.0897911	-1.68811	0.0913907	0.998791	NA	NA
chr1:114872761-114873950	60.9923	-0.202378	0.131717	-1.53646	0.124425	0.998791	NA	NA
chr1:114876284-114877780	57.1001	-0.19697	0.142251	-1.38467	0.166155	0.998791	NA	NA
chr1:114883838-114885132	533.097	-0.187614	0.118253	-1.58654	0.112616	0.998791	NA	NA
chr1:114888662-114889847	263.33	-0.0326829	0.0652606	-0.500806	0.616508	0.998791	TRIM33	45551
chr1:115024459-115026151	59.5395	0.206729	0.129582	1.59535	0.110633	0.998791	TRIM33	0
chr1:115030786-115032096	17.0566	0.148874	0.1522	0.978146	0.328002	0.998791	TRIM33	0
chr1:115052932-115054389	615.209	0.0249114	0.0854196	0.291636	0.770565	0.998791	TRIM33	0
chr1:115100877-115102280	22.4682	0.167395	0.185702	0.901421	0.367365	0.998791	DENND2C	0
chr1:115123820-115125074	510.815	-0.0477737	0.0763449	-0.625762	0.531471	0.998791	BCAS2	0
chr1:11516557-11517761	15.5996	0.235089	0.255211	0.921158	0.356968	0.998791	DISP3	21533
chr1:115211983-115213383	320.742	0.0481092	0.0888718	0.541332	0.588279	0.998791	DENND2C	0
chr1:115258566-115259974	214.197	-0.0361625	0.0645939	-0.559845	0.575585	0.998791	CSDE1	0
chr1:115299441-115300939	577.075	-0.0673199	0.0936609	-0.718762	0.472288	0.998791	CSDE1	0
chr1:115322632-115323832	357.76	-0.0884907	0.0834136	-1.06087	0.28875	0.998791	SIKE1	0
chr1:11538163-11540819	104.429	0.0182121	0.110912	0.164203	0.869571	0.998791	DISP3	0
chr1:115521610-115522640	14.5145	0.0729024	0.17698	0.411924	0.680395	0.998791	SYCP1	0
chr1:115594398-115596008	31.9225	0.186657	0.129158	1.44519	0.148406	0.998791	TSPAN2	0
chr1:115605246-115606270	705.822	-0.0292891	0.0975393	-0.30028	0.763963	0.998791	TSPAN2	0
chr1:115628705-115629759	40.718	-0.186724	0.260208	-0.717597	0.473006	0.998791	TSPAN2	0
chr1:115641445-115642626	490.944	0.198998	0.0997408	1.99515	0.0460264	0.998791	TSPAN2	9323
chr1:115681029-115682240	30.2883	-0.149289	0.135198	-1.10423	0.269495	0.998791	TSPAN2	48907
chr1:1156894-1158288	25.4523	-0.284214	0.242031	-1.17429	0.240281	0.998791	SDF4	0
chr1:116184075-116185680	115.004	-0.126391	0.182857	-0.691199	0.48944	0.998791	VANGL1	0
chr1:116189744-116192459	44.5451	0.152479	0.142233	1.07204	0.283702	0.998791	VANGL1	0
chr1:116518341-116519781	110.173	0.0550371	0.135276	0.406849	0.684119	0.998791	SLC22A15	0
chr1:116534007-116535243	20.9112	0.127255	0.227346	0.559741	0.575656	0.998791	SLC22A15	0
chr1:116548723-116550272	94.1644	0.0367353	0.131787	0.278747	0.780439	0.998791	SLC22A15	0
chr1:116562542-116564022	20.3727	-0.207621	0.165665	-1.25325	0.210113	0.998791	SLC22A15	0
chr1:1166453-1167962	412.396	-0.149484	0.0711047	-2.10231	0.0355261	0.998791	B3GALT6	0
chr1:116680942-116682529	130.944	0.0342865	0.0706561	0.485259	0.627493	0.998791	MAB21L3	3080
chr1:116687943-116689171	15.0887	-0.0434207	0.201461	-0.215529	0.829355	0.998791	MAB21L3	10081
chr1:116693596-116695015	156.831	0.145494	0.103382	1.40734	0.159325	0.998791	MAB21L3	15734
chr1:116716588-116717642	19.1178	-0.269904	0.182695	-1.47735	0.139581	0.998791	MAB21L3	38726
chr1:116775200-116776365	28.8988	0.191482	0.17173	1.11502	0.264843	0.998791	NA	NA
chr1:116801929-116802978	21.0998	-0.269752	0.192721	-1.3997	0.161603	0.998791	NA	NA
chr1:116867796-116869260	197.127	-0.0284974	0.0937096	-0.304103	0.761049	0.998791	ATP1A1	46534
chr1:116887889-116889160	103.08	0.236298	0.188718	1.25212	0.210525	0.998791	ATP1A1	26634
chr1:116889288-116890429	55.8183	0.211003	0.20992	1.00516	0.31482	0.998791	ATP1A1	25365
chr1:116894666-116895746	19.6758	-0.0726565	0.15563	-0.466855	0.640604	0.998791	ATP1A1	20048
chr1:116903092-116904330	12.2102	-0.0314721	0.201047	-0.156541	0.875607	0.998791	ATP1A1	11464
chr1:116919999-116921017	307.869	-0.0221539	0.0877243	-0.25254	0.800624	0.998791	ATP1A1	0
chr1:116931788-116933491	81.1576	-0.0477117	0.158355	-0.301296	0.763189	0.998791	ATP1A1	0
chr1:116944530-116945679	20.2841	-0.325074	0.168233	-1.93228	0.0533251	0.998791	ATP1A1	0
chr1:116960349-116961721	212.263	-0.0155706	0.0679759	-0.229061	0.818821	0.998791	ATP1A1-AS1	0
chr1:116977849-116980439	117.487	-0.0925438	0.110961	-0.834023	0.404268	0.998791	ATP1A1-AS1	16604
chr1:11702033-11703174	27.4393	0.04312	0.125366	0.343952	0.730882	0.998791	FBXO2	5243
chr1:117027151-117028574	47.6485	-0.0244599	0.0935894	-0.261354	0.79382	0.998791	CD58	28581
chr1:117041194-117042380	24.9973	0.0743699	0.138079	0.538605	0.590159	0.998791	CD58	14775
chr1:117046178-117047718	499.647	-0.0737959	0.103097	-0.715791	0.47412	0.998791	CD58	9437
chr1:11705401-11706429	39.8623	-0.0827213	0.113997	-0.725643	0.468058	0.998791	FBXO2	1988
chr1:117080857-117081899	16.8016	0.0560073	0.183123	0.305846	0.759722	0.998791	CD58	0
chr1:117082432-117083518	19.1753	0.260425	0.172833	1.5068	0.131863	0.998791	CD58	0
chr1:11709685-11711399	167.289	-0.181643	0.107568	-1.68864	0.091288	0.998791	FBXO2	0
chr1:117098318-117100265	105.857	0.0261596	0.159591	0.163916	0.869797	0.998791	CD58	0
chr1:117138142-117139729	27.6068	-0.0559133	0.173957	-0.32142	0.747892	0.998791	IGSF3	0
chr1:11713969-11715688	95.1923	0.0769977	0.111973	0.687643	0.491678	0.998791	FBXO2	0
chr1:117148334-117149368	12.2663	0.224854	0.190269	1.18177	0.237297	0.998791	IGSF3	0
chr1:117209371-117210711	38.8693	-0.100674	0.126046	-0.798707	0.424461	0.998791	IGSF3	0
chr1:11723987-11725259	208.624	-0.0671405	0.0902611	-0.743847	0.456969	0.998791	FBXO6	0
chr1:117267043-117268079	20.0554	0.0606249	0.150119	0.403845	0.686326	0.998791	CD2	29006
chr1:117279627-117281315	135.545	0.158524	0.0834034	1.90068	0.0573434	0.998791	CD2	15770
chr1:117296021-117298489	176.835	0.0492447	0.0747177	0.659076	0.509847	0.998791	CD2	0
chr1:117305463-117307933	208.578	0.142212	0.0974538	1.45927	0.144489	0.998791	CD2	0
chr1:117311661-117313786	372.804	-0.0564862	0.0929734	-0.607552	0.543485	0.998791	CD2	0
chr1:117320212-117321410	22.7203	-0.325313	0.143679	-2.26418	0.0235633	0.998791	CD2	8360
chr1:117331733-117333247	19.5938	-0.335484	0.219793	-1.52636	0.126919	0.998791	CD2	19881
chr1:117341738-117343196	41.7257	0.0521012	0.156234	0.333481	0.738771	0.998791	CD2	29886
chr1:117390211-117391355	17.6785	-0.265177	0.183695	-1.44357	0.148859	0.998791	NA	NA
chr1:11740528-11741879	274.151	-0.0243319	0.0740645	-0.328523	0.742516	0.998791	MAD2L2	0
chr1:117452364-117453759	51.3836	0.048351	0.136627	0.35389	0.723421	0.998791	PTGFRN	0
chr1:117475665-117476901	75.7556	0.368454	0.129382	2.8478	0.00440223	0.998791	PTGFRN	0
chr1:117477177-117478205	16.7206	-0.149756	0.146353	-1.02325	0.306189	0.998791	PTGFRN	0
chr1:117484431-117486134	28.8698	0.49411	0.198344	2.49118	0.012732	0.998791	PTGFRN	0
chr1:117505028-117506545	25.4114	0.101139	0.155248	0.651468	0.514745	0.998791	PTGFRN	0
chr1:11752636-11753856	94.4558	-0.335381	0.155786	-2.15283	0.031332	0.998791	DRAXIN	0
chr1:117528990-117530711	129.084	0.149273	0.147186	1.01418	0.310497	0.998791	PTGFRN	0
chr1:117543667-117545194	61.1955	0.193367	0.154451	1.25196	0.210585	0.998791	CD101	0
chr1:117549304-117550495	98.8781	0.206081	0.204879	1.00587	0.31448	0.998791	CD101	0
chr1:117551412-117552443	35.7587	0.156813	0.157264	0.997134	0.3187	0.998791	CD101	0
chr1:117591469-117592700	74.7944	0.329944	0.196561	1.67858	0.0932334	0.998791	TTF2	10248
chr1:117593640-117594976	52.6052	0.0319835	0.119393	0.267885	0.788788	0.998791	TTF2	7972
chr1:117601945-117603312	970.739	-0.0173781	0.0897362	-0.193658	0.846444	0.998791	TTF2	0
chr1:117610077-117611488	21.952	0.0811909	0.181329	0.447754	0.65433	0.998791	TTF2	0
chr1:117663714-117665331	181.257	-0.0735419	0.103862	-0.70807	0.478902	0.998791	TRIM45	0
chr1:117670913-117671942	14.0875	-0.16632	0.176607	-0.941747	0.346322	0.998791	TRIM45	6501
chr1:11770652-11772136	15.5604	0.114059	0.211964	0.538105	0.590505	0.998791	DRAXIN	0
chr1:11779218-11780260	313.329	0.022681	0.0917551	0.24719	0.804761	0.998791	DRAXIN	0
chr1:117881950-117883761	34.581	0.0916611	0.113212	0.809638	0.418148	0.998791	MAN1A2	26323
chr1:117888359-117889725	16.3904	0.0998708	0.19462	0.513159	0.60784	0.998791	MAN1A2	20359
chr1:11789718-11791264	100.555	-0.184093	0.0744214	-2.47366	0.0133738	0.998791	AGTRAP	4877
chr1:117900222-117901775	75.3943	-0.115385	0.151352	-0.76236	0.445845	0.998791	MAN1A2	8309
chr1:117909081-117910497	467.792	-0.0465774	0.104695	-0.444888	0.656401	0.998791	MAN1A2	0
chr1:117930611-117931640	14.7377	-0.165618	0.178804	-0.926252	0.354315	0.998791	MAN1A2	0
chr1:11795821-11797234	123.98	-0.0513836	0.0939451	-0.546953	0.584411	0.998791	AGTRAP	0
chr1:11800345-11801793	47.0471	-0.0634986	0.151901	-0.418026	0.675928	0.998791	AGTRAP	0
chr1:118055014-118056051	14.5107	0.283172	0.168605	1.6795	0.0930551	0.998791	MAN1A2	0
chr1:118077156-118078417	49.2769	0.136981	0.123006	1.11361	0.265445	0.998791	MAN1A2	8835
chr1:118079614-118080647	19.4305	0.104752	0.168728	0.620834	0.534709	0.998791	MAN1A2	11293
chr1:118100380-118102014	31.1994	-0.139018	0.275339	-0.504899	0.61363	0.998791	MAN1A2	32059
chr1:118114264-118116143	64.8577	-0.135157	0.122085	-1.10707	0.268262	0.998791	FAM46C	32460
chr1:118138304-118139641	23.8238	0.114024	0.233737	0.48783	0.625671	0.998791	FAM46C	8962
chr1:118148320-118149855	741.98	-0.0644964	0.0820364	-0.786192	0.431755	0.998791	FAM46C	0
chr1:118157742-118159179	102.367	-0.140442	0.144834	-0.969677	0.332207	0.998791	FAM46C	0
chr1:118164606-118165915	30.6852	-0.310964	0.167921	-1.85185	0.0640475	0.998791	FAM46C	0
chr1:118178512-118179945	17.8957	0.0984831	0.200495	0.491199	0.623286	0.998791	FAM46C	7500
chr1:118186534-118187977	64.8157	-0.151942	0.200139	-0.759183	0.447743	0.998791	FAM46C	15522
chr1:118196584-118197851	99.6072	0.0310923	0.146758	0.211861	0.832215	0.998791	FAM46C	25572
chr1:118198480-118199893	377.356	-0.0698923	0.0996195	-0.701593	0.482933	0.998791	FAM46C	27468
chr1:118200836-118202048	221.667	0.072071	0.119296	0.604136	0.545753	0.998791	FAM46C	29824
chr1:118203330-118204373	145.688	-0.0239571	0.105676	-0.226704	0.820654	0.998791	FAM46C	32318
chr1:118206502-118207864	377.384	-0.0411543	0.0918803	-0.447912	0.654216	0.998791	FAM46C	35490
chr1:118216535-118218046	46.141	0.0871591	0.111999	0.778211	0.436445	0.998791	FAM46C	45523
chr1:118276859-118278538	48.4755	0.0167036	0.117555	0.142092	0.887007	0.998791	NA	NA
chr1:118300902-118302276	74.9184	0.178252	0.0934434	1.90759	0.0564437	0.998791	NA	NA
chr1:118437788-118438846	15.3625	0.143816	0.194799	0.738277	0.460346	0.998791	GDAP2	0
chr1:11844481-11845882	26.0164	-0.183432	0.150324	-1.22025	0.222372	0.998791	C1orf167	0
chr1:118471587-118472863	688.543	0.0998315	0.0830945	1.20142	0.229588	0.998791	GDAP2	0
chr1:1185521-1187145	94.758	-0.0956397	0.20221	-0.472973	0.636232	0.998791	UBE2J2	2146
chr1:11862943-11864191	151.643	-0.07993	0.0858859	-0.930654	0.352033	0.998791	MTHFR	0
chr1:11865484-11866982	532.032	-0.05579	0.0740839	-0.753065	0.451411	0.998791	CLCN6	0
chr1:11874580-11875745	19.463	0.363506	0.2539	1.43169	0.152232	0.998791	CLCN6	0
chr1:11898142-11899839	34.4362	-0.0726675	0.145196	-0.50048	0.616737	0.998791	CLCN6	0
chr1:11905416-11906473	13.048	0.310948	0.261354	1.18976	0.234142	0.998791	NPPA	0
chr1:11918697-11920020	20.9139	0.0726709	0.150498	0.482868	0.629189	0.998791	NPPB	0
chr1:11953664-11954698	18.0783	-0.0263682	0.151703	-0.173815	0.862011	0.998791	KIAA2013	24946
chr1:11968161-11969842	779.138	-0.108045	0.0962679	-1.12234	0.261719	0.998791	KIAA2013	9802
chr1:119682471-119683832	1006.38	-0.0589348	0.0886421	-0.664863	0.506138	0.998791	WARS2	0
chr1:119837041-119838180	16.8095	0.287228	0.206656	1.38989	0.164563	0.998791	NA	NA
chr1:119840940-119842032	13.6943	-0.130661	0.204487	-0.638967	0.522845	0.998791	NA	NA
chr1:11985180-11987054	143.456	-0.0188311	0.107202	-0.17566	0.860561	0.998791	KIAA2013	0
chr1:119860573-119861903	18.6608	0.0909247	0.272757	0.333355	0.738867	0.998791	HAO2	49498
chr1:119865909-119867262	20.3949	-0.422787	0.23519	-1.79764	0.0722345	0.998791	HAO2	44139
chr1:119869540-119871183	39.1846	-0.0497065	0.147574	-0.336825	0.736249	0.998791	HAO2	40218
chr1:11993900-11995467	118.962	-0.117885	0.104428	-1.12885	0.258959	0.998791	PLOD1	0
chr1:12012066-12013487	41.2267	-0.619116	0.275979	-2.24335	0.0248745	0.998791	PLOD1	0
chr1:120156058-120157095	13.85	0.138572	0.232945	0.594871	0.55193	0.998791	ZNF697	4904
chr1:120217110-120218654	25.7915	-0.0325469	0.203965	-0.159571	0.873219	0.998791	ZNF697	26719
chr1:120254315-120255749	87.8727	-0.100346	0.145619	-0.689097	0.490762	0.998791	PHGDH	0
chr1:12026816-12027866	11.5082	-0.124084	0.234041	-0.530181	0.595987	0.998791	PLOD1	0
chr1:120286364-120287419	20.526	0.250787	0.181141	1.38448	0.166212	0.998791	PHGDH	0
chr1:12032680-12034114	13.3106	0.174657	0.226463	0.771239	0.440565	0.998791	PLOD1	0
chr1:120341600-120343118	63.1016	0.280076	0.24275	1.15376	0.248597	0.998791	REG4	0
chr1:120351054-120352280	33.0402	0.0805106	0.13389	0.601318	0.547629	0.998791	REG4	0
chr1:12039759-12041032	376.673	-0.112083	0.0736737	-1.52134	0.128175	0.998791	MFN2	0
chr1:120413203-120414235	12.7974	0.11165	0.215289	0.518607	0.604035	0.998791	ADAM30	21920
chr1:120482968-120484417	29.6228	-0.109036	0.262984	-0.414609	0.678428	0.998791	NOTCH2	0
chr1:120490918-120492226	25.4082	-0.126351	0.137604	-0.918225	0.358501	0.998791	NOTCH2	0
chr1:120509915-120511668	45.1455	0.0823024	0.103811	0.792813	0.427887	0.998791	NOTCH2	0
chr1:120529709-120531546	59.5561	0.108966	0.143021	0.761886	0.446128	0.998791	NOTCH2	0
chr1:120611252-120612509	126.927	-0.0491053	0.115331	-0.425777	0.67027	0.998791	NOTCH2	0
chr1:120623680-120624878	12.3067	-0.336861	0.197246	-1.70782	0.0876691	0.998791	NOTCH2	11362
chr1:120630141-120631390	24.7654	0.208849	0.154638	1.35057	0.176833	0.998791	NOTCH2	17823
chr1:120635882-120636899	9.09245	0.183916	0.341874	0.537964	0.590602	0.998791	NOTCH2	23564
chr1:120642890-120643900	9.10506	0.148698	0.241653	0.615339	0.538331	0.998791	NOTCH2	30572
chr1:120647437-120648451	8.9826	-0.161218	0.225217	-0.715833	0.474094	0.998791	NOTCH2	35119
chr1:120685097-120686355	140.117	-0.148987	0.133416	-1.11671	0.264119	0.998791	NA	NA
chr1:120752683-120753703	22.1358	-0.221599	0.17682	-1.25325	0.210115	0.998791	NA	NA
chr1:12078920-12080558	371.552	-0.0954359	0.070746	-1.34899	0.177339	0.998791	MIIP	0
chr1:120837858-120839192	793.465	0.0219964	0.134235	0.163864	0.869838	0.998791	FAM72B	0
chr1:1208471-1209945	222.04	-0.160048	0.084635	-1.89104	0.0586192	0.998791	UBE2J2	0
chr1:12106690-12108311	59.07	-0.185705	0.179194	-1.03633	0.300047	0.998791	MIIP	14583
chr1:121107282-121108297	13.8606	-0.201934	0.387466	-0.521165	0.602252	0.998791	SRGAP2D	0
chr1:121137791-121139073	28.4517	-0.0908519	0.187302	-0.485054	0.627638	0.998791	SRGAP2D	7963
chr1:121199963-121201202	21.9378	0.289404	0.175426	1.64973	0.0989986	0.998791	NA	NA
chr1:12122793-12124229	28.1354	-0.0707397	0.133461	-0.530041	0.596083	0.998791	TNFRSF8	0
chr1:12125590-12126630	19.9971	0.121073	0.180258	0.671664	0.501797	0.998791	TNFRSF8	0
chr1:121260457-121261936	378.117	-0.0278151	0.0956381	-0.290837	0.771176	0.998791	EMBP1	0
chr1:12127958-12129399	31.2028	0.0880419	0.181076	0.486216	0.626814	0.998791	TNFRSF8	0
chr1:121292603-121294213	74.0402	0.107493	0.12771	0.841694	0.399959	0.998791	EMBP1	0
chr1:121328010-121329483	27.2905	-0.0454898	0.14804	-0.307281	0.75863	0.998791	EMBP1	14323
chr1:121348653-121350265	48.3168	-0.08544	0.164976	-0.517895	0.604532	0.998791	EMBP1	34966
chr1:12147510-12149420	102.998	-0.0895133	0.114509	-0.781711	0.434384	0.998791	TNFRSF8	0
chr1:12162145-12163473	24.484	-0.218285	0.202444	-1.07825	0.280924	0.998791	TNFRSF8	0
chr1:12173374-12174640	13.0088	0.0713058	0.192256	0.370891	0.710719	0.998791	TNFRSF8	0
chr1:12178318-12179337	23.5474	-0.319636	0.126697	-2.52284	0.0116411	0.998791	TNFRSF8	0
chr1:12180815-12181994	28.0459	-0.043503	0.155037	-0.280597	0.779019	0.998791	TNFRSF8	0
chr1:12184523-12185824	30.8731	0.0330894	0.150419	0.219982	0.825885	0.998791	TNFRSF8	0
chr1:12192551-12194013	105.796	-0.138151	0.130559	-1.05816	0.289985	0.998791	TNFRSF8	0
chr1:12202975-12204526	29.924	0.174252	0.131271	1.32742	0.18437	0.998791	TNFRSF8	0
chr1:12208911-12209963	30.1536	-0.146529	0.166703	-0.878984	0.37941	0.998791	TNFRSF8	4646
chr1:12210343-12211501	244.796	-0.274617	0.118797	-2.31165	0.0207971	0.998791	TNFRSF8	6078
chr1:12217037-12218074	26.4552	0.16547	0.133153	1.2427	0.213977	0.998791	TNFRSF1B	8985
chr1:12219532-12220544	23.6782	-0.236906	0.15679	-1.51098	0.130794	0.998791	TNFRSF1B	6515
chr1:12221281-12222725	195.111	-0.223526	0.141258	-1.58239	0.11356	0.998791	TNFRSF1B	4334
chr1:12226846-12228028	124.55	-0.110143	0.102031	-1.0795	0.280364	0.998791	TNFRSF1B	0
chr1:12233196-12234492	265.979	-0.0303699	0.145784	-0.208322	0.834978	0.998791	TNFRSF1B	0
chr1:12237407-12239854	447.982	0.0160484	0.113921	0.140874	0.88797	0.998791	TNFRSF1B	0
chr1:1225220-1226389	14.0358	0.209356	0.202905	1.03179	0.302169	0.998791	SCNN1D	0
chr1:12261061-12262385	69.4522	-0.302383	0.201024	-1.50421	0.132526	0.998791	TNFRSF1B	0
chr1:12263888-12264924	24.9639	-0.0764747	0.157772	-0.484718	0.627876	0.998791	TNFRSF1B	0
chr1:1226705-1228149	39.5126	0.0679288	0.131826	0.515292	0.606349	0.998791	ACAP3	0
chr1:12268598-12271292	180.382	-0.140646	0.0905304	-1.55357	0.120286	0.998791	TNFRSF1B	0
chr1:12289738-12291310	156.756	-0.033966	0.0762261	-0.445596	0.655889	0.998791	VPS13D	0
chr1:12325849-12326944	27.3483	-0.114029	0.244293	-0.466773	0.640662	0.998791	VPS13D	0
chr1:1234595-1236102	25.5055	-0.0868915	0.157018	-0.553384	0.58	0.998791	ACAP3	0
chr1:12374067-12375108	11.3057	-0.15317	0.196065	-0.781218	0.434674	0.998791	VPS13D	0
chr1:1240477-1241504	151.022	-0.166814	0.0900906	-1.85162	0.0640798	0.998791	ACAP3	0
chr1:12404885-12406237	50.5296	0.122633	0.101615	1.20685	0.227491	0.998791	VPS13D	0
chr1:1242904-1244196	455.792	-0.149689	0.0809709	-1.84867	0.0645051	0.998791	ACAP3	0
chr1:12444535-12445836	21.9664	0.158731	0.190378	0.833769	0.404411	0.998791	VPS13D	0
chr1:12445869-12447208	37.0656	0.163786	0.221719	0.73871	0.460083	0.998791	VPS13D	0
chr1:12467145-12468179	13.399	-0.0770296	0.195429	-0.394156	0.693466	0.998791	VPS13D	0
chr1:12477089-12478162	16.9747	0.248205	0.275506	0.900907	0.367638	0.998791	VPS13D	0
chr1:12493696-12495013	51.0659	-0.142286	0.141738	-1.00387	0.315442	0.998791	VPS13D	0
chr1:12495379-12496412	54.4731	-0.235297	0.149134	-1.57776	0.11462	0.998791	VPS13D	0
chr1:12498200-12499539	103.153	-0.0550819	0.124056	-0.44401	0.657036	0.998791	VPS13D	0
chr1:12508854-12510715	175.016	-0.0249559	0.101835	-0.245063	0.806408	0.998791	VPS13D	0
chr1:12518275-12519299	10.0189	0.121554	0.260354	0.466879	0.640586	0.998791	VPS13D	0
chr1:12532607-12533808	103.026	0.0764199	0.105293	0.725785	0.46797	0.998791	VPS13D	0
chr1:12535482-12536621	44.9776	-0.124521	0.123475	-1.00847	0.313228	0.998791	VPS13D	0
chr1:12538005-12539376	52.0287	0.133397	0.11264	1.18428	0.236303	0.998791	VPS13D	0
chr1:12540685-12541711	22.897	-0.182312	0.144735	-1.25963	0.207804	0.998791	VPS13D	0
chr1:12570077-12571455	191.422	0.14248	0.121053	1.17701	0.239193	0.998791	VPS13D	0
chr1:1259610-1260888	269.609	-0.124969	0.0838322	-1.49071	0.136039	0.998791	CPTP	0
chr1:12655046-12656276	42.8867	-0.156693	0.119848	-1.30743	0.191066	0.998791	DHRS3	0
chr1:12660939-12661963	24.7636	0.150107	0.144042	1.0421	0.297364	0.998791	DHRS3	0
chr1:12663716-12665462	190.783	-0.0990134	0.0910873	-1.08702	0.27703	0.998791	DHRS3	0
chr1:12677837-12680117	281.972	-0.0467381	0.0820856	-0.569383	0.569096	0.998791	DHRS3	16
chr1:12718543-12719858	18.2296	-0.0505945	0.198375	-0.255044	0.798689	0.998791	AADACL4	0
chr1:1284008-1285512	219.982	-0.186684	0.113921	-1.63871	0.101274	0.998791	DVL1	0
chr1:1289697-1291002	43.4537	-0.280097	0.154256	-1.8158	0.0694018	0.998791	MXRA8	0
chr1:1293945-1295371	62.0464	-0.0984727	0.178634	-0.551254	0.58146	0.998791	MXRA8	0
chr1:1306525-1307825	252.943	0.20256	0.128716	1.57369	0.115558	0.998791	AURKAIP1	1284
chr1:1310022-1311312	388.175	-0.112818	0.0719885	-1.56717	0.117076	0.998791	AURKAIP1	0
chr1:1334171-1335740	508.32	-0.0915555	0.0751409	-1.21845	0.223053	0.998791	CCNL2	0
chr1:1341784-1343579	282.927	-0.0857752	0.0697935	-1.22899	0.219077	0.998791	MRPL20	0
chr1:1370250-1371885	39.8815	-0.0244276	0.118359	-0.206386	0.83649	0.998791	VWA1	0
chr1:1375930-1377157	21.901	0.165107	0.150185	1.09936	0.271611	0.998791	VWA1	0
chr1:13968800-13969998	13.5022	0.196859	0.245735	0.801104	0.423072	0.998791	PDPN	24347
chr1:1397023-1398472	25.0377	0.10355	0.175735	0.58924	0.5557	0.998791	ATAD3C	0
chr1:13993772-13994979	22.3935	0.389044	0.273052	1.4248	0.154215	0.998791	PRDM2	31755
chr1:14026280-14027861	202.721	0.105306	0.0757975	1.38931	0.164738	0.998791	PRDM2	0
chr1:14028768-14029996	126.188	0.490175	0.16843	2.91026	0.00361132	0.998791	PRDM2	0
chr1:14039333-14040770	15.7343	0.238857	0.200264	1.19271	0.232984	0.998791	PRDM2	0
chr1:14051712-14053040	39.2005	0.289458	0.146562	1.97498	0.0482706	0.998791	PRDM2	0
chr1:14056749-14058241	436.869	0.1453	0.115635	1.25654	0.20892	0.998791	PRDM2	0
chr1:14059183-14060211	72.2839	0.0945444	0.12266	0.770785	0.440834	0.998791	PRDM2	0
chr1:1406341-1407930	157.8	-0.0796858	0.107307	-0.742599	0.457724	0.998791	ATAD3B	0
chr1:14066230-14067272	8.45901	0.187988	0.248493	0.756512	0.449342	0.998791	PRDM2	0
chr1:14075316-14076605	413.468	-0.0594868	0.0856419	-0.6946	0.487306	0.998791	PRDM2	0
chr1:14090164-14091661	30.2813	-0.0556616	0.184426	-0.301809	0.762798	0.998791	PRDM2	0
chr1:14123603-14125005	22.0286	-0.0438995	0.21714	-0.202172	0.839783	0.998791	PRDM2	0
chr1:14137347-14138657	22.0973	-0.0332946	0.142097	-0.234309	0.814745	0.998791	PRDM2	0
chr1:143742793-143744602	130.986	0.119597	0.090043	1.32823	0.184104	0.998791	LINC01138	0
chr1:143765416-143766620	73.2619	-0.239784	0.107768	-2.22499	0.0260817	0.998791	PPIAL4G	523
chr1:143768245-143769275	8.47228	-0.431765	0.292455	-1.47634	0.139851	0.998791	PPIAL4G	363
chr1:143912942-143913956	918.555	-0.150812	0.0945105	-1.59572	0.110552	0.998791	FAM72D	0
chr1:1439627-1441268	69.6248	-0.117582	0.104665	-1.12341	0.261265	0.998791	ATAD3A	6254
chr1:144094378-144095398	10.3708	-0.0955351	0.274662	-0.347828	0.727969	0.998791	SRGAP2B	0
chr1:144519307-144521131	53.8738	0.196285	0.132921	1.4767	0.139756	0.998791	NA	NA
chr1:144529299-144530479	31.2046	-0.351393	0.199458	-1.76174	0.0781129	0.998791	NA	NA
chr1:144533221-144534585	50.4737	0.03161	0.135374	0.233502	0.815372	0.998791	NA	NA
chr1:144535319-144536963	22.98	-0.0932228	0.158437	-0.588388	0.556272	0.998791	NA	NA
chr1:144593159-144594629	84.8033	-0.042137	0.149137	-0.282539	0.77753	0.998791	NBPF9	0
chr1:1446802-1447982	275.544	-0.0741626	0.0866762	-0.855629	0.392203	0.998791	ATAD3A	0
chr1:144708412-144709548	9.29587	0.212671	0.295301	0.720185	0.471411	0.998791	NBPF9	0
chr1:144870231-144871710	20.5611	0.224128	0.202926	1.10448	0.269383	0.998791	NBPF9	0
chr1:144887265-144888338	17.9223	-0.0397565	0.242029	-0.164263	0.869524	0.998791	NBPF9	0
chr1:144907622-144909104	34.8998	0.319697	0.200778	1.59229	0.11132	0.998791	NBPF9	0
chr1:144917343-144919123	51.0014	0.263256	0.142213	1.85115	0.0641487	0.998791	NBPF9	0
chr1:144931363-144932770	560.763	-0.0466728	0.0929812	-0.50196	0.615696	0.998791	NBPF9	0
chr1:144935037-144936063	280.934	0.0753463	0.145699	0.517137	0.60506	0.998791	NBPF9	0
chr1:144947833-144949234	23.6115	0.157238	0.180978	0.868828	0.384941	0.998791	NBPF9	0
chr1:144965610-144966781	11.1747	-0.116215	0.30166	-0.385253	0.70005	0.998791	NBPF9	0
chr1:145058220-145059840	87.9849	-0.0682653	0.146238	-0.466811	0.640635	0.998791	NBPF9	0
chr1:145074910-145076332	59.2988	0.0258712	0.146613	0.176459	0.859933	0.998791	NBPF9	0
chr1:145095921-145097601	255.544	0.0467477	0.0598136	0.781557	0.434475	0.998791	NBPF9	0
chr1:145109447-145110888	31.6747	0.159023	0.21402	0.743029	0.457464	0.998791	NBPF9	0
chr1:145119273-145120294	5.48546	-0.3989	0.269874	-1.47809	0.139383	0.998791	NBPF9	0
chr1:145128897-145130564	243.068	-0.145325	0.0954963	-1.52179	0.128062	0.998791	NBPF9	0
chr1:145144144-145145155	8.60298	-0.131539	0.275328	-0.477752	0.632827	0.998791	NBPF9	0
chr1:145152612-145153635	7.74521	0.201528	0.221014	0.91183	0.361858	0.998791	NBPF9	0
chr1:145176104-145178459	19.2513	-0.0670781	0.186553	-0.359566	0.719172	0.998791	NBPF9	0
chr1:145188767-145189839	10.7735	0.0864014	0.241599	0.357624	0.720625	0.998791	NBPF9	0
chr1:145208892-145210044	156.6	0.0826457	0.0788127	1.04863	0.294346	0.998791	NBPF9	0
chr1:145253102-145254586	16.8106	0.0448473	0.178646	0.251041	0.801783	0.998791	NBPF9	0
chr1:145292476-145294166	46.6712	-0.0774065	0.127733	-0.606004	0.544512	0.998791	NBPF10	0
chr1:145381875-145383413	152.043	0.12565	0.082468	1.52362	0.127603	0.998791	NBPF10	0
chr1:145421108-145422642	22.0856	-0.0831397	0.140312	-0.592532	0.553494	0.998791	NBPF10	0
chr1:145426852-145428211	170.548	-0.216926	0.101686	-2.13329	0.0329012	0.998791	NBPF10	0
chr1:145434697-145435738	135.028	-0.138084	0.119369	-1.15678	0.247362	0.998791	NBPF10	0
chr1:145437216-145438565	536.65	-0.220881	0.102274	-2.15971	0.0307953	0.998791	NBPF10	0
chr1:145442514-145444324	209.749	-0.312845	0.148665	-2.10437	0.0353464	0.998791	NBPF10	0
chr1:145445543-145446574	67.6097	-0.131487	0.136575	-0.96275	0.335673	0.998791	NBPF10	0
chr1:145449906-145450932	36.5079	-0.161006	0.152499	-1.05578	0.291067	0.998791	NBPF10	0
chr1:145454600-145456234	477.902	0.0132257	0.0900255	0.146911	0.883202	0.998791	NBPF10	0
chr1:145456871-145457914	77.6304	-0.0641798	0.0941589	-0.681611	0.495485	0.998791	NBPF10	0
chr1:145469698-145471090	270.481	-0.0184461	0.074635	-0.24715	0.804792	0.998791	ANKRD34A	0
chr1:145476663-145478086	590.203	-0.012859	0.0836257	-0.153769	0.877792	0.998791	LIX1L	0
chr1:145507043-145508419	516.882	-0.0589919	0.0644732	-0.914982	0.360201	0.998791	NBPF10	0
chr1:145524222-145525375	17.2549	0.0324953	0.166451	0.195225	0.845217	0.998791	ITGA10	0
chr1:145542584-145543601	15.5527	-0.0990071	0.177821	-0.556781	0.577677	0.998791	ITGA10	0
chr1:145548426-145549667	222.655	0.0137257	0.0712113	0.192746	0.847158	0.998791	ANKRD35	0
chr1:145561832-145563549	57.7197	0.0918911	0.0934187	0.983648	0.325289	0.998791	ANKRD35	0
chr1:145575017-145576678	319.042	0.0143569	0.103326	0.138948	0.889491	0.998791	NBPF10	0
chr1:145588575-145590079	159.961	-0.0275912	0.0832347	-0.331487	0.740277	0.998791	NBPF10	0
chr1:145610059-145611552	232.235	-0.0593435	0.082319	-0.720897	0.470973	0.998791	NBPF10	0
chr1:145713231-145714750	58.6137	-0.0707851	0.118587	-0.596904	0.550571	0.998791	CD160	0
chr1:145715124-145716361	34.1952	-0.325703	0.212535	-1.53247	0.125407	0.998791	CD160	0
chr1:145717562-145718730	38.0123	-0.277924	0.256947	-1.08164	0.279414	0.998791	NBPF10	0
chr1:145743708-145746031	144.938	-0.0726357	0.129006	-0.56304	0.573408	0.998791	NBPF10	0
chr1:145826576-145827616	163.123	-0.0314326	0.110257	-0.285085	0.775579	0.998791	GPR89A	0
chr1:146008728-146010331	67.0521	-0.115682	0.156689	-0.738288	0.46034	0.998791	NBPF10	0
chr1:146372371-146373399	8.00535	0.207482	0.318979	0.650457	0.515397	0.998791	NBPF10	0
chr1:146555643-146557240	107.289	0.175115	0.142555	1.2284	0.219296	0.998791	NBPF13P	13825
chr1:14658845-14660151	15.1477	0.138884	0.281188	0.493918	0.621364	0.998791	NA	NA
chr1:146696049-146697824	75.0728	0.0801873	0.0797434	1.00557	0.314624	0.998791	FMO5	0
chr1:146966087-146967725	45.2627	-0.184659	0.112771	-1.63746	0.101534	0.998791	LINC00624	0
chr1:146986843-146988331	16.648	0.0902813	0.193146	0.467424	0.640196	0.998791	LINC00624	0
chr1:146999548-147000725	23.4594	0.223512	0.209332	1.06774	0.285639	0.998791	LINC00624	9848
chr1:147012601-147014102	184.021	-0.140692	0.11568	-1.21621	0.223904	0.998791	BCL9	0
chr1:147016513-147017535	370.352	-0.148204	0.101428	-1.46118	0.143967	0.998791	BCL9	0
chr1:147051284-147052659	22.8084	-0.0657309	0.12732	-0.516267	0.605668	0.998791	BCL9	0
chr1:147070466-147072227	582.501	-0.0321841	0.126998	-0.253422	0.799942	0.998791	BCL9	0
chr1:147089464-147090691	21.0894	-0.0436326	0.206372	-0.211427	0.832554	0.998791	BCL9	0
chr1:147098934-147099994	15.8329	0.158794	0.168008	0.945159	0.344578	0.998791	BCL9	918
chr1:147100677-147102131	37.615	-0.155177	0.153359	-1.01186	0.311607	0.998791	BCL9	2661
chr1:147111772-147114493	64.3938	0.151949	0.108995	1.3941	0.163289	0.998791	ACP6	4674
chr1:147119597-147121129	88.9865	-0.027005	0.151154	-0.178659	0.858205	0.998791	ACP6	0
chr1:147160035-147161402	32.5841	0.23105	0.187363	1.23317	0.217512	0.998791	ACP6	17400
chr1:147171740-147172895	37.9261	-0.0790913	0.129602	-0.610265	0.541687	0.998791	ACP6	29105
chr1:147188793-147190212	23.2535	-0.0790656	0.258865	-0.305431	0.760038	0.998791	GJA5	38119
chr1:147233970-147235492	31.4345	-0.0511591	0.152521	-0.335424	0.737305	0.998791	GJA5	0
chr1:147399948-147401360	172.585	-0.0232178	0.131012	-0.17722	0.859336	0.998791	GPR89B	0
chr1:147726802-147727836	10.9628	0.163054	0.19825	0.822466	0.410812	0.998791	NBPF8	0
chr1:147734805-147736671	163.311	0.178828	0.122592	1.45873	0.14464	0.998791	NBPF8	0
chr1:147752304-147753470	55.7592	0.159545	0.124845	1.27794	0.201269	0.998791	NBPF8	0
chr1:147774936-147776285	22.651	0.137587	0.159827	0.860848	0.389322	0.998791	NBPF8	0
chr1:147789935-147791539	91.7608	0.0427644	0.0829419	0.515594	0.606138	0.998791	NBPF8	0
chr1:147806098-147807616	244.698	0.145005	0.113473	1.27789	0.20129	0.998791	MIR5087	0
chr1:147817424-147818486	16.5931	0.180856	0.157694	1.14688	0.251432	0.998791	NBPF8	0
chr1:147825240-147826578	18.5025	-0.0258853	0.175783	-0.147257	0.882929	0.998791	NBPF8	0
chr1:147930685-147932161	16.283	-0.278147	0.259921	-1.07012	0.284565	0.998791	NBPF8	0
chr1:147952891-147953912	20.8628	-0.203264	0.519165	-0.391521	0.695413	0.998791	NBPF8	0
chr1:147993475-147994723	215.135	-0.179555	0.366095	-0.49046	0.623809	0.998791	NBPF8	0
chr1:147999843-148001248	154.736	-0.25275	0.219877	-1.14951	0.250348	0.998791	NBPF8	0
chr1:148175869-148177241	17.2	0.155095	0.204415	0.758726	0.448017	0.998791	NBPF14	0
chr1:148192522-148194302	42.7213	0.122816	0.150637	0.815312	0.414894	0.998791	NBPF14	0
chr1:148232739-148233905	21.224	-0.428375	0.247378	-1.73166	0.0833347	0.998791	NBPF14	0
chr1:148240808-148242035	236.624	0.207459	0.133786	1.55068	0.120979	0.998791	NBPF14	0
chr1:148247363-148248619	48.5581	0.165367	0.155133	1.06597	0.286437	0.998791	NBPF14	0
chr1:148555747-148557048	124.103	0.0450228	0.109172	0.412404	0.680044	0.998791	NBPF15	1139
chr1:148598131-148599364	53.5363	0.123648	0.114554	1.07939	0.280414	0.998791	NBPF15	1863
chr1:148604112-148605656	85.7345	0.0919708	0.116496	0.789479	0.429832	0.998791	NBPF15	7844
chr1:148927556-148929240	41.9278	0.107101	0.169221	0.632906	0.526795	0.998791	NA	NA
chr1:149203565-149205591	49.0451	0.109328	0.135154	0.808914	0.418564	0.998791	NA	NA
chr1:149206166-149207217	9.45962	-0.201644	0.25667	-0.785614	0.432094	0.998791	NA	NA
chr1:149272285-149273764	16.5765	-0.0770972	0.149767	-0.514783	0.606705	0.998791	NA	NA
chr1:149281073-149282380	9.62663	-0.232506	0.288672	-0.805433	0.42057	0.998791	NA	NA
chr1:149297742-149299161	12.6282	0.127208	0.18647	0.682187	0.495121	0.998791	NA	NA
chr1:149378972-149380218	37.3739	-0.0698892	0.263198	-0.265539	0.790594	0.998791	FCGR1CP	674
chr1:149604840-149606357	21.078	0.729471	0.560048	1.30252	0.19274	0.998791	LINC00623	0
chr1:149657623-149659120	66.5818	-0.0737107	0.0959457	-0.768254	0.442336	0.998791	LINC00869	0
chr1:149711454-149712672	9.49535	0.508769	0.244795	2.07835	0.0376769	0.998791	LINC00869	38720
chr1:149763886-149765118	108.777	0.118618	0.116698	1.01645	0.309416	0.998791	FCGR1A	0
chr1:149783360-149785773	360.209	-0.0199802	0.06899	-0.28961	0.772115	0.998791	HIST2H2BF	0
chr1:149814532-149816110	57.7508	-0.195337	0.106003	-1.84276	0.065364	0.998791	HIST2H3C	1766
chr1:149820946-149822709	84.2453	-0.32476	0.141518	-2.29483	0.021743	0.998791	HIST2H2AA4	0
chr1:149850365-149851829	60.9912	-0.170645	0.19223	-0.887714	0.374695	0.998791	HIST2H2BE	4180
chr1:149857836-149859672	1195.58	-0.197513	0.0956781	-2.06434	0.0389852	0.998791	HIST2H2AB	0
chr1:149870613-149872001	241.244	-0.105627	0.0825537	-1.2795	0.200722	0.998791	BOLA1	0
chr1:149899265-149900489	383.519	-0.0404935	0.0927697	-0.436495	0.662478	0.998791	SF3B4	0
chr1:149910611-149911672	15.4331	-0.329846	0.175283	-1.88179	0.0598641	0.998791	OTUD7B	559
chr1:149933435-149934678	20.6542	-0.0638556	0.140993	-0.452901	0.65062	0.998791	OTUD7B	0
chr1:149969186-149970279	15.0934	0.304384	0.255988	1.18905	0.234418	0.998791	OTUD7B	0
chr1:149981746-149983267	84.3617	-0.0343572	0.0939239	-0.365799	0.714515	0.998791	OTUD7B	0
chr1:150022101-150023441	13.883	0.0369654	0.187241	0.197422	0.843497	0.998791	VPS45	15900
chr1:150038841-150040093	154.4	0.035007	0.0986767	0.354764	0.722766	0.998791	VPS45	0
chr1:150044727-150045762	18.3855	0.0390092	0.188211	0.207263	0.835805	0.998791	VPS45	0
chr1:150047846-150048868	10.026	-0.0323298	0.199796	-0.161814	0.871452	0.998791	VPS45	0
chr1:150061771-150062951	13.4495	0.374345	0.263036	1.42317	0.154687	0.998791	VPS45	0
chr1:150064100-150065184	10.1383	-0.144729	0.283509	-0.51049	0.609708	0.998791	VPS45	0
chr1:150074782-150075802	12.0805	0.285776	0.244738	1.16768	0.242936	0.998791	VPS45	0
chr1:150078155-150079204	44.3548	0.255088	0.16656	1.53151	0.125644	0.998791	VPS45	0
chr1:150121374-150124278	321.171	-0.0336305	0.0841661	-0.399573	0.689471	0.998791	PLEKHO1	0
chr1:150131827-150133326	50.2922	0.277227	0.19547	1.41826	0.156115	0.998791	PLEKHO1	1
chr1:150140779-150141891	14.1915	0.111706	0.162889	0.685779	0.492853	0.998791	PLEKHO1	8953
chr1:150159010-150160208	57.2561	0.114294	0.126838	0.901104	0.367533	0.998791	PLEKHO1	27184
chr1:150185500-150186798	207.688	-0.0345674	0.0688108	-0.502355	0.615418	0.998791	ANP32E	3918
chr1:150193547-150194577	13.3457	0.144668	0.207549	0.69703	0.485784	0.998791	ANP32E	0
chr1:150206518-150209220	819.332	-0.0378043	0.075944	-0.497792	0.618631	0.998791	ANP32E	0
chr1:150227673-150228954	53.2198	0.092592	0.0893348	1.03646	0.299988	0.998791	CA14	1263
chr1:150240438-150241958	234.675	-0.0183132	0.0804289	-0.227695	0.819883	0.998791	APH1A	0
chr1:150253631-150255312	236.232	-0.0648763	0.087699	-0.739761	0.459445	0.998791	CIART	0
chr1:150265584-150267113	171.819	0.186891	0.0936919	1.99474	0.0460707	0.998791	MRPS21	0
chr1:150293152-150295020	206.61	-0.123086	0.0666159	-1.84769	0.0646468	0.998791	PRPF3	0
chr1:150335838-150337336	574.977	-0.0890252	0.0874641	-1.01785	0.30875	0.998791	RPRD2	0
chr1:150401968-150402999	8.50612	-0.0355277	0.235217	-0.151042	0.879942	0.998791	RPRD2	0
chr1:150436136-150437746	23.7604	0.265208	0.157764	1.68105	0.0927533	0.998791	RPRD2	0
chr1:150459316-150460645	303.196	-0.103442	0.0576316	-1.79487	0.0726738	0.998791	TARS2	0
chr1:150487417-150488987	195.387	-0.109893	0.0790642	-1.38992	0.164552	0.998791	FALEC	0
chr1:150504687-150505713	13.7474	0.193309	0.162276	1.19123	0.233561	0.998791	FALEC	14178
chr1:150520817-150522258	62.181	0.0697354	0.0888061	0.785254	0.432304	0.998791	ADAMTSL4	0
chr1:150533525-150535512	503.72	0.0209111	0.114387	0.18281	0.854947	0.998791	ADAMTSL4	112
chr1:150539588-150541077	283.518	-0.0466443	0.0831168	-0.561189	0.574669	0.998791	MCL1	5949
chr1:150549966-150553138	376.62	0.0407944	0.0609676	0.669116	0.503422	0.998791	MCL1	0
chr1:150583593-150584915	267.716	0.192518	0.100712	1.91157	0.0559318	0.998791	ENSA	9683
chr1:150585717-150586754	30.499	0.102641	0.157321	0.652433	0.514122	0.998791	ENSA	7844
chr1:150593375-150595005	27.4914	0.32522	0.150697	2.15811	0.0309191	0.998791	ENSA	0
chr1:150601432-150602446	1057.11	-0.0319389	0.084018	-0.380144	0.703839	0.998791	ENSA	0
chr1:150655868-150657107	14.2655	0.186219	0.187285	0.994309	0.320073	0.998791	GOLPH3L	0
chr1:150669022-150670519	368.65	-0.0563048	0.0860105	-0.654628	0.512708	0.998791	GOLPH3L	0
chr1:150690381-150691530	15.9761	0.149524	0.282891	0.528557	0.597113	0.998791	HORMAD1	0
chr1:150736749-150738391	70.1023	0.222054	0.105557	2.10363	0.0354109	0.998791	CTSS	0
chr1:150743062-150744385	63.2	-0.107555	0.169644	-0.634004	0.526078	0.998791	CTSS	4628
chr1:150813835-150815322	39.2769	0.222271	0.264093	0.841639	0.39999	0.998791	ARNT	0
chr1:150848214-150849929	427.502	-0.0679886	0.0736939	-0.922582	0.356225	0.998791	ARNT	0
chr1:150894603-150895621	38.2008	-0.0266821	0.11811	-0.225908	0.821273	0.998791	SETDB1	3193
chr1:150898184-150899427	235.687	-0.0447198	0.0759688	-0.58866	0.55609	0.998791	SETDB1	0
chr1:150945964-150947566	264.627	-0.020227	0.0865375	-0.233737	0.81519	0.998791	CERS2	0
chr1:1509487-1510826	332.533	-0.1262	0.0683842	-1.84546	0.0649711	0.998791	SSU72	0
chr1:150949451-150950476	56.2153	-0.0855506	0.105742	-0.809052	0.418485	0.998791	CERS2	1971
chr1:150951381-150952623	93.282	0.0906492	0.100033	0.90619	0.364835	0.998791	ANXA9	1875
chr1:150968082-150969100	13.3134	0.0318739	0.186899	0.17054	0.864585	0.998791	ANXA9	0
chr1:150975311-150976355	19.5006	0.435327	0.204464	2.12912	0.0332446	0.998791	MINDY1	0
chr1:150980252-150981760	204.135	0.102597	0.0860605	1.19215	0.233203	0.998791	MINDY1	0
chr1:150996388-150997735	57.389	-0.0505067	0.0861905	-0.585989	0.557883	0.998791	PRUNE1	0
chr1:151020086-151021585	179.139	-0.0599183	0.0693214	-0.864355	0.387393	0.998791	C1orf56	0
chr1:151028330-151029367	126.703	-0.16666	0.0989953	-1.68351	0.0922756	0.998791	CDC42SE1	0
chr1:151029646-151030807	142.743	-0.0139768	0.0888296	-0.157344	0.874974	0.998791	CDC42SE1	0
chr1:151031222-151032652	335.23	-0.0631853	0.0792209	-0.797583	0.425113	0.998791	CDC42SE1	0
chr1:151096946-151098150	9.74602	-0.431919	0.274779	-1.57188	0.115979	0.998791	GABPB2	5938
chr1:151103376-151104748	113.835	-0.19836	0.179031	-1.10797	0.267876	0.998791	SEMA6C	0
chr1:151118238-151119879	199.62	-0.0410596	0.0854167	-0.480697	0.630732	0.998791	SEMA6C	0
chr1:151128576-151129963	238.189	-0.0327658	0.0799334	-0.409914	0.681869	0.998791	TNFAIP8L2	0
chr1:151137512-151139407	260.316	-0.0218162	0.0665126	-0.328002	0.742911	0.998791	LYSMD1	0
chr1:151147902-151149143	12.7159	-0.0706793	0.194506	-0.36338	0.716321	0.998791	TMOD4	0
chr1:151161926-151163378	199.876	0.0982439	0.0699793	1.4039	0.160349	0.998791	VPS72	0
chr1:151170429-151171988	257.541	-0.126608	0.0725197	-1.74585	0.0808377	0.998791	PIP5K1A	0
chr1:151223846-151224880	46.3508	-0.0480458	0.137875	-0.348473	0.727485	0.998791	PIP5K1A	1838
chr1:151226517-151228155	236.392	-0.0659203	0.0744481	-0.885453	0.375912	0.998791	PSMD4	0
chr1:151253683-151255118	1126.92	-0.0722503	0.0908698	-0.795097	0.426557	0.998791	ZNF687	0
chr1:151264609-151265881	27.5864	-0.084014	0.170407	-0.49302	0.621999	0.998791	PI4KB	0
chr1:151273012-151274467	23.2398	-0.0569263	0.147974	-0.384704	0.700457	0.998791	PI4KB	0
chr1:151283688-151285104	27.3667	-0.0721121	0.166747	-0.432464	0.665404	0.998791	PI4KB	0
chr1:151299395-151300563	279.709	-0.0156759	0.0682087	-0.229823	0.81823	0.998791	PI4KB	0
chr1:151312596-151314025	46.0876	0.206444	0.100477	2.05464	0.0399136	0.998791	RFX5	0
chr1:151319125-151320326	547.268	0.0345581	0.0868309	0.397993	0.690635	0.998791	RFX5	0
chr1:151409001-151410669	25.9471	-0.065818	0.186333	-0.353227	0.723918	0.998791	POGZ	0
chr1:151415588-151417037	49.0005	0.12091	0.0976229	1.23854	0.215517	0.998791	POGZ	0
chr1:151430718-151431914	212.878	0.0612243	0.135218	0.452781	0.650707	0.998791	POGZ	0
chr1:151482961-151484599	204.608	-0.065111	0.0913161	-0.713029	0.475828	0.998791	CGN	0
chr1:151506704-151507853	24.9245	-0.0351727	0.128606	-0.273492	0.784475	0.998791	CGN	0
chr1:151511973-151513545	238.563	0.0363013	0.062554	0.580318	0.5617	0.998791	TUFT1	0
chr1:151540825-151541935	35.0285	0.0827045	0.222411	0.371855	0.710001	0.998791	TUFT1	0
chr1:151566010-151567326	57.1251	0.122859	0.128253	0.95794	0.338093	0.998791	TUFT1	9950
chr1:151584035-151585315	364.012	-0.070528	0.0927725	-0.760225	0.44712	0.998791	SNX27	0
chr1:151692890-151694497	61.3515	0.0449535	0.110485	0.406874	0.6841	0.998791	RIIAD1	0
chr1:151707202-151708239	13.8102	0.196274	0.175911	1.11576	0.264525	0.998791	RIIAD1	5119
chr1:151735254-151736736	172.435	0.075627	0.0748594	1.01025	0.312373	0.998791	MRPL9	0
chr1:151762304-151763873	729.627	-0.0635326	0.0826223	-0.768952	0.441922	0.998791	TDRKH	0
chr1:151772534-151773594	12.9075	-0.354414	0.188456	-1.88062	0.0600239	0.998791	LINGO4	0
chr1:151787877-151789147	86.984	-0.0607634	0.153737	-0.395244	0.692663	0.998791	RORC	0
chr1:151793066-151794186	16.5752	-0.108821	0.192769	-0.564517	0.572402	0.998791	RORC	0
chr1:151802349-151804086	64.057	-0.0461936	0.158128	-0.292128	0.770189	0.998791	RORC	0
chr1:151809681-151811610	130.734	-0.0899649	0.097075	-0.926756	0.354053	0.998791	C2CD4D	0
chr1:151811858-151813067	97.4406	0.152089	0.0906489	1.67779	0.0933889	0.998791	C2CD4D	0
chr1:151818588-151819608	18.2503	0.0689589	0.266623	0.258638	0.795914	0.998791	THEM5	0
chr1:151861126-151862164	12.832	-0.0386352	0.213777	-0.180727	0.856582	0.998791	THEM4	0
chr1:151863637-151865031	17.2167	-0.164683	0.176817	-0.931375	0.351659	0.998791	THEM4	0
chr1:151870347-151871874	119.441	-0.0785654	0.149305	-0.526208	0.598744	0.998791	THEM4	0
chr1:151877153-151878335	131.176	-0.0469773	0.157377	-0.298501	0.76532	0.998791	THEM4	0
chr1:151881641-151882676	248.935	-0.0673644	0.0877464	-0.767718	0.442655	0.998791	THEM4	0
chr1:151892269-151893326	10.1131	0.342358	0.222822	1.53646	0.124425	0.998791	THEM4	9907
chr1:151893536-151894693	17.2038	0.272926	0.243552	1.12061	0.262455	0.998791	THEM4	11174
chr1:151897245-151898360	13.2312	0.471536	0.196823	2.39574	0.0165869	0.998791	THEM4	14883
chr1:151906152-151907280	22.3191	0.0345908	0.149459	0.23144	0.816973	0.998791	THEM4	23790
chr1:151945009-151946102	20.4192	-0.159695	0.259546	-0.615286	0.538366	0.998791	S100A10	9283
chr1:151955785-151957562	76.6997	-0.159923	0.115623	-1.38314	0.166622	0.998791	S100A10	0
chr1:151965575-151966899	345.988	-0.0402356	0.106462	-0.377935	0.705479	0.998791	S100A10	0
chr1:151973880-151974934	22.8634	-0.0382097	0.145433	-0.262731	0.792758	0.998791	S100A10	7165
chr1:151985787-151986819	11.5561	-0.0334798	0.207213	-0.161572	0.871643	0.998791	S100A11	18162
chr1:152006922-152009999	270.128	0.142537	0.0691008	2.06274	0.039137	0.998791	S100A11	0
chr1:152020235-152021414	403.955	-0.0172019	0.0870144	-0.19769	0.843288	0.998791	S100A11	10723
chr1:152157699-152158735	21.4284	0.246086	0.134879	1.8245	0.0680764	0.998791	HRNR	25816
chr1:152160750-152162440	74.39	0.0586928	0.118585	0.494943	0.62064	0.998791	HRNR	22111
chr1:152318935-152320328	15.492	-0.0604924	0.177763	-0.340298	0.733632	0.998791	FLG2	884
chr1:152412654-152414431	47.9217	0.0852135	0.105564	0.807221	0.419539	0.998791	CRNN	25903
chr1:152430508-152431562	45.1014	0.015118	0.107565	0.140548	0.888227	0.998791	CRNN	43757
chr1:152432011-152433315	61.8486	0.115389	0.118702	0.972088	0.331007	0.998791	CRNN	45260
chr1:152452186-152453592	23.6906	-0.0768721	0.213744	-0.359645	0.719113	0.998791	LCE5A	29727
chr1:15250063-15251633	32.7908	-0.115878	0.142247	-0.814628	0.415285	0.998791	KAZN	0
chr1:152885084-152886456	17.2459	-0.415227	0.252554	-1.64411	0.100154	0.998791	IVL	721
chr1:15294877-15296667	71.6041	-0.125125	0.158695	-0.788459	0.430428	0.998791	KAZN	0
chr1:153250011-153251040	11.5732	0.0724285	0.214551	0.337582	0.735678	0.998791	LOR	15410
chr1:153311942-153313045	18.7321	0.0361498	0.22812	0.158468	0.874088	0.998791	PGLYRP4	0
chr1:153324600-153325631	14.7588	-0.0916833	0.183992	-0.4983	0.618273	0.998791	PGLYRP4	3577
chr1:153376857-153377884	9.94944	-0.197814	0.20471	-0.966315	0.333887	0.998791	S100A7A	11115
chr1:153379424-153380503	24.8972	0.103903	0.16374	0.634564	0.525713	0.998791	S100A7A	8496
chr1:153437883-153438918	11.0611	0.088735	0.198217	0.447665	0.654395	0.998791	S100A7	4745
chr1:1534386-1536238	68.4615	-0.139953	0.0941152	-1.48704	0.137004	0.998791	FNDC10	0
chr1:153481890-153482926	16.5363	-0.07546	0.16807	-0.448978	0.653447	0.998791	S100A6	24149
chr1:153483057-153484345	23.7867	-0.0218057	0.141218	-0.154412	0.877285	0.998791	S100A6	22730
chr1:153507684-153508945	470.052	-0.119867	0.109963	-1.09006	0.275686	0.998791	S100A6	0
chr1:153517510-153518558	332.545	-0.104771	0.104022	-1.0072	0.31384	0.998791	S100A4	0
chr1:153538065-153539464	63.2857	0.0446148	0.160865	0.277343	0.781516	0.998791	S100A2	0
chr1:153540692-153541741	23.3367	0.130676	0.149931	0.871575	0.38344	0.998791	S100A2	2385
chr1:153544648-153545674	17.9947	-0.0394827	0.181897	-0.21706	0.828161	0.998791	S100A2	6341
chr1:153570743-153572480	50.1354	0.29604	0.201634	1.4682	0.142049	0.998791	S100A16	6886
chr1:153589531-153590780	22.9318	0.0854439	0.299861	0.284945	0.775686	0.998791	S100A13	495
chr1:153605953-153607617	416.458	-0.0217952	0.0782721	-0.278454	0.780664	0.998791	CHTOP	0
chr1:153630618-153631883	226.755	-0.0146592	0.0568713	-0.257762	0.796591	0.998791	SNAPIN	0
chr1:153643025-153644681	700.544	-0.087181	0.0732812	-1.18968	0.234173	0.998791	ILF2	0
chr1:15364314-15365367	11.0641	0.179642	0.236362	0.760028	0.447238	0.998791	KAZN	0
chr1:153650873-153652364	65.7032	0.0198744	0.0881578	0.225442	0.821636	0.998791	NPR1	0
chr1:153662670-153664120	16.0902	-0.191329	0.225691	-0.847748	0.396579	0.998791	NPR1	0
chr1:153699731-153701169	615.172	-0.0999777	0.0866124	-1.15431	0.248373	0.998791	INTS3	0
chr1:153721145-153722596	61.8784	0.0784282	0.0927104	0.845948	0.397582	0.998791	INTS3	0
chr1:153747369-153748851	274.73	-0.211739	0.0873818	-2.42315	0.0153866	0.998791	SLC27A3	0
chr1:153755474-153756752	254.833	-0.0697063	0.0735347	-0.947937	0.343162	0.998791	SLC27A3	2840
chr1:153761717-153762754	20.2636	-0.0468281	0.188533	-0.248381	0.803839	0.998791	SLC27A3	9083
chr1:153762944-153764359	52.2574	0.067146	0.146985	0.456821	0.6478	0.998791	SLC27A3	10310
chr1:153767942-153770388	104.511	-0.114184	0.0884644	-1.29073	0.196796	0.998791	GATAD2B	6814
chr1:153793334-153794502	16.818	-0.0342342	0.161684	-0.211736	0.832313	0.998791	GATAD2B	0
chr1:153821560-153822795	20.2127	-0.0323987	0.16143	-0.200699	0.840934	0.998791	GATAD2B	0
chr1:153860376-153861684	12.742	0.0650137	0.195777	0.33208	0.739829	0.998791	GATAD2B	0
chr1:153892550-153893576	52.8815	-0.107498	0.10349	-1.03873	0.298928	0.998791	GATAD2B	0
chr1:153894595-153896065	742.654	-0.0384004	0.094887	-0.404696	0.685701	0.998791	GATAD2B	0
chr1:153917603-153919137	501.8	-0.0490524	0.104861	-0.467785	0.639939	0.998791	DENND4B	0
chr1:15392119-15393392	61.692	-0.549673	0.237125	-2.31807	0.0204455	0.998791	KAZN	0
chr1:153930230-153931448	573.985	-0.109935	0.0871241	-1.26182	0.207014	0.998791	CRTC2	0
chr1:153935491-153936723	121.472	0.126916	0.0760389	1.6691	0.0950982	0.998791	SLC39A1	0
chr1:153939240-153940750	348.928	-0.0759663	0.0854112	-0.889418	0.373778	0.998791	CREB3L4	0
chr1:153949466-153950884	188.996	-0.0461619	0.0822463	-0.561264	0.574618	0.998791	JTB	0
chr1:153958916-153960035	87.338	-0.0199317	0.0828182	-0.240668	0.809812	0.998791	RAB13	62
chr1:153962650-153963975	301.356	-0.102361	0.0657237	-1.55745	0.119364	0.998791	RPS27	0
chr1:15406481-15407836	26.202	-0.543358	0.272065	-1.99716	0.0458081	0.998791	KAZN	0
chr1:154087130-154088340	25.2561	0.0242346	0.156886	0.154473	0.877236	0.998791	NUP210L	0
chr1:154129868-154131215	345.522	-0.0838577	0.0978036	-0.857409	0.391219	0.998791	NUP210L	2275
chr1:154154561-154156184	392.994	-0.0230741	0.0857661	-0.269035	0.787903	0.998791	TPM3	0
chr1:154170833-154172275	23.0764	-0.0995484	0.13387	-0.74362	0.457106	0.998791	C1orf189	0
chr1:154178350-154179397	9.55121	-0.178824	0.227592	-0.785723	0.43203	0.998791	C1orf189	0
chr1:154192540-154194091	642.563	-0.0924976	0.0835605	-1.10695	0.268314	0.998791	C1orf43	0
chr1:154237434-154239052	86.2964	0.237278	0.214347	1.10698	0.268303	0.998791	UBAP2L	0
chr1:154244370-154245725	359.891	0.0234143	0.0841186	0.278349	0.780744	0.998791	HAX1	0
chr1:15426290-15427830	18.951	0.0813126	0.153167	0.530877	0.595504	0.998791	KAZN	0
chr1:154300383-154301687	188.653	-0.10196	0.109012	-0.935316	0.349625	0.998791	ATP8B2	0
chr1:154307140-154308382	113.084	-0.0332948	0.0778077	-0.427912	0.668715	0.998791	ATP8B2	0
chr1:154309456-154310689	57.4048	-0.198419	0.141032	-1.40691	0.159455	0.998791	ATP8B2	0
chr1:154315021-154316549	238.364	-0.217347	0.108262	-2.0076	0.0446859	0.998791	ATP8B2	0
chr1:154317270-154318391	44.5259	-0.0213661	0.120286	-0.177627	0.859016	0.998791	ATP8B2	0
chr1:154325006-154326279	63.6462	0.0555057	0.112131	0.495009	0.620594	0.998791	ATP8B2	1225
chr1:154357678-154359927	130.282	0.322839	0.104588	3.08676	0.00202348	0.998791	IL6R	17741
chr1:154375521-154378689	317.242	0.111772	0.0944594	1.18328	0.236696	0.998791	IL6R	0
chr1:154379727-154380953	68.7321	0.284811	0.155963	1.82615	0.0678275	0.998791	IL6R	0
chr1:154391687-154393033	36.515	0.200639	0.170206	1.1788	0.238478	0.998791	IL6R	0
chr1:154403612-154405280	44.3	-0.0600891	0.232346	-0.258618	0.79593	0.998791	IL6R	0
chr1:154411712-154412748	22.0792	0.0788723	0.198252	0.397838	0.690749	0.998791	IL6R	0
chr1:154413517-154414673	27.7741	0.410417	0.231791	1.77064	0.0766213	0.998791	IL6R	0
chr1:154417199-154418554	19.8392	-0.176509	0.175397	-1.00634	0.314253	0.998791	IL6R	0
chr1:154436999-154438078	27.621	0.572281	0.209468	2.73207	0.00629382	0.998791	IL6R	0
chr1:154451789-154453293	26.2052	-0.0283453	0.11849	-0.239221	0.810934	0.998791	SHE	0
chr1:154465152-154466669	25.6605	-0.19598	0.143041	-1.37009	0.170658	0.998791	SHE	0
chr1:154469095-154470243	14.0701	0.210069	0.223777	0.938746	0.347861	0.998791	SHE	0
chr1:154474180-154475359	32.695	-0.0600926	0.131263	-0.457802	0.647095	0.998791	SHE	0
chr1:154518564-154519595	15.3333	-0.125539	0.174908	-0.717742	0.472917	0.998791	TDRD10	0
chr1:154530649-154532408	575.029	-0.0730606	0.0767747	-0.951623	0.341288	0.998791	UBE2Q1	0
chr1:154539698-154541145	34.0561	-0.120598	0.124683	-0.967242	0.333423	0.998791	CHRNB2	0
chr1:15454681-15456041	18.862	-0.0464747	0.188104	-0.247069	0.804855	0.998791	TMEM51-AS1	0
chr1:154599396-154600914	150.061	0.0205406	0.0738201	0.278251	0.780819	0.998791	ADAR	0
chr1:154641825-154643274	35.5351	-0.02705	0.13355	-0.202546	0.83949	0.998791	KCNN3	26667
chr1:154687761-154689106	42.0771	-0.199237	0.212238	-0.938741	0.347864	0.998791	KCNN3	0
chr1:154717322-154718387	13.106	-0.183054	0.329755	-0.555122	0.578811	0.998791	KCNN3	0
chr1:154719963-154721317	49.2077	-0.0547116	0.139425	-0.392408	0.694757	0.998791	KCNN3	0
chr1:154731329-154732521	19.4211	-0.0515776	0.201269	-0.256262	0.797749	0.998791	KCNN3	0
chr1:154732531-154733576	51.6513	-0.0854994	0.12752	-0.670479	0.502553	0.998791	KCNN3	0
chr1:154756802-154758375	94.6422	0.23252	0.177167	1.31243	0.189374	0.998791	KCNN3	0
chr1:154763543-154764706	244.413	-0.0773704	0.15426	-0.501559	0.615978	0.998791	KCNN3	0
chr1:154791768-154793391	35.873	0.0596954	0.358227	0.166641	0.867652	0.998791	KCNN3	0
chr1:154841957-154843540	70.7149	-0.206207	0.107592	-1.91657	0.0552927	0.998791	KCNN3	0
chr1:154850254-154851667	26.5338	0.129394	0.120459	1.07418	0.282744	0.998791	KCNN3	7499
chr1:154897905-154899138	12.5312	-0.182157	0.229239	-0.794616	0.426837	0.998791	PMVK	0
chr1:154908952-154910265	606.252	-0.0522101	0.0865175	-0.603463	0.546201	0.998791	PMVK	0
chr1:154914624-154915665	66.9622	0.165944	0.123834	1.34005	0.180228	0.998791	PBXIP1	893
chr1:154924110-154925131	68.5452	0.184129	0.1496	1.23081	0.218395	0.998791	PBXIP1	0
chr1:154927727-154928888	516.713	0.0201277	0.101875	0.197572	0.84338	0.998791	PBXIP1	0
chr1:154933624-154934989	245.764	-0.0260784	0.0770735	-0.338357	0.735094	0.998791	PYGO2	0
chr1:154946473-154948208	869.407	-0.118657	0.0776183	-1.52873	0.126332	0.998791	CKS1B	0
chr1:154955185-154956606	385.932	-0.0408625	0.05535	-0.738256	0.460359	0.998791	FLAD1	0
chr1:154973352-154974986	379.9	-0.0203552	0.110597	-0.184048	0.853975	0.998791	ZBTB7B	119
chr1:154978828-154980134	53.8679	-0.014413	0.098873	-0.145773	0.884101	0.998791	ZBTB7B	0
chr1:1550043-1551708	665.183	-0.180322	0.075788	-2.37929	0.0173458	0.998791	MIB2	0
chr1:155016925-155018083	37.457	0.0258788	0.105516	0.24526	0.806255	0.998791	DCST1	0
chr1:155023179-155024827	233.846	0.0704411	0.098936	0.711987	0.476473	0.998791	ADAM15	0
chr1:155033645-155034683	82.271	-0.0887709	0.0734111	-1.20923	0.226575	0.998791	ADAM15	0
chr1:155035050-155036799	212.203	-0.0570891	0.0736781	-0.774844	0.438432	0.998791	ADAM15	0
chr1:155057286-155058429	617.986	-0.0626017	0.0901766	-0.694212	0.487549	0.998791	EFNA3	0
chr1:155063572-155064980	28.5341	0.201721	0.17508	1.15217	0.249252	0.998791	EFNA3	3557
chr1:155066350-155067567	12.4132	0.129446	0.18936	0.683594	0.494231	0.998791	EFNA3	6335
chr1:155099003-155100998	143.669	-0.127953	0.0897423	-1.42578	0.153932	0.998791	EFNA1	0
chr1:155107763-155109655	246.344	-0.0137111	0.0785225	-0.174613	0.861384	0.998791	SLC50A1	0
chr1:155112254-155113698	135.562	-0.0694557	0.0664074	-1.0459	0.295606	0.998791	DPM3	0
chr1:155139423-155140770	90.063	0.0181671	0.0943159	0.19262	0.847257	0.998791	KRTCAP2	1113
chr1:155145128-155146935	259.288	0.0568529	0.0836285	0.679827	0.496614	0.998791	KRTCAP2	0
chr1:155148770-155149789	57.7202	-0.0296371	0.0930086	-0.318649	0.749993	0.998791	TRIM46	0
chr1:155157331-155158583	22.1231	0.238388	0.227087	1.04976	0.293827	0.998791	MUC1	0
chr1:155162970-155165030	424.276	-0.0379924	0.105529	-0.360019	0.718833	0.998791	MIR92B	0
chr1:155176320-155177339	63.4718	0.0681791	0.0974779	0.699431	0.484283	0.998791	THBS3	0
chr1:155178088-155179291	265.018	0.0727839	0.0831523	0.875308	0.381406	0.998791	MTX1	0
chr1:155188731-155190258	25.7083	-0.142916	0.171373	-0.833944	0.404313	0.998791	GBAP1	0
chr1:155196346-155197894	499.889	-0.183035	0.102994	-1.77713	0.0755462	0.998791	GBAP1	0
chr1:155213769-155215206	363.055	-0.061539	0.0586601	-1.04908	0.294142	0.998791	GBA	0
chr1:155219809-155221148	163.042	0.0135584	0.0764998	0.177235	0.859324	0.998791	FAM189B	0
chr1:155231262-155232843	226.984	-0.0748969	0.0675527	-1.10872	0.267552	0.998791	CLK2	0
chr1:155242423-155243818	277.831	-0.0494188	0.0773636	-0.638786	0.522962	0.998791	CLK2	0
chr1:155246633-155248811	169.511	-0.0524479	0.0867788	-0.604386	0.545587	0.998791	CLK2	0
chr1:155278003-155279527	543.258	-0.0381971	0.0799963	-0.477486	0.633016	0.998791	FDPS	0
chr1:155292949-155294725	399.356	-0.0272701	0.0994491	-0.274212	0.783922	0.998791	RUSC1	0
chr1:155435780-155437056	19.2964	0.453614	0.274703	1.65129	0.0986793	0.998791	ASH1L	0
chr1:155469432-155470638	15.8902	0.145159	0.246042	0.589976	0.555207	0.998791	ASH1L	0
chr1:155473677-155474729	9.0693	0.217046	0.213111	1.01846	0.308457	0.998791	ASH1L	0
chr1:155499025-155500753	20.8141	0.447714	0.269188	1.6632	0.0962718	0.998791	ASH1L	0
chr1:155505391-155506902	52.2644	-0.0369274	0.127062	-0.290625	0.771338	0.998791	ASH1L	0
chr1:155531975-155533486	366.186	-0.0957551	0.101648	-0.942022	0.346182	0.998791	ASH1L	0
chr1:155560827-155562315	18.1699	-0.0374646	0.169983	-0.220402	0.825558	0.998791	MSTO1	17645
chr1:155568316-155569344	18.9128	0.174141	0.216356	0.804882	0.420888	0.998791	MSTO1	10616
chr1:155579232-155580463	182.731	-0.0473916	0.0952969	-0.497305	0.618974	0.998791	MSTO1	0
chr1:155606543-155607911	79.9211	0.0505737	0.0979248	0.516454	0.605537	0.998791	YY1AP1	21321
chr1:155657864-155659209	351.582	-0.0559699	0.097518	-0.573944	0.566006	0.998791	DAP3	0
chr1:155714784-155715947	238.008	-0.121547	0.0926676	-1.31165	0.189638	0.998791	MSTO2P	0
chr1:15573157-15574318	22.6638	0.275259	0.179473	1.53371	0.125102	0.998791	FHAD1	0
chr1:15574938-15576604	77.0143	-0.0413251	0.1497	-0.276053	0.782507	0.998791	FHAD1	0
chr1:155778437-155779594	10.2426	-0.480753	0.209272	-2.29726	0.0216038	0.998791	GON4L	0
chr1:15578826-15580124	26.894	-0.202656	0.168373	-1.20361	0.22874	0.998791	FHAD1	0
chr1:155826547-155827578	160.937	-0.11943	0.0836201	-1.42824	0.153223	0.998791	GON4L	0
chr1:155829075-155830575	342.78	-0.112125	0.107321	-1.04476	0.296133	0.998791	GON4L	0
chr1:155862818-155864116	35.5457	-0.0312786	0.131967	-0.237019	0.812642	0.998791	RIT1	3482
chr1:155880134-155881708	107.484	-0.0396488	0.096284	-0.41179	0.680493	0.998791	RIT1	0
chr1:155903712-155905049	484.487	-0.0591681	0.0822129	-0.719693	0.471714	0.998791	KIAA0907	0
chr1:155915680-155917068	147.335	-0.0286671	0.105223	-0.272442	0.785282	0.998791	ARHGEF2	0
chr1:155940015-155941246	22.5551	0.270384	0.149649	1.80679	0.0707952	0.998791	ARHGEF2	0
chr1:155945601-155949244	247.904	-0.0293511	0.110938	-0.264573	0.791338	0.998791	ARHGEF2	0
chr1:155950634-155951884	58.8334	0.0874468	0.0968326	0.903072	0.366488	0.998791	ARHGEF2	0
chr1:155953127-155954181	17.4318	0.0329252	0.18753	0.175573	0.860629	0.998791	ARHGEF2	0
chr1:155958631-155960310	65.1906	-0.0200911	0.0932319	-0.215496	0.829381	0.998791	ARHGEF2	0
chr1:155974293-155975540	42.2124	0.0199408	0.142913	0.139532	0.88903	0.998791	SSR2	3298
chr1:155989879-155991550	150.995	-0.0337821	0.0582939	-0.579513	0.562243	0.998791	SSR2	0
chr1:155995352-155996407	16.8844	0.0579418	0.162295	0.357016	0.72108	0.998791	SSR2	4593
chr1:156014574-156015609	12.8497	0.218447	0.225699	0.967868	0.33311	0.998791	UBQLN4	0
chr1:156022723-156024459	314.06	-0.0230005	0.10158	-0.226428	0.820869	0.998791	UBQLN4	0
chr1:156035794-156036973	29.1313	-0.0895247	0.11352	-0.788628	0.43033	0.998791	RAB25	0
chr1:156045747-156047224	28.2279	0.0882892	0.148658	0.593907	0.552574	0.998791	MEX3A	0
chr1:156051519-156053137	76.7748	0.0176839	0.0970116	0.182286	0.855358	0.998791	LMNA	0
chr1:156059725-156061226	45.7335	0.0225816	0.113641	0.19871	0.842489	0.998791	LMNA	0
chr1:156066293-156067778	146.152	0.0828022	0.129989	0.636994	0.524129	0.998791	LMNA	0
chr1:156075530-156076980	327.374	0.245494	0.106704	2.30069	0.021409	0.998791	LMNA	0
chr1:156083978-156085583	126.382	0.039897	0.115024	0.346858	0.728698	0.998791	LMNA	0
chr1:156093147-156094163	21.3571	0.241997	0.180831	1.33825	0.180815	0.998791	LMNA	0
chr1:156094230-156095415	43.6465	0.302357	0.126331	2.39337	0.0166942	0.998791	LMNA	0
chr1:156096131-156097554	101.262	0.151589	0.109441	1.38512	0.166016	0.998791	LMNA	0
chr1:156099776-156100801	29.0939	0.0456746	0.154153	0.296295	0.767005	0.998791	LMNA	0
chr1:156115442-156116880	54.2317	-0.0233544	0.103457	-0.225741	0.821403	0.998791	SEMA4A	2854
chr1:156117773-156118809	21.6061	0.099947	0.194209	0.514636	0.606807	0.998791	SEMA4A	925
chr1:156123577-156125056	49.8451	-0.0277234	0.167586	-0.165428	0.868607	0.998791	SEMA4A	0
chr1:156127009-156128044	19.1485	-0.174181	0.191409	-0.909991	0.362827	0.998791	SEMA4A	0
chr1:156130379-156131588	38.6089	-0.0766346	0.161438	-0.4747	0.635001	0.998791	SEMA4A	0
chr1:156147476-156148745	31.8605	0.101099	0.203317	0.497247	0.619015	0.998791	SEMA4A	0
chr1:156163063-156164518	390.865	-0.0486575	0.0756032	-0.643591	0.519841	0.998791	SLC25A44	0
chr1:156182393-156183408	429.697	-0.0310958	0.0830996	-0.374199	0.708256	0.998791	PMF1	0
chr1:156194637-156196365	59.6975	0.0893382	0.0930888	0.959709	0.337202	0.998791	PMF1	0
chr1:156214909-156216622	76.7673	-0.059595	0.0819513	-0.7272	0.467103	0.998791	PAQR6	0
chr1:15623167-15624219	21.2161	0.0423622	0.267584	0.158314	0.87421	0.998791	FHAD1	0
chr1:156251856-156253363	334.647	-0.0931164	0.074526	-1.24945	0.211501	0.998791	SMG5	0
chr1:156264709-156266152	55.3083	-0.14839	0.0873711	-1.69839	0.089435	0.998791	GLMP	0
chr1:156307402-156308864	628.974	-0.148194	0.100891	-1.46886	0.141872	0.998791	CCT3	0
chr1:156326169-156327667	35.8214	-0.12528	0.160218	-0.781936	0.434252	0.998791	TSACC	9383
chr1:156352411-156353446	25.9944	0.0399601	0.122267	0.326826	0.743799	0.998791	RHBG	0
chr1:156355110-156356160	51.1319	0.0433792	0.113118	0.383487	0.701359	0.998791	RHBG	96
chr1:156389414-156391523	125.014	-0.0646944	0.111393	-0.580777	0.56139	0.998791	C1orf61	0
chr1:156404985-156406361	33.5251	0.071224	0.122874	0.579652	0.562149	0.998791	C1orf61	5613
chr1:156415262-156416594	23.6659	-0.0209712	0.141568	-0.148135	0.882236	0.998791	C1orf61	15890
chr1:156426295-156427367	568.247	-0.0191375	0.103548	-0.184818	0.853372	0.998791	MEF2D	6145
chr1:156450166-156452012	80.777	0.141676	0.103098	1.37419	0.169382	0.998791	MEF2D	0
chr1:1564545-1566499	654.013	-0.310673	0.138718	-2.2396	0.0251171	0.998791	MIB2	0
chr1:156458008-156459646	105.903	0.0947077	0.117538	0.805762	0.42038	0.998791	MEF2D	0
chr1:156461895-156463093	35.3569	0.314432	0.152198	2.06594	0.0388344	0.998791	MEF2D	0
chr1:156470457-156471539	789.944	-0.0769287	0.099416	-0.773806	0.439046	0.998791	MEF2D	0
chr1:156474323-156475551	510.427	-0.0705646	0.0948346	-0.74408	0.456828	0.998791	MEF2D	3688
chr1:156493879-156495458	58.7505	0.045797	0.144298	0.317377	0.750958	0.998791	IQGAP3	0
chr1:15649511-15650725	28.8625	-0.164861	0.150455	-1.09574	0.27319	0.998791	FHAD1	0
chr1:156541529-156543154	34.0892	0.166488	0.124249	1.33995	0.180261	0.998791	IQGAP3	0
chr1:156551246-156552870	116.708	-0.0853547	0.102183	-0.835314	0.403541	0.998791	TTC24	0
chr1:156553492-156554529	21.5198	-0.133163	0.160794	-0.828158	0.407581	0.998791	TTC24	0
chr1:156560844-156562175	140.688	-0.0295379	0.0778796	-0.379276	0.704483	0.998791	NAXE	0
chr1:156569285-156572014	100.736	0.243244	0.0915491	2.65697	0.00788456	0.998791	GPATCH4	0
chr1:156593991-156596296	75.3456	0.0353302	0.096447	0.366317	0.714128	0.998791	HAPLN2	0
chr1:156611209-156612478	27.3504	0.0455662	0.144501	0.315335	0.752508	0.998791	BCAN	0
chr1:156612827-156614419	34.0139	0.25185	0.13871	1.81565	0.0694241	0.998791	BCAN	0
chr1:156626604-156627912	45.3651	0.0270625	0.104403	0.259213	0.795471	0.998791	BCAN	0
chr1:156653408-156654666	16.6726	0.10158	0.174144	0.583313	0.559683	0.998791	NES	6218
chr1:156658673-156659938	73.9324	0.109977	0.100098	1.0987	0.271901	0.998791	CRABP2	9461
chr1:15666535-15667629	21.4731	-0.637032	0.251573	-2.5322	0.011335	0.998791	FHAD1	0
chr1:15668172-15669197	26.9293	-0.471778	0.255413	-1.84712	0.0647298	0.998791	FHAD1	0
chr1:156695272-156696291	51.5179	0.0587462	0.106833	0.549888	0.582396	0.998791	ISG20L2	0
chr1:156697808-156699119	511.524	-0.0694486	0.0792111	-0.876753	0.380621	0.998791	ISG20L2	0
chr1:156710219-156711557	441.006	-0.0646343	0.0680814	-0.949368	0.342433	0.998791	MRPL24	0
chr1:156720503-156722151	285.997	-0.0576484	0.0968095	-0.595482	0.551521	0.998791	HDGF	0
chr1:15672073-15674661	129.18	-0.313379	0.169349	-1.85049	0.0642423	0.998791	FHAD1	0
chr1:156736374-156738099	695.395	-0.099486	0.0633862	-1.56952	0.116526	0.998791	HDGF	0
chr1:156766344-156767793	30.9267	-0.0643852	0.147385	-0.436849	0.662221	0.998791	PRCC	0
chr1:156776828-156778091	39.5502	0.138188	0.197523	0.699606	0.484174	0.998791	SH2D2A	0
chr1:156783359-156784389	178.824	-0.0315055	0.141866	-0.222079	0.824252	0.998791	SH2D2A	0
chr1:156785699-156787410	571.564	-0.0782439	0.0799308	-0.978896	0.327631	0.998791	NTRK1	0
chr1:15678625-15679987	30.8437	-0.386278	0.225281	-1.71465	0.0864096	0.998791	FHAD1	0
chr1:156791288-156792328	12.4622	-0.210117	0.237274	-0.885548	0.375861	0.998791	NTRK1	0
chr1:156803059-156804148	17.0333	0.36233	0.233067	1.55462	0.120037	0.998791	NTRK1	0
chr1:156808364-156809495	26.8991	-0.0722898	0.14072	-0.513712	0.607453	0.998791	NTRK1	0
chr1:156814603-156815818	31.3683	-0.0565004	0.121187	-0.466226	0.641054	0.998791	INSRR	0
chr1:156817750-156819407	85.1282	-0.0857853	0.139045	-0.61696	0.537261	0.998791	INSRR	0
chr1:156829325-156831008	100.418	0.093884	0.102284	0.917875	0.358684	0.998791	NTRK1	0
chr1:156861573-156863121	59.9961	-0.0327984	0.105168	-0.311868	0.755141	0.998791	PEAR1	401
chr1:156889826-156890875	15.2611	-0.0490655	0.212208	-0.231215	0.817148	0.998791	LRRC71	0
chr1:156897090-156898365	21.5445	0.141465	0.158416	0.892996	0.371859	0.998791	LRRC71	0
chr1:156932859-156934538	60.3963	0.0971348	0.157133	0.618169	0.536464	0.998791	ARHGEF11	0
chr1:157015411-157016489	28.5261	0.244505	0.142977	1.7101	0.0872478	0.998791	ARHGEF11	248
chr1:157059453-157060602	22.5713	0.120559	0.13062	0.922977	0.356019	0.998791	ETV3L	1232
chr1:157107544-157109050	256.046	0.0330005	0.092342	0.357373	0.720813	0.998791	ETV3	0
chr1:15712012-15713443	19.9097	-0.0352675	0.213412	-0.165255	0.868743	0.998791	FHAD1	0
chr1:157125107-157126513	25.389	-0.11996	0.153924	-0.779344	0.435777	0.998791	ETV3	16723
chr1:157133110-157134152	17.8933	0.0663138	0.150445	0.440785	0.659368	0.998791	ETV3	24726
chr1:157239117-157240147	9.91999	0.242024	0.231928	1.04353	0.296703	0.998791	NA	NA
chr1:15731513-15732555	43.1926	-0.239839	0.257663	-0.930822	0.351946	0.998791	EFHD2	3835
chr1:15733796-15734816	53.3126	-0.389697	0.242781	-1.60514	0.108463	0.998791	EFHD2	1574
chr1:15735675-15737032	308.649	-0.0421592	0.083967	-0.502092	0.615603	0.998791	EFHD2	0
chr1:15738072-15739090	183.134	-0.198458	0.186053	-1.06667	0.286119	0.998791	EFHD2	0
chr1:15743032-15744645	88.303	0.0866474	0.13604	0.636923	0.524175	0.998791	EFHD2	0
chr1:157465501-157466543	11.2105	0.21948	0.188054	1.16711	0.243166	0.998791	FCRL5	16623
chr1:157474971-157476160	14.3728	0.120435	0.197904	0.608553	0.542821	0.998791	FCRL5	7006
chr1:157545228-157546283	9.21084	0.0886958	0.221633	0.400193	0.689014	0.998791	FCRL4	0
chr1:157549678-157550924	13.1929	0.079688	0.213609	0.373056	0.709107	0.998791	FCRL4	0
chr1:157555284-157556459	14.0756	0.309822	0.23517	1.31744	0.187692	0.998791	FCRL4	0
chr1:15757213-15758808	47.4205	-0.118257	0.189432	-0.624268	0.532452	0.998791	EFHD2	373
chr1:157598198-157599422	49.0742	-0.359305	0.194796	-1.84452	0.0651074	0.998791	FCRL4	30327
chr1:157615581-157616621	9.57316	-0.15946	0.283283	-0.562901	0.573502	0.998791	FCRL3	29649
chr1:157622473-157623643	20.9676	0.22759	0.228571	0.99571	0.319391	0.998791	FCRL3	22627
chr1:157666564-157667728	38.5868	-0.170541	0.177918	-0.958538	0.337792	0.998791	FCRL3	0
chr1:157669948-157671235	65.2975	-0.157302	0.195952	-0.80276	0.422113	0.998791	FCRL3	0
chr1:157671825-157672870	24.0439	-0.415731	0.221014	-1.88101	0.05997	0.998791	FCRL3	1177
chr1:157679169-157680573	10.1695	0.103728	0.228124	0.454699	0.649326	0.998791	FCRL3	8521
chr1:157692419-157693665	60.5805	-0.41804	0.225828	-1.85114	0.0641495	0.998791	FCRL3	21771
chr1:157694517-157695553	31.5133	-0.252956	0.217365	-1.16374	0.244531	0.998791	FCRL2	19969
chr1:157696138-157697328	29.3311	0.0303388	0.197224	0.153829	0.877744	0.998791	FCRL2	18194
chr1:157717454-157718927	19.417	-0.104907	0.227864	-0.460394	0.645233	0.998791	FCRL2	0
chr1:157743197-157744454	37.7363	0.173965	0.190647	0.912498	0.361507	0.998791	FCRL2	0
chr1:157753235-157754304	11.709	0.294169	0.324249	0.907232	0.364284	0.998791	FCRL2	6312
chr1:157776039-157777285	51.3653	0.175008	0.266095	0.657691	0.510737	0.998791	FCRL1	0
chr1:157789404-157790441	14.9358	0.151316	0.24721	0.612095	0.540475	0.998791	FCRL1	0
chr1:157818840-157819969	17.2896	0.307951	0.230727	1.3347	0.181974	0.998791	CD5L	7205
chr1:157933102-157934125	12.254	0.292523	0.220852	1.32452	0.185329	0.998791	KIRREL	28937
chr1:158082412-158084122	42.1907	0.0820792	0.123451	0.664871	0.506133	0.998791	KIRREL	16567
chr1:158087256-158088639	31.6435	0.0919341	0.173985	0.528401	0.597221	0.998791	KIRREL	21411
chr1:158094085-158095780	39.0481	-0.0189445	0.129449	-0.146348	0.883647	0.998791	KIRREL	28240
chr1:158118663-158120639	59.0941	-0.0379963	0.0896634	-0.423766	0.671737	0.998791	CD1D	29097
chr1:158148999-158150499	25.0592	0.181582	0.235129	0.772268	0.439956	0.998791	CD1D	0
chr1:158173266-158174395	29.6435	-0.174775	0.121403	-1.43963	0.149973	0.998791	CD1D	17049
chr1:158217159-158218851	40.6389	0.0535797	0.101228	0.5293	0.596597	0.998791	CD1A	5075
chr1:158255158-158256483	27.2242	0.206934	0.229725	0.900792	0.367699	0.998791	CD1C	3079
chr1:15827157-15828601	12.4276	-0.089401	0.216022	-0.413851	0.678983	0.998791	CASP9	0
chr1:15852710-15853931	364.335	-0.0484603	0.0662583	-0.731386	0.464544	0.998791	DNAJC16	0
chr1:158763051-158764213	15.222	0.0982295	0.17877	0.549474	0.58268	0.998791	OR6N2	15625
chr1:158788492-158790082	65.504	-0.438985	0.184209	-2.38308	0.0171685	0.998791	MNDA	11085
chr1:158799540-158801600	32.6582	0.0369921	0.143368	0.258021	0.79639	0.998791	MNDA	0
chr1:158893891-158895172	52.1266	-0.254207	0.236322	-1.07568	0.282071	0.998791	PYHIN1	6164
chr1:158900592-158901845	129.276	-0.0954659	0.189545	-0.503658	0.614501	0.998791	PYHIN1	0
chr1:158910812-158911845	11.2816	-0.100484	0.220445	-0.455826	0.648515	0.998791	PYHIN1	0
chr1:158921717-158922930	16.852	0.0314478	0.208852	0.150575	0.880311	0.998791	PYHIN1	0
chr1:158942201-158943354	13.4754	-0.114168	0.201074	-0.567793	0.570175	0.998791	PYHIN1	0
chr1:158948195-158949347	92.3843	-0.517141	0.202749	-2.55065	0.0107523	0.998791	PYHIN1	1345
chr1:158965749-158966917	39.5352	-0.122648	0.170176	-0.720712	0.471087	0.998791	IFI16	12764
chr1:158967808-158969162	45.2465	-0.0199879	0.122992	-0.162514	0.870901	0.998791	IFI16	10519
chr1:158978246-158980173	395.989	-0.106434	0.107669	-0.988525	0.322896	0.998791	IFI16	0
chr1:15897944-15899244	19.9093	0.152359	0.249377	0.610961	0.541225	0.998791	AGMAT	0
chr1:158981589-158982974	91.0223	0.0249013	0.113741	0.21893	0.826705	0.998791	IFI16	0
chr1:1589826-1591451	148.899	-0.163583	0.138713	-1.17929	0.238283	0.998791	CDK11B	0
chr1:158984957-158986129	118.821	-0.127811	0.101241	-1.26244	0.206789	0.998791	IFI16	0
chr1:159015925-159016950	13.9296	-0.0692225	0.215295	-0.321525	0.747813	0.998791	IFI16	0
chr1:159024354-159026028	25.4753	-0.159222	0.182368	-0.873081	0.382619	0.998791	IFI16	0
chr1:159037349-159038697	97.4416	0.0960937	0.175038	0.548987	0.583014	0.998791	AIM2	0
chr1:159046196-159047563	424.452	-0.102023	0.151124	-0.675095	0.499615	0.998791	AIM2	0
chr1:159058355-159059691	18.4853	0.0997957	0.148909	0.67018	0.502743	0.998791	AIM2	11707
chr1:159061155-159062382	29.1094	-0.303388	0.220846	-1.37375	0.169518	0.998791	AIM2	14507
chr1:15910780-15912093	77.4071	0.0352591	0.0900914	0.39137	0.695523	0.998791	AGMAT	0
chr1:159130463-159131676	19.6473	0.166179	0.162479	1.02277	0.306414	0.998791	CADM3	9700
chr1:159157884-159158915	11.0816	0.301464	0.231981	1.29952	0.193765	0.998791	CADM3	0
chr1:15921237-15922366	11.677	-0.0330175	0.205996	-0.160283	0.872658	0.998791	AGMAT	9631
chr1:159750162-159751508	481.549	-0.0284031	0.0790556	-0.35928	0.719385	0.998791	DUSP23	0
chr1:159768769-159770935	97.4815	-0.225442	0.155319	-1.45148	0.146647	0.998791	FCRL6	0
chr1:159773304-159774440	28.9259	-0.178647	0.227987	-0.783583	0.433285	0.998791	FCRL6	0
chr1:159795904-159797659	235.766	-0.185647	0.175461	-1.05805	0.290031	0.998791	SLAMF8	0
chr1:159823187-159825234	200.413	-0.0909023	0.0981346	-0.926303	0.354289	0.998791	SNHG28	0
chr1:159835886-159837375	16.1198	0.0394568	0.161829	0.243818	0.807371	0.998791	VSIG8	3438
chr1:159860688-159862215	46.1385	-0.0365084	0.105848	-0.344915	0.730158	0.998791	CFAP45	0
chr1:159879647-159881147	296.668	0.0768493	0.0876115	0.87716	0.3804	0.998791	TAGLN2	6749
chr1:159893633-159895084	444.685	0.255405	0.117205	2.17912	0.0293224	0.998791	TAGLN2	0
chr1:159905541-159907363	45.0019	0.121717	0.115407	1.05468	0.291572	0.998791	IGSF9	0
chr1:159914982-159916247	127.757	-0.0559337	0.132031	-0.423641	0.671828	0.998791	IGSF9	0
chr1:160000691-160002204	224.41	0.0134098	0.0917389	0.146174	0.883784	0.998791	PIGM	0
chr1:160016051-160017359	36.9962	0.139979	0.133683	1.04709	0.295057	0.998791	KCNJ10	0
chr1:160039450-160040815	112.115	-0.0639986	0.108932	-0.587508	0.556863	0.998791	KCNJ10	0
chr1:160047786-160049130	21.9555	0.283068	0.147397	1.92044	0.054802	0.998791	KCNJ9	2229
chr1:160053300-160054678	56.043	0.068637	0.137505	0.499161	0.617666	0.998791	KCNJ9	0
chr1:160055075-160056118	30.3055	0.0806879	0.139826	0.577059	0.5639	0.998791	KCNJ9	0
chr1:160070475-160071517	93.6307	0.132371	0.116188	1.13929	0.254583	0.998791	IGSF8	1856
chr1:160078355-160079413	13.3795	0.0396196	0.208685	0.189854	0.849424	0.998791	ATP1A2	6106
chr1:16010148-16011987	114.945	0.0961694	0.0801962	1.19918	0.23046	0.998791	PLEKHM2	0
chr1:160162310-160163703	33.9513	0.170189	0.121118	1.40514	0.159979	0.998791	CASQ1	0
chr1:160174702-160176171	138.956	-0.0252224	0.097559	-0.258535	0.795994	0.998791	PEA15	0
chr1:160221169-160222703	42.0712	0.0624389	0.118501	0.526907	0.598258	0.998791	DCAF8	0
chr1:16023125-16024450	85.5804	0.250232	0.15731	1.59069	0.11168	0.998791	PLEKHM2	0
chr1:160253865-160255636	176.267	-0.0798515	0.063746	-1.25265	0.210333	0.998791	DCAF8	0
chr1:160276878-160277921	8.78243	-0.0572112	0.272246	-0.210145	0.833554	0.998791	COPA	0
chr1:160311956-160313867	253.019	0.0277651	0.0722819	0.384122	0.700888	0.998791	COPA	0
chr1:160345342-160346753	40.1552	0.101124	0.115702	0.873996	0.38212	0.998791	NHLH1	2703
chr1:160370092-160371240	36.8559	-0.0381557	0.11873	-0.321365	0.747934	0.998791	VANGL2	0
chr1:160398465-160399772	102.593	-0.0506391	0.0928659	-0.545292	0.585552	0.998791	VANGL2	0
chr1:160401899-160402992	111.741	-0.0877398	0.135554	-0.647271	0.517457	0.998791	VANGL2	3430
chr1:160407143-160408875	119.134	-0.0885436	0.146716	-0.603504	0.546173	0.998791	VANGL2	8674
chr1:160413073-160414114	16.632	-0.0269086	0.174854	-0.153892	0.877695	0.998791	VANGL2	14604
chr1:160420860-160422190	16.3937	0.202482	0.207628	0.975213	0.329455	0.998791	VANGL2	22391
chr1:160440719-160441769	55.8571	0.248065	0.155401	1.59628	0.110426	0.998791	SLAMF6	13050
chr1:160443820-160444851	13.3966	0.027323	0.186671	0.14637	0.88363	0.998791	SLAMF6	9968
chr1:160450117-160451763	88.3113	-0.430676	0.190007	-2.26663	0.0234127	0.998791	SLAMF6	3056
chr1:160457816-160458995	38.1561	-0.145469	0.256112	-0.567992	0.57004	0.998791	SLAMF6	0
chr1:160488912-160490395	132.549	-0.113689	0.133886	-0.849147	0.395799	0.998791	SLAMF6	0
chr1:160492148-160493358	112.055	-0.0668243	0.110639	-0.603983	0.545855	0.998791	SLAMF6	0
chr1:160498964-160500309	23.6666	-0.116871	0.162134	-0.720832	0.471013	0.998791	SLAMF6	5911
chr1:160509649-160511076	199.73	-0.107427	0.0901571	-1.19155	0.233437	0.998791	CD84	0
chr1:160513797-160515210	42.0128	-0.216969	0.117822	-1.84151	0.0655472	0.998791	CD84	0
chr1:160518660-160519836	21.1506	0.128692	0.248744	0.517369	0.604899	0.998791	CD84	0
chr1:160519926-160520957	19.6687	0.106585	0.148133	0.719522	0.471819	0.998791	CD84	0
chr1:160534235-160535261	41.5699	-0.305604	0.159502	-1.91599	0.0553665	0.998791	CD84	0
chr1:160537245-160538785	262.707	-0.234302	0.10906	-2.14838	0.0316838	0.998791	CD84	0
chr1:160544865-160546974	82.4317	0.0469957	0.105039	0.447411	0.654579	0.998791	CD84	0
chr1:160547954-160549679	77.8366	0.12223	0.101772	1.20101	0.229746	0.998791	CD84	0
chr1:160576368-160578040	89.0912	0.0507791	0.0814244	0.623634	0.532868	0.998791	SLAMF1	1850
chr1:160588043-160589250	23.1038	0.133274	0.152759	0.872446	0.382965	0.998791	SLAMF1	0
chr1:160592644-160594118	60.6539	-0.0700327	0.165522	-0.423101	0.672221	0.998791	SLAMF1	0
chr1:160598501-160599929	203.55	0.175378	0.131492	1.33376	0.182283	0.998791	SLAMF1	0
chr1:160603166-160604182	31.6292	0.0305461	0.135225	0.225891	0.821286	0.998791	SLAMF1	0
chr1:160606023-160607049	26.1561	-0.308842	0.248557	-1.24254	0.214037	0.998791	SLAMF1	0
chr1:160607267-160609002	132.057	0.0301867	0.0762722	0.395776	0.692271	0.998791	SLAMF1	0
chr1:160610866-160611906	35.391	0.189443	0.133447	1.41961	0.15572	0.998791	SLAMF1	0
chr1:160615882-160617575	54.7945	0.196841	0.101115	1.9467	0.0515712	0.998791	SLAMF1	0
chr1:160621256-160622627	38.9378	0.11993	0.150893	0.794805	0.426727	0.998791	SLAMF1	4174
chr1:160632330-160633360	18.2304	-0.210807	0.146185	-1.44206	0.149286	0.998791	CD48	15175
chr1:160634049-160635853	103.689	-0.0159514	0.100868	-0.158142	0.874345	0.998791	CD48	12682
chr1:160642621-160644018	31.0211	-0.024029	0.142779	-0.168296	0.866351	0.998791	CD48	4517
chr1:160644598-160646235	52.1212	-0.0377333	0.118145	-0.319382	0.749437	0.998791	CD48	2300
chr1:160650827-160651991	80.5021	0.0392644	0.0941305	0.417128	0.676585	0.998791	CD48	0
chr1:160652538-160653876	106.349	-0.099958	0.116896	-0.855103	0.392494	0.998791	CD48	0
chr1:160654807-160655826	21.377	-0.18768	0.169092	-1.10993	0.267028	0.998791	CD48	0
chr1:16067214-16068745	26.0698	-0.0699036	0.157357	-0.444236	0.656872	0.998791	SLC25A34	0
chr1:160676885-160679425	200.18	-0.0972541	0.0933766	-1.04153	0.297631	0.998791	CD48	0
chr1:160681376-160682792	298.187	0.10635	0.110374	0.963546	0.335274	0.998791	CD48	0
chr1:160683768-160684781	94.6216	-0.609574	0.246114	-2.4768	0.0132567	0.998791	CD48	2126
chr1:160692152-160693215	30.8166	-0.0236935	0.157083	-0.150834	0.880107	0.998791	CD48	10510
chr1:160695966-160697502	40.8807	0.161432	0.11296	1.42911	0.152973	0.998791	SLAMF7	11574
chr1:160703163-160704411	19.8155	-0.0525357	0.147163	-0.356991	0.721099	0.998791	SLAMF7	4665
chr1:160708160-160709989	79.4091	-0.107286	0.159522	-0.672545	0.501237	0.998791	SLAMF7	0
chr1:160712721-160715272	152.229	-0.107412	0.122014	-0.880325	0.378683	0.998791	SLAMF7	0
chr1:160720539-160722022	98.052	-0.14829	0.127126	-1.16648	0.24342	0.998791	SLAMF7	0
chr1:160725562-160726870	201.448	-0.17516	0.158896	-1.10235	0.270308	0.998791	SLAMF7	960
chr1:160736794-160738516	156.022	0.0535642	0.0796667	0.672354	0.501358	0.998791	SLAMF7	12192
chr1:160746944-160747976	21.9701	-0.0362955	0.143345	-0.253204	0.800111	0.998791	LY9	17887
chr1:160751571-160752793	39.1521	0.19434	0.175696	1.10611	0.268677	0.998791	LY9	13070
chr1:160759184-160760563	45.1734	0.240461	0.237928	1.01065	0.312185	0.998791	LY9	5300
chr1:160765348-160766602	478.388	0.018333	0.0845157	0.216918	0.828272	0.998791	LY9	0
chr1:160767010-160768440	156.601	-0.0415007	0.0909607	-0.456248	0.648211	0.998791	LY9	0
chr1:160770489-160771503	60.4048	0.115551	0.121499	0.951046	0.341581	0.998791	LY9	0
chr1:160776655-160777937	20.374	-0.190719	0.274	-0.696054	0.486395	0.998791	LY9	0
chr1:160782685-160783725	15.4673	-0.0673624	0.19481	-0.345785	0.729504	0.998791	LY9	0
chr1:160799879-160801031	34.5704	-0.188279	0.130272	-1.44528	0.148379	0.998791	CD244	0
chr1:160806701-160808487	397.053	-0.120557	0.0897167	-1.34375	0.179029	0.998791	CD244	0
chr1:160824633-160826280	97.4368	-0.276828	0.132888	-2.08316	0.0372363	0.998791	CD244	0
chr1:160831781-160833174	124.614	-0.178618	0.187789	-0.951161	0.341523	0.998791	CD244	0
chr1:160848562-160849758	45.3845	-0.526681	0.282599	-1.86371	0.062363	0.998791	ITLN1	0
chr1:1608984-1610559	112.667	-0.0513846	0.100409	-0.511752	0.608824	0.998791	CDK11B	0
chr1:160898994-160900023	9.17338	0.21618	0.245048	0.882194	0.377672	0.998791	ITLN2	14792
chr1:160917909-160918939	16.5089	-0.266163	0.222357	-1.19701	0.231304	0.998791	ITLN2	0
chr1:160920369-160922170	59.7744	-0.0766347	0.11109	-0.689842	0.490294	0.998791	ITLN2	0
chr1:160923646-160924681	20.9167	-0.0309494	0.155942	-0.198467	0.842679	0.998791	ITLN2	0
chr1:160951327-160952496	20.5532	0.120411	0.199395	0.603881	0.545923	0.998791	F11R	12504
chr1:160959534-160960844	24.2261	0.0662609	0.149736	0.442518	0.658115	0.998791	F11R	4156
chr1:160966760-160967959	19.4763	0.0749023	0.138766	0.539774	0.589353	0.998791	F11R	0
chr1:160982879-160984578	116.036	0.0264163	0.0900542	0.293338	0.769264	0.998791	F11R	0
chr1:160990091-160991558	251.286	0.0278708	0.103111	0.270298	0.786931	0.998791	F11R	0
chr1:161007817-161009449	245.091	-0.0158723	0.0760209	-0.208789	0.834613	0.998791	F11R	0
chr1:161010933-161011956	66.6385	0.0485791	0.0886382	0.548061	0.58365	0.998791	USF1	0
chr1:161014796-161016285	527.439	-0.104597	0.0851658	-1.22816	0.219386	0.998791	USF1	0
chr1:161037801-161040256	561.552	-0.0506682	0.0814878	-0.621788	0.534081	0.998791	ARHGAP30	0
chr1:161059845-161061119	16.9371	-0.153269	0.252243	-0.607624	0.543437	0.998791	NECTIN4	459
chr1:161087023-161088461	226.542	0.0944323	0.0645254	1.46349	0.143333	0.998791	NIT1	0
chr1:161089112-161090156	70.6264	0.0936904	0.0978016	0.957964	0.338081	0.998791	NIT1	0
chr1:161101605-161103354	411.12	0.0219547	0.0827041	0.265461	0.790654	0.998791	DEDD	0
chr1:161109252-161110292	12.0766	-0.39219	0.215999	-1.8157	0.0694165	0.998791	DEDD	6773
chr1:161122992-161124574	270.157	0.0649033	0.0754249	0.860501	0.389513	0.998791	UFC1	0
chr1:161128744-161130049	168.988	-0.0539304	0.0773159	-0.697533	0.485469	0.998791	USP21	0
chr1:161135469-161136481	807.805	0.0133482	0.0777081	0.171774	0.863615	0.998791	PPOX	0
chr1:161146536-161147827	246.927	0.038192	0.0779704	0.489827	0.624256	0.998791	B4GALT3	0
chr1:161151622-161152782	178.485	-0.104451	0.0797069	-1.31044	0.190046	0.998791	PPOX	3820
chr1:161154838-161156064	389.586	-0.0691108	0.0874619	-0.790182	0.429421	0.998791	ADAMTS4	3473
chr1:161161776-161163426	62.6565	0.0880505	0.0849542	1.03645	0.299994	0.998791	ADAMTS4	0
chr1:161164602-161165636	34.7714	-0.128197	0.146971	-0.872255	0.38307	0.998791	ADAMTS4	0
chr1:161171582-161172820	340.405	-0.0611776	0.0737781	-0.829211	0.406985	0.998791	NDUFS2	0
chr1:161178950-161180338	38.0455	0.170772	0.132103	1.29272	0.196108	0.998791	NDUFS2	0
chr1:16118054-16119554	20.237	0.215246	0.136879	1.57252	0.115829	0.998791	FBLIM1	4969
chr1:161187211-161188734	56.7233	-0.135921	0.120118	-1.13156	0.25782	0.998791	FCER1G	0
chr1:161196834-161197872	89.3235	0.0642162	0.090126	0.712516	0.476145	0.998791	MIR5187	0
chr1:161227968-161229584	36.2371	-0.041554	0.125571	-0.330921	0.740704	0.998791	PCP4L1	0
chr1:161260618-161262034	22.2937	0.249242	0.172552	1.44444	0.148615	0.998791	PCP4L1	5377
chr1:161283622-161284941	247.299	-0.0213138	0.0749658	-0.284314	0.77617	0.998791	SDHC	0
chr1:161293302-161294530	39.0246	-0.157107	0.204052	-0.769937	0.441337	0.998791	SDHC	0
chr1:161336735-161338513	71.1361	0.167073	0.127865	1.30664	0.191336	0.998791	CFAP126	0
chr1:161351409-161352962	32.7085	0.125161	0.14339	0.87287	0.382734	0.998791	CFAP126	13735
chr1:161368737-161370222	439.152	-0.0800997	0.0749145	-1.06921	0.284973	0.998791	CFAP126	31063
chr1:161379301-161380397	43.0282	0.141402	0.151452	0.933646	0.350487	0.998791	CFAP126	41627
chr1:161390973-161392466	30.3016	0.078014	0.166489	0.468582	0.639368	0.998791	NA	NA
chr1:161397069-161398516	16.3626	-0.104012	0.200215	-0.519504	0.60341	0.998791	NA	NA
chr1:161409536-161410856	34.1307	0.020527	0.12953	0.158473	0.874084	0.998791	NA	NA
chr1:16141355-16142844	29.5549	0.0731367	0.1388	0.526923	0.598247	0.998791	UQCRHL	7160
chr1:161442908-161443939	10.7123	-0.213731	0.210103	-1.01727	0.309027	0.998791	FCGR2A	31265
chr1:161454106-161455128	11.4767	0.283453	0.242535	1.16871	0.24252	0.998791	FCGR2A	20076
chr1:161456203-161457512	24.4616	-0.0649368	0.144661	-0.44889	0.653511	0.998791	FCGR2A	17692
chr1:161460657-161462091	18.5266	0.0505039	0.15258	0.331	0.740644	0.998791	FCGR2A	13113
chr1:161493076-161494819	150.381	-0.0690246	0.110317	-0.625693	0.531516	0.998791	HSPA6	0
chr1:161499687-161501491	433.631	-0.0586467	0.11464	-0.511574	0.608949	0.998791	HSPA6	2999
chr1:161509315-161510827	166.493	-0.101542	0.126921	-0.800042	0.423686	0.998791	FCGR3A	723
chr1:161511143-161512458	122.712	-0.0652597	0.116133	-0.56194	0.574157	0.998791	FCGR3A	0
chr1:161514658-161515856	38.6241	-0.0666196	0.229782	-0.289925	0.771873	0.998791	FCGR3A	0
chr1:161519098-161520539	19.8154	-0.229371	0.248042	-0.924729	0.355107	0.998791	FCGR3A	0
chr1:161530614-161531870	9.51858	0.0795764	0.230303	0.345528	0.729697	0.998791	FCGR3A	10200
chr1:161535456-161536828	17.6569	0.0809803	0.223699	0.362005	0.717348	0.998791	FCGR2C	14300
chr1:161581676-161582997	179.266	0.037325	0.156391	0.238664	0.811366	0.998791	HSPA7	3334
chr1:161590506-161592360	64.8127	-0.0814418	0.150225	-0.542131	0.587728	0.998791	FCGR3B	627
chr1:161592769-161593796	25.61	0.0453395	0.169439	0.267585	0.789018	0.998791	FCGR3B	0
chr1:161595944-161597266	54.5379	-0.192438	0.212391	-0.906058	0.364905	0.998791	FCGR3B	0
chr1:16160740-16162453	608.35	-0.0681918	0.0888398	-0.767582	0.442735	0.998791	SPEN	11905
chr1:161616900-161618057	13.6575	0.205348	0.216534	0.948342	0.342955	0.998791	FCGR2B	14847
chr1:16163080-16164108	72.5972	0.0213571	0.132403	0.161304	0.871854	0.998791	SPEN	10250
chr1:161674928-161676997	37.2945	0.222524	0.255555	0.870748	0.383892	0.998791	FCRLA	0
chr1:161688132-161689482	14.4347	0.26599	0.228459	1.16428	0.244311	0.998791	FCRLB	1851
chr1:161695738-161697296	403.185	-0.129848	0.133299	-0.974107	0.330003	0.998791	FCRLB	0
chr1:161708340-161709936	180.019	-0.179991	0.124003	-1.4515	0.14664	0.998791	DUSP12	9644
chr1:161710939-161711959	27.0006	-0.116509	0.156582	-0.744077	0.45683	0.998791	DUSP12	7621
chr1:161719056-161720353	207.203	0.0597751	0.0830472	0.719772	0.471665	0.998791	DUSP12	0
chr1:161732961-161734158	41.0501	0.303286	0.129315	2.34532	0.0190106	0.998791	ATF6	1875
chr1:161735533-161736835	115.421	0.169612	0.0897252	1.89035	0.0587116	0.998791	ATF6	0
chr1:16173644-16175593	448.864	-0.0753813	0.0748363	-1.00728	0.313799	0.998791	SPEN	0
chr1:161746756-161747788	13.3245	0.293338	0.268685	1.09175	0.274941	0.998791	ATF6	0
chr1:161762129-161763189	13.0063	0.277128	0.193192	1.43447	0.151439	0.998791	ATF6	0
chr1:161874357-161875769	13.1751	0.203581	0.189798	1.07262	0.283444	0.998791	ATF6	0
chr1:161888482-161889721	23.8412	0.304969	0.22288	1.36831	0.171215	0.998791	ATF6	0
chr1:161903293-161905781	81.2113	0.0856761	0.124193	0.689864	0.49028	0.998791	ATF6	0
chr1:161931519-161932932	24.7135	0.152538	0.165153	0.923615	0.355687	0.998791	ATF6	0
chr1:161993199-161994452	54.5844	0.0809019	0.159695	0.506602	0.612434	0.998791	OLFML2B	0
chr1:162006412-162007602	15.3218	0.245149	0.217519	1.12702	0.259733	0.998791	OLFML2B	12767
chr1:162038957-162040721	122.207	0.136784	0.0889719	1.53738	0.124201	0.998791	NOS1AP	0
chr1:162121794-162123034	21.2714	0.0559045	0.2145	0.260627	0.79438	0.998791	NOS1AP	0
chr1:16227557-16228605	9.43081	-0.125291	0.245209	-0.510957	0.609381	0.998791	SPEN	0
chr1:1623590-1625107	223.228	0.0998355	0.229848	0.434354	0.664031	0.998791	CDK11B	0
chr1:162370262-162371341	11.6917	-0.248101	0.277847	-0.89294	0.371889	0.998791	SH2D1B	0
chr1:162381159-162382510	18.9482	-0.274519	0.317331	-0.865087	0.386991	0.998791	SH2D1B	0
chr1:162383267-162384341	12.378	0.0911655	0.303035	0.300842	0.763535	0.998791	SH2D1B	1338
chr1:16242169-16243631	26.5864	0.164697	0.153946	1.06984	0.284692	0.998791	SPEN	0
chr1:16245492-16246786	28.394	-0.280995	0.193112	-1.45509	0.145645	0.998791	SPEN	0
chr1:162467244-162468451	259.981	-0.0718872	0.0722046	-0.995604	0.319443	0.998791	UHMK1	0
chr1:162499789-162500860	17.9998	0.0948632	0.227672	0.416666	0.676923	0.998791	UHMK1	369
chr1:162517435-162519001	52.0532	-0.0643875	0.212451	-0.303071	0.761836	0.998791	UAP1	12294
chr1:162530723-162532250	683.651	-0.0708269	0.0954222	-0.742247	0.457938	0.998791	UAP1	0
chr1:16275512-16277063	242.054	-0.0490635	0.132913	-0.369139	0.712024	0.998791	ZBTB17	0
chr1:162759620-162761220	94.0623	0.0280067	0.0899589	0.311327	0.755552	0.998791	HSD17B7	0
chr1:162792217-162793993	68.2551	-0.105207	0.195808	-0.537295	0.591064	0.998791	CCDC190	254
chr1:162804619-162805947	14.6025	0.417169	0.278625	1.49724	0.13433	0.998791	CCDC190	0
chr1:162817294-162818328	12.7116	-0.0644261	0.221649	-0.290668	0.771305	0.998791	CCDC190	0
chr1:162823682-162824713	11.2707	-0.0303454	0.194688	-0.155867	0.876138	0.998791	CCDC190	0
chr1:16289856-16291227	17.7241	0.439988	0.189339	2.32381	0.0201356	0.998791	ZBTB17	0
chr1:16291819-16293344	47.3363	0.198075	0.120137	1.64875	0.0991986	0.998791	ZBTB17	0
chr1:16301657-16303120	176.778	-0.0346973	0.0784469	-0.442303	0.65827	0.998791	ZBTB17	0
chr1:16320585-16321727	13.1282	0.162857	0.218348	0.745859	0.455752	0.998791	C1orf64	9003
chr1:163290915-163292305	367.91	0.100236	0.0834037	1.20182	0.229432	0.998791	NUF2	0
chr1:16335179-16336215	13.2198	-0.170616	0.194323	-0.878002	0.379943	0.998791	C1orf64	1994
chr1:16338882-16340378	26.6576	-0.0681871	0.147348	-0.462762	0.643535	0.998791	HSPB7	144
chr1:16352610-16353974	17.2604	0.143994	0.199572	0.721514	0.470593	0.998791	CLCNKA	0
chr1:16358999-16360040	12.6216	0.219198	0.210936	1.03917	0.298727	0.998791	CLCNKA	0
chr1:16381843-16383556	41.5799	0.119904	0.111296	1.07735	0.281325	0.998791	FAM131C	707
chr1:16396387-16397767	27.1595	-0.156808	0.124804	-1.25643	0.208959	0.998791	FAM131C	0
chr1:16399443-16400825	35.6032	0.129836	0.115287	1.1262	0.260081	0.998791	FAM131C	0
chr1:16405061-16406514	102.758	-0.162776	0.111759	-1.4565	0.145256	0.998791	FAM131C	4933
chr1:16449099-16450624	103.66	-0.204523	0.238266	-0.858379	0.390683	0.998791	EPHA2	207
chr1:164527491-164528958	139.252	-0.0896119	0.153808	-0.582622	0.560148	0.998791	PBX1	29807
chr1:164620256-164621468	18.8321	0.168305	0.237455	0.708788	0.478456	0.998791	PBX1	0
chr1:164628988-164630562	78.7884	0.114844	0.128873	0.891144	0.372852	0.998791	PBX1	0
chr1:164685916-164687263	14.2571	0.318228	0.268984	1.18307	0.236779	0.998791	PBX1	0
chr1:164756229-164757267	17.1894	0.192418	0.242112	0.794749	0.42676	0.998791	PBX1	0
chr1:16484064-16485265	80.6803	0.0588984	0.129554	0.454626	0.649379	0.998791	EPHA2	1481
chr1:16488262-16489553	67.3103	0.148925	0.163946	0.908378	0.363678	0.998791	EPHA2	5679
chr1:16493700-16495817	88.6424	-0.0460844	0.0768256	-0.599857	0.548601	0.998791	EPHA2	11117
chr1:16513904-16515116	31.223	-0.123726	0.120948	-1.02297	0.306321	0.998791	ARHGEF19	9482
chr1:16532618-16533862	439.781	-0.0309732	0.0936864	-0.330605	0.740943	0.998791	ARHGEF19	0
chr1:165336114-165337323	20.4329	0.25524	0.173514	1.471	0.14129	0.998791	LMX1A	10161
chr1:165345017-165346247	30.7893	0.230122	0.13735	1.67544	0.0938473	0.998791	LMX1A	19064
chr1:165361663-165363177	140.141	0.0613511	0.0799081	0.767771	0.442623	0.998791	RXRG	6981
chr1:165372588-165373826	18.3411	0.176346	0.195177	0.903516	0.366252	0.998791	RXRG	0
chr1:165393144-165394561	66.9716	0.13148	0.120766	1.08871	0.27628	0.998791	RXRG	0
chr1:16542739-16544541	189.382	-0.036684	0.0805963	-0.455158	0.648996	0.998791	ARHGEF19	3634
chr1:1655066-1656546	254.247	-0.0995468	0.154729	-0.643364	0.519988	0.998791	CDK11A	0
chr1:165561679-165562852	28.767	0.0493937	0.127311	0.387978	0.698033	0.998791	LRRC52	28493
chr1:165566971-165568331	234.245	-0.0247082	0.133475	-0.185114	0.853139	0.998791	MGST3	31778
chr1:165570543-165571571	34.1325	0.0968723	0.119659	0.809567	0.418189	0.998791	MGST3	28538
chr1:165599744-165601199	579.701	-0.012579	0.0743946	-0.169084	0.86573	0.998791	MGST3	0
chr1:165614606-165616319	31.2389	0.297719	0.189432	1.57164	0.116035	0.998791	MGST3	0
chr1:165655066-165656605	21.1049	0.0663216	0.183741	0.360952	0.718135	0.998791	ALDH9A1	0
chr1:165667033-165668362	421.387	-0.0566731	0.0859829	-0.659121	0.509818	0.998791	ALDH9A1	0
chr1:165686804-165687837	11.7298	0.125178	0.184756	0.677535	0.498067	0.998791	TMCO1	5690
chr1:16570136-16571755	38.7771	0.141287	0.103725	1.36214	0.173155	0.998791	FBXO42	4803
chr1:165737665-165738985	533.016	0.0281512	0.0755543	0.372596	0.709449	0.998791	TMCO1	0
chr1:16575301-16576767	20.9084	0.231986	0.196024	1.18346	0.236628	0.998791	FBXO42	0
chr1:165796653-165797823	214.51	0.0268811	0.101985	0.263578	0.792105	0.998791	TMCO1	0
chr1:165811268-165812763	32.4337	-0.0290469	0.175029	-0.165955	0.868192	0.998791	UCK2	0
chr1:165814906-165815954	17.9738	0.0679503	0.222417	0.305508	0.759979	0.998791	UCK2	0
chr1:165822970-165824021	15.8925	0.344371	0.219486	1.56899	0.116651	0.998791	UCK2	0
chr1:165839767-165841563	68.8548	-0.118156	0.0977297	-1.20901	0.226659	0.998791	UCK2	0
chr1:165893580-165894618	15.4663	0.24341	0.187374	1.29906	0.193924	0.998791	UCK2	12724
chr1:1659668-1660807	42.2726	-0.281427	0.249187	-1.12938	0.258738	0.998791	SLC35E2	0
chr1:166135091-166136761	65.088	0.118142	0.201718	0.585676	0.558093	0.998791	FAM78B	0
chr1:166458725-166459909	299.973	0.0311413	0.0939731	0.331386	0.740353	0.998791	NA	NA
chr1:16678494-16679827	289.651	-0.0411581	0.0724644	-0.567977	0.57005	0.998791	FBXO42	0
chr1:166808132-166809721	365.995	-0.0159934	0.0980082	-0.163185	0.870373	0.998791	POGK	0
chr1:166844843-166846177	665.098	-0.0767755	0.0881296	-0.871166	0.383663	0.998791	TADA1	0
chr1:166853194-166854645	35.1662	-0.0469977	0.133578	-0.351836	0.724961	0.998791	TADA1	7539
chr1:166913338-166914733	25.7282	-0.100762	0.238404	-0.422653	0.672548	0.998791	ILDR2	0
chr1:16693468-16694672	755.126	-0.0862024	0.087311	-0.987303	0.323494	0.998791	SZRD1	0
chr1:166944070-166945662	135.564	-0.0188545	0.105866	-0.178097	0.858647	0.998791	ILDR2	0
chr1:167012478-167014241	98.3663	0.0180361	0.0913911	0.197351	0.843553	0.998791	GPA33	7840
chr1:167027949-167029106	31.2621	0.208094	0.131324	1.58458	0.113062	0.998791	GPA33	0
chr1:167035060-167036772	47.1176	0.040131	0.10129	0.396198	0.691959	0.998791	GPA33	0
chr1:167044752-167046537	41.5181	-0.233873	0.204588	-1.14314	0.25298	0.998791	GPA33	0
chr1:167059282-167060692	225.201	0.0706826	0.128535	0.54991	0.582381	0.998791	GPA33	0
chr1:167079233-167080541	30.6856	0.14087	0.196432	0.717145	0.473284	0.998791	DUSP27	0
chr1:167090077-167091187	42.431	0.0853483	0.131625	0.648419	0.516714	0.998791	DUSP27	0
chr1:167092973-167093994	14.6972	-0.110242	0.198126	-0.556424	0.577921	0.998791	DUSP27	0
chr1:16712749-16714425	32.2815	0.139014	0.139005	1.00006	0.31728	0.998791	SZRD1	0
chr1:167189129-167192082	995	-0.0279853	0.0795264	-0.3519	0.724913	0.998791	POU2F1	0
chr1:167232860-167234007	30.8151	0.147978	0.149704	0.988467	0.322924	0.998791	POU2F1	0
chr1:167236587-167238062	43.7371	0.168346	0.119238	1.41185	0.157995	0.998791	POU2F1	0
chr1:167297698-167298922	30.7912	0.189417	0.247359	0.76576	0.443819	0.998791	POU2F1	0
chr1:167378092-167379116	10.2453	-0.278533	0.209809	-1.32756	0.184325	0.998791	POU2F1	0
chr1:167397224-167398285	54.3948	-0.157021	0.155778	-1.00798	0.313465	0.998791	POU2F1	641
chr1:167399314-167401081	124.472	-0.229527	0.135277	-1.69671	0.0897506	0.998791	CD247	0
chr1:167407083-167409196	148.446	-0.121987	0.106331	-1.14724	0.251281	0.998791	CD247	0
chr1:167414981-167416021	88.0328	-0.215916	0.171047	-1.26232	0.206833	0.998791	CD247	0
chr1:167416169-167418148	304.334	-0.0921072	0.0932069	-0.988201	0.323054	0.998791	CD247	0
chr1:167419695-167420740	63.0571	-0.15007	0.121006	-1.24018	0.214909	0.998791	CD247	0
chr1:167423926-167425860	289.381	0.0456546	0.0780924	0.584623	0.558801	0.998791	CD247	0
chr1:167440536-167441565	19.7627	0.0694603	0.263045	0.264062	0.791732	0.998791	CD247	0
chr1:167442456-167444079	116.031	0.131777	0.0954427	1.3807	0.167373	0.998791	CD247	0
chr1:167448218-167449252	27.8357	-0.210756	0.164295	-1.28279	0.199566	0.998791	CD247	0
chr1:167451123-167452367	40.1941	0.138245	0.114122	1.21137	0.225752	0.998791	CD247	0
chr1:167452610-167453852	43.3078	0.24084	0.111296	2.16395	0.030468	0.998791	CD247	0
chr1:167455263-167456334	49.1325	-0.241293	0.16645	-1.44964	0.147158	0.998791	CD247	0
chr1:167458289-167459445	72.516	0.146705	0.109439	1.34051	0.180079	0.998791	CD247	0
chr1:167460984-167462317	108.151	0.237544	0.117117	2.02826	0.0425341	0.998791	CD247	0
chr1:167468184-167469972	83.2589	0.105648	0.0841791	1.25504	0.209463	0.998791	CD247	0
chr1:16746943-16748277	193.468	-0.231968	0.106781	-2.17237	0.0298281	0.998791	SPATA21	0
chr1:167485906-167487755	421.94	-0.0249993	0.103456	-0.241641	0.809058	0.998791	CD247	0
chr1:167502482-167503724	27.4908	-0.125008	0.144986	-0.862205	0.388575	0.998791	CREG1	6526
chr1:167508840-167510315	27.8748	0.0550892	0.141456	0.389445	0.696947	0.998791	CREG1	0
chr1:167522290-167523755	375.591	0.018596	0.063253	0.293993	0.768763	0.998791	CREG1	0
chr1:167525011-167526035	36.3413	0.0607876	0.136269	0.446087	0.655535	0.998791	CREG1	1954
chr1:167568715-167571387	89.847	0.0652912	0.0891971	0.731988	0.464176	0.998791	RCSD1	28086
chr1:167586102-167587875	96.2736	-0.0951904	0.162523	-0.585703	0.558075	0.998791	RCSD1	11598
chr1:167590814-167591890	17.7233	-0.0466537	0.164438	-0.283717	0.776628	0.998791	RCSD1	7583
chr1:167596496-167598313	283.634	0.0695387	0.104827	0.663366	0.507096	0.998791	RCSD1	1160
chr1:167598861-167602031	303.513	-0.0271738	0.0679796	-0.399735	0.689351	0.998791	RCSD1	0
chr1:167605995-167607468	178.299	0.0943718	0.130201	0.724818	0.468564	0.998791	RCSD1	0
chr1:167611041-167612124	55.9416	-0.230859	0.146541	-1.57539	0.115167	0.998791	RCSD1	0
chr1:167618894-167620698	65.8459	-0.0756616	0.0952409	-0.794424	0.426949	0.998791	RCSD1	0
chr1:167656447-167657817	52.7106	-0.0413861	0.097841	-0.422993	0.6723	0.998791	RCSD1	0
chr1:16766911-16768231	187.971	0.102139	0.0763685	1.33745	0.181074	0.998791	NECAP2	0
chr1:167690657-167691981	281.607	-0.0840019	0.0819335	-1.02524	0.305248	0.998791	MPZL1	0
chr1:1676999-1678401	169.04	-0.286665	0.29197	-0.981831	0.326183	0.998791	SLC35E2	0
chr1:167721966-167723161	21.0993	0.181531	0.210941	0.860581	0.389469	0.998791	MPZL1	0
chr1:167772220-167773275	51.0167	0.049775	0.101175	0.491971	0.62274	0.998791	ADCY10	5349
chr1:167774079-167775230	93.2173	-0.119067	0.102186	-1.1652	0.243938	0.998791	ADCY10	3394
chr1:167904956-167906351	1333.51	-0.0398452	0.0835469	-0.47692	0.633419	0.998791	DCAF6	0
chr1:168050654-168052593	48.9262	0.106046	0.112252	0.944714	0.344805	0.998791	GPR161	0
chr1:168053653-168054702	25.2969	0.123931	0.158199	0.783387	0.4334	0.998791	GPR161	0
chr1:168114415-168116197	49.0353	-0.0352707	0.11488	-0.307022	0.758826	0.998791	GPR161	7509
chr1:168117813-168118845	11.8423	0.482998	0.27689	1.74437	0.0810949	0.998791	GPR161	10907
chr1:168147664-168149138	395.733	0.0968886	0.0793727	1.22068	0.222208	0.998791	TIPRL	0
chr1:168194727-168196344	314.272	0.0295595	0.0831665	0.355426	0.72227	0.998791	SFT2D2	0
chr1:168203856-168205572	64.2609	0.0686781	0.121858	0.563592	0.573032	0.998791	SFT2D2	0
chr1:168212572-168213863	22.3872	-0.148225	0.158595	-0.934611	0.349989	0.998791	TBX19	0
chr1:16824774-16826687	172.682	-0.13015	0.096153	-1.35357	0.175874	0.998791	CROCCP3	5577
chr1:168256014-168257077	19.359	-0.359541	0.168791	-2.13009	0.033164	0.998791	TBX19	0
chr1:168309855-168311024	34.8353	-0.265329	0.210964	-1.2577	0.208501	0.998791	TBX19	26190
chr1:168311336-168313204	158.91	-0.0704747	0.0742858	-0.948697	0.342775	0.998791	TBX19	27671
chr1:168317045-168318271	40.7631	-0.0307827	0.120649	-0.255142	0.798613	0.998791	MIR557	26490
chr1:168329037-168330078	37.9194	-0.151771	0.247836	-0.612385	0.540283	0.998791	MIR557	14683
chr1:168331886-168332932	289.365	-0.0918469	0.142766	-0.64334	0.520004	0.998791	MIR557	11829
chr1:168355835-168357879	79.5745	0.0270436	0.137837	0.196199	0.844454	0.998791	MIR557	10975
chr1:168360627-168362596	63.9399	-0.216372	0.209685	-1.03189	0.302124	0.998791	MIR557	15767
chr1:168376730-168380561	152.127	-0.128116	0.111548	-1.14853	0.250751	0.998791	MIR557	31870
chr1:168390186-168391668	137.882	-0.176031	0.114771	-1.53375	0.125091	0.998791	MIR557	45326
chr1:168408350-168409841	147.977	-0.0127884	0.0727517	-0.175781	0.860466	0.998791	NA	NA
chr1:168413214-168414428	159.646	-0.114254	0.15141	-0.754598	0.45049	0.998791	NA	NA
chr1:168435009-168437760	97.1176	-0.23259	0.108945	-2.13493	0.0327664	0.998791	NA	NA
chr1:168438613-168439643	29.6497	-0.079235	0.166468	-0.475977	0.634091	0.998791	NA	NA
chr1:168453628-168455091	27.933	0.118795	0.152648	0.778229	0.436434	0.998791	NA	NA
chr1:168478736-168480088	45.172	0.189004	0.194101	0.97374	0.330186	0.998791	XCL2	29914
chr1:168481933-168484407	189.125	-0.0733903	0.100347	-0.731362	0.464558	0.998791	XCL2	25595
chr1:168488962-168491468	318.521	-0.19415	0.129636	-1.49766	0.134222	0.998791	XCL2	18534
chr1:168500536-168501564	151.141	-0.0781914	0.110555	-0.707263	0.479403	0.998791	XCL2	8438
chr1:168504235-168505642	187.647	-0.181926	0.0980549	-1.85535	0.0635462	0.998791	XCL2	4360
chr1:168511944-168513043	15.115	-0.0757336	0.22417	-0.337841	0.735483	0.998791	XCL2	0
chr1:168522909-168524191	18.372	0.05991	0.226631	0.26435	0.79151	0.998791	XCL2	9673
chr1:168524355-168525394	14.3141	-0.161294	0.194324	-0.830027	0.406524	0.998791	XCL2	11119
chr1:168526115-168527909	40.0874	-0.254786	0.230429	-1.1057	0.268856	0.998791	XCL2	12879
chr1:168545139-168546162	13.9016	-0.431627	0.209692	-2.05838	0.0395537	0.998791	XCL1	0
chr1:168571971-168573747	32.7502	0.102989	0.11589	0.888676	0.374177	0.998791	XCL1	20655
chr1:16866665-16867763	9.82321	0.0872795	0.475443	0.183575	0.854347	0.998791	NBPF1	21158
chr1:168793092-168794332	29.549	-0.0732553	0.265803	-0.2756	0.782855	0.998791	LINC00626	30965
chr1:168802477-168804007	54.3765	-0.140915	0.185862	-0.758172	0.448348	0.998791	LINC00626	40350
chr1:169012738-169014618	172.534	-0.182977	0.128624	-1.42257	0.154861	0.998791	NA	NA
chr1:169055753-169057014	22.3921	0.0586545	0.18518	0.316744	0.751438	0.998791	ATP1B1	18932
chr1:169074982-169076387	375.106	-0.108181	0.0942914	-1.1473	0.251256	0.998791	ATP1B1	0
chr1:169101957-169103470	27.2085	-0.293911	0.238182	-1.23398	0.217211	0.998791	ATP1B1	0
chr1:16917897-16919059	13.6229	0.0864118	0.215049	0.401824	0.687814	0.998791	NBPF1	0
chr1:169186561-169187931	31.344	-0.478519	0.17594	-2.71979	0.0065324	0.998791	NME7	0
chr1:169278296-169279472	37.3561	0.128318	0.134148	0.956539	0.3388	0.998791	NME7	0
chr1:169281105-169282319	68.3863	-0.222386	0.169373	-1.31299	0.189185	0.998791	NME7	0
chr1:169317369-169318407	12.0682	-0.305405	0.187125	-1.63209	0.10266	0.998791	NME7	0
chr1:169332238-169333260	47.2936	0.0349051	0.17862	0.195416	0.845067	0.998791	NME7	0
chr1:16939134-16940737	158.229	-0.0931197	0.114324	-0.814525	0.415344	0.998791	NBPF1	0
chr1:169396017-169397618	46.8893	-0.112862	0.170901	-0.660397	0.508999	0.998791	CCDC181	0
chr1:169428993-169430359	30.0888	0.0576271	0.124566	0.462622	0.643635	0.998791	CCDC181	0
chr1:169454111-169455760	572.725	-0.053937	0.0947646	-0.569169	0.569242	0.998791	SLC19A2	0
chr1:169514842-169516476	38.5352	0.0224474	0.109346	0.205287	0.837348	0.998791	F5	0
chr1:169519154-169520675	33.3896	0.0759684	0.13936	0.545123	0.585669	0.998791	F5	0
chr1:1695367-1696405	10.9458	-0.071545	0.189623	-0.377301	0.70595	0.998791	NADK	0
chr1:169540383-169542162	31.0861	0.204735	0.285643	0.716753	0.473527	0.998791	F5	0
chr1:169555121-169556654	78.5014	0.0557953	0.0917404	0.608186	0.543064	0.998791	F5	0
chr1:169573639-169574988	466.049	0.039187	0.101244	0.387055	0.698715	0.998791	SELP	0
chr1:169627236-169628985	54.7272	-0.184543	0.181802	-1.01507	0.310071	0.998791	C1orf112	2259
chr1:169636168-169637518	50.1021	0.194653	0.159679	1.21903	0.222833	0.998791	C1orf112	0
chr1:169649434-169650745	43.2009	0.160579	0.136655	1.17507	0.239968	0.998791	C1orf112	0
chr1:169661404-169662744	543.447	-0.0406009	0.0997896	-0.406865	0.684107	0.998791	C1orf112	0
chr1:169663147-169664188	204.01	-0.051076	0.0736116	-0.693857	0.487772	0.998791	C1orf112	0
chr1:169669975-169671516	91.8585	0.0553715	0.163748	0.338151	0.735249	0.998791	C1orf112	0
chr1:169676906-169678073	71.1503	0.32001	0.154766	2.0677	0.0386685	0.998791	C1orf112	0
chr1:169680265-169681604	139.8	0.10294	0.100542	1.02384	0.305909	0.998791	C1orf112	0
chr1:16970084-16972067	274.074	-0.0380201	0.124067	-0.306449	0.759263	0.998791	CROCCP2	0
chr1:169763342-169764643	350.09	0.07439	0.0900604	0.826001	0.408803	0.998791	C1orf112	0
chr1:169782734-169784114	23.318	-0.243062	0.229355	-1.05976	0.289252	0.998791	C1orf112	0
chr1:169813924-169815099	16.5259	-0.123638	0.325457	-0.379891	0.704026	0.998791	C1orf112	0
chr1:169859721-169860873	83.3513	0.254943	0.0984258	2.59021	0.00959185	0.998791	SCYL3	0
chr1:169862475-169863782	890.202	-0.0293153	0.104804	-0.279715	0.779696	0.998791	SCYL3	0
chr1:169871369-169872748	19.7518	-0.0485766	0.157458	-0.308506	0.757697	0.998791	SCYL3	8268
chr1:169877480-169878914	42.8697	-0.0286886	0.183736	-0.15614	0.875922	0.998791	KIFAP3	11555
chr1:169894928-169896000	21.9089	0.233237	0.192856	1.20939	0.226514	0.998791	KIFAP3	0
chr1:169897452-169898741	24.4753	0.0827088	0.157524	0.525054	0.599545	0.998791	KIFAP3	0
chr1:170043314-170044623	591.049	-0.0874554	0.103795	-0.842575	0.399466	0.998791	KIFAP3	0
chr1:170115671-170116710	18.3886	-0.0930983	0.264923	-0.351417	0.725276	0.998791	METTL11B	0
chr1:17018835-17020327	24.634	-0.0933038	0.18912	-0.493357	0.62176	0.998791	ESPNP	0
chr1:17026512-17028247	89.4138	0.102319	0.170008	0.60185	0.547274	0.998791	ESPNP	0
chr1:17035636-17037206	55.1357	0.0623119	0.166807	0.373557	0.708734	0.998791	ESPNP	0
chr1:170500723-170501876	371.759	0.0287176	0.109094	0.263236	0.792369	0.998791	GORAB	0
chr1:17053443-17054980	31.034	-0.046546	0.199433	-0.233392	0.815457	0.998791	ESPNP	6790
chr1:170898120-170899629	19.072	0.0837695	0.163351	0.512819	0.608078	0.998791	MROH9	4982
chr1:1709631-1710698	205.123	-0.0715207	0.104628	-0.683574	0.494244	0.998791	NADK	0
chr1:1711243-1712482	195.161	-0.140392	0.0850797	-1.65013	0.0989166	0.998791	NADK	0
chr1:171214277-171215476	16.1217	0.111703	0.176218	0.633893	0.526151	0.998791	FMO1	2156
chr1:171220490-171221741	29.5387	0.275937	0.200541	1.37596	0.168833	0.998791	FMO1	0
chr1:171282515-171283912	344.426	-0.0138812	0.0829997	-0.167244	0.867178	0.998791	FMO4	0
chr1:171389087-171390644	35.288	0.0948785	0.194854	0.48692	0.626315	0.998791	NA	NA
chr1:171403566-171404751	17.373	0.234597	0.232913	1.00723	0.313824	0.998791	PRRC2C	49914
chr1:171454092-171455417	920.875	0.0620896	0.0807194	0.769202	0.441773	0.998791	PRRC2C	0
chr1:171624151-171625326	22.8434	0.243173	0.164449	1.47872	0.139215	0.998791	MYOC	2327
chr1:171749787-171751055	1283.35	-0.0486493	0.0936512	-0.519474	0.60343	0.998791	METTL13	0
chr1:171762759-171764125	36.8271	-0.0364242	0.129548	-0.281163	0.778585	0.998791	METTL13	0
chr1:171810135-171811701	223.316	-0.0191796	0.111351	-0.172245	0.863245	0.998791	DNM3	0
chr1:171891819-171892843	12.4475	0.223671	0.282278	0.792379	0.42814	0.998791	DNM3	0
chr1:171953399-171955120	26.8337	-0.0696121	0.160798	-0.432916	0.665076	0.998791	DNM3	0
chr1:171971549-171972590	12.6581	0.111255	0.198715	0.559872	0.575567	0.998791	DNM3	0
chr1:172058918-172060234	33.181	0.0415651	0.129099	0.321963	0.74748	0.998791	DNM3	0
chr1:172086614-172088080	127.792	-0.0247645	0.117453	-0.210847	0.833007	0.998791	DNM3	0
chr1:172103475-172104922	19.9404	0.180049	0.157775	1.14118	0.253796	0.998791	DNM3	0
chr1:172123250-172124763	31.681	-0.0233994	0.141682	-0.165154	0.868823	0.998791	DNM3	0
chr1:172149923-172151188	260.328	-0.0629697	0.116377	-0.541084	0.58845	0.998791	DNM3	0
chr1:17215276-17216614	42.1962	0.0767174	0.176442	0.434802	0.663706	0.998791	CROCC	0
chr1:17221712-17223399	206.48	0.115028	0.195929	0.587089	0.557144	0.998791	CROCC	0
chr1:17230396-17231908	812.273	-0.141711	0.151709	-0.9341	0.350252	0.998791	CROCC	0
chr1:172312573-172313731	22.9364	0.167105	0.215393	0.775815	0.437858	0.998791	DNM3	0
chr1:172327016-172328421	187.882	0.0804804	0.120484	0.667978	0.504147	0.998791	DNM3	0
chr1:172349416-172350615	196.462	0.140741	0.118634	1.18635	0.235485	0.998791	DNM3	0
chr1:172362567-172364257	229.491	0.0431681	0.0924673	0.466847	0.640609	0.998791	DNM3	0
chr1:172368168-172369757	45.332	0.13702	0.123623	1.10837	0.267704	0.998791	DNM3	0
chr1:172371867-172373019	23.7975	-0.0737127	0.200597	-0.367467	0.71327	0.998791	DNM3	0
chr1:172380754-172382254	19.5113	-0.641925	0.278346	-2.30622	0.0210985	0.998791	DNM3	0
chr1:172395854-172397464	56.8572	0.0268247	0.123565	0.21709	0.828138	0.998791	C1orf105	0
chr1:172398157-172399205	36.0086	0.165124	0.116236	1.42059	0.155436	0.998791	C1orf105	0
chr1:17239964-17241256	442.817	-0.144306	0.141481	-1.01997	0.307745	0.998791	CROCC	0
chr1:172400190-172401768	62.7953	0.158817	0.198469	0.800209	0.42359	0.998791	C1orf105	0
chr1:172412566-172413781	239.89	0.0118702	0.0816667	0.145349	0.884435	0.998791	C1orf105	0
chr1:172418358-172420494	55.7219	0.252755	0.157948	1.60024	0.109544	0.998791	C1orf105	0
chr1:17247649-17249144	58.4797	-0.151816	0.157435	-0.964308	0.334892	0.998791	CROCC	0
chr1:172501356-172502835	1738.65	-0.0490975	0.099119	-0.495339	0.620361	0.998791	SUCO	0
chr1:172513581-172515202	26.2446	0.25504	0.145004	1.75885	0.0786032	0.998791	SUCO	0
chr1:172578336-172579377	24.8618	-0.110952	0.143531	-0.773021	0.43951	0.998791	SUCO	0
chr1:172596091-172597598	36.6026	0.0808041	0.123372	0.654961	0.512493	0.998791	SUCO	15117
chr1:172612278-172613321	53.9583	0.0778406	0.183618	0.423927	0.671619	0.998791	FASLG	14863
chr1:172615627-172616987	87.4172	-0.0748345	0.173701	-0.430825	0.666596	0.998791	FASLG	11197
chr1:172622121-172623174	11.0594	0.0437486	0.221549	0.197467	0.843462	0.998791	FASLG	5010
chr1:172627618-172628958	141.3	-0.145325	0.161502	-0.899837	0.368207	0.998791	FASLG	0
chr1:172631508-172632563	275.528	-0.109754	0.114416	-0.959253	0.337431	0.998791	FASLG	0
chr1:172639348-172640585	214.004	-0.0596196	0.0863711	-0.690273	0.490023	0.998791	FASLG	3335
chr1:172643860-172645081	128.241	-0.101199	0.165467	-0.611597	0.540804	0.998791	FASLG	7847
chr1:172651312-172652868	27.681	-0.286513	0.186309	-1.53784	0.124087	0.998791	FASLG	15299
chr1:172666271-172669249	280.455	0.0209918	0.101249	0.207329	0.835753	0.998791	FASLG	30258
chr1:172672805-172674221	48.5915	-0.0719563	0.179806	-0.400189	0.689017	0.998791	FASLG	36792
chr1:172677084-172678703	56.3879	0.0268246	0.107237	0.250144	0.802476	0.998791	FASLG	41071
chr1:172688013-172689852	31.841	0.0519963	0.171301	0.303538	0.76148	0.998791	NA	NA
chr1:172696029-172697867	48.4229	0.0607445	0.137221	0.442677	0.657999	0.998791	NA	NA
chr1:172711426-172712471	27.9919	-0.0839737	0.159822	-0.52542	0.599291	0.998791	NA	NA
chr1:172713775-172716464	210.757	-0.0767142	0.0912198	-0.840982	0.400358	0.998791	NA	NA
chr1:172733030-172734308	150.279	-0.113913	0.21305	-0.534677	0.592873	0.998791	NA	NA
chr1:1727394-1728753	14.8688	0.0664177	0.171288	0.387754	0.698198	0.998791	GNB1	0
chr1:172747568-172748982	40.5453	-0.0597349	0.128786	-0.463832	0.642768	0.998791	NA	NA
chr1:17277520-17278865	45.8549	0.0421953	0.136755	0.308546	0.757667	0.998791	CROCC	9790
chr1:172787712-172788942	217.64	-0.132198	0.182234	-0.725433	0.468186	0.998791	NA	NA
chr1:172795002-172796208	36.3407	-0.0931273	0.167272	-0.556743	0.577703	0.998791	NA	NA
chr1:172806794-172808691	130.594	0.18213	0.125677	1.44919	0.147285	0.998791	NA	NA
chr1:172814206-172815709	37.1818	0.310572	0.160478	1.93529	0.0529546	0.998791	NA	NA
chr1:172836118-172837569	49.8861	0.335723	0.179395	1.87142	0.0612867	0.998791	NA	NA
chr1:172839720-172840858	24.4565	0.0844519	0.156791	0.538628	0.590143	0.998791	NA	NA
chr1:172843653-172844707	13.0751	0.349161	0.199065	1.75401	0.0794288	0.998791	NA	NA
chr1:172863544-172864799	120.666	-0.120527	0.119434	-1.00915	0.312904	0.998791	NA	NA
chr1:17286610-17288177	39.1098	-0.114534	0.131244	-0.872678	0.382838	0.998791	MFAP2	12821
chr1:172875604-172877059	58.952	0.0267493	0.173998	0.153734	0.87782	0.998791	NA	NA
chr1:172902687-172904078	14.5596	-0.0615527	0.206406	-0.298212	0.765542	0.998791	NA	NA
chr1:1729048-1730102	11.125	0.218758	0.244411	0.895042	0.370765	0.998791	GNB1	0
chr1:173080639-173082062	18.4711	0.20965	0.230721	0.908674	0.363522	0.998791	NA	NA
chr1:173122586-173123891	22.5657	-0.261023	0.174378	-1.49688	0.134425	0.998791	TNFSF4	28978
chr1:173164248-173165744	32.9387	-0.125922	0.178488	-0.705493	0.480503	0.998791	TNFSF4	0
chr1:173174429-173176030	197.976	-0.0492034	0.100435	-0.489903	0.624203	0.998791	TNFSF4	0
chr1:17337294-17338980	210.45	-0.0709696	0.0854771	-0.830276	0.406383	0.998791	ATP13A2	0
chr1:173375511-173376892	28.0798	0.163413	0.166654	0.980554	0.326813	0.998791	NA	NA
chr1:173378643-173380091	63.2189	0.0231235	0.103063	0.224364	0.822474	0.998791	NA	NA
chr1:173382524-173383998	27.592	0.280272	0.198158	1.41439	0.157248	0.998791	NA	NA
chr1:173389139-173390463	34.6151	0.0929217	0.121531	0.764593	0.444514	0.998791	NA	NA
chr1:173398290-173401397	109.774	-0.0726288	0.0716999	-1.01296	0.311081	0.998791	PRDX6	45088
chr1:173413578-173414992	70.5913	0.17114	0.176761	0.968197	0.332946	0.998791	PRDX6	31493
chr1:173423945-173425153	38.5882	-0.0529399	0.142291	-0.372054	0.709853	0.998791	PRDX6	21332
chr1:173445711-173447057	732.247	0.0164616	0.100849	0.163231	0.870337	0.998791	PRDX6	0
chr1:173519701-173521086	143.489	-0.541735	0.182325	-2.97126	0.00296582	0.998791	SLC9C2	0
chr1:173570359-173571439	22.6787	-0.40237	0.199764	-2.01423	0.0439853	0.998791	SLC9C2	0
chr1:173585360-173586850	29.0368	-0.557039	0.28909	-1.92687	0.0539953	0.998791	ANKRD45	0
chr1:173683618-173684895	416.44	0.0189378	0.0702866	0.269437	0.787593	0.998791	KLHL20	0
chr1:173793154-173794574	597.453	-0.0223984	0.077187	-0.290183	0.771676	0.998791	CENPL	0
chr1:17379612-17381152	370.339	-0.080449	0.0763424	-1.05379	0.291978	0.998791	SDHB	0
chr1:173836689-173838316	998.653	-0.0412199	0.0911062	-0.452438	0.650953	0.998791	GAS5	0
chr1:173839087-173840116	95.989	-0.0235436	0.132739	-0.177368	0.859219	0.998791	ZBTB37	0
chr1:173855580-173856883	42.5232	-0.212525	0.23866	-0.890493	0.373201	0.998791	ZBTB37	0
chr1:17385778-17387220	20.1575	-0.0562894	0.150721	-0.373468	0.7088	0.998791	SDHB	5112
chr1:173990611-173992071	475.215	-0.0218776	0.100326	-0.218066	0.827378	0.998791	RC3H1	28400
chr1:174083264-174085093	26.3305	0.140353	0.151683	0.925308	0.354805	0.998791	RABGAP1L	43458
chr1:174102704-174103740	10.7147	-0.448062	0.246864	-1.81502	0.0695211	0.998791	RABGAP1L	24811
chr1:174122124-174123280	125.363	-0.10336	0.177089	-0.583664	0.559447	0.998791	RABGAP1L	5271
chr1:174128089-174129602	774.042	-0.0673909	0.102761	-0.655805	0.511949	0.998791	RABGAP1L	0
chr1:174169567-174170759	22.6112	-0.0642749	0.201697	-0.31867	0.749977	0.998791	RABGAP1L	0
chr1:174173407-174174751	51.8902	-0.0238042	0.169929	-0.140083	0.888594	0.998791	RABGAP1L	0
chr1:174186390-174187554	19.7346	0.188334	0.168767	1.11594	0.264447	0.998791	RABGAP1L	0
chr1:174231489-174232585	18.1709	0.0301136	0.159486	0.188816	0.850237	0.998791	RABGAP1L	0
chr1:174382732-174384053	17.6161	-0.129828	0.214112	-0.606357	0.544278	0.998791	RABGAP1L	0
chr1:17445133-17446904	30.245	0.17882	0.142163	1.25785	0.208446	0.998791	PADI2	0
chr1:174476775-174477944	10.4062	-0.170422	0.209684	-0.812759	0.416356	0.998791	RABGAP1L	0
chr1:17451925-17453232	17.1775	-0.02594	0.170238	-0.152375	0.878891	0.998791	PADI2	5976
chr1:174712738-174713801	17.0464	0.0659737	0.193172	0.341529	0.732706	0.998791	RABGAP1L	0
chr1:174738796-174739841	19.7382	0.0208824	0.138937	0.150301	0.880527	0.998791	RABGAP1L	0
chr1:174746040-174747078	10.2793	0.0749218	0.276707	0.270762	0.786574	0.998791	RABGAP1L	0
chr1:174755589-174756660	22.8124	-0.237592	0.21207	-1.12035	0.262566	0.998791	RABGAP1L	0
chr1:174768394-174770013	283.967	0.127909	0.104197	1.22757	0.219609	0.998791	RABGAP1L	0
chr1:174810552-174811804	13.5496	-0.0824982	0.213053	-0.38722	0.698594	0.998791	RABGAP1L	0
chr1:174843362-174845110	25.3074	0.0874517	0.167025	0.523583	0.600569	0.998791	RABGAP1L	0
chr1:174933594-174934921	232.82	0.0857388	0.101043	0.848534	0.396141	0.998791	RABGAP1L	6266
chr1:174935827-174936881	70.2538	-0.0945597	0.107198	-0.882099	0.377723	0.998791	RABGAP1L	8499
chr1:174938758-174939787	34.6702	-0.161568	0.145281	-1.1121	0.266095	0.998791	RABGAP1L	11430
chr1:174959041-174960342	34.4364	0.293247	0.133702	2.19329	0.0282866	0.998791	CACYBP	8228
chr1:174967892-174969437	1355.03	-0.0684935	0.0906749	-0.755374	0.450025	0.998791	CACYBP	0
chr1:174991815-174993462	317.979	-0.051777	0.0677917	-0.763766	0.445007	0.998791	MRPS14	0
chr1:174998321-174999556	116.648	0.127877	0.0912482	1.40142	0.161089	0.998791	MRPS14	5729
chr1:17507619-17508995	22.3372	-0.0633329	0.229779	-0.275626	0.782835	0.998791	PADI1	22625
chr1:175110760-175111987	34.1974	0.289665	0.158884	1.82312	0.0682847	0.998791	TNN	0
chr1:175114943-175116568	32.115	-0.03669	0.116865	-0.313952	0.753557	0.998791	TNN	0
chr1:175120812-175121997	32.6095	0.131367	0.129131	1.01731	0.309005	0.998791	TNN	3609
chr1:175123681-175125119	47.4167	0.0153277	0.101812	0.150549	0.880331	0.998791	KIAA0040	1003
chr1:175157689-175158884	77.5855	0.174411	0.101748	1.71415	0.0865014	0.998791	KIAA0040	0
chr1:175160689-175162483	209.632	0.0525586	0.0998325	0.526468	0.598563	0.998791	KIAA0040	0
chr1:175194076-175195476	30.3798	0.135059	0.234944	0.574857	0.565388	0.998791	KIAA0040	31846
chr1:175206160-175207218	8.19434	0.373871	0.287521	1.30033	0.193489	0.998791	KIAA0040	43930
chr1:175256187-175257436	18.9776	0.170748	0.191496	0.891654	0.372579	0.998791	TNR	34498
chr1:175288232-175289591	42.4207	-0.0319727	0.100617	-0.317766	0.750662	0.998791	TNR	2343
chr1:175307003-175308729	40.439	0.0199924	0.112641	0.177488	0.859125	0.998791	TNR	0
chr1:17533718-17534925	20.5664	-0.051397	0.155719	-0.330062	0.741353	0.998791	PADI1	0
chr1:17538672-17540320	53.0792	-0.199169	0.105813	-1.88228	0.0597976	0.998791	PADI1	0
chr1:175482985-175484694	80.7067	-0.330979	0.310935	-1.06446	0.287118	0.998791	TNR	0
chr1:175567974-175569034	17.4477	0.276116	0.199131	1.3866	0.165563	0.998791	TNR	0
chr1:17562798-17564232	22.8953	-0.135249	0.155861	-0.867753	0.385529	0.998791	PADI1	0
chr1:176042350-176043481	14.5978	-0.152586	0.188049	-0.811414	0.417128	0.998791	RFWD2	0
chr1:17682083-17683854	36.5451	-0.0880894	0.208787	-0.42191	0.673091	0.998791	PADI4	0
chr1:1771389-1772525	12.2702	0.0640115	0.213066	0.30043	0.763849	0.998791	GNB1	0
chr1:17745703-17747039	19.9506	-0.059545	0.169041	-0.352251	0.72465	0.998791	RCC2	0
chr1:17764167-17765673	149.341	-0.138599	0.0793164	-1.74743	0.0805636	0.998791	RCC2	0
chr1:17765766-17767102	109.871	-0.0243951	0.108213	-0.225436	0.82164	0.998791	RCC2	0
chr1:17820318-17821429	13.0843	0.263035	0.17373	1.51404	0.130015	0.998791	ARHGEF10L	44900
chr1:178279430-178280493	12.2847	0.148269	0.212156	0.698866	0.484636	0.998791	RASAL2	0
chr1:178386969-178388397	13.7842	0.227843	0.222042	1.02613	0.304831	0.998791	RASAL2	0
chr1:178500787-178502113	40.9712	0.158931	0.118136	1.34532	0.178521	0.998791	TEX35	0
chr1:178510935-178512702	224.368	0.055011	0.10201	0.539269	0.589701	0.998791	C1orf220	0
chr1:178549868-178551386	23.2989	0.222336	0.226379	0.982138	0.326032	0.998791	C1orf220	31843
chr1:178574649-178575843	65.3887	0.166577	0.280299	0.594283	0.552323	0.998791	NA	NA
chr1:178577204-178578249	20.889	0.157619	0.209743	0.751487	0.45236	0.998791	NA	NA
chr1:17862270-17863478	20.32	0.529517	0.273709	1.9346	0.0530398	0.998791	ARHGEF10L	2851
chr1:178632709-178634159	23.4199	0.389154	0.26006	1.4964	0.134549	0.998791	MIR4424	12724
chr1:178694018-178695468	253.747	-0.0441804	0.145129	-0.304422	0.760806	0.998791	RALGPS2	0
chr1:178753071-178754122	12.0124	0.120037	0.298955	0.401523	0.688035	0.998791	RALGPS2	0
chr1:178994668-178995995	696.983	-0.0336704	0.100841	-0.333895	0.738459	0.998791	FAM20B	0
chr1:179003405-179004595	44.4655	0.229699	0.156242	1.47015	0.141522	0.998791	FAM20B	0
chr1:179005670-179007080	46.936	-0.213222	0.121287	-1.75799	0.0787496	0.998791	FAM20B	0
chr1:179047950-179048988	52.0742	0.0979703	0.12735	0.7693	0.441715	0.998791	TOR3A	2123
chr1:179050481-179052337	370.463	0.0316956	0.0929873	0.34086	0.733209	0.998791	TOR3A	0
chr1:179057520-179058748	15.1737	0.455591	0.198236	2.29823	0.0215487	0.998791	TOR3A	0
chr1:179089919-179091249	19.1679	-0.0591471	0.155512	-0.380338	0.703694	0.998791	ABL2	0
chr1:179111845-179113176	33.1679	-0.0594034	0.137167	-0.433074	0.664961	0.998791	ABL2	0
chr1:179114318-179115375	13.2734	0.241386	0.26413	0.91389	0.360774	0.998791	ABL2	0
chr1:179197904-179199461	164.518	0.0824064	0.101756	0.809841	0.418031	0.998791	ABL2	0
chr1:179220549-179221578	12.7176	0.136189	0.178433	0.76325	0.445314	0.998791	ABL2	21729
chr1:179262525-179263801	496.009	-0.149682	0.10257	-1.45931	0.14448	0.998791	SOAT1	0
chr1:179267755-179269035	198.054	-0.0577878	0.110956	-0.520818	0.602494	0.998791	SOAT1	0
chr1:179286334-179287533	22.1455	0.0323179	0.206476	0.156521	0.875622	0.998791	SOAT1	0
chr1:179334475-179335635	503.133	0.0490863	0.0753334	0.651588	0.514667	0.998791	AXDND1	0
chr1:179338565-179339603	42.6441	0.0669676	0.121669	0.550407	0.58204	0.998791	AXDND1	0
chr1:1795542-1796818	17.1252	0.192594	0.235339	0.818371	0.413145	0.998791	GNB1	0
chr1:179778424-179779664	63.763	0.266606	0.119588	2.22937	0.025789	0.998791	FAM163A	0
chr1:179783633-179785018	323.022	0.124507	0.128457	0.969251	0.33242	0.998791	FAM163A	0
chr1:179800418-179801995	58.7216	0.127498	0.171724	0.742454	0.457812	0.998791	TOR1AIP2	7106
chr1:179836443-179838040	28.1895	0.0894797	0.138105	0.647912	0.517042	0.998791	TOR1AIP2	0
chr1:179846236-179847619	204.447	0.0130598	0.0671843	0.194388	0.845872	0.998791	TOR1AIP2	0
chr1:179851207-179852957	1196.92	-0.0320102	0.0925862	-0.345733	0.729543	0.998791	TOR1AIP1	0
chr1:180123147-180124843	493.568	-0.0180764	0.0867234	-0.208437	0.834888	0.998791	QSOX1	0
chr1:180137499-180138530	17.8	-0.0364225	0.168046	-0.21674	0.828411	0.998791	QSOX1	0
chr1:180147381-180148676	26.0399	-0.0897055	0.153225	-0.585448	0.558247	0.998791	QSOX1	0
chr1:180158858-180159950	24.7109	0.0386769	0.182987	0.211364	0.832603	0.998791	QSOX1	0
chr1:180160728-180162544	48.2146	-0.219772	0.188041	-1.16874	0.242508	0.998791	QSOX1	0
chr1:180182103-180183485	27.9089	-0.143434	0.131283	-1.09255	0.27459	0.998791	QSOX1	14933
chr1:180484237-180485686	30.7344	-0.0257836	0.122472	-0.210526	0.833257	0.998791	ACBD6	12214
chr1:180502013-180503805	22.4753	-0.10629	0.156506	-0.679141	0.497049	0.998791	ACBD6	29990
chr1:180600684-180601863	775.824	-0.031693	0.0829395	-0.382121	0.702371	0.998791	XPR1	0
chr1:180820588-180822064	22.7167	0.0895459	0.155481	0.575927	0.564665	0.998791	XPR1	0
chr1:180922602-180924051	160.481	-0.105315	0.107333	-0.9812	0.326494	0.998791	KIAA1614	7362
chr1:180950063-180951788	45.5757	-0.186146	0.213921	-0.87016	0.384213	0.998791	STX6	0
chr1:180981938-180983273	22.9973	0.192638	0.184693	1.04302	0.29694	0.998791	STX6	0
chr1:180990927-180992845	326.949	-0.0686332	0.0848558	-0.808822	0.418617	0.998791	STX6	0
chr1:181002236-181003761	314.56	0.018209	0.0673774	0.270253	0.786965	0.998791	MR1	0
chr1:181007248-181008271	35.6813	0.0610967	0.12177	0.501738	0.615852	0.998791	MR1	0
chr1:181013180-181014644	31.8945	0.177251	0.160412	1.10497	0.269171	0.998791	MR1	0
chr1:181031189-181032598	122.704	0.0295974	0.125462	0.235907	0.813505	0.998791	MR1	114
chr1:181053084-181054111	75.8153	0.0961992	0.0834157	1.15325	0.248808	0.998791	IER5	3526
chr1:181058177-181059373	343.61	0.053841	0.101245	0.531787	0.594874	0.998791	IER5	0
chr1:181073732-181075070	435.528	-0.0982256	0.0947569	-1.03661	0.299919	0.998791	IER5	13752
chr1:181097745-181099023	22.2598	0.296815	0.216937	1.36821	0.171246	0.998791	IER5	37765
chr1:181118115-181119448	210.256	-0.0396263	0.0923295	-0.429183	0.66779	0.998791	NA	NA
chr1:181128404-181131263	186.132	0.130516	0.0960612	1.35868	0.174249	0.998791	NA	NA
chr1:181148537-181149801	30.5846	0.409034	0.238667	1.71383	0.0865603	0.998791	NA	NA
chr1:181158550-181160218	37.4764	0.0569409	0.124839	0.456115	0.648307	0.998791	LINC01699	45305
chr1:181293787-181294973	18.9225	0.247156	0.193343	1.27833	0.201133	0.998791	NA	NA
chr1:181365038-181366241	278.516	0.104568	0.186464	0.560791	0.57494	0.998791	NA	NA
chr1:181366741-181367784	59.5784	0.135677	0.167623	0.809418	0.418274	0.998791	NA	NA
chr1:181392374-181393410	19.7723	-0.0847988	0.220086	-0.385298	0.700016	0.998791	NA	NA
chr1:181393633-181394769	33.1199	0.214815	0.167038	1.28603	0.198433	0.998791	NA	NA
chr1:181905758-181906916	31.8569	0.218341	0.169859	1.28543	0.198642	0.998791	NA	NA
chr1:181998095-181999491	869.438	-0.0471824	0.102245	-0.461465	0.644465	0.998791	ZNF648	24213
chr1:182015438-182016645	15.5345	0.228392	0.223913	1.02001	0.307726	0.998791	ZNF648	7059
chr1:182023513-182024542	16.0701	0.0265109	0.170501	0.155488	0.876436	0.998791	ZNF648	0
chr1:182053457-182055219	66.475	0.0550448	0.0959898	0.573444	0.566344	0.998791	ZNF648	22609
chr1:182056107-182057503	42.3487	0.0719552	0.130142	0.552898	0.580333	0.998791	ZNF648	25259
chr1:182111526-182113187	34.3105	0.0816164	0.163252	0.49994	0.617117	0.998791	NA	NA
chr1:182118156-182119282	16.7724	0.345626	0.240832	1.43513	0.15125	0.998791	NA	NA
chr1:1821737-1823393	365.686	-0.184165	0.123447	-1.49185	0.135737	0.998791	GNB1	0
chr1:182204345-182206043	34.6758	-0.144543	0.227423	-0.635572	0.525056	0.998791	NA	NA
chr1:182228152-182229306	536.774	-0.180855	0.12675	-1.42686	0.153619	0.998791	NA	NA
chr1:182268787-182271192	56.2742	0.108339	0.151422	0.715479	0.474313	0.998791	NA	NA
chr1:182359683-182361478	315.568	-0.0881433	0.137421	-0.641411	0.521256	0.998791	GLUL	0
chr1:182365511-182366561	30.4296	0.0670752	0.120654	0.555932	0.578258	0.998791	TEDDM1	690
chr1:182395598-182396774	45.4428	-0.172514	0.226164	-0.762782	0.445593	0.998791	LINC00272	11649
chr1:182399370-182400533	73.5457	-0.0795934	0.157893	-0.504096	0.614194	0.998791	LINC00272	15421
chr1:182452950-182454392	31.0945	0.436456	0.231432	1.88589	0.0593097	0.998791	RGSL1	0
chr1:182557343-182558912	244.593	0.0642345	0.0822127	0.781321	0.434614	0.998791	RNASEL	0
chr1:182564470-182565645	21.9539	0.0709373	0.15826	0.448233	0.653985	0.998791	RGS16	2112
chr1:182570159-182571193	39.0639	0.0655017	0.103611	0.632187	0.527265	0.998791	RGS16	0
chr1:182572573-182574257	220.692	-0.0471989	0.1019	-0.463188	0.64323	0.998791	RGS16	0
chr1:182584171-182585877	406.712	0.0412312	0.100366	0.410807	0.681214	0.998791	RGS16	10622
chr1:182598073-182599963	63.401	-0.169006	0.156583	-1.07933	0.280439	0.998791	RGS8	15828
chr1:182750812-182752357	31.2024	-0.0755548	0.128132	-0.589665	0.555415	0.998791	NPL	6226
chr1:182758135-182759681	323.412	-0.0468644	0.0771172	-0.607704	0.543384	0.998791	NPL	0
chr1:18284744-18285844	20.3736	0.153146	0.431334	0.355051	0.722551	0.998791	NA	NA
chr1:182858019-182859848	83.2444	-0.150197	0.111753	-1.344	0.178947	0.998791	DHX9	901
chr1:182930934-182932379	17.544	0.325645	0.244981	1.32927	0.18376	0.998791	SHCBP1L	8380
chr1:182991686-182993434	68.0194	0.043522	0.207316	0.209931	0.833722	0.998791	LAMC1	0
chr1:183001741-183003230	26.8048	0.137152	0.247579	0.553973	0.579597	0.998791	LAMC1	0
chr1:183017359-183018531	26.7307	0.30871	0.240052	1.28601	0.198439	0.998791	LAMC1	0
chr1:183163606-183164921	30.4888	-0.247487	0.220223	-1.1238	0.261098	0.998791	LAMC2	0
chr1:183187482-183189428	144.618	-0.148469	0.289299	-0.513204	0.607808	0.998791	LAMC2	0
chr1:183250166-183251318	22.7938	0.0908907	0.181309	0.501303	0.616158	0.998791	NMNAT2	0
chr1:183385521-183386800	29.2039	-0.0665979	0.152409	-0.436967	0.662135	0.998791	NMNAT2	0
chr1:183447172-183448495	42.4164	-0.229043	0.148671	-1.5406	0.123414	0.998791	SMG7	0
chr1:183466749-183468324	39.8281	0.182743	0.142781	1.27989	0.200586	0.998791	SMG7	0
chr1:183512393-183513720	26.5852	-0.062345	0.143465	-0.434565	0.663878	0.998791	SMG7	0
chr1:183536166-183537447	22.8907	0.126078	0.14477	0.870886	0.383817	0.998791	NCF2	0
chr1:183548911-183550171	25.7767	0.220953	0.206804	1.06842	0.285332	0.998791	NCF2	0
chr1:183558241-183560277	75.5657	0.287845	0.206432	1.39438	0.163202	0.998791	NCF2	0
chr1:183562229-183563257	14.7952	0.294361	0.225404	1.30592	0.191578	0.998791	NCF2	2172
chr1:183591652-183593046	37.0139	0.0326813	0.138668	0.23568	0.813681	0.998791	ARPC5	2281
chr1:183602123-183603537	143.226	0.0142044	0.0909798	0.156127	0.875933	0.998791	ARPC5	0
chr1:183604162-183605682	472.05	-0.0761775	0.0879581	-0.866065	0.386454	0.998791	ARPC5	0
chr1:183620937-183622477	41.5702	0.293047	0.127323	2.30161	0.0213573	0.998791	APOBEC4	0
chr1:183623949-183625317	33.3891	-0.0326392	0.13677	-0.238643	0.811383	0.998791	RGL1	0
chr1:183653535-183654941	23.8158	-0.0827851	0.152103	-0.544269	0.586256	0.998791	RGL1	0
chr1:183773459-183774995	29.194	0.224688	0.156978	1.43134	0.152333	0.998791	RGL1	0
chr1:183811020-183812463	25.2471	0.260829	0.205879	1.2669	0.20519	0.998791	RGL1	0
chr1:183842527-183843560	20.7834	0.110001	0.193675	0.567967	0.570058	0.998791	RGL1	0
chr1:183856606-183858503	81.4344	-0.0445504	0.0961316	-0.463431	0.643055	0.998791	RGL1	0
chr1:183880111-183881155	20.6069	0.265533	0.218046	1.21779	0.223305	0.998791	RGL1	0
chr1:183884654-183886134	122.637	0.0774553	0.109998	0.704149	0.48134	0.998791	RGL1	0
chr1:183925023-183926916	356.531	-0.0855775	0.0977206	-0.875737	0.381173	0.998791	COLGALT2	0
chr1:183936520-183938145	53.4734	-0.119771	0.241189	-0.496586	0.619481	0.998791	COLGALT2	0
chr1:1839803-1841428	320.97	-0.0588698	0.0892573	-0.659552	0.509542	0.998791	CALML6	4837
chr1:184005262-184006976	145.939	0.0241984	0.146456	0.165226	0.868766	0.998791	COLGALT2	0
chr1:184020296-184021722	293.878	0.0217682	0.0931738	0.23363	0.815272	0.998791	TSEN15	0
chr1:184044224-184045273	14.3535	0.0624181	0.187076	0.333651	0.738643	0.998791	TSEN15	879
chr1:184349051-184350576	81.8908	-0.33796	0.20519	-1.64706	0.0995465	0.998791	C1orf21	5573
chr1:184355898-184357643	498.779	-0.219811	0.2065	-1.06446	0.287121	0.998791	C1orf21	0
chr1:184357716-184358758	50.593	-0.386493	0.240838	-1.60478	0.108542	0.998791	C1orf21	0
chr1:184434531-184435590	18.9225	-0.246754	0.248487	-0.993026	0.320697	0.998791	C1orf21	0
chr1:184460384-184461979	130.459	-0.169693	0.192373	-0.882105	0.37772	0.998791	C1orf21	0
chr1:184714669-184715833	51.8273	0.066623	0.107156	0.621737	0.534114	0.998791	EDEM3	0
chr1:184723281-184724941	1406.43	-0.0808719	0.0963409	-0.839435	0.401225	0.998791	EDEM3	0
chr1:184774367-184775872	68.1552	0.0470623	0.0964625	0.487882	0.625633	0.998791	FAM129A	0
chr1:184809214-184810414	295.588	-0.0492299	0.145206	-0.339034	0.734584	0.998791	FAM129A	0
chr1:184812555-184813765	105.408	-0.080444	0.15933	-0.50489	0.613636	0.998791	FAM129A	0
chr1:184835745-184837119	237.068	-0.0408712	0.150531	-0.271514	0.785996	0.998791	FAM129A	0
chr1:184859230-184860638	227.712	0.0428035	0.15998	0.267555	0.789042	0.998791	FAM129A	0
chr1:184860960-184862053	50.3242	0.100234	0.18426	0.543982	0.586454	0.998791	FAM129A	0
chr1:184873751-184875002	27.8996	-0.102825	0.176681	-0.581981	0.560579	0.998791	FAM129A	0
chr1:184899017-184900974	44.6042	-0.222749	0.202398	-1.10055	0.271092	0.998791	FAM129A	0
chr1:184944305-184945331	26.9214	0.111275	0.184294	0.603793	0.545981	0.998791	FAM129A	586
chr1:1850014-1851675	430.252	-0.0440083	0.0990289	-0.444399	0.656754	0.998791	TMEM52	0
chr1:185014316-185015646	425.484	-0.0425202	0.12905	-0.329486	0.741788	0.998791	RNF2	0
chr1:185125133-185126939	1425.78	-0.0300194	0.0989065	-0.303513	0.761499	0.998791	SWT1	0
chr1:185139102-185140237	47.2847	0.104198	0.116919	0.891201	0.372821	0.998791	SWT1	0
chr1:185206850-185208521	29.9563	-0.0621537	0.150795	-0.412175	0.680211	0.998791	SWT1	0
chr1:185209947-185211025	31.0706	-0.457744	0.19326	-2.36853	0.0178587	0.998791	SWT1	0
chr1:185225761-185227344	36.9603	0.030412	0.169015	0.179937	0.857202	0.998791	SWT1	0
chr1:185249759-185251405	242.209	-0.145963	0.146084	-0.999172	0.317711	0.998791	SWT1	0
chr1:185285391-185286738	1172.35	-0.0445869	0.126049	-0.353727	0.723543	0.998791	IVNS1ABP	0
chr1:185307792-185309068	181.061	-0.0821188	0.11278	-0.72813	0.466534	0.998791	IVNS1ABP	21330
chr1:185389602-185390967	189.243	-0.262979	0.169632	-1.55029	0.121071	0.998791	NA	NA
chr1:185408421-185410002	107.768	-0.277892	0.199408	-1.39359	0.163442	0.998791	NA	NA
chr1:185443224-185444495	24.809	-0.459459	0.146772	-3.13042	0.00174555	0.998791	NA	NA
chr1:185495293-185496805	29.5575	0.392464	0.231548	1.69496	0.0900832	0.998791	NA	NA
chr1:185528562-185531562	157.295	0.0367001	0.111222	0.329971	0.741422	0.998791	NA	NA
chr1:185535824-185538309	366.492	0.176433	0.121228	1.45539	0.145563	0.998791	NA	NA
chr1:185564439-185565921	44.4266	0.0341982	0.100185	0.34135	0.73284	0.998791	NA	NA
chr1:185571976-185573036	38.3524	0.331173	0.297599	1.11281	0.265789	0.998791	NA	NA
chr1:185576964-185578082	19.7632	0.35099	0.243908	1.43902	0.150144	0.998791	NA	NA
chr1:185616307-185617835	43.2511	-0.0623723	0.200129	-0.31166	0.755299	0.998791	NA	NA
chr1:185649277-185650579	31.2625	0.0895286	0.124652	0.718229	0.472616	0.998791	NA	NA
chr1:185662381-185663925	39.4806	0.0388597	0.128409	0.302624	0.762176	0.998791	HMCN1	39757
chr1:185664005-185665131	16.5338	0.0302475	0.202486	0.149381	0.881253	0.998791	HMCN1	38551
chr1:186257302-186259059	62.219	0.119032	0.220322	0.540265	0.589015	0.998791	MIR548F1	0
chr1:186272693-186274806	121.258	0.102383	0.214067	0.478277	0.632453	0.998791	MIR548F1	0
chr1:186275280-186276322	29.3281	0.0632486	0.157461	0.401678	0.687921	0.998791	MIR548F1	0
chr1:186294068-186295104	12.0162	0.257799	0.20732	1.24348	0.21369	0.998791	MIR548F1	0
chr1:186343740-186345317	1129.92	-0.0169688	0.087157	-0.194692	0.845634	0.998791	C1orf27	0
chr1:186372978-186374832	31.5531	0.187599	0.142542	1.3161	0.188142	0.998791	C1orf27	0
chr1:186480811-186482256	23.4073	0.181208	0.17511	1.03482	0.300751	0.998791	MIR548F1	34155
chr1:186586903-186588380	46.9419	0.102397	0.147473	0.694346	0.487465	0.998791	NA	NA
chr1:186589519-186590726	24.3866	0.0435416	0.156892	0.277526	0.781376	0.998791	NA	NA
chr1:186797559-186798788	28.6857	0.0645957	0.158138	0.408478	0.682923	0.998791	PLA2G4A	0
chr1:187041560-187042997	125.576	-0.125007	0.196646	-0.635698	0.524973	0.998791	NA	NA
chr1:187060714-187062474	77.7036	-0.0758974	0.201635	-0.376411	0.706612	0.998791	NA	NA
chr1:1874797-1876111	25.6374	-0.213724	0.140873	-1.51714	0.12923	0.998791	CFAP74	8640
chr1:19012724-19013748	9.72387	0.2037	0.262132	0.777092	0.437105	0.998791	PAX7	0
chr1:19142965-19144006	20.4616	-0.129542	0.278071	-0.465859	0.641317	0.998791	TAS1R2	22086
chr1:19154357-19155415	34.5308	-0.355651	0.30126	-1.18054	0.237784	0.998791	TAS1R2	10677
chr1:19201384-19202417	14.6663	0.102883	0.196554	0.523435	0.600671	0.998791	ALDH4A1	0
chr1:19210289-19211669	25.01	-0.0310749	0.179019	-0.173584	0.862192	0.998791	ALDH4A1	0
chr1:19228550-19229718	402.873	-0.166411	0.0782236	-2.12737	0.0333893	0.998791	ALDH4A1	0
chr1:19233102-19234129	41.8637	-0.213636	0.0958735	-2.22831	0.0258599	0.998791	IFFO2	0
chr1:19239206-19240611	22.192	0.0443486	0.139685	0.31749	0.750871	0.998791	IFFO2	0
chr1:192414647-192415964	26.6887	-0.183404	0.172648	-1.0623	0.2881	0.998791	NA	NA
chr1:192445975-192447732	32.2595	-0.102199	0.148467	-0.688365	0.491223	0.998791	NA	NA
chr1:192458574-192459635	14.5332	0.068385	0.208724	0.327634	0.743188	0.998791	NA	NA
chr1:192485352-192486592	302.92	0.0888687	0.0897434	0.990253	0.322051	0.998791	NA	NA
chr1:192490539-192491874	35.7452	-0.0903182	0.199052	-0.453743	0.650014	0.998791	NA	NA
chr1:19249857-19250891	37.6488	-0.0507671	0.174216	-0.291403	0.770743	0.998791	IFFO2	0
chr1:192499054-192500879	44.687	0.088641	0.137683	0.643805	0.519702	0.998791	RGS1	43977
chr1:192507742-192509292	149.917	0.165566	0.0889601	1.86113	0.0627264	0.998791	RGS1	35564
chr1:192514831-192516335	43.7494	0.193191	0.166211	1.16233	0.245102	0.998791	RGS1	28521
chr1:192521300-192522705	50.9354	0.156776	0.153289	1.02274	0.306429	0.998791	RGS1	22151
chr1:192527820-192529364	33.4713	0.0353382	0.199445	0.177182	0.859365	0.998791	RGS1	15492
chr1:19253258-19254755	295.655	-0.0672981	0.0887409	-0.758365	0.448232	0.998791	IFFO2	0
chr1:192540531-192541548	45.6011	0.108644	0.170586	0.636885	0.5242	0.998791	RGS1	3308
chr1:192544264-192545325	317.065	0.074088	0.10282	0.720559	0.471181	0.998791	RGS1	0
chr1:192577652-192579431	300.992	-0.0777231	0.142021	-0.547266	0.584196	0.998791	RGS13	25836
chr1:19260442-19262106	29.8218	0.397054	0.42336	0.937863	0.348315	0.998791	IFFO2	0
chr1:19274559-19275711	200.724	-0.0936054	0.0864729	-1.08248	0.279038	0.998791	IFFO2	0
chr1:192774629-192775655	125.089	-0.0981376	0.103587	-0.947391	0.343439	0.998791	RGS2	2513
chr1:19277916-19279245	220.854	0.182479	0.105868	1.72364	0.0847734	0.998791	IFFO2	0
chr1:19298519-19299668	20.0495	-0.0684172	0.149792	-0.456747	0.647853	0.998791	IFFO2	15692
chr1:192987839-192989680	22.9426	0.12973	0.149528	0.867595	0.385616	0.998791	UCHL5	0
chr1:193000199-193001234	15.2526	-0.0393683	0.211352	-0.186269	0.852234	0.998791	UCHL5	0
chr1:193027833-193029094	1095.64	-0.0620314	0.107943	-0.574666	0.565517	0.998791	TROVE2	0
chr1:193039188-193040528	80.563	0.0743593	0.16092	0.462089	0.644017	0.998791	TROVE2	0
chr1:193073548-193074924	332.653	-0.036282	0.110298	-0.328946	0.742196	0.998791	GLRX2	0
chr1:193090629-193091961	1274.4	-0.0656913	0.0984604	-0.667185	0.504654	0.998791	CDC73	0
chr1:193151394-193153030	62.7229	0.0877713	0.133162	0.659131	0.509811	0.998791	B3GALT2	0
chr1:193209520-193210970	39.9324	0.197884	0.19581	1.01059	0.312212	0.998791	CDC73	0
chr1:19322714-19324008	14.6005	0.178147	0.256575	0.694326	0.487478	0.998791	IFFO2	39887
chr1:193279463-193281102	39.2518	-0.027077	0.164268	-0.164834	0.869075	0.998791	NA	NA
chr1:193336919-193338289	62.5829	0.434082	0.248058	1.74992	0.0801315	0.998791	NA	NA
chr1:193375368-193377066	51.8314	0.0889106	0.115123	0.772307	0.439933	0.998791	NA	NA
chr1:193380624-193382551	53.6495	-0.0279715	0.107314	-0.26065	0.794362	0.998791	NA	NA
chr1:193406640-193408570	43.2411	0.054638	0.141186	0.386992	0.698762	0.998791	NA	NA
chr1:193417635-193418822	126.335	0.0494396	0.163205	0.302929	0.761944	0.998791	NA	NA
chr1:193426068-193428790	103.364	-0.140132	0.160468	-0.873268	0.382517	0.998791	NA	NA
chr1:193431224-193432795	52.7099	-0.0354771	0.125952	-0.281671	0.778196	0.998791	NA	NA
chr1:193441030-193442659	31.0941	-0.377738	0.18049	-2.09284	0.0363632	0.998791	NA	NA
chr1:193448027-193449054	540.73	-0.0599879	0.119109	-0.50364	0.614514	0.998791	NA	NA
chr1:193506307-193507352	138.452	0.0530623	0.176666	0.300354	0.763907	0.998791	NA	NA
chr1:193508697-193509959	129.727	0.0386112	0.163283	0.236468	0.813069	0.998791	NA	NA
chr1:193538162-193539987	71.1918	0.141301	0.152469	0.926751	0.354056	0.998791	NA	NA
chr1:193560825-193562631	115.636	-0.0874811	0.18332	-0.477203	0.633217	0.998791	NA	NA
chr1:19371272-19372484	41.501	-0.232882	0.246757	-0.943769	0.345288	0.998791	UBR4	28515
[truncated: 55,832 more rows]

## Sheet: CD14
Table S4: Differential ATAC-seq peaks between AS patients and HC in CD4+ T cells, CD8+ T cells and CD14+ monocytes. Related to Figure 2.
peak_location	baseMean	log2FoldChange	lfcSE	stat	pvalue	padj	ProxGene	Dist
chr2:145270913-145271958	61.5765	-0.549249	0.112751	-4.87133	1.10848e-06	0.019065	ZEB2	0
chr4:37763923-37765191	65.5538	-0.470286	0.0939708	-5.0046	5.59787e-07	0.019065	NA	NA
chr5:149540424-149542140	51.1499	0.495207	0.101429	4.88231	1.04848e-06	0.019065	CDX1	4203
chr2:240917085-240918922	104.674	0.492013	0.103671	4.74592	2.07556e-06	0.0222002	NDUFA10	0
chr6:152268967-152270656	63.2822	-0.46175	0.0974431	-4.73867	2.15126e-06	0.0222002	ESR1	0
chr1:174907272-174908492	85.0229	-0.36308	0.0800172	-4.53752	5.69197e-06	0.0363685	RABGAP1L	0
chr10:20104725-20106300	351.174	-0.388197	0.085987	-4.5146	6.34358e-06	0.0363685	PLXDC2	0
chr18:60916517-60917762	90.6832	-0.345597	0.0760759	-4.54279	5.55152e-06	0.0363685	BCL2	0
chr2:225183411-225184916	68.3333	-0.612041	0.134225	-4.55983	5.11957e-06	0.0363685	NA	NA
chr16:29184310-29185685	39.2368	-0.52289	0.116891	-4.47332	7.70131e-06	0.0379223	NPIPB7	0
chr16:73091487-73092959	192.373	-0.36741	0.0825738	-4.44947	8.60822e-06	0.0379223	ZFHX3	0
chr5:59834323-59835925	153.778	-0.472766	0.106377	-4.44426	8.81948e-06	0.0379223	PART1	0
chr9:34986101-34987212	141.393	-0.448893	0.102161	-4.39397	1.11301e-05	0.0441763	DNAJB5	2425
chr1:13919800-13921027	71.91	0.554488	0.127892	4.33559	1.4537e-05	0.0504084	PDPN	0
chr8:48650050-48651522	588.708	-0.349912	0.0807399	-4.33382	1.46542e-05	0.0504084	CEBPD	0
chr18:9707452-9709455	250.067	-0.404984	0.0939547	-4.31042	1.62945e-05	0.0514193	RAB31	0
chr6:159064496-159066098	316.792	-0.352508	0.0819442	-4.30181	1.69411e-05	0.0514193	DYNLT1	0
chr11:59936553-59938360	70.291	-0.401867	0.0937047	-4.28865	1.7976e-05	0.0515292	MS4A6A	719
chr2:158271691-158272744	54.3946	-0.510772	0.120832	-4.22711	2.36709e-05	0.0642826	CYTIP	0
chr5:163370129-163371331	154.548	-0.463315	0.109989	-4.21236	2.52717e-05	0.0651985	NA	NA
chr12:32213170-32214537	31.7641	0.495567	0.11939	4.15083	3.31269e-05	0.0776947	BICD1	45647
chr22:42142271-42143488	43.3495	0.457647	0.110113	4.15617	3.23624e-05	0.0776947	MEI1	0
chr1:111329467-111331046	34.3283	0.631203	0.153865	4.10232	4.09031e-05	0.0811737	NA	NA
chr3:126242527-126243944	219.779	-0.461721	0.112516	-4.1036	4.06778e-05	0.0811737	CHST13	0
chr5:149437870-149439032	182.085	-0.274345	0.0664243	-4.1302	3.62451e-05	0.0811737	CSF1R	0
chr8:27197785-27198990	123.864	-0.380075	0.0923216	-4.11686	3.84066e-05	0.0811737	PTK2B	0
chr1:198756966-198758492	42.5925	-0.576162	0.142708	-4.03733	5.4062e-05	0.0841683	MIR181A1HG	18639
chr11:124622270-124623566	53.88	-0.426286	0.104748	-4.06962	4.70895e-05	0.0841683	ESAM	0
chr12:66580867-66583720	333.777	-0.335391	0.0833356	-4.02458	5.70772e-05	0.0841683	IRAK3	0
chr13:79764782-79766036	31.4143	0.496935	0.12388	4.01142	6.03556e-05	0.0841683	NA	NA
chr15:43577420-43578778	29.2132	0.53004	0.131386	4.03421	5.47857e-05	0.0841683	TGM7	0
chr18:77153157-77154593	119.046	-0.339204	0.0842542	-4.02596	5.67424e-05	0.0841683	NFATC1	1178
chr19:14516267-14517615	238.363	-0.379494	0.0933417	-4.06564	4.79015e-05	0.0841683	ADGRE5	0
chr19:47457948-47459437	54.6148	0.405227	0.0996171	4.06785	4.74497e-05	0.0841683	ARHGAP35	0
chr5:82769162-82770384	332.838	-0.379049	0.0944032	-4.01521	5.93919e-05	0.0841683	VCAN	0
chr6:31744160-31745726	52.8257	0.355764	0.0884444	4.02246	5.75938e-05	0.0841683	VARS	0
chr8:48647253-48648457	320.127	-0.442406	0.109237	-4.04998	5.12216e-05	0.0841683	SPIDR	0
chr17:33847860-33849334	52.489	0.355864	0.089021	3.99753	6.40074e-05	0.0846834	SLFN12L	0
chr17:76319984-76321664	150.038	-0.413475	0.103302	-4.00258	6.26564e-05	0.0846834	SOCS3	31194
chr17:66339899-66341212	60.9666	-0.429023	0.107793	-3.98008	6.88928e-05	0.0888683	ARSG	0
chr19:266788-268041	45.4507	0.45336	0.114236	3.96865	7.22823e-05	0.0909664	PLPP2	13002
chr3:149069551-149071105	37.5287	0.402532	0.101628	3.96084	7.46873e-05	0.0917551	TM4SF1	15699
chr7:73643306-73645876	107.107	-0.288692	0.0730644	-3.95119	7.77623e-05	0.0933111	LAT2	0
chr1:199828070-199829523	217.938	-0.401656	0.102627	-3.91376	9.08709e-05	0.0978083	NA	NA
chr1:24717439-24719495	52.3868	0.38438	0.0977107	3.93386	8.35931e-05	0.0978083	STPG1	0
chr1:30852424-30853926	31.0285	0.58009	0.148812	3.89814	9.69361e-05	0.0978083	NA	NA
chr11:2961402-2962774	166.888	-0.440724	0.112425	-3.92018	8.84842e-05	0.0978083	NAP1L4	2885
chr12:6873043-6874069	84.8201	-0.318096	0.0818734	-3.88522	0.000102236	0.0978083	MLF2	0
chr14:21538646-21540609	446.768	-0.354389	0.0910356	-3.89286	9.90704e-05	0.0978083	ARHGEF40	0
chr19:19531104-19532544	37.4525	0.435208	0.112127	3.8814	0.000103858	0.0978083	GATAD2A	0
chr2:174876652-174878533	114.636	-0.270615	0.0692841	-3.90588	9.38835e-05	0.0978083	SP3	46221
chr3:156294171-156295490	67.2441	-0.41519	0.106995	-3.88046	0.000104257	0.0978083	SSR3	21197
chr4:103613615-103615498	63.5593	-0.347169	0.0894585	-3.88078	0.000104122	0.0978083	MANBA	0
chr6:28890771-28892280	387.392	-0.290221	0.0740727	-3.91806	8.9266e-05	0.0978083	TRIM27	0
chr6:31324020-31325504	322.25	-0.492558	0.125986	-3.90963	9.24376e-05	0.0978083	HLA-B	0
chr1:178633100-178634459	32.333	0.439118	0.113485	3.8694	0.000109101	0.0987616	MIR4424	12424
chr8:103209058-103210636	36.6938	0.497946	0.12855	3.87355	0.000107261	0.0987616	RRM2B	6092
chr10:114913144-114914181	84.6647	-0.321121	0.0837678	-3.83347	0.000126347	0.110496	TCF7L2	0
chr19:49894359-49896068	38.3866	0.538799	0.140408	3.83737	0.000124358	0.110496	CCDC155	0
chr1:185314693-185316152	55.64	-0.408381	0.106709	-3.82706	0.000129682	0.111522	IVNS1ABP	28231
chr8:27471449-27472514	69.9572	0.410118	0.10766	3.80938	0.000139318	0.117844	CLU	0
chr22:29640895-29642663	31.6391	0.5766	0.151534	3.80509	0.000141753	0.117971	EMID1	0
chr19:8333320-8334563	60.5493	0.34748	0.091693	3.7896	0.000150891	0.118409	CERS4	6015
chr4:108745505-108746769	414.991	-0.318527	0.0841082	-3.78711	0.00015241	0.118409	SGMS2	0
chr5:65647038-65648306	60.95	0.37211	0.0983152	3.78487	0.000153791	0.118409	NA	NA
chr6:140167273-140168871	90.1932	-0.341438	0.0902979	-3.78124	0.000156049	0.118409	NA	NA
chr6:144473694-144475106	141.113	-0.3351	0.0884535	-3.78844	0.000151599	0.118409	STX11	0
chr6:44063772-44065619	41.3436	0.446544	0.117647	3.79562	0.000147276	0.118409	MRPL14	15753
chr12:66587348-66588559	49.8217	-0.398064	0.105796	-3.76258	0.000168169	0.12396	IRAK3	0
chr3:31273595-31274758	247.342	-0.332502	0.0883524	-3.76336	0.000167646	0.12396	NA	NA
chr1:154791896-154793361	36.7354	0.498035	0.133092	3.74203	0.000182542	0.130118	KCNN3	0
chr10:135048463-135050311	223.889	-0.395053	0.10605	-3.72516	0.000195191	0.130118	VENTX	1096
chr11:60156295-60157709	183.735	-0.322269	0.0862626	-3.7359	0.000187041	0.130118	MS4A14	0
chr15:74218897-74220611	84.4029	0.349307	0.0937485	3.726	0.000194544	0.130118	LOXL1	0
chr19:10319461-10320906	30.276	0.519702	0.139584	3.72322	0.000196697	0.130118	S1PR2	11202
chr2:88354268-88355861	312.861	-0.299078	0.08006	-3.73567	0.000187215	0.130118	KRCC1	0
chr20:1469843-1473193	376.93	-0.313168	0.0840934	-3.72405	0.000196051	0.130118	SIRPB2	0
chr8:48539918-48540999	271.29	-0.329162	0.0883499	-3.72566	0.000194802	0.130118	SPIDR	0
chr1:22820320-22821634	32.354	0.533674	0.143846	3.71004	0.000207223	0.132003	ZBTB40	0
chr19:49600554-49602091	37.4384	0.526879	0.142011	3.71012	0.000207157	0.132003	SNRNP70	0
chr2:138716960-138718499	51.0082	-0.406571	0.109567	-3.71072	0.000206672	0.132003	HNMT	3308
chr9:95793787-95795182	125.906	-0.268363	0.0724685	-3.70317	0.000212919	0.133978	FGD3	0
chr15:77925024-77927121	89.8952	0.30187	0.0818638	3.68747	0.000226495	0.139127	LINGO1	0
chr2:137082306-137083848	96.1699	-0.320731	0.0869089	-3.69042	0.00022388	0.139127	NA	NA
chr11:47939226-47940364	124.915	-0.344402	0.0936612	-3.6771	0.000235896	0.141099	NA	NA
chr5:149596940-149598722	58.6419	0.373697	0.101849	3.66913	0.000243377	0.141099	CAMK2A	331
chr5:58570804-58572411	35.4856	0.421596	0.114603	3.67875	0.00023438	0.141099	PDE4D	0
chr9:27340930-27342097	50.0282	-0.337652	0.0919785	-3.67099	0.000241612	0.141099	MOB3B	0
chr9:77764123-77766712	67.5113	-0.394838	0.107523	-3.67212	0.000240547	0.141099	OSTF1	2008
chr11:2972925-2974704	31.5335	0.573929	0.158067	3.63093	0.000282398	0.144048	NAP1L4	0
chr13:41051240-41052631	124.469	-0.350157	0.0966939	-3.6213	0.000293131	0.144048	FOXO1	0
chr14:22538585-22539969	35.7914	0.43499	0.120034	3.62387	0.000290223	0.144048	TRA	0
chr15:51412577-51414028	35.4289	0.435068	0.119402	3.64372	0.000268721	0.144048	TNFAIP8L3	15103
chr17:56524403-56525791	28.5726	0.507561	0.138867	3.65503	0.000257156	0.144048	HSF5	0
chr2:208031062-208032111	674.971	-0.331287	0.0910838	-3.63717	0.000275654	0.144048	KLF7	0
chr3:53285935-53287275	150.061	-0.320932	0.0876699	-3.66069	0.00025154	0.144048	TKT	0
chr4:1065853-1067698	31.2953	0.457942	0.12593	3.63647	0.000276396	0.144048	RNF212	0
chr5:40025043-40026513	47.8976	-0.46982	0.129173	-3.63713	0.000275692	0.144048	NA	NA
chr5:82468152-82469946	41.8138	-0.420156	0.115487	-3.63814	0.000274618	0.144048	XRCC4	0
chr6:151814578-151816150	195.821	-0.357508	0.0977546	-3.65719	0.000254991	0.144048	CCDC170	0
chr6:16588003-16589430	48.208	-0.355692	0.0974479	-3.65007	0.000262166	0.144048	ATXN1	0
chr7:36988793-36991496	121.382	-0.266133	0.0733646	-3.62754	0.00028613	0.144048	ELMO1	0
chr8:48438438-48439659	129.693	-0.301562	0.0830497	-3.6311	0.000282216	0.144048	SPIDR	0
chr8:72916548-72918108	37.2183	0.417737	0.115354	3.62135	0.000293066	0.144048	TRPA1	15377
chr9:100249462-100251308	51.1047	-0.399107	0.109366	-3.64929	0.000262967	0.144048	TDRD7	0
chr7:54891123-54892395	113.205	-0.446379	0.123358	-3.61857	0.000296237	0.1442	NA	NA
chr9:127473734-127475379	59.0837	0.303717	0.0840374	3.61407	0.000301424	0.145354	NR6A1	0
chr3:32432845-32434597	268.797	-0.265251	0.0735774	-3.60507	0.000312074	0.147728	CMTM7	0
chr6:74103991-74105404	39.6363	-0.871647	0.24176	-3.60542	0.000311646	0.147728	DDX43	0
chr6:108880364-108882671	762.074	-0.33669	0.0934802	-3.60172	0.000316115	0.148281	FOXO3	0
chr1:210501734-210503144	150.38	-0.318279	0.0885209	-3.59552	0.00032374	0.150489	HHAT	0
chr6:88428241-88429666	187.803	-0.356113	0.0993319	-3.58508	0.000336974	0.152519	AKIRIN2	16255
chr7:12624241-12625575	108.118	-0.355369	0.0990676	-3.58714	0.000334324	0.152519	SCIN	0
chr9:93563527-93565018	237.024	-0.281465	0.0784409	-3.58825	0.000332905	0.152519	SYK	0
chr22:38509835-38511559	39.645	0.51985	0.145117	3.58228	0.000340611	0.152825	PLA2G6	0
chr9:117443484-117445011	47.9368	0.365494	0.10211	3.5794	0.000344378	0.153183	TMEM268	34780
chr10:82245012-82246742	99.4659	-0.275509	0.0771124	-3.57282	0.000353158	0.154447	TSPAN14	0
chr17:71705591-71707990	62.5863	0.381536	0.106856	3.57057	0.0003562	0.154447	LINC00469	37418
chr3:187396690-187398098	28.5436	0.462029	0.12938	3.57109	0.000355492	0.154447	SST	8488
chr4:159463201-159464398	63.4765	-0.369221	0.103734	-3.5593	0.000371846	0.157267	RXFP1	0
chr6:39329286-39330673	35.2668	0.42427	0.119187	3.55968	0.000371301	0.157267	KIF6	0
chr7:106592695-106594173	103.582	-0.25522	0.0716908	-3.56002	0.000370831	0.157267	PIK3CG	45102
chr10:99446273-99448163	322.871	-0.311837	0.0882287	-3.53441	0.000408682	0.157389	AVPI1	0
chr11:6261573-6262839	54.2134	-0.318564	0.0900528	-3.53753	0.000403888	0.157389	CNGA4	0
chr14:70178645-70180010	58.4452	-0.334977	0.0946748	-3.53818	0.000402896	0.157389	SUSD6	0
chr15:42228496-42230136	61.087	0.315127	0.0891607	3.53438	0.00040874	0.157389	EHD4	0
chr17:74863730-74865337	41.9562	0.469683	0.132598	3.54216	0.000396859	0.157389	MGAT5B	0
chr17:8057164-8058216	226.651	-0.406975	0.114512	-3.55399	0.000379435	0.157389	PER1	0
chr19:51944009-51945535	46.4842	0.392515	0.1106	3.54896	0.000386757	0.157389	SIGLEC8	8565
chr20:52471662-52473253	49.8039	-0.368387	0.103983	-3.54277	0.000395947	0.157389	SUMO1P1	17786
chr4:145276874-145278631	31.3744	0.460293	0.129917	3.54297	0.000395642	0.157389	NA	NA
chr5:149369760-149371140	35.3685	0.451749	0.127804	3.53471	0.000408217	0.157389	TIGD6	1545
chr6:106895559-106896701	140.077	-0.265083	0.0749654	-3.53606	0.000406136	0.157389	NA	NA
chr6:112294002-112295299	146.711	-0.293046	0.0824358	-3.55484	0.000378202	0.157389	NA	NA
chr1:28199169-28202395	343.224	-0.270092	0.0766154	-3.52529	0.000423015	0.157967	THEMIS2	0
chr19:54382066-54383493	146.131	-0.370863	0.105035	-3.53087	0.000414195	0.157967	PRKCG	1973
chr2:3522551-3523859	407.94	-0.314659	0.0893716	-3.52079	0.000430264	0.157967	ADI1	0
chr2:43495475-43496841	48.9137	-0.400213	0.113693	-3.52012	0.000431344	0.157967	THADA	0
chr2:74800668-74801831	54.0164	-0.321472	0.0913292	-3.51992	0.000431671	0.157967	M1AP	0
chr8:108643971-108645392	73.775	-0.465773	0.131977	-3.52919	0.00041683	0.157967	NA	NA
chr8:20088547-20090075	55.3832	-0.368695	0.104703	-3.52132	0.000429398	0.157967	ATP6V1B2	9339
chr15:74694960-74696587	47.3945	0.409835	0.116707	3.51165	0.000445333	0.161819	SEMA7A	5042
chr1:185344377-185345535	80.7112	-0.365264	0.104142	-3.50737	0.000452561	0.163295	NA	NA
chr1:121149699-121150927	38.1193	-0.365847	0.104475	-3.50175	0.000462205	0.164383	SRGAP2D	19871
chr2:85938582-85940307	65.3273	-0.316302	0.0903995	-3.49894	0.000467108	0.164383	GNLY	12706
chr22:46040839-46042615	44.539	0.378092	0.10808	3.49825	0.000468318	0.164383	ATXN10	25062
chr5:180617779-180619347	310.954	-0.259067	0.0739944	-3.50117	0.000463222	0.164383	TRIM7	1576
chr1:41893566-41894828	74.6093	-0.280014	0.0803167	-3.48637	0.000489627	0.16731	EDN2	49617
chr12:15700313-15701350	32.0435	-0.417544	0.119763	-3.48643	0.000489516	0.16731	PTPRO	0
chr19:13387486-13389251	57.6964	0.334996	0.0960196	3.48883	0.000485141	0.16731	CACNA1A	0
chr5:40679121-40680277	360.457	-0.349612	0.100136	-3.49138	0.00048053	0.16731	PTGER4	0
chr2:91953648-91955273	40.5633	-0.414307	0.118963	-3.48266	0.000496466	0.167429	GGT8P	8094
chr5:139698959-139700134	106.268	-0.271131	0.0778187	-3.48414	0.00049372	0.167429	HBEGF	12293
chr11:65192325-65195501	693.014	-0.416799	0.119762	-3.48022	0.00050101	0.167484	NEAT1	0
chr18:43903798-43905252	115.893	-0.303144	0.0871651	-3.47782	0.000505511	0.167484	RNF165	1520
chr5:6744922-6746714	38.306	0.45783	0.13166	3.47737	0.000506366	0.167484	PAPD7	0
chr5:133339945-133341231	372.375	-0.282933	0.081472	-3.47277	0.000515121	0.169294	VDAC1	0
chr9:115913203-115914326	263.346	-0.371693	0.107087	-3.47096	0.000518608	0.169362	SLC31A2	0
chr11:67857514-67858998	44.9106	0.361984	0.104369	3.46832	0.000523731	0.169875	CHKA	0
chr12:68761278-68762449	125.112	-0.357758	0.103196	-3.46676	0.000526765	0.169875	MDM1	35116
chr1:245842445-245843888	53.769	-0.342917	0.0991227	-3.45952	0.000541144	0.172358	KIF26B	0
chr10:129848729-129850133	141.611	-0.346361	0.100105	-3.45997	0.000540239	0.172358	PTPRE	0
chr1:110476503-110477832	37.8407	0.418711	0.122755	3.41095	0.000647377	0.172842	CSF1	2886
chr1:112281129-112282788	366.913	-0.252714	0.0733372	-3.44592	0.000569121	0.172842	FAM212B	0
chr1:144917180-144918920	48.2741	0.407247	0.119245	3.4152	0.000637352	0.172842	NBPF9	0
chr1:183536463-183537911	154.799	-0.301782	0.0881316	-3.42422	0.000616566	0.172842	NCF2	0
chr1:232745996-232747895	54.0008	-0.391292	0.114418	-3.41985	0.000626557	0.172842	NA	NA
chr1:30602619-30604546	51.4355	0.434821	0.12665	3.43326	0.00059637	0.172842	NA	NA
chr1:33190246-33191699	30.3265	0.551232	0.161622	3.41064	0.000648116	0.172842	KIAA1522	15812
chr1:33341702-33343193	29.2083	0.493254	0.144282	3.41867	0.00062927	0.172842	FNDC5	3619
chr10:64973669-64974876	34.3345	-0.4443	0.12876	-3.45061	0.000559321	0.172842	JMJD1C	0
chr11:33850264-33851751	38.9186	0.368287	0.108147	3.40543	0.000660596	0.172842	LMO2	28371
chr12:123436515-123437835	54.6438	0.325793	0.094645	3.44226	0.000576868	0.172842	ABCB9	0
chr14:61969792-61970942	30.5802	0.511441	0.150173	3.40569	0.000659977	0.172842	PRKCH	0
chr15:75241996-75243672	44.2591	0.370503	0.108572	3.41252	0.000643657	0.172842	RPP25	3770
chr15:81068800-81070172	53.9733	0.399476	0.117157	3.40975	0.000650232	0.172842	CEMIP	1539
chr16:73081357-73082853	216.52	-0.299046	0.0871206	-3.43256	0.00059792	0.172842	ZFHX3	0
chr16:89858767-89860230	30.5158	0.494749	0.144652	3.42026	0.000625604	0.172842	FANCA	0
chr17:78548667-78550138	50.1751	0.334544	0.097322	3.4375	0.00058711	0.172842	RPTOR	0
chr2:179344617-179346002	340.099	-0.316461	0.0930024	-3.40272	0.000667197	0.172842	MIR548N	0
chr2:20628956-20631324	156.402	-0.233436	0.0681636	-3.42464	0.000615612	0.172842	RHOB	15510
chr2:219232115-219233891	437.623	-0.282414	0.0829433	-3.4049	0.000661883	0.172842	CATIP	0
chr2:26074286-26076862	79.9571	0.280661	0.0817727	3.43221	0.000598675	0.172842	ASXL2	0
chr2:43453349-43454913	728.062	-0.293841	0.0859027	-3.42062	0.000624784	0.172842	ZFP36L2	0
chr20:4141178-4142767	58.9731	0.368319	0.107673	3.42072	0.000624561	0.172842	SMOX	0
chr20:61076460-61077955	40.7452	0.519719	0.151849	3.4226	0.000620247	0.172842	GATA5	25433
chr21:36260752-36262153	379.389	-0.261713	0.0764925	-3.42142	0.000622957	0.172842	RUNX1	0
chr4:108764168-108765204	40.7876	-0.435873	0.127107	-3.42917	0.000605421	0.172842	SGMS2	0
chr4:53709555-53710980	169.922	-0.322238	0.0934093	-3.44975	0.000561111	0.172842	RASL11B	17514
chr6:109169221-109170245	314.129	-0.240676	0.0703633	-3.42047	0.000625123	0.172842	ARMC2	0
chr6:159555140-159556820	47.0114	0.332716	0.097068	3.42766	0.000608802	0.172842	FNDC1	33608
chr6:88631877-88633358	56.6143	0.314236	0.0917364	3.42543	0.000613833	0.172842	NA	NA
chr7:66119201-66120478	418.116	-0.25234	0.0730729	-3.45326	0.000553846	0.172842	RABGEF1	0
chr7:80260931-80262182	30.4363	-0.412001	0.120413	-3.42155	0.000622647	0.172842	CD36	0
chr7:80769437-80771281	130.285	-0.335816	0.0987232	-3.40159	0.000669958	0.172842	NA	NA
chr8:27225887-27227083	57.6874	-0.316521	0.0930038	-3.40332	0.000665735	0.172842	PTK2B	0
chr9:107825944-107827459	161.792	-0.290693	0.0851663	-3.41324	0.000641957	0.172842	NA	NA
chr9:114699548-114701125	54.6445	0.322417	0.0945169	3.41121	0.00064675	0.172842	UGCG	4114
chr9:126111659-126113210	37.3329	0.427412	0.124252	3.43987	0.000581992	0.172842	CRB2	5237
chr9:136008413-136010127	71.5124	0.412662	0.120212	3.43278	0.000597435	0.172842	RALGDS	0
chr2:232106177-232107396	63.0038	-0.369926	0.108808	-3.39982	0.000674306	0.173099	ARMC9	0
chr1:245330646-245332944	69.1695	-0.301674	0.0887883	-3.39768	0.0006796	0.173594	KIF26B	0
chr22:40811244-40812683	88.987	-0.298521	0.0879474	-3.39432	0.000688	0.174017	MKL1	0
chr3:69379498-69381020	62.0567	-0.352564	0.103849	-3.39496	0.000686392	0.174017	FRMD4B	0
chr14:105122692-105124598	44.1957	0.47414	0.139743	3.39295	0.000691439	0.174034	MIR4710	19432
chr1:93250031-93251380	537.264	-0.258457	0.0762284	-3.39056	0.000697504	0.174708	EVI5	0
chr1:21985299-21986826	41.4537	0.385536	0.114022	3.38124	0.000721592	0.174801	RAP1GAP	0
chr1:235804903-235806475	44.9401	0.380612	0.11254	3.38202	0.000719556	0.174801	GNG4	0
chr1:34098309-34099816	31.3222	0.537557	0.158748	3.38623	0.0007086	0.174801	CSMD2	0
chr11:128777645-128779443	76.3269	-0.27872	0.0822981	-3.38672	0.000707346	0.174801	KCNJ5	0
chr17:30006730-30007854	29.4766	0.538196	0.1591	3.38276	0.000717609	0.174801	NA	NA
chr6:44354678-44356266	237.688	-0.238933	0.0705587	-3.3863	0.000708418	0.174801	CDC5L	0
chr8:29970001-29971318	119.773	-0.354012	0.104604	-3.38431	0.000713568	0.174801	LEPROTL1	0
chr11:2905591-2907409	254.456	-0.259802	0.0769306	-3.37709	0.000732563	0.174994	CDKN1C	0
chr20:24929617-24931369	92.6046	0.385932	0.114266	3.3775	0.000731491	0.174994	CST7	0
chr6:11537329-11539270	526.097	-0.300704	0.0890031	-3.37857	0.000728632	0.174994	TMEM170B	0
chr15:78341489-78343064	41.6063	0.402372	0.119253	3.3741	0.000740579	0.175286	TBC1D2B	0
chr2:47206367-47207445	110.013	-0.3465	0.102687	-3.37434	0.00073994	0.175286	TTC7A	0
chr1:14049174-14051177	107.443	0.243417	0.0722041	3.37123	0.000748324	0.176311	PRDM2	0
chr11:120081173-120082604	175.886	-0.24759	0.0734979	-3.36867	0.000755319	0.17715	OAF	0
chr1:206939093-206940473	66.3557	0.309943	0.0920608	3.36672	0.000760686	0.177238	IL10	474
chr12:3408785-3410355	66.1889	0.305237	0.0906815	3.36604	0.000762566	0.177238	TSPAN9	13054
chr2:16803504-16804871	72.3275	-0.287241	0.0853768	-3.36439	0.000767118	0.177497	FAM49A	0
chr1:204414922-204416492	38.1728	0.361856	0.107639	3.36175	0.000774509	0.177614	PIK3C2B	0
chr7:129591688-129593024	227.48	-0.267454	0.0795508	-3.36206	0.000773636	0.177614	UBE2H	0
chr10:6186144-6187870	230.243	-0.290681	0.0867253	-3.35175	0.000803026	0.183339	PFKFB3	0
chr16:15068260-15069802	240.174	-0.416919	0.124565	-3.34699	0.000816935	0.185466	PDXDC1	0
chr16:81538338-81539553	104.254	-0.33033	0.0987563	-3.3449	0.000823127	0.185466	CMIP	0
chr2:129199924-129201175	88.5134	-0.410076	0.122579	-3.34541	0.000821622	0.185466	NA	NA
chr1:39657403-39658679	40.2601	0.331888	0.0994013	3.33887	0.000841192	0.18694	MACF1	0
chr12:112203782-112205575	88.2139	-0.290472	0.0870499	-3.33684	0.000847363	0.18694	ALDH2	0
chr2:60780336-60781574	143.911	-0.319197	0.095625	-3.33801	0.000843806	0.18694	BCL11A	0
chr20:247062-248756	48.8091	0.315257	0.0944817	3.3367	0.000847786	0.18694	C20orf96	2747
chr21:34499184-34500316	48.9918	0.32921	0.0985813	3.33948	0.000839363	0.18694	LINC01548	37459
chr11:112500668-112502837	76.6503	-0.279776	0.0839626	-3.33215	0.000861784	0.187142	NA	NA
chr2:30925192-30926343	93.999	-0.311986	0.0936221	-3.3324	0.000861002	0.187142	CAPN13	19294
chr2:98313005-98314774	41.8461	0.36762	0.11034	3.33169	0.000863209	0.187142	ZAP70	15256
chr20:30433749-30435258	31.9831	0.511626	0.153533	3.33236	0.000861117	0.187142	DUSP15	182
chr1:243614825-243616586	85.504	-0.284605	0.0854994	-3.32874	0.000872404	0.18756	SDCCAG8	0
chr2:160652337-160655236	204.999	-0.272573	0.081884	-3.32877	0.000872299	0.18756	CD302	0
chr7:151064265-151066056	47.0382	0.33401	0.100382	3.32741	0.000876583	0.187676	NUB1	0
chr11:63649865-63651050	111.379	-0.297238	0.0894236	-3.32394	0.000887563	0.187676	MARK2	0
chr2:230280499-230281775	297.571	-0.328011	0.0986328	-3.32557	0.000882368	0.187676	DNER	0
chr5:150395819-150397145	75.6778	-0.267347	0.0804581	-3.32282	0.000891133	0.187676	GPX3	2853
chr6:52175015-52176497	59.2088	-0.312141	0.0939155	-3.32364	0.000888521	0.187676	MCM3	25335
chr10:103928458-103930029	60.3024	0.298649	0.0899693	3.31946	0.000901929	0.189178	NOLC1	4830
chr10:12752484-12753786	28.3398	0.378318	0.114125	3.31494	0.000916629	0.189322	CAMK1D	0
chr17:18280353-18281823	46.7822	0.320482	0.0966838	3.31474	0.000917291	0.189322	EVPLL	0
chr20:43921765-43923058	73.6243	0.244999	0.0738878	3.31583	0.000913728	0.189322	MATN4	0
chr6:41498959-41500472	39.6809	0.438047	0.132061	3.317	0.000909881	0.189322	FOXP4	13691
chr6:32294317-32295611	34.7694	0.393514	0.118786	3.31281	0.000923639	0.189872	C6orf10	0
chr2:239147727-239149218	240.518	-0.27012	0.081597	-3.31041	0.000931584	0.189992	HES6	0
chr3:71678206-71679789	156.035	-0.299949	0.0905876	-3.31115	0.00092915	0.189992	FOXP1	45065
chr1:145439681-145440702	74.172	-0.42447	0.128558	-3.30178	0.000960733	0.191032	NBPF10	0
chr11:123971747-123973427	59.4004	-0.368444	0.111581	-3.30203	0.000959886	0.191032	VWA5A	12683
chr11:59844373-59846136	50.3535	0.396196	0.119869	3.30525	0.000948926	0.191032	MS4A3	5784
chr16:30469379-30470919	72.6052	0.313507	0.0949666	3.30123	0.000962603	0.191032	SEPHS2	12154
chr20:35943841-35945495	84.7794	0.275351	0.0832733	3.3066	0.000944373	0.191032	MANBAL	0
chr3:150995405-150997058	85.6095	-0.251052	0.0759249	-3.30659	0.000944401	0.191032	MED12L	0
chr6:21608350-21609919	41.1269	-0.460886	0.139574	-3.30209	0.000959686	0.191032	SOX4	9500
chr10:64440582-64442271	58.1331	0.402681	0.122165	3.2962	0.000980023	0.193005	ZNF365	8810
chr3:186078702-186080455	227.592	-0.245585	0.0744836	-3.29716	0.000976663	0.193005	DGKG	0
chr10:111688795-111690358	48.8562	-0.362671	0.110081	-3.29459	0.00098566	0.193377	XPNPEP1	5483
chr2:65267004-65268945	59.9981	0.272921	0.0829081	3.29186	0.000995288	0.193792	CEP68	14549
chr3:193821311-193823234	42.0243	0.424313	0.128876	3.29243	0.000993267	0.193792	HES1	30696
chr15:63070877-63072157	32.0599	0.438209	0.1333	3.28738	0.00101126	0.196161	TLN2	0
chr1:212421779-212423348	56.7677	0.390503	0.118941	3.28315	0.00102654	0.197658	PPP2R5A	35530
chr9:131664093-131665450	32.824	0.547624	0.1668	3.28312	0.00102663	0.197658	LRRC8A	0
chr10:115082276-115083314	93.7132	-0.314758	0.09596	-3.28009	0.00103773	0.198983	NA	NA
chr14:81686014-81687532	611.251	-0.309485	0.0943957	-3.27859	0.00104328	0.198983	GTF2A1	0
chr3:185812718-185814151	194.187	-0.301919	0.092131	-3.27706	0.00104895	0.198983	ETV5	0
chr7:106061228-106062622	154.785	-0.267414	0.0815807	-3.2779	0.00104582	0.198983	NA	NA
chr11:112031445-112032551	32.3167	-0.405449	0.123991	-3.26997	0.00107557	0.199195	IL18	0
chr2:208003953-208004979	37.771	-0.378031	0.115562	-3.27124	0.00107078	0.199195	KLF7	0
chr22:39239168-39240595	56.5605	0.395982	0.121099	3.26991	0.0010758	0.199195	NPTXR	0
chr3:156847904-156849710	44.278	0.382476	0.11698	3.26958	0.00107708	0.199195	LINC00880	7112
chr3:28993604-28994816	40.8868	-0.787274	0.240696	-3.27083	0.00107232	0.199195	NA	NA
chr4:47486918-47488081	295.6	-0.304394	0.0929938	-3.27327	0.00106312	0.199195	ATP10D	0
chr9:134281708-134283270	53.8158	0.36285	0.110919	3.2713	0.00107053	0.199195	PRRC2B	22206
chr19:14512571-14513995	123.679	-0.339954	0.10402	-3.26817	0.00108247	0.199475	ADGRE5	0
chr17:78747609-78749027	31.6576	0.48137	0.147359	3.26664	0.00108832	0.199841	RPTOR	0
chr20:56784106-56785909	43.2915	0.34385	0.105312	3.26505	0.00109445	0.200039	PPP4R1L	21834
chr3:71631528-71633360	238.359	-0.31687	0.0970996	-3.26335	0.00110103	0.200039	FOXP1	0
chr4:140476689-140478055	559.98	-0.271324	0.0831204	-3.26423	0.00109763	0.200039	SETD7	0
chr1:48692902-48694277	85.6042	-0.285392	0.0875853	-3.25844	0.00112026	0.201385	SLC5A9	0
chr18:48556010-48557279	321.968	-0.278871	0.0855906	-3.25819	0.00112124	0.201385	SMAD4	0
chr22:36752661-36754120	46.2294	0.367947	0.112917	3.25857	0.00111974	0.201385	MYH9	0
chr6:33735999-33737424	40.5435	0.40235	0.123516	3.25748	0.00112405	0.201385	LEMD2	1565
chr2:178280081-178281727	33.0341	0.372871	0.114507	3.25632	0.00112868	0.201514	AGPS	0
chr19:54668061-54669109	69.8608	-0.821738	0.252681	-3.25207	0.00114567	0.201756	TMC4	0
chr20:21080384-21082804	129.403	-0.305323	0.093848	-3.25338	0.00114042	0.201756	KIZ	23819
chr4:1929495-1931448	45.4755	0.354553	0.108998	3.25285	0.00114255	0.201756	NSD2	0
chr4:74597367-74598673	95.202	-0.334932	0.102957	-3.25312	0.00114145	0.201756	CXCL8	7549
chr9:32378193-32379588	61.0855	0.301478	0.0927446	3.25062	0.00115153	0.202097	ACO1	5012
chr1:42324872-42326068	30.0794	0.411756	0.126839	3.24628	0.00116923	0.20377	HIVEP3	0
chr13:110052200-110053326	40.685	-0.394738	0.12163	-3.24539	0.00117291	0.20377	NA	NA
chr16:10985043-10986206	49.7444	-0.345469	0.106435	-3.24583	0.00117108	0.20377	CIITA	0
chr15:83654128-83655671	108.458	-0.258299	0.0796546	-3.24274	0.00118387	0.204299	FAM103A1	0
chr6:144500649-144502337	98.6004	-0.342241	0.105519	-3.2434	0.00118111	0.204299	STX11	0
chr14:68843702-68845185	74.8347	-0.260419	0.0803348	-3.24166	0.00118834	0.204386	RAD51B	0
chr1:60158268-60159315	75.2365	-0.35744	0.110375	-3.23841	0.00120199	0.205365	FGGY	0
chr22:26155167-26156873	30.5448	0.387	0.119484	3.23894	0.00119973	0.205365	MYO18B	0
chr1:152008138-152010021	350.125	-0.278428	0.0862957	-3.22644	0.00125339	0.205963	S100A11	0
chr14:74291668-74292972	43.5282	0.312794	0.0967543	3.23287	0.00122555	0.205963	PTGR2	25561
chr15:86123816-86125379	187.193	-0.270345	0.0835907	-3.23415	0.00122004	0.205963	AKAP13	0
chr16:73102276-73103298	283.492	-0.240163	0.0742034	-3.23655	0.00120983	0.205963	ZFHX3	9741
chr2:149400304-149401347	83.2064	-0.331682	0.102666	-3.23068	0.00123498	0.205963	EPC2	1212
chr2:208367438-208368478	210.848	-0.297909	0.0920719	-3.23561	0.00121382	0.205963	CREB1	26137
chr2:47549896-47551200	62.5468	0.279194	0.0864609	3.22913	0.00124166	0.205963	EPCAM	45086
chr20:35558678-35561180	80.2242	-0.26967	0.0834312	-3.23224	0.00122823	0.205963	SAMHD1	0
chr3:185654782-185656388	631.317	-0.265127	0.0821525	-3.22725	0.00124987	0.205963	TRA2B	0
chr5:131795022-131796544	208.338	-0.292483	0.0905673	-3.22945	0.00124027	0.205963	C5orf56	0
chr5:142188468-142189503	40.6906	-0.395416	0.122435	-3.22959	0.0012397	0.205963	ARHGAP26	0
chr8:71306034-71307496	72.2542	-0.290893	0.09011	-3.2282	0.00124574	0.205963	NCOA2	0
chr13:60601790-60603085	44.7581	-0.414932	0.128886	-3.21938	0.00128469	0.206582	DIAPH3	0
chr3:188107442-188109218	170.772	-0.255276	0.0791908	-3.22356	0.00126608	0.206582	LPP	0
chr3:50377679-50378986	364.614	-0.312549	0.0970942	-3.21903	0.00128625	0.206582	RASSF1	0
chr5:118986741-118988064	41.8933	-0.378446	0.117585	-3.21848	0.00128872	0.206582	FAM170A	15223
chr5:66170480-66172286	44.1311	-0.380667	0.118158	-3.22167	0.00127448	0.206582	MAST4	0
chr6:158507310-158508705	165.425	-0.25386	0.0787502	-3.22361	0.00126584	0.206582	SYNJ2	0
chr6:161776779-161778557	188.244	-0.2527	0.0785178	-3.21838	0.00128918	0.206582	PRKN	0
chr6:18264021-18265560	227.009	-0.26226	0.0814711	-3.21906	0.00128613	0.206582	DEK	0
chr12:65689744-65691039	36.0697	-0.346958	0.10791	-3.21525	0.00130333	0.208201	MSRB3	0
chr2:8441690-8442872	94.3679	-0.260966	0.0812474	-3.212	0.00131816	0.209619	LINC00299	0
chr9:115916674-115918392	132.938	-0.269058	0.0837789	-3.21152	0.00132033	0.209619	SLC31A2	0
chr1:117663954-117665142	464.958	-0.282015	0.0879346	-3.2071	0.0013408	0.209644	TRIM45	0
chr10:50464339-50466206	65.7878	-0.280282	0.0873718	-3.20792	0.00133698	0.209644	C10orf71	40980
chr10:73564976-73566650	150.621	-0.446334	0.139154	-3.20748	0.00133902	0.209644	CDH23	0
chr4:108857876-108859085	35.4143	-0.380132	0.118443	-3.20941	0.00133007	0.209644	CYP2U1	0
chr9:36153929-36155090	137.65	-0.553506	0.172439	-3.20987	0.00132796	0.209644	GLIPR2	0
chr8:48311109-48313511	71.8642	-0.278256	0.086831	-3.20457	0.00135263	0.210855	SPIDR	0
chr10:81585478-81587176	107.049	-0.470142	0.146797	-3.20268	0.00136156	0.211276	NA	NA
chr7:138570554-138572104	45.1935	0.315627	0.0985637	3.20226	0.00136352	0.211276	KIAA1549	0
chr1:193336910-193338279	31.926	0.53471	0.167127	3.19943	0.00137699	0.211798	NA	NA
chr17:61516699-61518256	83.1617	-0.253181	0.0791447	-3.19897	0.00137921	0.211798	CYB561	0
chr6:136172511-136173556	217.429	-0.286361	0.0894941	-3.19977	0.00137535	0.211798	PDE7B	0
chr15:80285087-80286423	30.064	0.360303	0.112732	3.1961	0.00139299	0.213281	BCL2A1	21443
chr10:13341354-13342373	315.857	-0.260844	0.081833	-3.18752	0.00143501	0.218418	PHYH	0
chr9:134552565-134554574	62.3718	0.307361	0.0964262	3.18752	0.00143498	0.218418	RAPGEF1	0
chr1:161178873-161180321	67.7644	0.276104	0.0868783	3.17806	0.00148264	0.218673	NDUFS2	0
chr11:128528039-128529073	50.0246	-0.388459	0.122156	-3.18003	0.00147259	0.218673	FLI1	27356
chr14:23288036-23289310	135.852	-0.312431	0.0981374	-3.18361	0.00145453	0.218673	SLC7A7	0
chr15:74419200-74421043	28.2806	0.594188	0.187011	3.17728	0.00148661	0.218673	ISLR2	671
chr17:75605921-75607331	44.5871	0.335753	0.10552	3.18189	0.00146317	0.218673	NA	NA
chr2:201924279-201925760	28.6486	0.506258	0.159169	3.18062	0.0014696	0.218673	FAM126B	0
chr3:184503263-184504923	108.788	-0.242662	0.0763774	-3.17715	0.00148733	0.218673	VPS8	25007
chr3:53147649-53149113	73.6544	0.293397	0.0921946	3.18236	0.0014608	0.218673	RFT1	0
chr5:60614732-60617420	156.458	-0.227051	0.0714647	-3.1771	0.00148754	0.218673	ZSWIM6	10679
chr6:13486826-13488424	416.857	-0.274923	0.0865017	-3.17824	0.00148174	0.218673	GFOD1	0
chr9:117645460-117646714	52.8368	0.36774	0.115506	3.18374	0.00145387	0.218673	TNFSF8	8908
chr9:35476677-35478360	39.2007	0.3504	0.110027	3.18468	0.00144916	0.218673	ATP8B5P	0
chr22:42253096-42254545	32.5209	0.41895	0.131901	3.17624	0.00149196	0.2187	SREBF2	0
chr10:73499122-73500523	72.9717	-0.324764	0.102355	-3.17291	0.00150919	0.220035	CDH23	0
chr13:21634570-21635825	293.456	-0.27844	0.0877801	-3.17201	0.00151387	0.220035	LATS2	0
chr22:22697232-22699059	65.4286	0.28205	0.0889128	3.17221	0.00151285	0.220035	NA	NA
chr1:112039925-112041320	45.7623	-0.346567	0.109443	-3.16665	0.00154208	0.221791	ADORA3	0
chr10:10704131-10705471	127.508	-0.277936	0.0878002	-3.16555	0.00154789	0.221791	NA	NA
chr17:74655169-74656877	34.5136	0.35378	0.111785	3.16483	0.00155174	0.221791	MXRA7	14931
chr2:11003309-11005193	130.97	-0.433869	0.137036	-3.1661	0.001545	0.221791	PDIA6	25205
chr20:46067063-46068304	113.857	-0.397398	0.125419	-3.16857	0.0015319	0.221791	NA	NA
chr5:49740771-49742096	63.5914	-0.281616	0.0889637	-3.16552	0.00154807	0.221791	EMB	3536
chr17:267776-269306	32.0568	0.368035	0.116432	3.16095	0.00157254	0.224144	C17orf97	0
chr11:61734443-61735687	613.634	-0.335802	0.106364	-3.15711	0.00159341	0.224174	FTH1	0
chr15:85839340-85840992	35.1164	0.335696	0.106359	3.15625	0.00159811	0.224174	NA	NA
chr16:46877529-46878879	60.5707	-0.363332	0.115157	-3.15509	0.0016045	0.224174	C16orf87	12454
chr18:74843287-74844767	430.629	-0.305689	0.0967433	-3.15979	0.00157882	0.224174	MBP	0
chr20:1453187-1454549	71.2071	-0.300008	0.0950865	-3.15511	0.00160439	0.224174	SIRPB2	686
chr4:79473094-79474094	28.7276	0.37457	0.11874	3.15454	0.00160751	0.224174	ANXA3	0
chr5:118774215-118775770	74.2141	-0.353623	0.112084	-3.15497	0.00160513	0.224174	HSD17B4	12367
chr7:55576621-55577886	48.2715	0.319647	0.101267	3.15648	0.00159688	0.224174	VOPP1	0
chr1:25088113-25089634	67.2369	0.287999	0.0914504	3.14924	0.00163695	0.224218	CLIC4	0
chr17:8054688-8055732	268.508	-0.350297	0.111224	-3.14949	0.00163558	0.224218	PER1	0
chr2:28843669-28845084	233.916	-0.251756	0.0800065	-3.14669	0.00165128	0.224218	PLB1	0
chr2:44270551-44272306	50.7026	0.333413	0.10588	3.14898	0.00163843	0.224218	LRPPRC	47406
chr3:133142088-133143617	31.7034	0.383332	0.121783	3.14766	0.00164582	0.224218	BFSP2	0
chr3:39091176-39092222	57.0603	-0.506523	0.1609	-3.14805	0.00164362	0.224218	WDR48	1284
chr3:58468666-58470478	72.6242	-0.259199	0.0823275	-3.14839	0.00164175	0.224218	KCTD6	7344
chr5:172141413-172142695	135.004	-0.242014	0.0769021	-3.14704	0.0016493	0.224218	NEURL1B	22879
chr6:163834407-163836294	765.063	-0.297141	0.0943926	-3.14793	0.00164434	0.224218	CAHM	0
chr9:78966111-78967641	74.5895	-0.36338	0.115229	-3.15355	0.00161297	0.224218	PCSK5	0
chr1:27338947-27339991	279.406	-0.244182	0.0776914	-3.14298	0.00167237	0.225303	FAM46B	0
chr11:123327130-123328608	123.493	-0.281091	0.0894258	-3.14328	0.00167064	0.225303	NA	NA
chr8:27720216-27722033	41.0396	0.290727	0.0924927	3.14325	0.00167085	0.225303	SCARA5	5365
chr1:205627718-205629065	51.4346	0.314955	0.100395	3.13714	0.00170603	0.225984	ELK4	0
chr1:24475970-24477770	47.3815	0.363809	0.115895	3.13912	0.00169457	0.225984	IFNLR1	2876
chr14:105441893-105443136	62.886	0.338531	0.107923	3.13679	0.00170808	0.225984	AHNAK2	0
chr18:32733246-32734473	62.7689	-0.296895	0.0946277	-3.13751	0.00170391	0.225984	MAPRE2	9813
chr19:13371524-13373908	45.1691	0.405221	0.129034	3.14042	0.00168704	0.225984	CACNA1A	0
chr3:193215684-193217619	51.1467	-0.641866	0.204395	-3.14032	0.00168765	0.225984	ATP13A4	0
chr6:17932110-17933406	139.954	-0.326429	0.10404	-3.13753	0.00170376	0.225984	KIF13A	0
chr15:75842990-75844311	49.495	0.330345	0.105364	3.13526	0.00171703	0.226009	PTPN9	0
chr9:93570623-93572229	176.625	-0.238564	0.0760791	-3.13573	0.00171424	0.226009	SYK	0
chr1:183523417-183524690	36.795	-0.383334	0.122308	-3.13417	0.0017234	0.22627	NCF2	6
chr11:36615096-36616772	117.513	-0.301544	0.0963239	-3.13052	0.001745	0.22737	C11orf74	0
chr17:77396486-77398202	42.743	0.365275	0.116673	3.13075	0.0017436	0.22737	RBFOX3	0
chr3:15328772-15330301	112.242	-0.2429	0.0775619	-3.1317	0.001738	0.22737	SH3BP5	0
chr11:2290213-2292869	390.298	-0.268161	0.085705	-3.12888	0.00175473	0.228062	ASCL2	0
chr1:160016032-160017567	43.9643	0.342043	0.109637	3.11977	0.00180991	0.228892	KCNJ10	0
chr10:17065103-17066377	171.681	-0.339944	0.108846	-3.12316	0.00178919	0.228892	CUBN	0
chr10:45871025-45872427	94.3103	-0.29382	0.0941456	-3.12091	0.00180296	0.228892	ALOX5	0
chr16:74807925-74809348	29.4117	0.47086	0.150875	3.12086	0.00180326	0.228892	FA2H	0
chr19:7632957-7633986	37.6581	0.352066	0.11284	3.12004	0.00180824	0.228892	PNPLA6	6303
chr2:102332893-102334438	29.2756	0.378332	0.121021	3.12617	0.00177097	0.228892	MAP4K4	0
chr2:65046268-65047801	57.5901	0.304607	0.0976008	3.12095	0.00180269	0.228892	NA	NA
chr4:159529882-159531181	30.2857	-0.38717	0.123818	-3.12693	0.00176643	0.228892	RXFP1	0
chr5:149429827-149431503	66.4345	-0.464892	0.148956	-3.121	0.00180237	0.228892	HMGXB3	0
chr6:47214521-47215852	53.9432	-0.283962	0.0908911	-3.1242	0.00178291	0.228892	TNFRSF21	0
chr7:139636550-139638320	84.7019	-0.265858	0.0850827	-3.12469	0.0017799	0.228892	TBXAS1	0
chr11:35160141-35161745	279.017	-0.253656	0.081345	-3.11827	0.00181918	0.2293	CD44	0
chr15:67255488-67257240	43.0026	0.376777	0.120875	3.11709	0.00182647	0.2293	NA	NA
chr8:20054038-20056750	327.577	-0.213189	0.0683884	-3.11732	0.00182503	0.2293	ATP6V1B2	0
chr10:30092178-30094065	68.2876	-0.718781	0.231014	-3.11141	0.00186195	0.230303	NA	NA
chr10:6238914-6239952	72.3856	-0.271273	0.0871511	-3.11267	0.00185404	0.230303	PFKFB3	0
chr15:89167252-89168286	28.5447	0.399955	0.128474	3.11312	0.00185118	0.230303	AEN	0
chr19:52333023-52334229	62.1567	0.373488	0.120008	3.11218	0.0018571	0.230303	FPR3	3688
chr19:7743906-7745044	50.7373	0.323464	0.103981	3.11082	0.00186571	0.230303	MCEMP1	0
chr3:71297373-71298923	91.2645	-0.325142	0.104478	-3.11205	0.00185795	0.230303	FOXP1	0
chr4:4489621-4490985	30.8374	0.373141	0.119888	3.11242	0.00185562	0.230303	STX18	0
chr15:74003217-74004876	30.604	0.426236	0.13708	3.10939	0.00187477	0.23087	CD276	0
chr10:112621729-112622764	72.2822	-0.300147	0.0965647	-3.10824	0.00188203	0.231212	PDCD4-AS1	5883
chr5:139988191-139989434	63.6642	-0.285532	0.091885	-3.1075	0.00188679	0.231246	CD14	21878
chr10:73563509-73564585	96.998	-0.32417	0.104386	-3.10549	0.00189964	0.231984	CDH23	0
chr17:30935369-30937260	35.0076	0.338756	0.109095	3.10515	0.0019018	0.231984	MYO1D	0
chr1:19337048-19338439	32.8396	0.472665	0.152368	3.10213	0.00192131	0.232168	NA	NA
chr6:137105938-137107151	96.3887	-0.282222	0.0909601	-3.1027	0.00191761	0.232168	MAP3K5	0
chr6:28902042-28903117	125.761	-0.329144	0.106036	-3.10409	0.00190868	0.232168	TRIM27	10273
chr9:74979534-74980978	803.414	-0.311131	0.100253	-3.10347	0.00191265	0.232168	ZFAND5	0
chr4:152340098-152342121	52.1791	-0.365511	0.117877	-3.10078	0.00193015	0.232691	FAM160A1	0
chr10:104575145-104576583	192.765	-0.224344	0.0724113	-3.09819	0.00194706	0.233965	WBP1L	0
chr15:74673939-74675591	60.2506	0.289823	0.0935583	3.09778	0.00194978	0.233965	CYP11A1	13857
chr21:45336262-45337909	40.598	0.394439	0.127401	3.09604	0.00196125	0.234251	AGPAT3	0
chr3:182399728-182402056	48.3565	0.326579	0.105483	3.09605	0.00196117	0.234251	NA	NA
chr1:226862362-226863619	253.289	-0.269654	0.0871215	-3.09515	0.00196711	0.234404	ITPKB	0
chr1:228289871-228291374	285.271	-0.201241	0.065189	-3.08704	0.00202159	0.234404	C1orf35	0
chr10:11286587-11287747	44.1662	-0.321648	0.104181	-3.08741	0.00201911	0.234404	CELF2	0
chr12:29301495-29302963	206.86	-0.286201	0.0926748	-3.08823	0.00201354	0.234404	FAR2	0
chr15:35315667-35316712	78.7662	-0.307178	0.0993821	-3.09088	0.00199563	0.234404	ZNF770	35169
chr16:29259103-29260559	37.0655	-0.524726	0.16982	-3.0899	0.00200223	0.234404	NPIPB7	0
chr16:72887011-72888558	106.786	-0.275455	0.08909	-3.09187	0.00198899	0.234404	ZFHX3	0
chr18:11850456-11851863	244.506	-0.253828	0.0822166	-3.08731	0.00201973	0.234404	GNAL	0
chr22:29548236-29549323	54.3921	0.410108	0.132826	3.08756	0.00201804	0.234404	KREMEN1	0
chr3:98481633-98483132	129.24	-0.246463	0.0796693	-3.09358	0.00197756	0.234404	ST3GAL6	0
chr6:15427036-15428506	100.092	-0.26069	0.0842626	-3.09378	0.00197623	0.234404	JARID2	0
chr6:167368461-167371139	533.663	-0.269226	0.087127	-3.09004	0.00200131	0.234404	RNASET2	0
chr7:130903549-130905016	130.807	-0.274879	0.0888748	-3.09288	0.00198224	0.234404	MKLN1	0
chr1:17563194-17564599	35.2106	0.367477	0.119528	3.0744	0.00210925	0.234433	PADI1	0
chr1:181129848-181131221	78.4047	-0.303172	0.0989084	-3.06518	0.00217542	0.234433	NA	NA
chr1:192777557-192779233	568.4	-0.34604	0.112622	-3.07257	0.00212222	0.234433	RGS2	0
chr1:247608704-247609916	146.546	-0.270013	0.0878026	-3.07523	0.00210342	0.234433	NLRP3	0
chr1:79111063-79112412	46.7304	-0.372924	0.1211	-3.07948	0.0020736	0.234433	IFI44L	0
chr1:87770293-87771533	34.7302	-0.413699	0.134973	-3.06505	0.00217631	0.234433	LMO4	22617
chr10:15138737-15139930	439.278	-0.261249	0.0847618	-3.08216	0.00205505	0.234433	C10orf111	0
chr10:88632274-88633339	90.7689	-0.345248	0.112004	-3.08247	0.00205292	0.234433	BMPR1A	0
chr11:10314958-10315984	214.327	-0.268833	0.0876996	-3.06538	0.00217393	0.234433	SBF2	0
chr11:1911139-1912654	82.8078	-0.333806	0.108696	-3.07101	0.00213334	0.234433	LSP1	0
chr12:4928076-4929516	31.7917	0.344402	0.111671	3.08407	0.00204191	0.234433	KCNA6	0
chr12:69004345-69005607	538.218	-0.294933	0.0955877	-3.08548	0.00203226	0.234433	RAP1B	0
chr13:52133963-52134997	63.9653	-0.288903	0.0941544	-3.0684	0.00215211	0.234433	MIR4703	7159
chr14:59799725-59801190	30.0224	-0.390467	0.127243	-3.06867	0.00215017	0.234433	DAAM1	0
chr14:62228497-62229785	282.27	-0.251366	0.0819811	-3.06615	0.00216834	0.234433	SNAPC1	0
chr15:44837668-44839059	32.7698	0.379773	0.123811	3.06737	0.0021595	0.234433	EIF3J	0
chr17:71562943-71564368	31.5096	0.504566	0.164156	3.07369	0.00211432	0.234433	SDK2	0
chr17:78228027-78229271	50.5445	0.300615	0.0980284	3.06661	0.00216502	0.234433	SLC26A11	718
chr18:21718203-21719696	126.65	-0.312648	0.101537	-3.07914	0.00207597	0.234433	CABYR	0
chr18:61033572-61035155	453.765	-0.260068	0.0845511	-3.07587	0.00209888	0.234433	KDSR	0
chr19:4567353-4569687	81.5872	0.400851	0.130698	3.06699	0.00216227	0.234433	SEMA6B	7581
chr2:106805464-106806504	78.8592	-0.329281	0.106895	-3.08042	0.00206708	0.234433	UXS1	0
chr2:204761541-204763470	77.4529	-0.350833	0.113895	-3.08033	0.00206773	0.234433	CTLA4	22857
chr2:61990723-61992180	409.375	-0.265992	0.0866417	-3.07002	0.00214043	0.234433	NA	NA
chr3:148502218-148503745	35.5379	-0.33191	0.107567	-3.08561	0.00203132	0.234433	AGTR1	41427
chr4:10022225-10023461	88.6319	-0.246267	0.0799847	-3.07892	0.0020775	0.234433	SLC2A9	0
chr4:140661153-140662636	73.2295	-0.271138	0.0883734	-3.0681	0.00215425	0.234433	MAML3	0
chr4:141093468-141094812	30.1225	0.365611	0.118853	3.07616	0.00209687	0.234433	MAML3	18234
chr5:148493729-148495518	34.9571	0.360278	0.116868	3.08277	0.00205084	0.234433	ABLIM3	25535
chr5:39466389-39467633	80.2684	-0.272933	0.0889102	-3.06976	0.00214231	0.234433	DAB2	41053
chr5:94596647-94598020	233.172	-0.278348	0.0905138	-3.0752	0.00210362	0.234433	MCTP1	0
chr6:56707743-56709367	172.76	-0.254977	0.0828529	-3.07747	0.00208765	0.234433	DST	0
chr9:71795256-71797699	114.242	-0.25728	0.0837423	-3.07228	0.00212428	0.234433	TJP2	0
chr9:75565977-75569011	87.9368	-0.320154	0.103828	-3.0835	0.00204579	0.234433	ALDH1A1	0
chr3:170891027-170892304	87.7805	-0.305016	0.0995601	-3.06364	0.00218664	0.235055	TNIK	0
chr1:148555456-148556954	36.5855	0.371364	0.121848	3.04777	0.00230548	0.235786	NBPF15	1233
chr1:211995857-211997358	49.6756	-0.301768	0.0988628	-3.05239	0.00227028	0.235786	LPGAT1	0
chr1:226000754-226001896	103.364	-0.228486	0.0749082	-3.05021	0.00228678	0.235786	EPHX1	0
chr10:17257926-17259624	341.422	-0.282085	0.0923278	-3.05526	0.00224868	0.235786	VIM	10633
chr11:108535185-108536505	232.282	-0.292429	0.0957848	-3.05298	0.00226582	0.235786	DDX10	0
chr12:105134158-105135414	148.54	-0.26058	0.0855328	-3.04655	0.00231485	0.235786	CHST11	0
chr17:8629360-8630877	30.6313	0.495156	0.162083	3.05495	0.00225096	0.235786	CCDC42	2368
chr18:5514629-5516309	123.789	-0.280018	0.0918468	-3.04875	0.00229792	0.235786	EPB41L3	0
chr19:17958190-17959530	54.5124	0.328367	0.107745	3.04763	0.00230654	0.235786	JAK3	0
chr2:100387826-100389356	129.825	-0.275085	0.0901959	-3.04987	0.00228942	0.235786	AFF3	0
[truncated: 68,496 more rows]
