# Supplementary material for: Comprehensive epigenomic profiling reveals the extent of disease-specific chromatin states and informs target discovery in ankylosing spondylitis
Source: Cell Genom. 2023 Apr 24;3(6):100306. doi: 10.1016/j.xgen.2023.100306 (PMC10300554; doi:10.1016/j.xgen.2023.100306)
Supplement: Table S5. Differential ChIP-seq peaks between AS patients and HCs in CD4+ T cells, CD8+ T cells, and monocytes, related to Figure 2 — Output of DEseq2 analysis for H3K4me3 and for H3K27ac, significant peaks defined as padj <0.05 and FC > 1.5. Spreadsheet sheet name shows the cell type. Peak_location, position of peak; baseMean, normalized count values; log2FoldChange, log2 FC of AS vs. HC; lfcSE, standard error of log2FoldChange; stat, Wald statistic; pvalue, Wald test p-value; padj, Benjamini-Hochberg adjusted p-value; ProxGene, nearest coding gene; Dist, distance to nearest coding gene. [file mmc5.xlsx]

## Sheet: CD4_H3K4me3
Table S5: Differential ChIP-seq peaks between AS patients and HC in CD4+ T cells, CD8+ T cells and CD14+ monocytes. Related to Figure 2.
peak_location	baseMean	log2FoldChange	lfcSE	stat	pvalue	padj	ProxGene	Dist
chr17:41400392-41401195	241.713	0.809549	0.15178	5.33371	9.62247e-08	0.00152637	LINC00854	19329
chr6:128235366-128236938	59.8573	1.14109	0.215093	5.3051	1.12614e-07	0.00152637	THEMIS	0
chr10:63812476-63815189	119.824	0.730287	0.140068	5.21382	1.84993e-07	0.0016716	ARID5B	0
chr13:20691986-20695897	503.782	-0.417332	0.0819472	-5.09269	3.53013e-07	0.00238998	GJA3	16497
chr7:130638480-130639967	63.2353	0.974178	0.19289	5.05043	4.40825e-07	0.00238998	NA	NA
chr2:218898719-218900126	105.125	-0.692921	0.138508	-5.00275	5.65173e-07	0.00255345	RUFY4	0
chr1:234461677-234462739	202.401	-0.56678	0.113976	-4.97278	6.60006e-07	0.00255592	SLC35F3	1414
chr13:45910303-45912506	103.38	0.848341	0.171609	4.94346	7.67478e-07	0.00258554	TPT1	0
chr5:118688517-118696090	673.083	0.477639	0.0970496	4.9216	8.58412e-07	0.00258554	TNFAIP8	0
chr10:105343336-105345552	441.675	-0.397273	0.0833321	-4.76735	1.86667e-06	0.00392108	NEURL1	0
chr11:6627408-6629397	98.0751	0.734244	0.15375	4.77556	1.79205e-06	0.00392108	ILK	0
chr3:13918460-13922675	898.881	-0.356357	0.0744284	-4.78791	1.68524e-06	0.00392108	WNT7A	0
chr8:99955978-99958845	171.906	0.537182	0.112714	4.76587	1.88041e-06	0.00392108	OSR2	0
chr10:63805287-63811757	861.084	0.448725	0.0945585	4.74547	2.0802e-06	0.00395307	ARID5B	0
chr7:130641053-130642366	70.8922	0.696173	0.147812	4.70985	2.47905e-06	0.00395307	NA	NA
chr9:123680503-123692336	2337.44	0.338923	0.0716912	4.72754	2.27253e-06	0.00395307	TRAF1	0
chr9:36141693-36146027	473.877	0.402859	0.085399	4.71738	2.38905e-06	0.00395307	GLIPR2	0
chr1:248100103-248101484	107.862	-0.83036	0.179333	-4.63026	3.65199e-06	0.00529687	OR2L13	0
chr16:1582404-1589099	2054.09	-0.273985	0.0592161	-4.62686	3.71258e-06	0.00529687	IFT140	0
chr15:31628962-31631616	168.107	0.644163	0.140128	4.59696	4.28704e-06	0.00553396	KLF13	0
chr3:33135653-33136541	38.9455	1.26927	0.276079	4.59748	4.27632e-06	0.00553396	GLB1	0
chr1:75196747-75197842	41.5251	1.2019	0.263753	4.55693	5.19069e-06	0.00639587	CRYZ	0
chr7:102212472-102213329	208.093	-0.7815	0.172584	-4.52822	5.94819e-06	0.00701058	POLR2J3	0
chr2:97300540-97301098	28.269	1.25963	0.279788	4.5021	6.72856e-06	0.00759991	KANSL3	0
chr17:76766472-76769557	248.387	0.400811	0.0900392	4.45152	8.5266e-06	0.00797031	CYTH1	0
chr18:67610693-67617954	646.969	0.495097	0.110512	4.48001	7.46396e-06	0.00797031	CD226	0
chr19:48756787-48762183	666.765	0.415629	0.0929427	4.47188	7.75347e-06	0.00797031	CARD8	0
chr19:7075171-7078011	139.88	0.62093	0.139135	4.46278	8.09017e-06	0.00797031	ZNF557	0
chr19:7196875-7199087	482.877	-0.481596	0.108033	-4.45786	8.2783e-06	0.00797031	INSR	0
chr14:75987660-75994527	1053.32	0.307485	0.0695726	4.41962	9.88735e-06	0.00893421	BATF	0
chr19:9643143-9644816	84.1697	0.782238	0.177412	4.40916	1.03772e-05	0.00907438	ZNF426	0
chr19:59063275-59063882	37.5136	0.930305	0.213851	4.35024	1.35989e-05	0.0113371	CHMP2A	0
chr2:106377660-106379205	76.1063	0.64471	0.148911	4.3295	1.49445e-05	0.0113371	NCK2	0
chr20:49131101-49137483	411.982	0.602745	0.139271	4.32787	1.5056e-05	0.0113371	PTPN1	0
chr4:6917879-6919362	88.166	0.586081	0.13504	4.34004	1.42458e-05	0.0113371	TBC1D14	0
chr6:30226169-30228936	468.72	-0.424307	0.0979294	-4.33279	1.47235e-05	0.0113371	HCG17	0
chr12:121973086-121973699	28.4702	1.13083	0.261687	4.3213	1.55111e-05	0.0113642	KDM2B	0
chr16:84640242-84643413	209.399	0.493025	0.114487	4.3064	1.65933e-05	0.0115336	COTL1	0
chr19:58702647-58704398	97.1987	0.656708	0.152394	4.30928	1.6379e-05	0.0115336	ZNF274	0
chr17:61684661-61685161	29.1091	1.28212	0.301021	4.25924	2.05123e-05	0.0135621	TACO1	0
chr7:130785284-130787847	117.68	0.695406	0.163148	4.26244	2.02208e-05	0.0135621	MKLN1	7007
chr11:35194322-35196894	145.474	0.54947	0.129703	4.23637	2.27166e-05	0.014662	CD44	0
chr10:112261981-112264348	114.358	0.611357	0.14495	4.21771	2.46798e-05	0.015205	DUSP5	0
chr20:29610661-29613000	364.813	-0.648766	0.153725	-4.2203	2.43978e-05	0.015205	FRG1BP	0
chr8:135723901-135726438	572.441	-0.334144	0.0794756	-4.20435	2.61828e-05	0.0157725	ZFAT	0
chr1:28904600-28905314	34.7377	0.985361	0.235062	4.19192	2.76606e-05	0.0158633	SNHG12	0
chr4:2952210-2952869	28.4533	1.25337	0.298916	4.19306	2.75214e-05	0.0158633	NOP14	0
chr7:1977671-1981025	1317.78	-0.385781	0.0921064	-4.18843	2.80891e-05	0.0158633	MAD1L1	0
chr1:8932680-8934682	90.7188	0.689875	0.165446	4.16978	3.04895e-05	0.0166292	ENO1	0
chr12:14552514-14554350	91.9239	0.703351	0.168866	4.16516	3.1114e-05	0.0166292	ATF7IP	0
chr19:16694209-16699702	462.956	0.351235	0.0843523	4.1639	3.12855e-05	0.0166292	MED26	0
chr10:106085694-106086886	74.4184	0.748986	0.180615	4.14687	3.37049e-05	0.0175706	ITPRIP	0
chr18:12838830-12840891	109.572	0.648096	0.156784	4.13369	3.56982e-05	0.0182586	PTPN2	0
chr4:87859599-87861331	84.3789	0.713012	0.172824	4.12565	3.69691e-05	0.0185585	AFF1	0
chr2:43036377-43039379	765.189	-0.325126	0.0791605	-4.10718	4.00518e-05	0.0197405	HAAO	16625
chr2:101915652-101917566	99.9807	0.711437	0.173632	4.09738	4.17853e-05	0.0202271	RNF149	0
chr7:99159703-99160203	28.11	1.21374	0.296763	4.08994	4.31483e-05	0.0203846	ZNF655	0
chr9:123603609-123607542	742.842	-0.567066	0.138734	-4.08745	4.36146e-05	0.0203846	PSMD5	0
chr1:144920884-144921945	63.4119	1.01517	0.250052	4.05983	4.9108e-05	0.0204001	NBPF9	0
chr1:160528086-160531647	243.354	0.573226	0.141139	4.06142	4.87762e-05	0.0204001	CD84	0
chr11:118310538-118311670	49.4336	0.826543	0.204225	4.04721	5.18313e-05	0.0204001	KMT2A	0
chr14:69094487-69096209	155.193	-0.918072	0.227054	-4.04341	5.26785e-05	0.0204001	RAD51B	0
chr17:7390510-7391505	49.0995	0.905854	0.222623	4.06901	4.7214e-05	0.0204001	POLR2A	0
chr19:37463290-37465665	403.292	-0.33014	0.0813318	-4.05918	4.92454e-05	0.0204001	ZNF568	0
chr2:174816066-174816859	32.2206	0.984637	0.243471	4.04416	5.251e-05	0.0204001	SP3	0
chr2:202130860-202132702	87.475	0.665663	0.163271	4.07704	4.56117e-05	0.0204001	CASP8	0
chr3:114012286-114018057	421.635	0.620424	0.153154	4.05097	5.10048e-05	0.0204001	TIGIT	0
chr7:130636066-130637853	79.6166	0.740491	0.182418	4.0593	4.92198e-05	0.0204001	NA	NA
chr7:37485061-37485839	39.5416	0.971168	0.238142	4.0781	4.54055e-05	0.0204001	ELMO1	0
chr7:48135598-48138838	205.241	0.500887	0.123852	4.04422	5.2497e-05	0.0204001	UPP1	0
chr1:36838561-36840888	176.045	0.417418	0.104255	4.00383	6.23251e-05	0.0217861	STK40	0
chr11:123596960-123598714	80.7245	0.795381	0.198994	3.99701	6.41484e-05	0.0217861	ZNF202	0
chr12:53601677-53603672	136.096	0.613927	0.153209	4.00713	6.14613e-05	0.0217861	ITGB7	676
chr14:69129727-69130942	68.1257	0.841301	0.210448	3.99767	6.39695e-05	0.0217861	RAD51B	0
chr16:1482159-1483211	56.9238	-1.23695	0.30951	-3.99647	6.42943e-05	0.0217861	CCDC154	1177
chr17:43859522-43860048	25.4951	1.39126	0.346629	4.0137	5.97754e-05	0.0217861	CRHR1	0
chr19:18117509-18121992	623.099	-0.491923	0.122844	-4.00447	6.2158e-05	0.0217861	ARRDC2	0
chr3:38174799-38175394	26.0789	1.12004	0.278715	4.01858	5.85507e-05	0.0217861	ACAA1	0
chr6:33752615-33753611	43.8139	0.783592	0.19558	4.0065	6.16264e-05	0.0217861	LEMD2	0
chr9:117669895-117670395	23.9123	1.04525	0.260965	4.00534	6.19275e-05	0.0217861	TNFSF8	0
chr7:128692175-128693284	49.2373	0.880167	0.220563	3.99054	6.59217e-05	0.0219509	TNPO3	0
chr9:69380704-69381982	23.61	-1.71806	0.430717	-3.98883	6.64002e-05	0.0219509	ANKRD20A4	0
chr1:32796838-32797404	25.4921	1.138	0.285522	3.98569	6.72854e-05	0.0219756	HDAC1	0
chr12:66704790-66707338	152.463	0.605771	0.15244	3.97382	7.07277e-05	0.0228248	HELB	0
chr1:158996123-158997438	49.8592	0.811867	0.204593	3.96821	7.24133e-05	0.0229134	IFI16	0
chr12:89915957-89916648	25.2025	1.28712	0.32491	3.96147	7.44886e-05	0.0229134	GALNT4	0
chr12:9098816-9099647	33.2594	1.08404	0.273514	3.96338	7.38959e-05	0.0229134	M6PR	0
chr14:102229749-102230683	39.3253	0.953127	0.240362	3.96538	7.32803e-05	0.0229134	PPP2R5C	0
chr16:84644949-84645739	35.6326	0.957577	0.241866	3.95911	7.52283e-05	0.0229134	COTL1	0
chr3:42921703-42923171	172.238	-0.456662	0.115455	-3.95533	7.64297e-05	0.0230206	ACKR4	0
chr12:14542913-14544920	112.247	0.511221	0.129519	3.94708	7.91111e-05	0.0231199	ATF7IP	0
chr7:106514554-106515252	25.1999	1.10413	0.279961	3.94389	8.01707e-05	0.0231199	PIK3CG	0
chr7:114570090-114572890	194.961	0.497118	0.125859	3.94979	7.82199e-05	0.0231199	MDFIC	0
chr7:6739757-6740460	26.1232	0.993898	0.251883	3.94587	7.95118e-05	0.0231199	ZNF12	0
chr12:120107315-120108293	47.7505	1.02883	0.261461	3.93493	8.32206e-05	0.0237468	PRKAB1	0
chr9:66454515-66459446	594.611	0.417456	0.106264	3.92849	8.54803e-05	0.0241375	PTGER4P2-CDK2AP2P2	37023
chr1:94310905-94314234	1061.32	-0.448317	0.114482	-3.91606	9.00081e-05	0.025154	BCAR3	0
chr8:30580235-30582242	100.67	0.605774	0.154887	3.91109	9.1882e-05	0.0254157	GSR	0
chr2:239347479-239349034	101.124	0.711816	0.182339	3.9038	9.46948e-05	0.0259291	ASB1	0
chr8:27957552-27958785	53.9026	0.672141	0.172322	3.9005	9.59934e-05	0.0260219	ELP3	0
chr10:90760230-90761863	80.6502	0.816198	0.209645	3.89323	9.89178e-05	0.0262888	FAS	0
chr2:85836194-85836954	41.5536	0.906904	0.23292	3.89363	9.87542e-05	0.0262888	C2orf68	0
chr19:12097830-12100119	671.836	-0.245858	0.0633796	-3.87913	0.00010483	0.0268089	ZNF763	6631
chr3:195715526-195716281	26.0416	1.13484	0.292433	3.88068	0.000104167	0.0268089	SDHAP1	0
chr4:57839104-57839778	26.6495	1.04709	0.269502	3.88528	0.000102212	0.0268089	NOA1	0
chr8:101314863-101316073	44.5976	0.745874	0.192232	3.88007	0.000104428	0.0268089	RNF19A	0
chr17:32963729-32965858	305.482	-0.426725	0.110137	-3.87448	0.000106854	0.026928	TMEM132E	0
chr19:37262275-37264912	777.883	-0.295073	0.0761774	-3.8735	0.000107283	0.026928	ZNF850	0
chr12:98916394-98916894	21.6782	1.36739	0.354709	3.85497	0.000115743	0.0269877	TMPO	0
chr13:49022993-49023814	37.2041	0.791852	0.205283	3.85737	0.000114614	0.0269877	RB1	0
chr16:25023424-25024745	68.769	1.006	0.26072	3.85855	0.000114064	0.0269877	ARHGAP17	0
chr16:31888448-31890321	83.7517	0.778253	0.201964	3.85342	0.000116481	0.0269877	ZNF267	0
chr16:67574410-67575193	41.3171	0.919166	0.237757	3.86598	0.000110643	0.0269877	RIPOR1	0
chr19:19905176-19905790	24.0885	1.07374	0.277535	3.86886	0.000109345	0.0269877	ZNF506	0
chr2:11272280-11273625	207.004	-0.354089	0.0916865	-3.86196	0.000112482	0.0269877	C2orf50	0
chr4:9153440-9156160	456.118	-0.353218	0.0916603	-3.85356	0.000116414	0.0269877	NA	NA
chr5:96292745-96294595	83.8495	0.658595	0.170632	3.85974	0.000113507	0.0269877	LNPEP	0
chr6:28887942-28888565	32.0343	0.854277	0.221944	3.84907	0.000118568	0.0272384	TRIM27	0
chr1:66839444-66840515	46.4019	0.948176	0.247819	3.82609	0.000130194	0.0273854	PDE4B	0
chr11:286176-290724	840.956	-0.332929	0.0869055	-3.83094	0.000127656	0.0273854	PGGHG	0
chr11:46637734-46640792	849.188	-0.244437	0.0636386	-3.84101	0.000122528	0.0273854	ATG13	0
chr14:65173885-65176375	136.414	0.772392	0.201541	3.83242	0.000126887	0.0273854	PLEKHG3	0
chr17:1557374-1557982	28.2108	0.950856	0.247936	3.83509	0.000125521	0.0273854	PRPF8	0
chr18:60819081-60820810	81.0093	0.627254	0.163883	3.82745	0.000129478	0.0273854	BCL2	0
chr22:42895710-42897406	131.54	-0.516942	0.135146	-3.82505	0.000130745	0.0273854	SERHL	0
chr5:169074742-169075438	36.2056	0.911862	0.238259	3.82719	0.000129614	0.0273854	DOCK2	0
chr5:176945738-176946771	51.8105	1.11241	0.290476	3.82961	0.000128345	0.0273854	FAM193B	18
chr7:142963959-142965099	46.6467	0.835075	0.21838	3.82395	0.00013133	0.0273854	GSTK1	0
chr8:101954076-101957735	175.645	0.491596	0.128104	3.83747	0.000124306	0.0273854	YWHAZ	0
chr9:130210012-130210942	47.6888	0.880293	0.229677	3.83275	0.000126719	0.0273854	RPL12	0
chr1:155655144-155655717	29.0572	1.18615	0.311498	3.80789	0.000140159	0.0274965	YY1AP1	0
chr1:247266235-247268467	554.535	-0.285201	0.0750007	-3.80264	0.000143164	0.0274965	ZNF669	0
chr1:66817005-66818325	65.1414	0.685079	0.17983	3.80958	0.000139201	0.0274965	PDE4B	0
chr11:64625736-64634658	803.452	0.248217	0.0652493	3.80414	0.0001423	0.0274965	EHD1	0
chr12:52399723-52403176	574.565	-0.402629	0.105599	-3.81281	0.000137393	0.0274965	GRASP	0
chr17:74727340-74727938	30.9515	0.91054	0.239857	3.79617	0.000146948	0.0274965	METTL23	0
chr2:135682810-135683542	24.4018	1.06717	0.280776	3.8008	0.000144231	0.0274965	CCNT2	0
chr2:7060445-7061687	43.2203	1.11465	0.291904	3.81854	0.000134242	0.0274965	RNF144A	0
chr21:43833898-43836935	179.442	0.483516	0.12714	3.80303	0.000142937	0.0274965	UBASH3A	0
chr22:17516609-17518851	122.33	-0.585706	0.153927	-3.80509	0.000141754	0.0274965	CECR7	0
chr22:29139286-29139947	21.925	1.4745	0.387516	3.805	0.000141806	0.0274965	HSCB	0
chr4:113625551-113627171	115.494	0.451257	0.118878	3.79595	0.000147078	0.0274965	LARP7	46802
chr4:5712195-5713212	57.7405	0.72382	0.189863	3.81232	0.000137668	0.0274965	EVC	0
chr6:149415708-149416845	53.5148	0.733701	0.193135	3.7989	0.000145339	0.0274965	UST	17581
chr7:4680691-4682625	451.069	-0.394357	0.103606	-3.80632	0.000141051	0.0274965	FOXK1	762
chr1:173838910-173840381	78.584	0.669143	0.176798	3.78478	0.000153843	0.0277405	ZBTB37	0
chr16:14744300-14744818	22.9377	1.45849	0.385503	3.78334	0.000154739	0.0277405	BFAR	0
chr17:45732030-45733131	53.948	0.795295	0.210223	3.7831	0.000154885	0.0277405	KPNB1	0
chr19:21768863-21770399	129.424	-0.734423	0.194036	-3.78498	0.00015372	0.0277405	ZNF429	29792
chr19:9270404-9271817	77.8435	0.660915	0.174751	3.78204	0.000155547	0.0277405	ZNF317	0
chr20:50144708-50146443	99.5517	0.634845	0.167478	3.79061	0.000150275	0.0277405	NFATC2	0
chr7:130695226-130696754	70.5344	0.677284	0.179004	3.78363	0.000154557	0.0277405	NA	NA
chr1:179333990-179336103	515.694	-0.319473	0.084657	-3.77374	0.000160819	0.0282656	AXDND1	0
chr15:38832623-38834117	68.4545	0.716065	0.189677	3.77519	0.000159886	0.0282656	RASGRP1	0
chr19:44995886-44996919	39.8749	0.805709	0.213574	3.7725	0.000161619	0.0282656	ZNF180	0
chr11:117871742-117874268	135.107	0.475204	0.126083	3.76897	0.000163923	0.0283492	IL10RA	0
chr8:56755948-56758170	167.679	0.474119	0.125809	3.76857	0.000164188	0.0283492	TGS1	17942
chr10:6616267-6617814	91.1413	0.639203	0.169828	3.76383	0.000167332	0.0287091	PRKCQ	0
chr8:126445883-126447351	79.2046	0.569504	0.15148	3.75959	0.000170194	0.0290165	TRIB1	0
chr7:63385294-63388184	586.913	-0.671872	0.178793	-3.75782	0.000171398	0.029039	NA	NA
chr19:44985574-44986280	28.8453	1.09364	0.291169	3.75604	0.000172622	0.0290649	ZNF180	0
chr6:154550516-154554164	263.15	0.436994	0.116415	3.75375	0.000174209	0.0291509	IPCEF1	0
chr19:35741819-35742537	35.5897	1.1975	0.319618	3.74666	0.000179206	0.0298032	LSR	0
chr10:111984848-111987846	727.928	-0.474525	0.126813	-3.74193	0.000182614	0.0298405	MXI1	0
chr19:2943717-2946168	632.981	-0.388597	0.103854	-3.74176	0.000182733	0.0298405	ZNF77	0
chr19:53458403-53459419	52.9819	0.756896	0.202252	3.74234	0.000182315	0.0298405	ZNF816	0
chr1:39460705-39461592	35.1838	1.11786	0.299004	3.73862	0.000185034	0.0300353	AKIRIN1	0
chr1:228274259-228278343	215.114	0.516093	0.138685	3.72133	0.000198176	0.0301722	ARF1	0
chr1:31190382-31192758	509.307	-0.474106	0.127765	-3.71077	0.000206629	0.0301722	MATN1	0
chr10:48356084-48356639	15.0119	1.88655	0.506527	3.72449	0.000195714	0.0301722	ZNF488	0
chr11:112096203-112098873	717.356	-0.301511	0.0811724	-3.71445	0.00020365	0.0301722	PTS	0
chr11:396440-397712	90.0941	-0.871142	0.234635	-3.71275	0.00020502	0.0301722	PKP3	0
chr13:103045926-103048070	497.818	-0.327211	0.0878996	-3.72255	0.00019722	0.0301722	FGF14	0
chr15:91417675-91418373	26.4098	1.23199	0.331503	3.71637	0.000202103	0.0301722	FURIN	0
chr17:30812953-30818836	970.394	-0.423086	0.113915	-3.71403	0.000203982	0.0301722	CDK5R1	0
chr19:15414178-15414884	31.9212	0.98451	0.264496	3.72221	0.000197484	0.0301722	BRD4	0
chr22:17599519-17600019	16.8317	1.19292	0.3203	3.72438	0.000195794	0.0301722	CECR6	0
chr3:32436803-32437545	31.4472	1.22376	0.32873	3.72268	0.000197121	0.0301722	CMTM7	0
chr3:52926381-52928905	184.515	0.550343	0.1474	3.73367	0.00018871	0.0301722	TMEM110	0
chr3:98250423-98256369	330.323	1.71902	0.460541	3.73262	0.0001895	0.0301722	GPR15	0
chr4:89517862-89518362	18.2424	1.29424	0.34865	3.71215	0.000205506	0.0301722	HERC3	0
chr6:112178738-112179238	23.199	1.01405	0.272664	3.71905	0.000199973	0.0301722	FYN	0
chr6:138429653-138430153	13.5795	1.93237	0.520346	3.71361	0.00020432	0.0301722	PERP	992
chr6:149793138-149793816	33.5519	0.886384	0.238899	3.71029	0.000207025	0.0301722	ZC3H12D	0
chr6:31525957-31528589	188.136	0.352961	0.0950566	3.71316	0.000204687	0.0301722	NFKBIL1	0
chr7:102329809-102330528	22.1419	-1.91383	0.512843	-3.7318	0.000190116	0.0301722	RASA4	0
chr1:3564320-3565067	22.9266	1.49776	0.404236	3.70517	0.000211251	0.0304633	WRAP73	0
chr7:130693566-130694066	17.6222	1.32045	0.356383	3.70514	0.00021127	0.0304633	NA	NA
chr12:133767847-133772265	202.065	0.533175	0.144002	3.70256	0.000213438	0.030533	ZNF268	0
chr9:123835264-123835922	23.7345	1.19315	0.32231	3.70188	0.000214006	0.030533	CNTRL	14651
chr17:8088224-8094228	1896.54	-0.234385	0.0633656	-3.69894	0.000216505	0.0306008	BORCS6	0
chr8:71580516-71582057	379.355	-0.357937	0.0967748	-3.69866	0.000216739	0.0306008	LACTB2	0
chr17:30681702-30683810	124.084	0.485636	0.131358	3.69706	0.000218115	0.0306355	ZNF207	0
chr15:25199605-25202580	817.031	-0.278189	0.0753041	-3.69421	0.00022057	0.0308206	SNRPN	0
chr1:22264806-22265306	18.476	1.25391	0.339873	3.68933	0.000224844	0.0310998	HSPG2	1055
chr6:64348634-64349173	26.1295	1.06572	0.288866	3.68931	0.000224862	0.0310998	PHF3	0
chr7:6740633-6741411	34.3263	0.924022	0.25067	3.68621	0.000227618	0.0313212	ZNF12	0
chr1:10528042-10528651	21.5982	1.21843	0.331243	3.67837	0.000234731	0.0318914	DFFA	0
chr17:16593338-16594252	11.9078	-3.44281	0.935925	-3.67851	0.000234598	0.0318914	CCDC144A	0
chr19:9676480-9678937	118.17	0.516257	0.140373	3.67776	0.000235292	0.0318914	ZNF121	0
chr6:128237062-128240879	596.789	0.48459	0.131984	3.67157	0.000241064	0.0325112	THEMIS	0
chr10:101926977-101928118	69.6722	0.696555	0.189922	3.66758	0.00024486	0.0326717	ERLIN1	0
chr14:64976572-64977529	40.753	0.829693	0.226289	3.66652	0.000245869	0.0326717	ZBTB1	0
chr7:24946956-24948560	72.5926	0.709434	0.193409	3.66805	0.000244404	0.0326717	OSBPL3	0
chr1:236679803-236681129	66.9021	0.596448	0.162879	3.66191	0.000250338	0.0329426	LGALS8	384
chr13:114427324-114428445	129.766	-0.503881	0.137592	-3.66213	0.00025013	0.0329426	GRK1	0
chr1:47778304-47778804	18.321	1.20945	0.330647	3.65783	0.000254363	0.0333024	STIL	0
chr3:129154628-129155128	20.2755	1.23849	0.338695	3.65665	0.00025553	0.0333024	MBD4	0
chr11:45942028-45942827	40.3055	1.20444	0.329835	3.65165	0.000260561	0.0333491	LARGE2	368
chr3:15342696-15343202	19.3693	1.22514	0.335638	3.6502	0.000262039	0.0333491	SH3BP5	0
chr4:90209258-90212817	206.894	0.536384	0.146799	3.65388	0.000258309	0.0333491	GPRIN3	0
chr6:155491857-155493439	69.4144	0.582786	0.159616	3.65117	0.000261048	0.0333491	TIAM2	0
chr6:2877706-2878662	52.3904	0.869949	0.238291	3.65079	0.000261437	0.0333491	SERPINB9	8837
chr1:154527641-154528406	39.827	0.950262	0.260552	3.6471	0.000265212	0.0335952	UBE2Q1	0
chr6:155053368-155056676	928.941	-0.305205	0.0838316	-3.64069	0.000271911	0.0342835	SCAF8	0
chr22:37619636-37621834	117.513	0.480541	0.132177	3.63559	0.000277348	0.0348072	RAC2	0
chr14:61833188-61833814	31.1586	0.896963	0.246919	3.63262	0.000280557	0.0348868	PRKCH	0
chr5:172482094-172485641	1117.3	-0.341843	0.0940891	-3.63319	0.000279943	0.0348868	CREBRF	0
chr1:111728906-111730145	55.9202	0.75153	0.207463	3.62247	0.000291806	0.0349435	DENND2D	0
chr10:6524803-6525439	26.0221	0.929532	0.256653	3.62175	0.000292613	0.0349435	PRKCQ	0
chr16:19078476-19079797	567.082	-0.329672	0.0909074	-3.62646	0.000287328	0.0349435	COQ7	0
chr18:3266496-3267964	66.2272	0.719597	0.198513	3.62494	0.000289031	0.0349435	MYL12B	0
chr19:48892305-48893194	40.7973	0.833047	0.230012	3.62176	0.000292602	0.0349435	KDELR1	0
chr22:29678994-29679494	20.292	1.13518	0.313164	3.62489	0.000289087	0.0349435	EWSR1	0
chr7:100886712-100889233	704.31	-0.328671	0.0905979	-3.62779	0.000285855	0.0349435	FIS1	0
chr7:6416247-6417004	32.4314	0.954771	0.263313	3.626	0.000287848	0.0349435	RAC1	0
chr9:91966066-91966575	24.643	1.0004	0.276215	3.62182	0.000292539	0.0349435	SECISBP2	0
chr1:101776875-101778388	62.4262	0.576771	0.159659	3.61252	0.000303231	0.0350086	RNU6-31P	28036
chr1:43151987-43152713	34.0364	0.820101	0.226971	3.61324	0.000302392	0.0350086	YBX1	0
chr11:117867455-117869745	118.282	0.594549	0.164391	3.61666	0.000298423	0.0350086	IL10RA	0
chr12:53578619-53579495	37.5888	0.785129	0.217515	3.60955	0.000306734	0.0350086	ZNF740	0
chr16:5146986-5149765	517.702	-0.351446	0.0973402	-3.61049	0.000305622	0.0350086	EEF2KMT	0
chr17:27138071-27140651	624.617	-0.237874	0.0659023	-3.6095	0.000306786	0.0350086	FAM222B	0
chr19:8577742-8580762	480.849	-0.329238	0.0912267	-3.60901	0.000307365	0.0350086	ZNF414	0
chr2:48545004-48545651	27.1673	0.950074	0.262848	3.61454	0.000300878	0.0350086	FOXN2	0
chr20:61575654-61576394	29.687	0.974182	0.269693	3.61219	0.000303616	0.0350086	GID8	0
chr6:27485846-27487815	344.48	-0.309488	0.0855041	-3.61957	0.000295092	0.0350086	ZNF184	44948
chr9:100670642-100672442	88.0449	0.750069	0.207662	3.61198	0.000303873	0.0350086	TRMO	0
chr17:47864823-47868467	808.586	-0.220626	0.0611868	-3.60578	0.000311223	0.0352997	FAM117A	0
chr1:111328943-111330688	109.912	0.507988	0.14108	3.6007	0.000317361	0.0355496	NA	NA
chr3:112677537-112678594	42.6118	0.778106	0.216039	3.60169	0.000316153	0.0355496	CD200R1	0
chr3:5166146-5167167	46.6148	0.903637	0.250845	3.60237	0.000315332	0.0355496	ARL8B	0
chr15:78359746-78363179	285.158	0.431865	0.120075	3.59662	0.000322379	0.0359631	TBC1D2B	0
chr19:35656572-35659087	125.072	0.474148	0.131871	3.59555	0.000323709	0.0359635	FXYD5	0
chr9:98275314-98275814	17.5034	1.60539	0.447218	3.58972	0.000331034	0.0366272	PTCH1	0
chr9:6756321-6760667	1419.13	-0.249861	0.069626	-3.58861	0.000332441	0.0366334	KDM4C	0
chr1:113617741-113618444	25.0342	1.10911	0.309801	3.58006	0.000343512	0.0367933	LRIG2	0
chr1:157104409-157105282	34.0034	0.972544	0.271426	3.58309	0.000339556	0.0367933	ETV3	0
chr1:22106241-22107369	61.6761	0.76623	0.214753	3.56797	0.000359764	0.0367933	USP48	0
chr1:27032339-27033648	65.3575	0.678755	0.18968	3.57842	0.000345672	0.0367933	ARID1A	0
chr1:61518630-61520274	94.3101	0.5828	0.162544	3.58549	0.000336445	0.0367933	NFIA	22671
chr11:35198212-35200898	141.638	0.410032	0.114746	3.57338	0.000352405	0.0367933	CD44	0
chr12:6708622-6709284	27.5311	1.03247	0.289437	3.56716	0.000360871	0.0367933	CHD4	0
chr14:81684887-81688607	1173.91	-0.287792	0.0807363	-3.5646	0.000364418	0.0367933	GTF2A1	0
chr14:91698039-91698542	23.9842	0.941148	0.263777	3.56796	0.000359766	0.0367933	GPR68	333
chr15:75741784-75748980	2552.84	-0.330692	0.0923291	-3.58167	0.00034141	0.0367933	SIN3A	0
chr16:28302433-28307331	1145.51	-0.212343	0.0592295	-3.58508	0.000336971	0.0367933	SBK1	0
chr16:46653844-46656611	318.998	0.396338	0.110733	3.57923	0.000344608	0.0367933	SHCBP1	0
chr16:66782400-66782900	20.4318	1.04418	0.291641	3.58037	0.000343105	0.0367933	DYNC1LI2	0
chr17:4691581-4692222	19.6748	1.18589	0.332517	3.5664	0.000361917	0.0367933	GLTPD2	31
chr18:77792773-77795750	662.84	-0.329719	0.0925087	-3.5642	0.000364974	0.0367933	RBFA	0
chr19:37730341-37732805	111.688	0.61252	0.171754	3.56627	0.000362102	0.0367933	ZNF383	0
chr19:47610179-47611941	80.2332	0.586335	0.164109	3.57284	0.000353134	0.0367933	ZC3H4	0
chr19:58129540-58132265	149.198	0.514618	0.144468	3.56215	0.000367825	0.0367933	ZNF134	0
chr19:5902273-5906450	1152.57	-0.27242	0.0764653	-3.56266	0.000367113	0.0367933	FUT5	0
chr20:3875233-3875761	29.504	0.939049	0.262561	3.5765	0.00034823	0.0367933	PANK2	0
chr6:119220540-119221576	53.6295	0.683346	0.191285	3.57239	0.000353732	0.0367933	ASF1A	0
chr6:7050932-7053560	410.32	-0.385378	0.108155	-3.5632	0.000366367	0.0367933	NA	NA
chr7:130716045-130716998	37.9096	0.734231	0.205315	3.57612	0.000348728	0.0367933	NA	NA
chr7:50459754-50462527	163.707	0.465372	0.130411	3.56852	0.000359009	0.0367933	IKZF1	0
chr8:71053185-71054873	105.785	0.561356	0.157582	3.56232	0.000367596	0.0367933	NCOA2	0
chr5:122846969-122849963	761.619	-0.260156	0.0730838	-3.55969	0.00037129	0.0370034	CSNK1G3	0
chr12:53447026-53448791	299.985	-0.368233	0.10362	-3.55368	0.000379881	0.0371762	TNS2	0
chr13:77596481-77598428	85.2515	0.619635	0.174338	3.55422	0.000379096	0.0371762	FBXL3	0
chr19:14827280-14829285	91.4837	0.729666	0.205132	3.55706	0.000375034	0.0371762	ZNF333	0
chr5:175814076-175817304	982.751	-0.220223	0.061926	-3.55623	0.000376211	0.0371762	HIGD2A	0
chr6:20409549-20410631	46.5011	0.682001	0.191852	3.55483	0.000378224	0.0371762	E2F3	0
chr16:69477632-69479503	104.984	0.788716	0.222033	3.55225	0.000381956	0.0372448	CYB5B	0
chr11:74203793-74205622	401.044	-0.430318	0.121527	-3.54093	0.000398721	0.0378556	LIPT2	0
chr16:56972479-56973725	54.6461	0.698508	0.197668	3.53374	0.000409725	0.0378556	HERPUD1	0
chr18:33707588-33713135	1467.19	-0.203109	0.0574586	-3.53488	0.000407966	0.0378556	ELP2	0
chr19:37094769-37097369	716.161	-0.269954	0.076233	-3.54117	0.000398359	0.0378556	ZNF382	0
chr19:37916802-37917302	21.0377	1.01497	0.286166	3.54678	0.000389971	0.0378556	ZNF569	0
chr21:32546059-32550622	233.129	0.42982	0.121377	3.54121	0.000398303	0.0378556	TIAM1	0
chr21:43657901-43659078	62.4445	0.617711	0.174819	3.53342	0.000410217	0.0378556	ABCG1	0
chr4:143317408-143329278	2183.42	0.270413	0.0762982	3.54417	0.000393857	0.0378556	INPP4B	0
chr5:169700351-169711436	805.452	0.384802	0.10859	3.54362	0.000394673	0.0378556	LCP2	0
chr6:1314047-1315358	47.0405	1.009	0.285347	3.53604	0.000406175	0.0378556	FOXQ1	0
chr6:154477090-154479249	140.618	0.452504	0.127995	3.53534	0.000407249	0.0378556	IPCEF1	0
chr7:150162740-150163427	30.3105	0.842358	0.237574	3.54567	0.000391621	0.0378556	GIMAP8	0
chr8:128809251-128810542	54.9043	0.788988	0.223264	3.53388	0.000409512	0.0378556	MYC	0
chr8:28479069-28481259	280.61	-0.298437	0.0844666	-3.5332	0.000410563	0.0378556	FZD3	47283
chr9:117132857-117138308	450.698	0.305531	0.0863527	3.53817	0.000402912	0.0378556	AKNA	0
chr9:117139652-117142286	163.13	0.423984	0.119855	3.53748	0.000403971	0.0378556	AKNA	0
chr3:69142941-69145721	152.592	0.533519	0.151089	3.53115	0.00041376	0.038021	ARL6IP5	0
chr17:79992901-79993689	37.9711	0.991662	0.281005	3.52898	0.000417164	0.0382043	DCXR	67
chr11:12211162-12211891	34.5993	0.82373	0.233769	3.52369	0.000425577	0.0383965	MICAL2	0
chr17:73828163-73830165	144.405	0.418998	0.118898	3.52402	0.000425056	0.0383965	UNC13D	0
chr19:10945818-10947804	469.296	-0.411798	0.116934	-3.52163	0.000428904	0.0383965	TMED1	0
chr19:52443409-52444279	43.0621	0.80381	0.227971	3.52593	0.000421991	0.0383965	ZNF613	0
chr19:7967406-7970527	694.199	-0.325814	0.0924477	-3.5243	0.000424595	0.0383965	MAP2K7	0
chr6:37482119-37487671	717.908	0.46329	0.131562	3.52146	0.000429178	0.0383965	CCDC167	14418
chr7:45020361-45021286	43.6507	0.695795	0.197568	3.52181	0.000428613	0.0383965	SNHG15	1340
chr1:40523513-40526530	192.758	0.395841	0.112541	3.51732	0.000435932	0.0388725	CAP1	0
chr10:32047081-32047581	19.6241	1.42203	0.404722	3.51359	0.000442098	0.0392034	ARHGAP12	46744
chr14:91962246-91963505	57.4171	0.812386	0.23124	3.51317	0.000442794	0.0392034	PPP4R3A	0
chr3:107851437-107853962	124.047	0.574902	0.163675	3.51246	0.000443981	0.0392034	IFT57	25696
chr19:7079410-7082210	149.821	0.486469	0.138563	3.51082	0.000446732	0.0393182	ZNF557	0
chr1:167605127-167607858	168.806	0.390994	0.111586	3.50397	0.00045838	0.0393221	RCSD1	0
chr10:43132508-43135313	694.511	-0.294375	0.0838925	-3.50896	0.000449863	0.0393221	ZNF33B	0
chr17:78109619-78110229	19.4052	1.14514	0.326679	3.50541	0.000455902	0.0393221	EIF4A3	0
chr2:113936079-113937035	50.4505	0.701923	0.199993	3.50973	0.000448559	0.0393221	PSD4	0
chr2:225438757-225441802	135.399	0.619667	0.176832	3.50427	0.000457859	0.0393221	CUL3	0
chr20:3761154-3762341	70.9807	0.549857	0.15686	3.5054	0.000455916	0.0393221	SPEF1	0
chr6:36879536-36881078	104.344	0.444961	0.126855	3.50762	0.00045213	0.0393221	C6orf89	0
chr9:136565332-136569443	443.302	-0.288865	0.0823949	-3.50586	0.000455142	0.0393221	SARDH	0
chr1:33003742-33006879	245.277	0.504807	0.144275	3.49892	0.000467154	0.0399463	ZBTB8A	0
chr6:31591652-31592604	47.735	0.785799	0.224637	3.49809	0.000468604	0.0399463	PRRC2A	0
chr16:9191278-9194395	200.69	0.606024	0.173294	3.49709	0.00047036	0.0399703	C16orf72	0
chr19:37287167-37289415	545.664	-0.323803	0.0926587	-3.49457	0.00047482	0.0402232	ZNF790-AS1	0
chr21:43843468-43846719	209.252	0.413741	0.118446	3.49307	0.000477496	0.0402465	UBASH3A	0
chr5:41924777-41926648	461.065	-0.269639	0.0771996	-3.49276	0.000478065	0.0402465	FBXO4	0
chr1:149819545-149822095	520.539	0.420342	0.120402	3.49117	0.000480919	0.0403589	HIST2H2BC	0
chr22:45565135-45566817	75.7994	0.633082	0.18138	3.49036	0.000482378	0.0403589	NUP50	0
chr12:122109146-122111172	330.319	-0.331826	0.0951209	-3.48846	0.000485809	0.0405209	MORN3	0
chr11:35173624-35175398	85.9057	0.628193	0.180172	3.48663	0.000489156	0.040624	CD44	0
chr3:13523472-13524154	21.3964	1.29819	0.372473	3.48532	0.00049154	0.040624	HDAC11	0
chr5:137798953-137803147	1133.03	-0.383791	0.110108	-3.48558	0.000491071	0.040624	EGR1	0
chr9:92150583-92152165	113.446	0.466219	0.133815	3.48405	0.000493886	0.0406938	SEMA4D	37694
chr1:100831198-100831853	28.413	0.87791	0.252396	3.4783	0.000504598	0.0412007	CDC14A	0
chr10:3853185-3854366	71.9197	0.598169	0.171967	3.47838	0.000504446	0.0412007	KLF6	25711
chr19:2425864-2428265	754.481	-0.43396	0.124711	-3.47972	0.000501942	0.0412007	LMNB2	0
chr15:41198276-41200094	245.079	-0.425756	0.122434	-3.47743	0.000506239	0.0412106	VPS18	2102
chr11:95521050-95525661	1458.43	-0.255272	0.0734412	-3.47586	0.000509213	0.0412196	CEP57	0
chr6:33170780-33171415	32.9876	0.953695	0.274447	3.47497	0.000510911	0.0412196	SLC39A7	0
chr9:68725919-68726755	119.664	-0.547088	0.157432	-3.47507	0.000510713	0.0412196	NA	NA
chr1:65529842-65536038	1903.85	-0.171183	0.0492976	-3.47244	0.000515759	0.0412424	MIR101-1	5650
chr17:27610257-27611523	64.1446	0.552217	0.15902	3.47262	0.000515401	0.0412424	NUFIP2	0
chr19:49136648-49142295	1877.54	-0.24313	0.0699912	-3.47371	0.000513309	0.0412424	CA11	0
chr11:118982153-118982889	35.3782	0.832661	0.239886	3.47107	0.000518388	0.0413201	C2CD2L	0
chr12:107711192-107716638	1392.76	-0.343229	0.0989858	-3.46745	0.000525413	0.0413201	BTBD11	0
chr13:26585896-26587400	224.685	-0.31526	0.090879	-3.46901	0.000522385	0.0413201	ATP8A2	0
chr13:50028432-50029150	24.1435	0.967257	0.278886	3.4683	0.000523771	0.0413201	SETDB2	0
chr16:15730011-15731322	72.5233	0.57523	0.165905	3.46722	0.000525875	0.0413201	MARF1	0
chr7:106813986-106815199	57.4796	0.685062	0.197469	3.46921	0.00052199	0.0413201	HBP1	0
chr19:12275426-12276163	33.0778	0.932476	0.269135	3.46471	0.000530796	0.0413472	ZNF136	0
chr19:59083180-59085837	635.748	-0.360289	0.103974	-3.4652	0.000529847	0.0413472	MZF1	0
chr6:35885234-35885968	32.9318	1.15941	0.334631	3.46473	0.000530762	0.0413472	SRPK1	0
chr19:53906978-53907664	27.9454	0.898862	0.259492	3.46393	0.000532351	0.0413495	ZNF765	0
chr8:1919818-1920454	22.7069	1.23915	0.357852	3.46275	0.000534682	0.0414119	KBTBD11	1589
chr1:29073411-29075729	104.07	0.595138	0.171941	3.4613	0.000537575	0.0415173	YTHDF2	0
chr18:2662592-2665302	116.537	0.588163	0.169985	3.46008	0.000540016	0.0415874	SMCHD1	0
chr12:53865897-53866501	26.3595	1.15855	0.335036	3.458	0.000544208	0.0416734	PCBP2	0
chr19:58045987-58047202	64.84	0.649685	0.187874	3.45809	0.000544026	0.0416734	ZNF549	0
chr11:71524286-71525261	67.5235	-0.776302	0.224553	-3.45709	0.000546041	0.041696	ALG1L9P	0
chr19:12605400-12607278	311.002	-0.337953	0.0977967	-3.45567	0.000548926	0.0417823	ZNF709	0
chr6:139463073-139471560	563.732	0.472791	0.136842	3.45502	0.000550254	0.0417823	HECA	0
chr2:37422991-37425015	638.015	-0.212425	0.0614985	-3.45415	0.000552036	0.0418005	CEBPZ	3759
chr22:30713688-30714254	31.7808	0.851011	0.246451	3.45306	0.000554264	0.0418523	TBC1D10A	0
chr1:9774275-9779700	1025.22	-0.313005	0.090674	-3.45198	0.000556485	0.0419033	PIK3CD	0
chr5:41903354-41905790	640.347	-0.240205	0.0696436	-3.44907	0.000562527	0.0420082	C5orf51	0
chr6:16413113-16414978	103.71	0.611929	0.177383	3.44977	0.000561064	0.0420082	ATXN1	0
chr7:55954365-55955419	289.325	-0.443104	0.128419	-3.45046	0.00055964	0.0420082	ZNF713	0
chr8:11721312-11721840	24.4517	1.18947	0.344998	3.44778	0.000565224	0.0420936	CTSB	0
chr19:48950708-48951306	25.5109	1.00632	0.291952	3.44687	0.000567119	0.0420999	GRWD1	0
chr7:64540545-64542291	245.816	-0.40541	0.117638	-3.44626	0.000568413	0.0420999	CCT6P3	5453
chr10:6086282-6088670	117.563	0.517444	0.150491	3.43837	0.00058522	0.0422961	IL2RA	0
chr11:67254955-67255657	33.9197	0.905331	0.263147	3.4404	0.000580849	0.0422961	AIP	0
chr14:24034991-24037741	566.809	-0.263902	0.076767	-3.43771	0.000586665	0.0422961	AP1G2	0
chr17:57914431-57921371	1466.54	0.396567	0.115272	3.44028	0.000581112	0.0422961	MIR21	0
chr17:61908245-61909707	92.6631	0.583097	0.169557	3.43895	0.000583976	0.0422961	PSMC5	0
chr19:58452297-58453774	65.7454	0.711275	0.20653	3.44394	0.000573313	0.0422961	ZNF256	0
chr20:5586515-5587942	74.8402	0.682603	0.198353	3.44136	0.000578798	0.0422961	GPCPD1	0
chr5:180614647-180620495	2156.42	-0.24625	0.0715863	-3.4399	0.000581933	0.0422961	TRIM7	428
chr6:16698047-16698961	40.0762	0.745479	0.216514	3.4431	0.000575087	0.0422961	ATXN1	0
chr9:88712861-88716322	316.582	0.348232	0.101268	3.43871	0.000584499	0.0422961	GOLM1	0
chr1:155056827-155058898	509.438	-0.379662	0.110464	-3.43697	0.000588269	0.0422992	EFNA3	0
chr15:78357229-78359565	126.271	0.57289	0.166842	3.43374	0.000595325	0.0425807	TBC1D2B	0
chr7:6616069-6617984	309.137	-0.331543	0.0965526	-3.43381	0.00059516	0.0425807	ZDHHC4	0
chr19:52578254-52579630	68.2049	0.713384	0.207843	3.43232	0.000598438	0.0426907	ZNF841	0
chr16:69786125-69786861	32.1278	0.996533	0.2904	3.43159	0.000600049	0.0426933	NOB1	0
chr1:111730919-111732560	72.1769	0.711708	0.207612	3.42807	0.000607891	0.043138	DENND2D	0
chr19:54879512-54884673	543.383	0.431425	0.125933	3.42583	0.000612932	0.0433821	LAIR1	0
chr16:50310923-50312476	77.1516	0.538688	0.157478	3.42072	0.00062456	0.0438616	ADCY7	0
chr2:61897720-61898977	58.4858	0.657775	0.192267	3.42115	0.000623561	0.0438616	NA	NA
chr22:24312389-24313050	41.5812	0.978312	0.285896	3.42191	0.000621819	0.0438616	DDTL	0
chr19:37498090-37499463	84.1894	-0.763453	0.223233	-3.41998	0.000626247	0.0438664	ZNF568	9255
chr1:206747186-206757380	697.287	0.40229	0.117713	3.41755	0.000631867	0.0439842	RASSF5	0
chr1:89456403-89460124	946.617	-0.235316	0.0688659	-3.41703	0.000633091	0.0439842	KYAT3	0
chr10:8105126-8105719	29.7101	0.827703	0.242759	3.40957	0.000650644	0.0439842	GATA3	0
chr11:35178730-35186055	361.378	0.467343	0.136715	3.41836	0.00062999	0.0439842	CD44	0
chr12:93831989-93832820	41.1336	0.872339	0.255773	3.4106	0.00064821	0.0439842	UBE2N	0
chr2:96928050-96928729	27.2589	0.971937	0.284936	3.41106	0.000647099	0.0439842	TMEM127	0
chr2:96967626-96968309	31.5467	0.901112	0.264007	3.41321	0.000642015	0.0439842	SNRNP200	0
chr3:101228840-101229346	18.0836	1.27631	0.373874	3.41374	0.000640766	0.0439842	SENP7	0
chr3:178864572-178868173	1458.91	-0.196863	0.0577212	-3.41059	0.000648225	0.0439842	PIK3CA	0
chr4:130010947-130011781	27.3274	1.08158	0.316836	3.41368	0.00064092	0.0439842	SCLT1	0
chr6:108615135-108617471	803.432	-0.218282	0.0639924	-3.41106	0.000647116	0.0439842	AFG1L	0
chr6:24663072-24663706	26.1457	0.925497	0.271069	3.41425	0.000639579	0.0439842	TDP2	0
chr6:24860863-24863020	99.8513	0.542266	0.159012	3.41022	0.000649102	0.0439842	RIPOR2	0
chr7:106807473-106811563	1230.72	-0.239127	0.0700927	-3.41159	0.000645858	0.0439842	HBP1	0
chr11:118183737-118184470	37.0156	0.90154	0.264727	3.40554	0.000660324	0.0441977	CD3E	0
chr2:68430579-68431449	39.9907	0.654812	0.192232	3.40637	0.00065834	0.0441977	PPP3R1	0
chr7:99696502-99700479	1094.91	-0.35697	0.104784	-3.40672	0.00065748	0.0441977	AP4M1	0
chr9:130663278-130663799	23.1454	1.15656	0.339555	3.40611	0.000658963	0.0441977	ST6GALNAC6	0
chr17:5320744-5325142	1374.99	-0.179657	0.0528007	-3.40256	0.000667586	0.0445737	NUP88	0
chr18:60959565-60961125	67.8313	0.690307	0.20313	3.39836	0.000677917	0.0449472	BCL2	0
chr19:6371981-6374330	559.211	-0.368059	0.108308	-3.39826	0.000678155	0.0449472	ALKBH7	0
chr7:94137433-94137969	19.6606	1.28754	0.378792	3.39906	0.000676179	0.0449472	CASD1	1200
chr1:168436294-168437082	35.1236	0.826049	0.243351	3.39448	0.00068759	0.0453005	NA	NA
chr1:245132221-245135393	927.432	-0.354917	0.104763	-3.38782	0.000704508	0.0453005	EFCAB2	0
chr10:105672216-105674001	83.808	0.521542	0.154004	3.38656	0.000707758	0.0453005	STN1	0
chr13:33104612-33106816	137.79	0.570176	0.168102	3.39185	0.000694228	0.0453005	N4BP2L2	0
chr17:46051146-46051646	23.9059	1.03427	0.305202	3.38879	0.000702007	0.0453005	CDK5RAP3	0
chr17:7305848-7309409	737.201	-0.270632	0.0799512	-3.38496	0.000711894	0.0453005	TMEM256	0
chr17:7486230-7488292	590.662	-0.25406	0.0749449	-3.38996	0.000699028	0.0453005	MPDU1	0
chr19:16307904-16310499	660.177	-0.253896	0.0748955	-3.39	0.000698926	0.0453005	AP1M1	0
chr2:106386539-106387534	35.8935	0.714779	0.21081	3.39063	0.000697315	0.0453005	NCK2	0
chr2:27598994-27599740	36.2595	0.740726	0.218809	3.38527	0.000711091	0.0453005	SNX17	0
chr20:47376090-47378443	160.007	0.485477	0.14331	3.38761	0.000705049	0.0453005	PREX1	0
chr22:38271371-38272148	31.0215	0.899227	0.264991	3.39343	0.000690234	0.0453005	EIF3L	0
chr3:15837046-15840035	149.195	0.619955	0.183089	3.38608	0.000708975	0.0453005	ANKRD28	0
chr5:68389467-68391168	459.261	-0.361589	0.10651	-3.39489	0.000686571	0.0453005	SLC30A5	0
chr7:45074584-45077173	210.698	0.506013	0.149344	3.38825	0.000703405	0.0453005	CCM2	0
chr8:70743562-70749251	550.332	0.329014	0.0971542	3.38651	0.000707877	0.0453005	SLCO5A1	0
chr8:75231756-75235200	297.334	0.41345	0.121969	3.38979	0.000699452	0.0453005	JPH1	0
chr3:50153093-50153593	26.376	0.910701	0.269216	3.38279	0.000717527	0.045454	RBM5	0
chr8:67572377-67573086	27.3588	0.874841	0.258619	3.38274	0.00071766	0.045454	VCPIP1	0
chr16:89306418-89308698	425.55	-0.31756	0.0939257	-3.38097	0.000722314	0.045536	ZNF778	10452
chr19:5827222-5829573	397.134	-0.395233	0.116888	-3.3813	0.000721443	0.045536	NRTN	0
chr1:156457816-156462103	271.353	0.362239	0.107203	3.379	0.0007275	0.0457566	MEF2D	0
chr10:6606636-6607384	26.1699	1.17044	0.346831	3.37467	0.000739055	0.0463757	PRKCQ	0
chr2:27432730-27433230	23.3282	1.2352	0.36622	3.37283	0.000744012	0.0465789	SLC5A6	0
chr3:16352667-16356776	219.829	0.440873	0.13078	3.37111	0.000748669	0.046655	OXNAD1	0
chr9:134602284-134605555	235.408	0.46516	0.137972	3.3714	0.000747874	0.046655	RAPGEF1	0
chr11:64507635-64514501	2222.64	-0.446746	0.132592	-3.36934	0.000753497	0.046741	PYGM	0
chr4:40248126-40248767	29.1688	0.765342	0.227112	3.36989	0.00075198	0.046741	RHOH	1844
chr3:105555815-105556544	29.2376	0.9138	0.271319	3.36799	0.000757188	0.0468627	CBLB	0
chr12:49224882-49226018	56.1081	0.720357	0.214069	3.36506	0.000765262	0.0472545	DDX23	0
chr2:97201965-97206280	1305.35	-0.370315	0.11014	-3.36222	0.000773179	0.0475821	ARID5A	0
chr3:73050381-73051644	47.9702	0.788311	0.234484	3.3619	0.000774077	0.0475821	PPP4R2	0
chr18:3601956-3606965	578.307	0.304053	0.0905266	3.35871	0.000783069	0.0477021	DLGAP1	0
chr19:36724181-36725588	62.1073	0.577366	0.171865	3.35942	0.00078106	0.0477021	ZNF146	0
chr7:6731633-6733645	97.3266	0.536984	0.159834	3.35963	0.000780472	0.0477021	ZNF12	0
chr9:33266492-33267218	35.497	0.869792	0.258924	3.35926	0.000781512	0.0477021	CHMP5	0
chr19:55987009-55989535	499.574	-0.332112	0.0989102	-3.35771	0.000785903	0.0477318	ZNF628	0
chr6:149800421-149807335	1495	0.189792	0.0565311	3.3573	0.000787079	0.0477318	ZC3H12D	0
chr7:148609665-148611276	109.608	0.576749	0.171838	3.35635	0.000789791	0.0477894	EZH2	28223
chr9:99175347-99176742	75.0465	0.571237	0.170333	3.35364	0.000797558	0.0481519	ZNF367	0
chr22:42914487-42916559	336.423	-0.400916	0.11958	-3.3527	0.000800288	0.0482094	RRP7A	0
chr3:33061098-33062631	72.8733	0.691157	0.206303	3.3502	0.000807523	0.0483241	GLB1	0
chr3:4877116-4877865	24.0096	0.889457	0.265494	3.3502	0.00080754	0.0483241	ITPR1	0
chr5:174947933-174950657	179.507	0.435236	0.129869	3.35134	0.000804219	0.0483241	SFXN1	0
chr1:202933056-202933728	25.0815	1.13551	0.339663	3.34306	0.000828606	0.0483248	CYB5R1	0
chr11:128603453-128605230	101.25	0.53257	0.159244	3.34437	0.000824699	0.0483248	FLI1	0
chr11:807612-808129	21.0786	1.36807	0.409073	3.34432	0.000824857	0.0483248	RPLP2	1806
chr12:6781650-6782300	28.0663	0.86746	0.259337	3.34491	0.000823102	0.0483248	ZNF384	0
chr15:81600010-81600628	33.642	0.970505	0.289906	3.34766	0.000814983	0.0483248	IL16	0
chr19:56145439-56148837	902.962	-0.20814	0.0622626	-3.34294	0.000828944	0.0483248	ZNF581	0
chr2:127836287-127840238	828.802	-0.176716	0.0528467	-3.34393	0.000826004	0.0483248	BIN1	0
chr2:239195336-239198988	858.028	-0.299337	0.0894282	-3.34723	0.000816224	0.0483248	PER2	0
chr22:39093176-39094704	77.363	0.849861	0.253821	3.34827	0.000813186	0.0483248	JOSD1	0
chr5:137366401-137370433	962.416	-0.233702	0.069874	-3.34462	0.000823953	0.0483248	FAM13B	0
chr6:108047017-108048728	77.3969	0.47048	0.140667	3.34464	0.000823881	0.0483248	SCML4	0
chr9:103237437-103238034	20.0061	1.49962	0.448014	3.34727	0.000816106	0.0483248	MSANTD3-TMEFF1	0
chr22:31733521-31734334	41.0278	0.869674	0.260326	3.34071	0.000835639	0.0485558	PATZ1	0
chr22:38894128-38894938	33.2769	0.737829	0.220879	3.34043	0.000836489	0.0485558	DDX17	0
chr1:100885834-100890456	545.401	0.384817	0.115387	3.33502	0.000852928	0.0486144	CDC14A	0
chr12:66703785-66704711	39.9676	0.733236	0.219886	3.33461	0.000854176	0.0486144	HELB	0
chr16:66550225-66551403	60.3474	0.536478	0.160842	3.33544	0.000851638	0.0486144	TK2	0
chr16:75548916-75549492	20.0469	1.33449	0.400247	3.33416	0.000855586	0.0486144	CHST5	12937
chr2:242037779-242038633	35.7876	0.921546	0.275978	3.3392	0.000840203	0.0486144	MTERF4	0
chr2:55852106-55852606	19.0512	1.24298	0.37231	3.33856	0.000842143	0.0486144	PPP4R3B	6992
chr2:675557-678543	860.624	-0.274766	0.0824142	-3.33396	0.000856185	0.0486144	TMEM18	0
chr22:30731621-30732344	32.9253	0.865245	0.259551	3.33362	0.000857225	0.0486144	SF3A1	0
chr22:43408653-43412697	1038.25	-0.224151	0.0671585	-3.33764	0.000844946	0.0486144	PACSIN2	0
chr5:57754475-57757050	543.961	-0.400065	0.119966	-3.33483	0.00085352	0.0486144	PLK2	0
chr7:99932566-99935060	476.014	-0.337428	0.101128	-3.33664	0.000847962	0.0486144	PILRB	0
chr12:93829551-93831928	127.235	0.585026	0.175664	3.33037	0.000867311	0.0487946	UBE2N	0
chr13:28022792-28026155	1009.84	-0.20155	0.0605329	-3.3296	0.000869712	0.0487946	MTIF3	0
chr2:42419927-42420653	35.1086	0.865612	0.259925	3.33023	0.000867734	0.0487946	EML4	0
chr3:172232466-172233847	58.4757	0.720931	0.216405	3.3314	0.000864109	0.0487946	TNFSF10	0
chr5:169076299-169077525	59.334	0.672838	0.202085	3.32947	0.0008701	0.0487946	DOCK2	0
chr9:33158247-33160759	152.633	0.510413	0.153318	3.32912	0.000871203	0.0487946	B4GALT1	0
chr7:55432269-55435771	1022.56	-0.277199	0.083328	-3.3266	0.000879129	0.0491369	LANCL2	0
chr1:246889812-246890337	17.1594	1.42911	0.42968	3.32599	0.000881051	0.049143	SCCPDH	0
chr1:153512603-153514531	116.37	0.421972	0.126993	3.32281	0.00089117	0.0494126	S100A5	0
chr11:125756658-125758650	473.043	-0.379075	0.114087	-3.3227	0.000891517	0.0494126	HYLS1	0
chr11:61072280-61072838	17.3762	1.32317	0.39842	3.32104	0.00089682	0.0494126	DDB1	0
chr16:57568542-57569042	28.1365	1.0394	0.312881	3.32203	0.000893663	0.0494126	CCDC102A	0
chr17:38346113-38346613	16.4986	1.33288	0.401227	3.32202	0.000893682	0.0494126	RAPGEFL1	0
chr19:50178859-50182185	828.098	-0.310103	0.0933647	-3.32142	0.000895616	0.0494126	PRMT1	0
chr1:228295685-228298600	680.973	-0.255283	0.0769601	-3.31708	0.00090963	0.0495096	MRPL55	0
chr11:32850179-32852793	211.189	0.420131	0.126641	3.3175	0.000908272	0.0495096	PRRG4	0
chr14:61937423-61940239	200.106	0.348418	0.105041	3.31698	0.000909968	0.0495096	PRKCH	0
chr19:54368719-54375297	1543.08	-0.294053	0.0886223	-3.31805	0.000906479	0.0495096	MYADM	0
chr22:19130586-19132529	501.671	-0.228672	0.068949	-3.31654	0.000911392	0.0495096	DGCR14	0
chr5:176727339-176728259	47.1365	0.776123	0.234055	3.31599	0.000913192	0.0495096	RAB24	0
chr8:41996443-42000053	689.75	-0.27121	0.0817875	-3.31603	0.000913046	0.0495096	AP3M2	10410
chr9:98266946-98274531	1842.16	-0.277733	0.0837294	-3.31703	0.000909786	0.0495096	PTCH1	0
chr19:8258532-8260262	89.9159	0.521678	0.157379	3.31479	0.000917125	0.0495248	CERS4	13954
chr3:3213078-3216292	270.094	0.368041	0.111028	3.31484	0.000916951	0.0495248	CRBN	0
chr14:32669387-32669887	15.418	1.35654	0.40936	3.31381	0.000920338	0.0495994	ARHGAP5	40452
chr1:31527674-31529265	73.7951	0.686697	0.207285	3.31282	0.000923601	0.0496765	PUM1	0
chr10:60271674-60274253	182.667	0.523986	0.158295	3.31019	0.000932324	0.0499475	BICC1	0
chr19:46853159-46855346	140.091	0.390048	0.117829	3.3103	0.000931974	0.0499475	PPP5C	0
chr2:162019281-162021319	97.0891	0.655548	0.198113	3.30895	0.000936454	0.0500206	TANK	0
chr7:6734608-6736971	104.06	0.665622	0.201175	3.30868	0.000937379	0.0500206	ZNF12	0
chr1:160544016-160550048	881.294	0.395371	0.119625	3.30509	0.000949473	0.0502701	CD84	0
chr11:64501879-64502507	26.2903	0.868695	0.262713	3.30663	0.000944267	0.0502701	RASGRP2	0
chr17:56059454-56060479	52.5909	0.683818	0.206852	3.30584	0.000946922	0.0502701	VEZF1	0
chr20:34321359-34324508	160.499	0.459834	0.13911	3.30554	0.000947949	0.0502701	RBM39	0
chr11:22849741-22852115	567.284	-0.209733	0.0634988	-3.30295	0.000956729	0.0505556	SVIP	0
chr2:128143365-128146623	712.188	-0.292249	0.0885312	-3.30109	0.000963103	0.0507623	PROC	29372
chr7:149189170-149189800	25.1857	1.12556	0.341004	3.30072	0.000964387	0.0507623	ZNF746	0
chr10:100993633-100995186	66.8493	0.615099	0.186483	3.29843	0.000972274	0.0509811	HPSE2	0
chr2:208575180-208578269	800.966	-0.25389	0.0769731	-3.29842	0.000972304	0.0509811	CCNYL1	0
chr19:36726411-36727392	45.8394	0.593312	0.179974	3.29665	0.000978445	0.0510071	ZNF146	0
chr6:112162839-112167073	192.892	0.445409	0.135105	3.29677	0.000978042	0.0510071	FYN	0
chr6:127839501-127840934	66.545	0.580351	0.176028	3.29692	0.000977527	0.0510071	SOGA3	0
chr10:75518471-75518971	19.4696	1.01478	0.30796	3.29515	0.000983675	0.0511775	SEC24C	0
chr19:9527614-9530247	154.405	0.629904	0.191191	3.29464	0.00098549	0.0511775	ZNF266	0
chr17:33847922-33849791	96.8304	0.519674	0.157765	3.29398	0.000987807	0.0511997	SLFN12L	0
chr10:14601612-14609107	487.393	0.349118	0.106098	3.29052	0.00100004	0.0513658	FAM107B	0
chr12:46615249-46615855	26.1221	0.924349	0.280974	3.2898	0.00100258	0.0513658	SLC38A1	0
chr16:1046350-1048848	360.779	-0.340306	0.103445	-3.28972	0.00100285	0.0513658	SOX8	9370
chr21:36340833-36342101	61.5879	0.524132	0.159308	3.29006	0.00100168	0.0513658	RUNX1	0
chr3:131098693-131099474	28.4132	1.06739	0.3242	3.29238	0.000993428	0.0513658	NUDT16	1040
chr4:146856138-146860754	1160.59	-0.255339	0.0776266	-3.28933	0.00100427	0.0513658	ZNF827	0
chr8:28258104-28260751	614.197	-0.291882	0.0887083	-3.29036	0.00100059	0.0513658	ZNF395	0
chr19:50860235-50862697	534.914	-0.330724	0.100573	-3.2884	0.00100758	0.051438	NAPSA	0
chr19:16434386-16441707	3097.87	-0.302158	0.0919864	-3.28481	0.0010205	0.0519997	KLF2	0
chr1:12444594-12446744	97.5359	0.51035	0.155637	3.27911	0.00104136	0.0524104	VPS13D	0
chr1:38433878-38434467	26.1872	1.04762	0.319579	3.27814	0.00104494	0.0524104	SF3A3	0
chr13:20343718-20344575	39.6159	0.904342	0.2758	3.27898	0.00104182	0.0524104	PSPC1	0
chr18:55287633-55290157	681.094	-0.277013	0.0845164	-3.27762	0.00104686	0.0524104	NARS	0
chr19:41801723-41802456	30.1954	0.963324	0.293762	3.27926	0.00104079	0.0524104	HNRNPUL1	0
chr2:136871120-136877808	2419.62	-0.198291	0.0605036	-3.27734	0.0010479	0.0524104	CXCR4	0
chr2:197456491-197459195	194.558	0.394928	0.120458	3.27855	0.00104341	0.0524104	HECW2	0
chr2:68971943-68973538	79.6814	0.481729	0.146961	3.27793	0.00104571	0.0524104	ARHGAP25	0
chr6:16420516-16422261	101.221	0.529352	0.161406	3.27962	0.00103946	0.0524104	ATXN1	0
chr7:45149459-45152121	650.382	-0.30709	0.0936286	-3.27987	0.00103855	0.0524104	TBRG4	0
chr19:58063128-58063863	42.5751	0.627012	0.191415	3.27567	0.00105411	0.0526241	ZNF550	0
chr1:31207414-31208003	33.5167	0.920136	0.281251	3.27158	0.00106949	0.0527852	LAPTM5	0
chr11:27491581-27492081	15.2838	1.39112	0.425232	3.27144	0.00107	0.0527852	LGR4	0
chr14:76125783-76128791	703.717	-0.223397	0.0682905	-3.27127	0.00107065	0.0527852	C14orf1	0
chr15:78341286-78343140	98.1068	0.507562	0.155158	3.27126	0.0010707	0.0527852	TBC1D2B	0
chr6:2880225-2882245	124.769	0.546345	0.167018	3.27117	0.00107103	0.0527852	SERPINB9	5254
chr6:79785222-79789238	1358.11	-0.275416	0.0841864	-3.2715	0.00106979	0.0527852	PHIP	0
chr7:130632255-130633735	66.3326	0.645213	0.197254	3.27097	0.00107178	0.0527852	NA	NA
chr9:80393714-80395479	82.2849	0.630452	0.192759	3.27067	0.00107292	0.0527852	GNAQ	0
chr1:15742858-15744432	82.1608	0.600473	0.183732	3.26819	0.00108236	0.0527958	EFHD2	0
chr1:161092298-161093168	41.9921	0.781687	0.23919	3.26806	0.00108287	0.0527958	DEDD	0
chr10:105991100-105993092	368.637	-0.294756	0.0901544	-3.26945	0.00107755	0.0527958	CFAP43	0
chr16:9204774-9206066	44.6433	0.838741	0.256546	3.26935	0.00107793	0.0527958	C16orf72	0
chr5:1385131-1387613	492.583	-0.32861	0.100549	-3.26817	0.00108246	0.0527958	SLC6A3	5291
chr19:14115829-14118555	771.809	-0.363061	0.111148	-3.26648	0.00108892	0.0529006	RFX1	0
chr22:31891241-31894237	959.895	-0.2795	0.0855594	-3.26673	0.00108796	0.0529006	SFI1	0
chr9:95786260-95786868	32.6129	0.727297	0.222715	3.2656	0.00109234	0.0529715	FGD3	0
chr3:57676345-57679525	759.443	-0.22714	0.0696257	-3.26231	0.0011051	0.0534946	DENND6A	0
chr12:6859552-6860298	36.3129	0.797251	0.244526	3.2604	0.00111257	0.0535694	MLF2	0
chr19:50378629-50382166	1318.55	-0.294392	0.090292	-3.26044	0.00111238	0.0535694	AKT1S1	0
chr6:91294740-91297989	945.608	-0.225545	0.0691678	-3.26084	0.00111083	0.0535694	MAP3K7	0
chr19:45970139-45974055	880.051	-0.33137	0.101669	-3.25931	0.00111682	0.0536786	ERCC1	0
chr2:55850480-55850980	21.8735	1.14458	0.35123	3.25878	0.00111894	0.0536852	PPP4R3B	5366
chr14:102226085-102229609	690.724	-0.360215	0.110562	-3.25804	0.00112184	0.0537292	PPP2R5C	0
chr10:22904319-22905482	56.7793	0.765032	0.235066	3.25454	0.00113575	0.0537312	PIP4K2A	0
chr11:65478418-65480946	655.865	-0.298893	0.0918302	-3.25484	0.00113456	0.0537312	KAT5	0
chr13:33107641-33110607	133.164	0.525481	0.161455	3.25465	0.00113531	0.0537312	N4BP2L2	0
chr15:31631923-31633768	94.8673	0.539541	0.165639	3.25734	0.00112461	0.0537312	KLF13	0
chr19:44422643-44423413	34.8923	0.783577	0.240729	3.25502	0.00113384	0.0537312	ZNF45	0
chr7:108165159-108167391	740.725	-0.216975	0.0666174	-3.25703	0.00112585	0.0537312	PNPLA8	0
chr9:90588531-90590420	416.052	-0.320902	0.0985417	-3.25651	0.00112789	0.0537312	CDK20	0
chr13:48611073-48613117	522.934	-0.292695	0.0899499	-3.25398	0.00113799	0.0537434	NUDT15	0
chr14:69440727-69441474	34.4272	0.802992	0.246969	3.25139	0.00114843	0.0537679	ACTN1	0
chr16:89630274-89631219	51.3487	0.70711	0.217447	3.25187	0.00114647	0.0537679	RPL13	0
chr6:44090594-44091451	42.8574	0.661156	0.203301	3.2521	0.00114555	0.0537679	MRPL14	0
chr7:76982009-76982655	21.5692	1.1552	0.355164	3.25259	0.00114358	0.0537679	GSAP	0
chr8:79715784-79718789	307.448	0.327503	0.100724	3.25149	0.00114801	0.0537679	IL7	0
chr1:947776-950663	615.215	-0.257448	0.0791957	-3.25079	0.00115086	0.053789	ISG15	0
chr17:39843984-39847161	949.895	-0.247638	0.0761939	-3.2501	0.00115366	0.0538268	EIF1	0
chr19:35348866-35352336	458.931	0.362994	0.111709	3.24946	0.00115624	0.0538546	LINC00904	30596
chr13:108873061-108873561	18.1252	1.33377	0.410673	3.24776	0.00116318	0.0540847	ABHD13	0
chr2:86946644-86949144	374.593	-0.446748	0.137623	-3.24617	0.00116969	0.0542945	RMND5A	0
chr16:89313018-89315260	266.074	-0.400411	0.123431	-3.24401	0.00117859	0.0546143	ZNF778	17052
chr8:12458718-12459246	23.9724	-0.913949	0.281806	-3.24318	0.00118203	0.0546798	NA	NA
chr17:8861545-8863073	68.6262	0.611135	0.188532	3.24155	0.00118883	0.0548085	PIK3R5	0
chr3:194868107-194870208	133.531	0.535768	0.165304	3.2411	0.00119069	0.0548085	XXYLT1	0
chr8:67024278-67027614	1039.85	-0.222536	0.0686615	-3.24106	0.00119087	0.0548085	DNAJC5B	11522
chr10:105418899-105422220	605.6	-0.229032	0.0707108	-3.239	0.00119948	0.05493	SH3PXD2A	0
chr13:48793693-48797472	223.672	0.410161	0.126604	3.23972	0.00119647	0.05493	ITM2B	9801
chr5:172571193-172572554	519.882	-0.338327	0.104455	-3.23898	0.00119959	0.05493	BNIP1	0
chr1:110024948-110027972	548.485	-0.235322	0.0727102	-3.23644	0.0012103	0.0550701	ATXN7L2	0
chr11:67249487-67254837	1159.74	-0.185241	0.0572195	-3.23737	0.00120637	0.0550701	AIP	0
chr17:43309627-43310495	72.5854	0.623158	0.192497	3.23723	0.00120697	0.0550701	FMNL1	0
chr2:175544460-175545171	26.0725	1.03918	0.321097	3.23633	0.00121078	0.0550701	WIPF1	0
chr19:57838251-57840303	92.1298	0.47871	0.148014	3.23423	0.00121971	0.0553833	ZNF543	0
chr12:32551428-32554020	265.561	0.298941	0.0924567	3.23331	0.00122364	0.0554689	BICD1	20286
chr3:133209079-133210420	65.748	0.586501	0.181423	3.23278	0.00122594	0.0554804	BFSP2	15022
chr16:53467542-53471684	1293.74	-0.18306	0.0566375	-3.23213	0.00122871	0.0555132	RBL2	0
chr1:242010550-242012355	415.48	-0.330031	0.102172	-3.23014	0.00123729	0.0555623	EXO1	0
chr19:17325315-17327147	351.865	-0.280089	0.0867159	-3.22996	0.00123809	0.0555623	USE1	0
chr6:43490465-43491053	29.908	0.857996	0.265572	3.23074	0.0012347	0.0555623	POLR1C	0
chr7:72297723-72302545	1102.09	-0.235325	0.0728486	-3.23033	0.00123646	0.0555623	SBDSP1	0
chr8:30577644-30578315	27.2815	0.851644	0.263707	3.22951	0.00124005	0.0555623	GSR	0
chr15:31626863-31628792	93.8079	0.479182	0.148582	3.22503	0.00125961	0.0562521	KLF13	0
chr20:35094197-35096645	124.722	0.511541	0.158685	3.22362	0.00126582	0.0562521	DLGAP4	0
chr3:9692795-9693483	31.4192	0.860894	0.267012	3.22418	0.00126333	0.0562521	MTMR14	0
chr7:50265873-50268360	146.463	0.550786	0.170853	3.22374	0.00126529	0.0562521	NA	NA
chr8:134064165-134089120	4756.96	0.202981	0.0629416	3.22492	0.00126009	0.0562521	SLA	0
chr12:58336387-58337049	24.9472	1.07814	0.334599	3.2222	0.00127209	0.0562542	ATP23	0
chr21:44524553-44525375	39.5127	0.681183	0.211401	3.22224	0.00127194	0.0562542	U2AF1	0
chr6:106965077-106965730	20.3969	0.999495	0.31014	3.22273	0.00126977	0.0562542	SLC45A2	0
chr11:63977147-63977883	39.3355	0.747296	0.231956	3.22172	0.00127425	0.056258	FERMT3	0
chr3:52239393-52239893	20.3304	1.18299	0.36725	3.2212	0.00127655	0.0562678	ALAS1	0
chr1:26641591-26642496	48.4245	0.565022	0.175717	3.21552	0.00130209	0.0563042	UBXN11	0
chr1:28558338-28560068	544.734	-0.26912	0.0836852	-3.21586	0.00130054	0.0563042	DNAJC8	0
chr12:54895704-54896775	42.9634	0.664225	0.206369	3.21863	0.00128805	0.0563042	NCKAP1L	0
chr13:30945095-30951825	674.204	0.305642	0.0950048	3.21712	0.00129484	0.0563042	LINC00426	0
chr15:60860226-60861245	45.8936	0.611853	0.190045	3.21952	0.00128405	0.0563042	RORA	0
chr17:26370129-26372527	112.913	0.808996	0.251595	3.21547	0.0013023	0.0563042	NLK	0
chr17:62499160-62504808	2158.66	-0.234155	0.0727864	-3.21701	0.00129533	0.0563042	CEP95	0
chr19:11484524-11487204	656.553	-0.188508	0.0585929	-3.21725	0.00129425	0.0563042	SWSAP1	0
chr19:37144733-37145473	37.2397	0.849248	0.26377	3.21965	0.00128346	0.0563042	ZNF461	0
chr5:131759311-131764408	291.116	0.363828	0.113046	3.2184	0.00128908	0.0563042	C5orf56	0
chr6:26406476-26408832	138.762	0.558287	0.173353	3.22052	0.00127959	0.0563042	BTN3A1	0
chr7:114648270-114650026	103.484	0.480612	0.149434	3.21622	0.00129889	0.0563042	MDFIC	0
chr1:10570236-10572158	170.8	0.399413	0.12444	3.20969	0.00132877	0.0563902	PEX14	0
chr1:117350968-117351950	46.549	0.628585	0.195878	3.20906	0.00133171	0.0563902	CD2	39116
chr1:7972354-7973478	44.7313	1.25887	0.392054	3.21096	0.00132294	0.0563902	UTS2	0
chr10:75937933-75938643	32.3219	0.927509	0.288554	3.21433	0.00130749	0.0563902	ADK	0
chr12:96427228-96429983	950.074	-0.181063	0.0564163	-3.2094	0.00133011	0.0563902	LTA4H	0
chr13:45990435-45993651	759.349	-0.21192	0.0660359	-3.20916	0.00133122	0.0563902	SLC25A30	0
chr13:49062619-49067647	605.304	0.430887	0.134272	3.20907	0.00133166	0.0563902	RCBTB2	0
chr14:100561548-100567266	300.248	0.508458	0.158445	3.20904	0.00133177	0.0563902	EVL	0
chr17:81008496-81010445	307.516	-0.586489	0.182688	-3.21033	0.00132584	0.0563902	B3GNTL1	0
chr19:58047284-58048262	50.1178	0.672109	0.209461	3.20876	0.00133309	0.0563902	ZNF549	0
chr2:242822922-242825431	486.241	-0.315136	0.0981903	-3.20944	0.00132994	0.0563902	RTP5	7439
chr3:170965671-170967067	81.5422	0.584562	0.182068	3.21067	0.00132424	0.0563902	TNIK	0
chr5:81044551-81048756	1031.23	-0.344827	0.107474	-3.20847	0.00133443	0.0563902	SSBP2	0
chr8:109798941-109800452	87.3971	0.429529	0.133883	3.20824	0.00133549	0.0563902	TMEM74	0
chr9:128467491-128467991	18.5421	1.34112	0.417911	3.20911	0.00133146	0.0563902	MAPKAP1	0
chr1:24020828-24022591	84.633	0.721531	0.225008	3.20669	0.00134274	0.056608	RPL11	0
chr5:180642704-180646200	780.158	-0.200811	0.0626379	-3.20591	0.00134638	0.0566734	MIR4638	3365
chr11:64083972-64087161	750.681	-0.302124	0.0942707	-3.20485	0.00135132	0.0567051	ESRRA	0
chr16:70490037-70490780	31.1439	1.03773	0.323755	3.20529	0.00134926	0.0567051	FUK	0
chr6:88874567-88878066	203.595	0.385749	0.120415	3.20349	0.00135773	0.0568863	CNR1	0
chr11:62343667-62344266	35.5405	0.789949	0.246705	3.202	0.00136477	0.0570048	TUT1	0
chr16:20751040-20753791	829.515	-0.213177	0.0665707	-3.20227	0.00136349	0.0570048	THUMPD1	0
chr1:232714148-232715198	43.2033	0.719822	0.224865	3.20112	0.00136894	0.0570522	NA	NA
chr6:137081950-137083975	101.616	0.563658	0.176095	3.20087	0.00137011	0.0570522	MAP3K5	0
chr11:120195010-120197094	121.421	0.368681	0.115209	3.20011	0.00137374	0.0570873	TMEM136	0
chr12:51563385-51564097	25.4695	1.12334	0.351107	3.19941	0.0013771	0.0570873	TFCP2	0
chr14:77229318-77230229	48.3584	0.912424	0.285189	3.19937	0.0013773	0.0570873	VASH1	0
chr5:107714267-107719636	1604.7	-0.279031	0.0872262	-3.19893	0.00137938	0.0570873	FBXL17	0
chr15:91497619-91499087	374.338	-0.401392	0.125538	-3.19738	0.00138683	0.0573083	RCCD1	0
chr15:38826553-38827448	40.6922	0.760258	0.237948	3.19506	0.00139803	0.0576818	RASGRP1	0
chr20:57230356-57233426	132.891	0.585233	0.183193	3.19463	0.00140013	0.0576818	STX16	0
chr15:63787414-63788063	33.4224	0.868194	0.271876	3.19334	0.00140637	0.0578512	USP3	8646
chr1:243416318-243420679	1324.46	-0.221941	0.0695154	-3.19269	0.00140954	0.0578938	CEP170	0
chr14:100751193-100752832	285.033	-0.576757	0.180692	-3.19193	0.00141327	0.057959	SLC25A29	4620
chr19:5948680-5951348	157.784	0.422239	0.132308	3.19133	0.00141621	0.057992	RANBP3	0
chr3:50278623-50281379	187.311	0.338727	0.106182	3.19005	0.00142248	0.0581607	GNAI2	0
chr13:41633069-41637530	1412.48	-0.267578	0.083895	-3.18944	0.00142549	0.0581733	WBP4	0
chr2:86078002-86082166	363.05	0.273702	0.0858238	3.18912	0.00142708	0.0581733	ST3GAL5	0
chr16:18794230-18794812	27.2028	0.885341	0.27766	3.18859	0.00142971	0.058193	RPS15A	0
chr12:50613355-50617693	729.987	0.291514	0.0914525	3.1876	0.00143457	0.0582159	LIMA1	0
chr5:133508874-133514102	1270.43	-0.169479	0.0531661	-3.18773	0.00143393	0.0582159	SKP1	0
chr4:184424010-184428232	1375.67	-0.462049	0.144976	-3.18708	0.00143715	0.0582337	ING2	0
chr15:69451840-69454830	862.367	-0.218084	0.0684656	-3.1853	0.00144603	0.0582971	GLCE	0
chr16:30708733-30712046	798.899	-0.326214	0.102447	-3.18421	0.00145149	0.0582971	SRCAP	0
chr17:27272453-27273017	18.6771	0.950029	0.298358	3.18419	0.00145162	0.0582971	PHF12	0
chr19:54079879-54081109	62.5849	0.535764	0.168216	3.18497	0.00144767	0.0582971	ZNF331	0
chr2:64976370-64979994	1175.88	-0.230866	0.0724602	-3.18611	0.001442	0.0582971	NA	NA
chr9:136279904-136280575	22.7903	1.04205	0.327107	3.18566	0.00144426	0.0582971	ADAMTS13	0
chr16:8736779-8737416	27.5487	1.01761	0.319654	3.18348	0.00145517	0.0583531	METTL22	0
chr1:161026185-161026851	30.7248	0.777559	0.244303	3.18277	0.00145875	0.0583686	ARHGAP30	0
chr8:108508677-108510449	143.995	0.542808	0.170565	3.18241	0.00146053	0.0583686	ANGPT1	0
chr8:96036308-96038466	450.675	-0.224848	0.0706597	-3.18212	0.00146201	0.0583686	NDUFAF6	0
chr12:110904719-110907963	959.813	-0.238387	0.074945	-3.18083	0.00146856	0.0584578	FAM216A	0
chr3:49156526-49159038	507.416	-0.30258	0.0951178	-3.18111	0.0014671	0.0584578	LAMB2	0
chr5:177559982-177560678	20.4784	1.06095	0.33382	3.17822	0.0014818	0.0588983	RMND5B	0
chr19:10489875-10492339	804.977	-0.225751	0.0710632	-3.17677	0.00148928	0.0591087	TYK2	0
chr12:53403672-53404454	32.0173	0.861343	0.271427	3.17339	0.00150669	0.059289	EIF4B	0
chr12:56668178-56668915	27.2388	0.791033	0.249316	3.17282	0.00150968	0.059289	CS	0
chr13:113547134-113547814	25.9368	0.953581	0.300489	3.17343	0.00150651	0.059289	ATP11A	5651
chr16:30660914-30664318	848.329	-0.289768	0.0912659	-3.17499	0.00149843	0.059289	PRR14	0
chr17:14200083-14209719	2136.99	-0.204456	0.0644413	-3.17275	0.00151	0.059289	HS3ST3B1	0
chr19:6391633-6394618	912.936	-0.230313	0.072616	-3.17166	0.00151572	0.059289	GTF2F1	0
chr19:8407134-8408781	192.266	-0.38361	0.120916	-3.17253	0.00151118	0.059289	KANK3	0
chr2:102326863-102327542	38.9843	0.660554	0.208246	3.17198	0.00151401	0.059289	MAP4K4	0
chr4:71599535-71601351	151.398	0.362887	0.114411	3.17178	0.0015151	0.059289	RUFY3	0
chr6:53512044-53512755	24.4315	0.944379	0.297529	3.17407	0.00150315	0.059289	KLHL31	0
chr7:77431384-77431884	16.5132	1.03088	0.325071	3.17124	0.00151788	0.059289	PHTF2	0
chr22:40578278-40579658	71.775	0.649537	0.20487	3.17048	0.00152185	0.0593588	TNRC6B	0
chr5:14011080-14012585	74.7774	0.580003	0.183066	3.16826	0.00153352	0.0596273	NA	NA
chr6:159289958-159291887	292.905	-0.309746	0.0977814	-3.16774	0.0015363	0.0596273	OSTCP1	11293
chr8:38577672-38579294	116.244	0.448539	0.141606	3.1675	0.00153753	0.0596273	TACC1	6409
chr9:140443908-140447716	662.124	-0.327542	0.103407	-3.16751	0.0015375	0.0596273	MRPL41	0
chr4:69207751-69208556	34.8049	0.854275	0.269737	3.16706	0.00153987	0.0596327	YTHDC1	0
chr21:38934984-38937460	580.579	-0.279271	0.0881953	-3.16651	0.00154278	0.0596602	DYRK1A	47304
chr3:129114711-129115283	25.3242	0.917116	0.289738	3.16533	0.00154907	0.0598178	RPL32P3	0
chr1:246740250-246741595	75.5827	0.492087	0.155512	3.1643	0.00155458	0.0599026	CNST	0
chr2:203498525-203504920	1411.42	-0.221892	0.0701442	-3.16337	0.00155955	0.0599026	FAM117B	0
chr5:68512696-68515229	723.263	-0.243952	0.0771203	-3.16327	0.0015601	0.0599026	MRPS36	0
chr6:143875497-143876942	75.8429	0.716874	0.226584	3.16384	0.00155704	0.0599026	FUCA2	42476
chr19:58196681-58198117	78.9854	0.598514	0.189295	3.1618	0.00156795	0.0600337	ZNF551	0
chr22:45808866-45810354	123.506	-0.580796	0.18369	-3.16182	0.00156787	0.0600337	RIBC2	0
chr12:46381405-46381905	21.415	0.96667	0.305969	3.15937	0.00158112	0.0600493	SCAF11	0
chr15:50473271-50476247	354.171	0.260568	0.0824693	3.15958	0.00157997	0.0600493	SLC27A2	0
chr17:33642262-33642996	26.5468	1.27873	0.404626	3.16027	0.00157622	0.0600493	SLFN11	34332
chr18:7958186-7959365	55.0459	0.919293	0.29102	3.15886	0.00158386	0.0600493	PTPRM	0
chr4:40222772-40224085	59.8862	0.586805	0.185708	3.15982	0.00157866	0.0600493	RHOH	0
chr6:109413061-109413731	32.4008	0.787063	0.249062	3.16011	0.00157709	0.0600493	SESN1	0
chr9:35652103-35652841	29.5479	1.10728	0.350508	3.15908	0.0015827	0.0600493	SIT1	1155
chr4:3042418-3044654	262.38	-0.438706	0.138909	-3.15822	0.00158735	0.0600977	GRK4	0
chr11:60717954-60720442	230.961	-0.312164	0.0988767	-3.1571	0.00159344	0.0601602	SLC15A3	0
chr3:15332865-15334211	84.3094	0.487871	0.154515	3.15743	0.00159168	0.0601602	SH3BP5	0
chr7:43964714-43967055	525.824	-0.232498	0.0736578	-3.15646	0.00159696	0.0602093	UBE2D4	0
chr19:12305157-12307274	170.643	-0.638185	0.202217	-3.15594	0.0015998	0.0602326	ZNF136	5092
chr10:27541049-27542460	227.638	-0.373248	0.118325	-3.15442	0.0016082	0.060381	LRRC37A6P	0
chr14:90862287-90868826	1470.53	-0.270859	0.0858572	-3.15476	0.00160629	0.060381	CALM1	0
chr10:14595869-14597199	60.9624	0.523227	0.165994	3.15208	0.00162112	0.0606044	FAM107B	0
chr18:9912943-9916754	1128.8	-0.368632	0.116977	-3.15132	0.00162533	0.0606044	VAPA	0
chr2:153572314-153577110	1746.55	-0.257844	0.0818191	-3.1514	0.00162492	0.0606044	ARL6IP6	0
chr8:101959472-101966562	2366.16	-0.254582	0.0807813	-3.1515	0.00162433	0.0606044	YWHAZ	0
chr8:131213267-131214212	47.4787	0.617308	0.195819	3.15244	0.00161914	0.0606044	ASAP1	0
chr10:17548185-17549219	40.2129	0.720794	0.228905	3.14888	0.00163895	0.0608737	NA	NA
chr14:90847950-90851833	898.817	-0.17901	0.0568368	-3.14954	0.00163527	0.0608737	CALM1	11493
chr20:61574216-61574716	18.0274	1.15086	0.365525	3.14852	0.00164097	0.0608737	GID8	0
chr22:40439447-40442806	1175.77	-0.238387	0.0757164	-3.14842	0.00164153	0.0608737	TNRC6B	0
chr1:41325869-41329044	546.175	-0.290509	0.0923766	-3.14483	0.00166182	0.060911	CITED4	0
chr10:88729758-88731983	307.151	-0.327719	0.104227	-3.14427	0.00166501	0.060911	ADIRF	0
chr15:65808359-65810402	643.274	-0.316916	0.100728	-3.14625	0.0016538	0.060911	DPP8	0
chr16:50190442-50190942	25.8449	0.961931	0.305888	3.14472	0.00166246	0.060911	PAPD5	0
chr19:3760096-3763804	861.329	-0.263165	0.0836738	-3.14513	0.00166015	0.060911	APBA3	0
chr19:679149-681671	446.622	-0.461413	0.146711	-3.14505	0.00166056	0.060911	FSTL3	0
chr2:86411681-86414138	129.035	0.394162	0.125352	3.14444	0.00166408	0.060911	IMMT	0
chr20:35567685-35571218	214.932	0.459747	0.146158	3.14554	0.00165778	0.060911	SAMHD1	0
chr7:36194748-36195248	22.2323	1.15714	0.367951	3.14482	0.00166189	0.060911	EEPD1	0
chr9:7798065-7800505	523.104	-0.192459	0.061145	-3.14759	0.00164624	0.060911	TMEM261	0
chr7:50429385-50431787	121.651	0.434885	0.13836	3.14313	0.00167151	0.0610663	IKZF1	0
chr10:82256712-82260204	231.202	0.447431	0.142472	3.14048	0.0016867	0.0611866	TSPAN14	0
chr12:46657401-46664975	2436.35	-0.194218	0.0618388	-3.14072	0.00168535	0.0611866	SLC38A1	0
chr13:41543393-41545249	84.2454	0.640015	0.203706	3.14186	0.00167879	0.0611866	ELF1	0
chr16:21526707-21527322	23.8395	0.948618	0.302164	3.13941	0.00169286	0.0611866	SLC7A5P2	1907
chr19:19930317-19933555	762.279	-0.218907	0.0697281	-3.13944	0.00169273	0.0611866	ZNF506	0
chr5:77945863-77946578	26.7922	1.21841	0.388093	3.13949	0.00169244	0.0611866	LHFPL2	1214
chr6:42534326-42534956	26.6465	0.884493	0.281664	3.14024	0.00168811	0.0611866	UBR2	0
chr6:5259914-5263291	1009.26	-0.302867	0.0964247	-3.14096	0.00168393	0.0611866	FARS2	0
chr8:38793787-38796747	191.181	0.309394	0.0985744	3.13868	0.00169709	0.0612578	PLEKHA2	0
chr15:60839941-60841026	52.1527	0.557791	0.177784	3.13747	0.00170411	0.0613321	RORA	0
chr17:33592173-33593983	77.6567	0.527447	0.16814	3.13694	0.00170719	0.0613321	SLFN5	0
chr2:128458095-128460970	600.475	-0.363059	0.11575	-3.13658	0.0017093	0.0613321	SFT2D3	0
chr22:41776689-41779929	726.458	-0.370263	0.118057	-3.13632	0.00171085	0.0613321	TEF	0
chr5:180223016-180223729	29.4256	0.695584	0.221807	3.136	0.00171272	0.0613321	MGAT1	0
chr7:22860877-22863448	677.761	-0.180269	0.0574727	-3.13659	0.00170923	0.0613321	TOMM7	0
chr17:73107649-73108473	39.0948	0.943221	0.300829	3.13541	0.00171614	0.0613737	ARMC7	0
chr17:29420731-29424061	634.306	-0.209859	0.0669547	-3.13435	0.00172238	0.0614346	MIR4733	0
chr19:44792164-44793066	41.393	0.795049	0.253641	3.13454	0.00172124	0.0614346	ZNF235	0
chr1:202925238-202925738	17.9363	1.11925	0.357275	3.13274	0.00173182	0.0616052	ADIPOR1	0
chr1:22415326-22417267	123.393	0.562558	0.179579	3.13264	0.00173241	0.0616052	CDC42	0
chr12:110448924-110449706	33.5753	0.781766	0.249576	3.13238	0.00173398	0.0616052	ANKRD13A	0
chr6:155633263-155633763	16.1255	1.31402	0.419556	3.13192	0.00173667	0.06162	TFB1M	0
chr10:90754639-90756180	70.7034	0.720092	0.230001	3.13082	0.0017432	0.0616973	FAS	0
chr7:128378005-128381307	911.91	-0.213462	0.0681815	-3.13078	0.0017434	0.0616973	CALU	0
chr1:1476898-1477548	35.0493	0.839112	0.268145	3.12932	0.0017521	0.0619242	SSU72	0
chr6:29648215-29649322	42.5502	2.92291	0.934303	3.12843	0.00175741	0.0620309	ZFP57	3283
chr14:33406588-33407088	25.0071	1.13574	0.363086	3.12802	0.0017599	0.062038	NPAS3	1370
chr22:43043691-43046219	674.62	-0.274123	0.0876533	-3.12736	0.00176386	0.062097	CYB5R3	0
chr15:44118182-44121252	406.247	0.253776	0.0811738	3.12633	0.00177005	0.0621481	WDR76	0
chr22:45570931-45572173	52.3338	0.651707	0.208464	3.12623	0.00177063	0.0621481	NUP50	0
chr6:3001524-3002024	20.5927	1.28322	0.410503	3.12597	0.00177219	0.0621481	NQO2	0
chr12:50141907-50144911	133.553	0.551158	0.17637	3.12501	0.00177801	0.0622178	TMBIM6	0
chr15:52470453-52473714	771.528	-0.318306	0.101862	-3.12488	0.00177877	0.0622178	GNB5	0
chr10:80061992-80063905	351.547	-0.295949	0.0947417	-3.12375	0.00178563	0.0622919	LINC00595	0
chr20:30697078-30699239	823.087	-0.225248	0.0721541	-3.12176	0.00179774	0.0622919	TM9SF4	0
chr3:19987365-19990927	1088.43	-0.222612	0.0713156	-3.12151	0.00179927	0.0622919	EFHB	0
chr3:51532475-51534938	581.863	-0.260857	0.0835325	-3.12282	0.00179124	0.0622919	DCAF1	0
chr4:140002130-140006475	1468.79	-0.189714	0.0607616	-3.12228	0.00179457	0.0622919	ELF2	0
chr5:16459447-16459947	20.4416	0.999876	0.320144	3.1232	0.00178895	0.0622919	ZNF622	0
chr6:30592617-30593191	28.5893	0.913137	0.292501	3.12183	0.00179734	0.0622919	MRPS18B	0
chr9:95723932-95724689	40.919	0.703284	0.22528	3.12182	0.00179736	0.0622919	FGD3	0
chr1:110879651-110885924	1617.13	-0.177993	0.0570385	-3.12057	0.00180499	0.0623455	RBM15	0
chr12:133048602-133049546	24.5784	1.69586	0.54432	3.11556	0.00183597	0.0623455	FBRSL1	17610
chr13:48976950-48978113	55.3113	0.528802	0.169867	3.11303	0.00185177	0.0623455	LPAR6	0
chr14:91707022-91712397	827.898	0.316521	0.101532	3.11747	0.00182411	0.0623455	GPR68	0
chr15:71144655-71145204	24.4543	1.14814	0.368942	3.11199	0.00185831	0.0623455	LARP6	0
chr16:29603165-29604891	57.136	0.631724	0.20283	3.11455	0.00184225	0.0623455	BOLA2	0
chr16:58495716-58496267	29.878	0.992556	0.318939	3.11206	0.00185787	0.0623455	NDRG4	1281
chr17:60703526-60706858	359.988	-0.403856	0.129617	-3.11576	0.00183469	0.0623455	MRC2	0
chr17:61772379-61785200	3080.04	-0.213554	0.068612	-3.11249	0.00185516	0.0623455	LIMD2	0
chr19:11959212-11961104	328.071	-0.30779	0.0986745	-3.11925	0.00181315	0.0623455	ZNF439	0
chr2:131098300-131102535	1191.36	-0.182246	0.0585021	-3.1152	0.00183821	0.0623455	CCDC115	0
chr2:204595053-204596210	53.3789	0.570831	0.183291	3.11434	0.00184359	0.0623455	CD28	0
chr2:68960685-68970971	2444.12	0.26419	0.0848701	3.11288	0.00185274	0.0623455	ARHGAP25	0
chr20:37470594-37472191	76.6905	0.492402	0.15796	3.11726	0.00182538	0.0623455	PPP1R16B	0
chr3:169871769-169873495	86.3159	0.570876	0.183154	3.11692	0.00182753	0.0623455	PHC3	0
chr3:184039947-184040963	46.6606	0.739946	0.237177	3.11981	0.00180968	0.0623455	EIF4G1	0
chr3:195259292-195263106	192.787	0.571743	0.183711	3.11219	0.00185707	0.0623455	PPP1R2	0
chr4:26858424-26865863	1765.59	-0.156798	0.0503818	-3.11219	0.00185704	0.0623455	STIM2	0
chr5:111495862-111498290	590.396	-0.198573	0.0637619	-3.11429	0.00184386	0.0623455	EPB41L4A-AS1	0
chr6:149864818-149868196	1109.32	-0.21776	0.0699561	-3.11281	0.00185314	0.0623455	PPIL4	0
chr6:27108690-27109784	36.2435	0.957847	0.307562	3.11433	0.00184366	0.0623455	HIST1H2BK	0
chr6:39111120-39111692	15.2699	-1.74896	0.560924	-3.11799	0.00182087	0.0623455	SAYSD1	28254
chr7:130706167-130706976	40.7938	0.686015	0.21985	3.12037	0.00180624	0.0623455	NA	NA
chr9:123635893-123636658	36.5186	0.767146	0.246269	3.11507	0.001839	0.0623455	PHF19	0
chr9:127621109-127622033	50.5785	0.570914	0.183231	3.11582	0.00183436	0.0623455	RPL35	0
chr14:102433312-102433812	22.2637	1.15561	0.371393	3.11155	0.00186109	0.0623616	DYNC1H1	0
chr1:150081290-150084828	409.003	0.346214	0.111346	3.10935	0.00187496	0.062392	VPS45	0
chr19:18796463-18797287	28.5741	1.35785	0.436675	3.10952	0.0018739	0.062392	CRTC1	0
chr20:44561654-44565373	1317	-0.247165	0.0794942	-3.10922	0.00187581	0.062392	PCIF1	0
chr20:55093658-55094418	37.6686	0.684343	0.220048	3.10997	0.00187106	0.062392	GCNT7	0
chr5:10631875-10632524	29.5934	0.760309	0.244408	3.11082	0.00186569	0.062392	ANKRD33B	0
chr9:66553114-66554290	94.8458	-0.787794	0.253338	-3.10966	0.00187303	0.062392	NA	NA
chr14:93259660-93262672	651.886	-0.2154	0.0692863	-3.10884	0.00187823	0.062396	GOLGA5	0
chr1:212427535-212430351	166.313	0.393725	0.12667	3.10828	0.00188181	0.0624383	PPP2R5A	28527
chr6:158243043-158246293	729.372	-0.320311	0.103097	-3.10688	0.0018907	0.0626566	SNX9	0
chr1:3445733-3448902	581.292	-0.325314	0.10474	-3.10593	0.00189685	0.0627673	MEGF6	0
chr16:17561256-17566106	833.788	0.231495	0.0745403	3.10564	0.00189867	0.0627673	XYLT1	0
chr7:38216514-38219487	776.593	-0.178613	0.0575199	-3.10524	0.00190127	0.0627765	STARD3NL	0
chr1:19802009-19805547	348.145	0.333753	0.107493	3.10487	0.00190364	0.0627785	CAPZB	0
chr11:82880135-82884601	339.238	0.432087	0.139216	3.10372	0.00191103	0.0629456	PCF11	0
chr1:222816435-222819041	816.105	-0.22607	0.0729343	-3.09963	0.0019376	0.0631826	MIA3	0
chr10:70714791-70718064	1058.01	-0.183964	0.0593248	-3.10097	0.00192889	0.0631826	DDX21	0
chr11:67796394-67796894	21.484	1.12309	0.362086	3.10172	0.00192397	0.0631826	ALDH3B1	0
chr19:1268497-1272759	873.681	-0.313438	0.101121	-3.09964	0.00193755	0.0631826	CIRBP	0
chr19:54957922-54962593	1289.67	-0.195935	0.0632159	-3.09946	0.00193875	0.0631826	LENG8	0
chr3:177256155-177257618	75.5288	0.531309	0.171424	3.09939	0.0019392	0.0631826	LINC00578	0
chr7:97879148-97882893	953.349	-0.25819	0.0833035	-3.09939	0.00193919	0.0631826	TECPR1	0
chr8:38242287-38245585	779.415	-0.215596	0.0695188	-3.10126	0.00192699	0.0631826	LETM2	0
chr9:2021577-2024174	134.58	0.516652	0.166623	3.10072	0.00193049	0.0631826	SMARCA2	0
chr12:76476202-76479726	872.526	-0.300912	0.0971086	-3.09871	0.00194364	0.0632512	NAP1L1	0
chr11:17409617-17411932	273.721	-0.36258	0.117057	-3.09747	0.00195181	0.0633728	KCNJ11	0
chr11:4207290-4207818	22.2416	1.35495	0.437589	3.09641	0.0019588	0.0633728	RRM1	0
chr2:204813427-204817184	217.339	0.471808	0.152344	3.09699	0.00195496	0.0633728	ICOS	0
chr9:37575045-37577827	355.092	0.260109	0.0840045	3.09637	0.00195907	0.0633728	FBXO10	0
chr9:92075043-92075605	37.1768	0.736892	0.237964	3.09665	0.00195719	0.0633728	SEMA4D	0
chr16:68026843-68028418	162.669	-0.330346	0.106724	-3.09532	0.001966	0.0635212	DPEP2	0
chr5:89704345-89706943	819.687	-0.197995	0.0639779	-3.09474	0.00196988	0.0635709	CETN3	0
chr13:34253052-34253966	46.9778	0.641655	0.207405	3.09373	0.00197656	0.0637107	STARD13	2119
chr22:21982392-21984508	608.826	-0.517776	0.167392	-3.09319	0.00198015	0.0637505	YDJC	0
chr11:65623048-65629820	2132.41	-0.295209	0.0954948	-3.09136	0.00199242	0.0639062	CFL1	0
chr17:76760297-76766084	332.683	0.443442	0.143454	3.09117	0.0019937	0.0639062	CYTH1	0
chr20:44033932-44037018	618.124	-0.30696	0.0992891	-3.09158	0.00199095	0.0639062	DBNDD2	0
chr5:150526744-150527244	28.4229	1.1077	0.358395	3.09071	0.00199677	0.0639062	ANXA6	0
chr8:42696756-42699554	746.328	-0.185203	0.0599162	-3.09103	0.00199465	0.0639062	THAP1	0
chr7:12725601-12728019	659.805	-0.344275	0.111414	-3.09005	0.00200125	0.0639739	ARL4A	0
chr13:27131129-27133343	108.291	0.570706	0.184735	3.08933	0.00200609	0.0639899	WASF3	0
chr16:66913323-66916325	648.898	-0.291841	0.0944692	-3.08927	0.00200647	0.0639899	PDP2	0
chr1:26230851-26233945	691.567	-0.287959	0.0932665	-3.08749	0.00201855	0.064219	MIR3917	0
chr12:42981948-42982448	20.0648	1.23026	0.398485	3.08735	0.00201953	0.064219	PRICKLE1	0
chr5:134878537-134881172	254.496	0.443501	0.143676	3.08682	0.00202313	0.064219	NEUROG1	6897
chr9:131548652-131551208	591.317	-0.21125	0.0684294	-3.08713	0.00202101	0.064219	TBC1D13	0
chr3:107696961-107698388	64.4919	0.612974	0.198608	3.08635	0.00202627	0.0642435	LINC00636	49207
chr12:14920495-14925684	1665.77	-0.17308	0.0561006	-3.08517	0.00203433	0.0642449	HIST4H4	0
chr18:12946787-12949400	547.009	-0.345306	0.111894	-3.086	0.00202872	0.0642449	SEH1L	0
chr21:34036260-34036862	21.9314	0.995171	0.32257	3.08513	0.00203461	0.0642449	SYNJ1	0
chr8:11144038-11144730	23.1645	1.09507	0.354972	3.08496	0.0020358	0.0642449	MTMR9	0
chr1:26360561-26363133	550.202	-0.312417	0.101285	-3.08454	0.00203865	0.06426	EXTL1	0
chr17:43208760-43211713	597.82	-0.457234	0.148263	-3.08393	0.00204287	0.0643182	ACBD4	0
chr16:28197866-28201109	200.674	0.365648	0.118579	3.08357	0.00204535	0.0643216	XPO6	0
chr7:142551140-142555859	866.923	-0.193599	0.0628077	-3.08241	0.00205333	0.0644978	EPHB6	0
chr19:57908665-57910919	115.396	0.47889	0.155382	3.08201	0.00205605	0.0645085	ZNF17	0
chr19:45249978-45259087	1744.31	0.19109	0.0620383	3.08019	0.00206871	0.0647558	BCL3	0
chr5:1724766-1726101	86.8782	-0.732967	0.237944	-3.08042	0.00206709	0.0647558	MIR4277	15782
chr11:2463890-2464482	24.5567	0.879761	0.285687	3.07945	0.00207382	0.064812	KCNQ1	1738
chr17:40465487-40466567	48.1545	0.7057	0.22918	3.07924	0.00207529	0.064812	STAT3	0
chr19:43966605-43969162	587.29	-0.296583	0.0963346	-3.07867	0.00207926	0.0648613	LYPD3	0
chr10:82252412-82254432	119.944	0.473085	0.15384	3.07519	0.00210371	0.0650656	TSPAN14	0
chr12:1905331-1907338	615.856	-0.4333	0.140889	-3.07547	0.00210168	0.0650656	CACNA2D4	0
chr13:45908000-45909366	62.853	0.551835	0.179515	3.07404	0.00211183	0.0650656	TPT1	1937
chr15:72765154-72769654	1206.08	-0.273062	0.0888399	-3.07365	0.00211461	0.0650656	ARIH1	0
chr16:31925676-31927557	81.7314	0.541932	0.176123	3.077	0.00209094	0.0650656	ZNF267	0
chr17:21219802-21220578	51.5797	-0.595984	0.193822	-3.0749	0.00210573	0.0650656	MAP2K3	1250
chr19:13259367-13268305	3928.96	-0.265558	0.0863281	-3.07615	0.00209694	0.0650656	IER2	0
chr19:18312821-18316613	790.364	-0.228727	0.0744007	-3.07426	0.00211022	0.0650656	RAB3A	0
chr3:53077233-53081597	999.551	-0.276593	0.0899151	-3.07616	0.00209685	0.0650656	SFMBT1	0
chr3:57993339-57996780	723.922	-0.195084	0.0634637	-3.07395	0.00211245	0.0650656	FLNB	0
chr4:187110893-187114728	911.071	-0.271787	0.0883965	-3.07464	0.00210759	0.0650656	CYP4V2	0
chr9:132791461-132792699	56.1919	0.539069	0.175203	3.07682	0.00209219	0.0650656	FNBP1	0
chr5:118703173-118704219	40.7495	0.72549	0.236076	3.07313	0.0021183	0.0651052	TNFAIP8	0
chr5:79542240-79544759	164.268	0.481263	0.156629	3.07264	0.00212174	0.0651372	SERINC5	0
chr5:140041655-140042519	39.6654	0.912769	0.297139	3.07186	0.00212727	0.0651595	IK	0
chr5:81266479-81269003	685.897	-0.247849	0.0806818	-3.07193	0.00212679	0.0651595	ATG10	0
chr9:117111462-117112704	61.9554	0.591381	0.192541	3.07146	0.00213017	0.0651747	AKNA	0
chr11:118304481-118310510	2029.62	-0.199324	0.0649433	-3.0692	0.00214635	0.0655955	KMT2A	0
chr18:56806016-56808967	714.968	-0.222261	0.0724318	-3.06856	0.00215095	0.0656061	SEC11C	0
chr7:17441431-17443001	79.7453	0.777965	0.253535	3.06848	0.00215154	0.0656061	NA	NA
chr16:57031970-57035061	206.39	0.377701	0.123139	3.06727	0.00216026	0.0656506	CETP	14213
chr6:90544397-90545702	65.1222	0.517969	0.168865	3.06735	0.00215966	0.0656506	CASP8AP2	0
chr8:37550849-37551349	23.0738	1.17861	0.384203	3.06767	0.00215738	0.0656506	ZNF703	1951
chr3:134202911-134206754	1340.57	-0.205091	0.0668784	-3.06662	0.00216493	0.0657189	ANAPC13	0
chr19:1382754-1385515	691.866	-0.265132	0.0864799	-3.06582	0.00217076	0.0657486	NDUFS7	0
chr7:100471545-100474906	817.897	-0.251186	0.0819239	-3.06609	0.00216876	0.0657486	SRRT	0
chr1:12217992-12219414	63.5228	0.474069	0.154782	3.06282	0.00219259	0.0657946	TNFRSF1B	7645
chr1:160324594-160325094	22.464	1.02588	0.336197	3.05144	0.00227749	0.0657946	NCSTN	0
chr1:205088448-205089219	34.1253	0.943217	0.308554	3.0569	0.00223642	0.0657946	RBBP5	0
chr1:228400022-228402694	416.586	-0.412442	0.134595	-3.06432	0.00218166	0.0657946	OBSCN	0
chr1:229274574-229275880	77.6904	0.528004	0.17319	3.0487	0.00229832	0.0657946	NA	NA
chr1:235483730-235484948	51.2035	0.865661	0.282645	3.06272	0.00219337	0.0657946	ARID4B	0
chr1:25760207-25760949	23.9569	1.01965	0.33424	3.05065	0.00228349	0.0657946	TMEM57	0
chr1:27761990-27763847	114.441	0.380012	0.124039	3.06365	0.00218651	0.0657946	WASF2	0
chr10:131907187-131910862	1110.31	-0.250546	0.0818203	-3.06215	0.00219756	0.0657946	CTAGE7P	85
chr10:22290468-22293373	649.889	-0.248207	0.0813787	-3.05002	0.00228824	0.0657946	DNAJC1	0
chr10:43782766-43783428	36.5973	0.612425	0.200588	3.05316	0.00226449	0.0657946	RASGEF1A	20398
chr10:75406822-75408183	118.101	-0.447659	0.146582	-3.05399	0.00225819	0.0657946	SYNPO2L	0
chr11:122708999-122709949	35.2317	-0.797489	0.260714	-3.05887	0.00222174	0.0657946	CRTAM	0
chr11:2420287-2424242	975.297	-0.259001	0.084838	-3.05289	0.00226649	0.0657946	TSSC4	0
chr11:47196547-47199433	829.507	-0.26555	0.0869023	-3.05573	0.00224516	0.0657946	ARFGAP2	0
chr11:67396569-67399171	467.914	-0.489561	0.160548	-3.04932	0.00229364	0.0657946	NUDT8	0
chr11:72144648-72145852	333.974	-0.313817	0.10262	-3.05806	0.00222774	0.0657946	CLPB	0
chr11:74461935-74462638	21.4415	0.98486	0.323041	3.04871	0.00229824	0.0657946	RNF169	0
chr12:133265656-133266822	62.144	0.873827	0.28628	3.05235	0.00227056	0.0657946	PGAM5	0
chr12:133706044-133708436	638.088	-0.280282	0.0918347	-3.05202	0.00227305	0.0657946	ZNF10	0
chr12:53839047-53839775	30.9985	0.781898	0.255507	3.06018	0.00221206	0.0657946	PRR13	0
chr13:103453939-103454595	24.3948	1.23203	0.402879	3.05806	0.00222776	0.0657946	BIVM	0
chr13:26827357-26830150	777.625	-0.312047	0.102326	-3.04954	0.00229191	0.0657946	CDK8	0
chr14:21148213-21154025	1644.34	-0.166171	0.0543556	-3.05711	0.00223484	0.0657946	ANG	0
chr14:53017189-53021274	880.701	-0.264969	0.086716	-3.0556	0.00224609	0.0657946	GPR137C	0
chr16:30771100-30771600	21.4488	1.11532	0.36532	3.05298	0.00226582	0.0657946	CCDC189	0
chr16:50192495-50192995	24.2468	0.961499	0.314148	3.06066	0.00220849	0.0657946	PAPD5	0
chr16:70412762-70416357	828.977	-0.263029	0.0860014	-3.05842	0.00222506	0.0657946	ST3GAL2	0
chr16:72041945-72043302	373.319	-0.285094	0.0935138	-3.04868	0.00229849	0.0657946	DHODH	0
chr16:84630101-84635923	483.767	0.338632	0.110832	3.05537	0.00224783	0.0657946	COTL1	0
chr17:1578757-1579425	37.4917	0.664019	0.217643	3.05096	0.00228112	0.0657946	PRPF8	0
chr18:60899930-60901312	62.7715	0.573442	0.187384	3.06025	0.00221149	0.0657946	BCL2	0
chr19:47759125-47761839	540.458	-0.265434	0.0868981	-3.05454	0.00225404	0.0657946	CCDC9	0
chr2:12864752-12865273	24.2135	0.80878	0.264297	3.06011	0.00221252	0.0657946	TRIB2	0
chr2:201993401-201997322	248.453	0.375196	0.122447	3.06414	0.00218299	0.0657946	CFLAR	0
chr2:234073765-234074506	45.883	0.891978	0.291371	3.06132	0.00220365	0.0657946	INPP5D	0
chr2:54280967-54282096	41.138	0.669274	0.219284	3.05209	0.00227255	0.0657946	NA	NA
chr2:99756458-99759158	563.234	-0.307229	0.100649	-3.05247	0.00226966	0.0657946	C2orf15	0
chr20:1205484-1208141	350.584	-0.258209	0.0844199	-3.05862	0.00222358	0.0657946	RAD21L1	0
chr20:47367742-47368778	53.2293	0.642587	0.210236	3.0565	0.0022394	0.0657946	PREX1	0
chr20:823022-823894	36.3058	1.01415	0.331284	3.06128	0.00220392	0.0657946	FAM110A	0
chr3:122232192-122234365	558.306	-0.311572	0.102044	-3.0533	0.00226342	0.0657946	KPNA1	0
chr3:172229479-172231788	136.294	0.488764	0.159761	3.05933	0.0022183	0.0657946	TNFSF10	0
chr3:49053047-49053797	47.6074	0.69239	0.226474	3.05725	0.00223375	0.0657946	DALRD3	0
chr3:50660806-50662239	92.7119	0.441385	0.144125	3.06252	0.00219482	0.0657946	MAPKAPK3	0
chr4:90214118-90216973	140.017	0.435461	0.14283	3.04881	0.00229747	0.0657946	GPRIN3	0
chr5:156666859-156667359	25.1407	0.871145	0.284751	3.05932	0.00221839	0.0657946	ITK	0
chr5:89768588-89771429	874.275	-0.251057	0.0821807	-3.05494	0.00225104	0.0657946	MBLAC2	0
chr6:45344248-45346969	818.217	-0.208487	0.068353	-3.05015	0.00228729	0.0657946	RUNX2	0
chr7:76021848-76023758	319.725	-0.350184	0.114518	-3.05791	0.00222888	0.0657946	SSC4D	0
chr9:129986181-129989085	377.486	-0.373084	0.121911	-3.06029	0.00221122	0.0657946	RALGPS1	735
chr9:37079004-37081543	641.031	-0.251173	0.0822163	-3.05503	0.0022504	0.0657946	ZCCHC7	38925
chr19:3505244-3508816	875.645	-0.26811	0.0879858	-3.0472	0.00230988	0.0659117	FZR1	0
chr22:20848275-20851491	716.545	-0.263377	0.0864318	-3.04722	0.0023097	0.0659117	KLHL22	0
chr6:166753115-166753641	26.0004	0.960711	0.315237	3.04759	0.00230686	0.0659117	SFT2D1	0
chr1:154357641-154360046	139.309	0.419667	0.137769	3.04616	0.00231781	0.065952	IL6R	17622
chr15:29076724-29078202	134.965	-0.390577	0.12821	-3.0464	0.00231602	0.065952	GOLGA6L7P	11904
chr5:60138652-60141233	159.319	0.379742	0.124666	3.04606	0.00231859	0.065952	ELOVL7	0
chr11:67083727-67086559	596.52	-0.241918	0.0794472	-3.04502	0.00232667	0.0659592	SSH3	3648
chr12:68050092-68050794	33.0951	0.747742	0.245638	3.04408	0.0023339	0.0659592	DYRK2	0
chr14:91694317-91697392	187.522	0.350807	0.115252	3.04383	0.00233587	0.0659592	GPR68	1483
chr17:8863123-8864063	53.7277	0.720884	0.236689	3.04569	0.00232144	0.0659592	PIK3R5	0
chr3:52296007-52297758	105.519	0.522071	0.171474	3.04461	0.00232984	0.0659592	WDR82	0
chr7:7225348-7225848	23.4471	1.10424	0.362775	3.04388	0.00233549	0.0659592	C1GALT1	0
chr9:92022784-92025519	156.565	0.431505	0.14176	3.04391	0.00233528	0.0659592	SEMA4D	0
chr19:50320192-50323721	883.037	-0.252463	0.0829582	-3.04325	0.00234035	0.0660169	MED25	0
chr10:13569401-13572610	194.828	0.361031	0.118686	3.04191	0.0023508	0.066053	BEND7	24424
chr19:58286996-58288399	66.8003	0.685396	0.225307	3.04205	0.00234969	0.066053	ZNF586	0
chr5:142732235-142734349	116.243	0.412561	0.135596	3.04259	0.00234553	0.066053	NR3C1	0
chr6:2889888-2892364	107.997	0.605942	0.199203	3.04184	0.00235138	0.066053	SERPINB9	0
chr1:36102826-36104453	85.1815	0.61876	0.203507	3.04048	0.00236199	0.0662275	PSMB2	0
chr11:118753797-118758814	389.57	0.473738	0.155829	3.04011	0.00236492	0.0662275	CXCR5	0
chr15:41912962-41914851	197.987	-0.430854	0.141717	-3.04025	0.00236381	0.0662275	MGA	37758
chr17:79092875-79093849	57.2859	-0.779229	0.256404	-3.03907	0.00237311	0.0663882	AATK	0
chr1:173443223-173443723	19.4461	1.09109	0.359116	3.03826	0.00237949	0.0663937	PRDX6	2762
chr20:50096867-50098732	97.2481	0.466268	0.153458	3.03841	0.00237827	0.0663937	NFATC2	0
chr4:90218617-90230249	2210.35	0.191844	0.0631459	3.03811	0.00238065	0.0663937	GPRIN3	0
chr16:58017844-58019939	337.465	-0.356553	0.117373	-3.03777	0.00238339	0.0664019	TEPP	0
chr19:46849431-46851731	612.916	-0.267736	0.0881561	-3.03707	0.0023889	0.0664869	PPP5C	0
chr12:125533523-125534892	376.398	-0.371834	0.122473	-3.03605	0.00239701	0.0665759	AACS	15032
chr19:53072572-53075201	527.352	-0.215933	0.0711211	-3.03614	0.00239631	0.0665759	ZNF701	0
chr19:54661738-54664971	743.449	-0.167747	0.0552746	-3.0348	0.00240698	0.0667486	LENG1	0
chr6:42748498-42755060	1914.47	-0.18422	0.0607056	-3.03465	0.00240815	0.0667486	BICRAL	0
chr22:20286045-20288162	274.037	-0.451303	0.148732	-3.03434	0.00241062	0.0667489	DGCR6L	13598
chr1:83284668-83285195	16.6743	0.994916	0.327929	3.03394	0.0024138	0.0667602	NA	NA
chr13:42849593-42850323	28.0118	0.7409	0.244225	3.03367	0.00241596	0.0667602	AKAP11	0
chr1:89485466-89489259	732.641	0.239116	0.0788643	3.03199	0.00242945	0.067042	GBP3	0
chr6:31147874-31148934	110.883	-0.694155	0.228959	-3.03179	0.0024311	0.067042	PSORS1C3	2197
chr1:28239990-28241931	449.381	-0.274852	0.0907053	-3.03017	0.00244419	0.0672948	RPA2	0
chr19:36719161-36720445	59.7846	0.684767	0.226016	3.02973	0.00244772	0.0672948	ZNF146	0
chr2:86420762-86423672	750.974	-0.213581	0.0704901	-3.02994	0.00244602	0.0672948	IMMT	0
chr2:68974507-68975184	29.3677	0.77086	0.254563	3.02817	0.00246043	0.0673772	ARHGAP25	0
chr5:98262123-98266747	1575.27	-0.245878	0.0811976	-3.02814	0.00246066	0.0673772	CHD1	0
chr6:112035414-112036090	31.238	0.831551	0.274562	3.02864	0.00245654	0.0673772	FYN	0
chr6:64344464-64348423	1059.27	-0.198811	0.0656541	-3.02817	0.00246043	0.0673772	PHF3	0
chr20:16552708-16554816	439.364	-0.341775	0.112901	-3.02721	0.00246821	0.0675077	KIF16B	0
chr20:34359277-34362164	598.329	-0.230749	0.0762318	-3.02694	0.0024704	0.0675077	PHF20	0
chr12:13253338-13255212	292.396	-0.336811	0.11134	-3.02508	0.0024857	0.0678573	GSG1	0
chr1:66740573-66742528	107.524	0.422452	0.139694	3.02412	0.0024936	0.0679008	PDE4B	0
chr11:67571552-67574651	429.72	-0.252536	0.0835282	-3.02336	0.00249982	0.0679008	FAM86C2P	0
chr17:73334279-73335864	91.0539	0.530512	0.175408	3.02445	0.00249087	0.0679008	GRB2	0
chr2:69846191-69849119	174.13	0.467221	0.154508	3.02393	0.00249514	0.0679008	AAK1	0
chr6:24905198-24905900	33.5998	0.814279	0.269318	3.02348	0.00249882	0.0679008	RIPOR2	0
chr12:21606050-21607071	46.9868	0.746367	0.246894	3.02303	0.00250258	0.0679079	PYROXD1	0
chr19:57866702-57868397	78.7478	0.550866	0.18226	3.02242	0.00250759	0.0679079	ZNF304	0
chr2:114360426-114362477	233.57	-0.526978	0.174355	-3.02244	0.00250743	0.0679079	DDX11L2	1272
chr13:114813950-114815467	84.1038	0.470331	0.155683	3.02107	0.00251879	0.0680752	RASA3	0
chr6:42539660-42540391	28.1711	0.807117	0.267146	3.02126	0.00251723	0.0680752	UBR2	0
chr18:9184454-9185616	65.1748	0.539609	0.17865	3.02049	0.00252367	0.0680958	ANKRD12	0
chr2:132249467-132252039	725.638	-0.417595	0.138259	-3.02038	0.00252458	0.0680958	MZT2A	0
chr11:44330038-44330538	20.8491	0.890384	0.294923	3.01904	0.00253576	0.0681938	ALX4	0
chr14:58819963-58820955	50.8118	0.711233	0.235568	3.01922	0.00253423	0.0681938	ARID4A	0
chr2:48129517-48135296	1563.34	-0.176891	0.0585861	-3.01934	0.00253328	0.0681938	FBXO11	0
chr1:2514763-2520426	1106.08	-0.323886	0.107307	-3.0183	0.002542	0.0682939	FAM213B	0
chr3:111849015-111852827	432.07	0.307978	0.102054	3.01781	0.00254609	0.068336	C3orf52	0
chr1:225117054-225118256	57.4098	0.517691	0.171597	3.0169	0.00255373	0.0683382	DNAH14	0
chr17:78318465-78318965	26.2677	0.979773	0.324724	3.01725	0.00255083	0.0683382	RNF213	0
chr6:44213017-44219215	1465.35	-0.161985	0.0536891	-3.01708	0.00255218	0.0683382	HSP90AB1	0
chr1:23851010-23852623	95.0545	0.421441	0.139735	3.01599	0.00256139	0.0684019	E2F2	0
chr11:9334408-9337308	814.817	-0.189985	0.0629982	-3.01572	0.00256368	0.0684019	TMEM41B	0
chr19:37727691-37728672	51.4768	0.562633	0.186561	3.01582	0.00256287	0.0684019	ZNF383	0
chr6:31868518-31871357	485.52	-0.24822	0.0823254	-3.01511	0.00256884	0.0684722	C2	0
chr19:37044339-37045871	71.7053	0.56259	0.186616	3.0147	0.00257234	0.068498	ZNF529	0
chr8:8742301-8743405	53.0302	0.772547	0.256442	3.01257	0.00259049	0.0689136	MFHAS1	0
chr17:62067731-62068589	38.6915	-0.603723	0.200428	-3.01216	0.00259395	0.0689381	PRR29	7121
chr11:65424441-65425162	37.4734	0.625646	0.207899	3.00938	0.00261781	0.0690011	RELA	0
chr13:111363755-111369612	2224.44	-0.339388	0.112742	-3.01031	0.00260981	0.0690011	CARS2	0
chr16:21519802-21520346	27.5225	0.87065	0.289274	3.00978	0.00261437	0.0690011	SLC7A5P2	8883
chr19:53287538-53288434	43.7526	0.915646	0.304281	3.00922	0.00261923	0.0690011	ZNF600	0
chr19:58756773-58758170	76.849	0.588607	0.195466	3.01131	0.00260126	0.0690011	ZNF544	0
chr2:149400619-149404667	1332.25	-0.25699	0.0853681	-3.01037	0.00260929	0.0690011	EPC2	0
chr2:175545500-175548810	790.907	-0.208753	0.0693245	-3.01124	0.00260181	0.0690011	WIPF1	0
chr3:57788787-57790115	56.5075	0.614621	0.204241	3.00929	0.00261862	0.0690011	SLMAP	0
chr5:148916087-148916661	20.4736	1.02117	0.33926	3.00999	0.00261254	0.0690011	CSNK1A1	0
chr21:36012104-36013310	70.172	0.792829	0.263511	3.00872	0.00262355	0.0690477	RCAN1	24721
chr10:6100193-6105008	668.343	0.349865	0.116305	3.00817	0.00262828	0.0690897	IL2RA	0
chr15:67390012-67397230	558.693	0.369853	0.122985	3.00731	0.0026357	0.0690897	SMAD3	0
chr19:52543125-52544060	35.6656	0.760586	0.252915	3.00728	0.00263598	0.0690897	ZNF432	0
chr9:130475789-130478928	684.27	-0.323892	0.10771	-3.00707	0.00263781	0.0690897	CFAP157	0
chr9:132798472-132799152	32.6396	0.729884	0.242724	3.00706	0.00263789	0.0690897	FNBP1	0
chr2:232569766-232577701	2827.66	-0.328383	0.10923	-3.00635	0.00264403	0.0691839	PTMA	0
chr3:195680605-195681979	78.4375	-0.746639	0.248395	-3.00585	0.00264841	0.0692314	SDHAP1	4812
chr6:152491627-152493535	89.1851	0.509917	0.16968	3.00516	0.00265442	0.0693217	SYNE1	0
chr10:73522295-73523250	47.629	0.707237	0.235409	3.00429	0.00266204	0.0694539	CDH23	0
chr4:329322-334068	1257.52	-0.197418	0.06576	-3.00209	0.00268133	0.0698898	ZNF141	0
chr3:13050198-13052133	132.886	0.441495	0.147094	3.00145	0.00268701	0.0699707	IQSEC1	0
chr2:159312254-159315594	823.518	-0.374186	0.124711	-3.00042	0.00269606	0.0701389	CCDC148	0
chr16:31468255-31472201	927.703	-0.271491	0.0904948	-3.00007	0.00269914	0.0701518	ARMC5	0
chr12:21608855-21610206	63.4289	0.642352	0.214133	2.99977	0.00270179	0.0701534	PYROXD1	0
chr3:169489137-169492786	1222.66	-0.214188	0.0714266	-2.99872	0.00271116	0.0703293	MYNN	0
chr1:36915462-36916853	351.229	-0.324326	0.108167	-2.99839	0.00271414	0.0703393	OSCP1	0
chr19:9646494-9647393	35.5251	0.898305	0.299704	2.9973	0.0027238	0.0704701	ZNF426	0
chr3:180318967-180321742	715.769	-0.168625	0.0562602	-2.99724	0.00272439	0.0704701	TTC14	0
chr11:66511369-66513783	485.044	-0.340131	0.113509	-2.99651	0.00273088	0.0705708	C11orf80	0
chr19:7745147-7747274	660.964	-0.394727	0.131749	-2.99605	0.00273498	0.0706073	TRAPPC5	0
chr6:64349532-64350508	44.4313	0.73732	0.24612	2.99577	0.0027375	0.0706073	PHF3	0
chr22:29669023-29669523	24.2203	0.843554	0.281628	2.99528	0.00274197	0.0706552	EWSR1	0
chr11:44595491-44597147	90.8245	0.488895	0.163281	2.99419	0.00275172	0.0706665	CD82	0
chr14:21921181-21922123	39.4687	0.788884	0.263411	2.99488	0.00274551	0.0706665	RAB2B	5055
chr17:45725361-45729227	1072.55	-0.261488	0.0873249	-2.99442	0.00274965	0.0706665	KPNB1	0
chr8:22499731-22501739	139.102	0.379634	0.126795	2.99407	0.00275283	0.0706665	BIN3	0
chr17:67321809-67324507	551.768	-0.240492	0.0803725	-2.99221	0.00276963	0.0707738	ABCA5	0
chr19:506092-508988	802.607	-0.387809	0.12961	-2.99214	0.00277032	0.0707738	TPGS1	0
chr2:114659047-114659547	24.5015	0.917515	0.306674	2.99183	0.00277314	0.0707738	ACTR3	0
chr3:47514676-47515541	35.1632	0.900979	0.301147	2.99183	0.00277313	0.0707738	SCAP	0
chr3:49043485-49046519	676.202	-0.241848	0.0808428	-2.99159	0.00277529	0.0707738	P4HTM	0
chr5:49733841-49734727	28.6996	0.855279	0.285868	2.99187	0.00277275	0.0707738	EMB	0
chr7:98474822-98478227	1031.62	-0.332464	0.111115	-2.99208	0.00277081	0.0707738	TRRAP	0
chr1:36004057-36005277	64.1083	0.491527	0.16439	2.99	0.00278976	0.0707972	KIAA0319L	0
chr17:2295109-2298099	615.801	-0.459936	0.153818	-2.99013	0.00278858	0.0707972	MNT	0
chr19:19755594-19756094	24.1875	1.04444	0.349404	2.9892	0.00279709	0.0707972	ATP13A1	0
chr3:183352576-183355585	1060.6	-0.380839	0.127405	-2.9892	0.0027971	0.0707972	KLHL24	0
chr3:49839661-49842136	613.061	-0.355883	0.118981	-2.99108	0.00277988	0.0707972	FAM212A	0
chr4:174088020-174088520	22.0852	1.27908	0.42789	2.98927	0.00279643	0.0707972	GALNT7	1383
chr7:100302606-100305506	700.51	-0.315909	0.105636	-2.99055	0.00278476	0.0707972	POP7	0
chr9:28701-29577	25.1219	-0.748983	0.250492	-2.99005	0.00278934	0.0707972	WASHC1	0
chr5:43070576-43071218	29.5844	0.775242	0.259507	2.98736	0.00281396	0.0710912	ANXA2R	30128
chr7:622486-624528	425.824	-0.249998	0.0836831	-2.98744	0.00281327	0.0710912	PRKAR1B	0
chr1:179850353-179854523	1307.2	-0.211221	0.0707305	-2.98628	0.00282394	0.0712768	TOR1AIP1	0
chr12:47616096-47618882	211.381	0.440329	0.147475	2.98579	0.00282851	0.0713259	PCED1B	0
chr4:149361618-149368720	2173.07	-0.262547	0.0879488	-2.98523	0.00283369	0.07139	NR3C2	0
chr5:14706496-14707970	60.8355	0.508566	0.170408	2.9844	0.00284134	0.0715163	ANKH	0
chr1:19922414-19925277	717.687	-0.227358	0.0762351	-2.98233	0.00286066	0.0716731	MINOS1	0
chr1:27814193-27817695	1244.31	-0.170309	0.0570883	-2.98326	0.00285197	0.0716731	WASF2	0
chr1:28994427-28996734	848.796	-0.246016	0.0825385	-2.98062	0.00287667	0.0716731	GMEB1	0
chr10:92960210-92962217	115.444	0.504943	0.169459	2.97974	0.00288489	0.0716731	PCGF5	0
chr17:76705032-76705977	44.769	0.598689	0.200902	2.98	0.00288248	0.0716731	CYTH1	0
chr19:39224827-39226468	128.679	-0.569938	0.191174	-2.98125	0.00287072	0.0716731	CAPN12	0
chr2:106418241-106420663	114.325	0.572953	0.192146	2.98187	0.00286498	0.0716731	NCK2	0
chr21:32562632-32563573	44.7025	0.560787	0.188208	2.97961	0.00288614	0.0716731	TIAM1	0
chr22:31980443-31982048	67.4958	0.519965	0.174441	2.98075	0.00287542	0.0716731	SFI1	0
chr3:40573604-40574214	30.8874	0.884931	0.297002	2.97954	0.0028868	0.0716731	ZNF621	0
chr3:58291778-58294253	805.057	-0.204075	0.0684532	-2.98123	0.00287091	0.0716731	RPP14	0
chr5:133859150-133865717	2123.8	-0.33811	0.113434	-2.98068	0.00287607	0.0716731	JADE2	0
chr5:140977764-140978511	28.3799	0.68683	0.230519	2.9795	0.00288723	0.0716731	DIAPH1	0
chr6:97343847-97346872	701.727	-0.204305	0.0685396	-2.98083	0.00287469	0.0716731	NDUFAF4	0
chr9:27572120-27574881	757.035	-0.2077	0.0696762	-2.98093	0.00287372	0.0716731	C9orf72	0
chr19:54056549-54058929	386.778	-0.338355	0.113573	-2.97918	0.00289019	0.071681	ZNF331	0
chr10:71330921-71331421	23.2421	1.04549	0.350997	2.97862	0.00289552	0.0717475	NEUROG3	369
chr5:39158440-39159871	67.5187	0.599556	0.201318	2.97815	0.00289996	0.0717918	FYB	0
chr13:28710695-28716590	1335.37	-0.193063	0.0648518	-2.97699	0.00291095	0.0719372	PAN3	0
chr19:13001125-13003619	546.789	-0.255699	0.0858924	-2.97697	0.00291114	0.0719372	GCDH	0
chr1:19805609-19806317	37.8225	0.701163	0.235796	2.9736	0.0029433	0.0721076	CAPZB	0
chr1:226862123-226868955	516.963	0.269388	0.0905779	2.9741	0.00293848	0.0721076	ITPKB	0
chr10:133793618-133796929	702.071	-0.275535	0.0926993	-2.97235	0.00295533	0.0721076	BNIP3	0
chr11:505532-508487	707.063	-0.420319	0.141401	-2.97253	0.00295359	0.0721076	RNH1	0
chr11:64568196-64572165	790.831	-0.219566	0.0737951	-2.97534	0.00292661	0.0721076	MAP4K2	0
chr12:31475246-31480115	1572.31	-0.310881	0.104531	-2.97405	0.00293896	0.0721076	FAM60A	0
chr13:50929351-50930069	28.8198	0.740375	0.249062	2.97265	0.00295239	0.0721076	DLEU1	0
chr14:70232960-70236994	1371.01	-0.218768	0.0735418	-2.97475	0.00293231	0.0721076	SRSF5	0
chr17:78756076-78757458	82.713	0.403168	0.135609	2.97302	0.00294881	0.0721076	RPTOR	0
chr19:49976274-49980853	1459.78	-0.209996	0.0706518	-2.97227	0.00295605	0.0721076	FLT3LG	0
chr20:47801842-47802585	31.3327	0.842549	0.283477	2.97219	0.00295683	0.0721076	STAU1	0
chr20:62288675-62291108	505.441	-0.297344	0.100046	-2.97208	0.00295793	0.0721076	RTEL1	0
chr22:30749551-30753618	1017.23	-0.155346	0.0522391	-2.97375	0.00294186	0.0721076	CCDC157	0
chr5:110073572-110076563	858.204	-0.225724	0.0758955	-2.97414	0.00293816	0.0721076	SLC25A46	0
chr5:56147095-56149113	94.2602	0.524661	0.176402	2.97424	0.00293716	0.0721076	MAP3K1	0
chr1:162529989-162532823	668.065	-0.276429	0.0931307	-2.96818	0.00299567	0.0721196	UAP1	0
chr12:110838056-110838556	21.1862	1.07069	0.360691	2.96843	0.00299324	0.0721196	ANAPC7	0
chr17:73284107-73286638	818.15	-0.214254	0.0721346	-2.9702	0.00297605	0.0721196	SLC25A19	0
chr19:12892333-12894738	271.588	-0.287259	0.0967342	-2.96957	0.00298214	0.0721196	HOOK2	5898
chr2:128280990-128281729	31.8492	0.854173	0.28767	2.96928	0.00298499	0.0721196	IWS1	0
chr2:144014841-144017576	174.506	0.379647	0.127842	2.96966	0.00298129	0.0721196	ARHGAP15	0
chr2:55236282-55238198	247.825	0.336105	0.113177	2.96974	0.00298048	0.0721196	RTN4	0
chr22:41345800-41349086	856.315	-0.242509	0.0816297	-2.97084	0.00296985	0.0721196	RBX1	0
chr4:83347280-83353132	1771.6	-0.295056	0.0993975	-2.96845	0.00299308	0.0721196	ENOPH1	0
chr5:156648123-156649032	37.3668	0.685804	0.23105	2.9682	0.00299546	0.0721196	ITK	0
chr6:24857109-24859842	169.989	0.385759	0.129958	2.96833	0.0029942	0.0721196	RIPOR2	0
chr7:113687721-113689215	106.323	0.456346	0.153673	2.96959	0.00298202	0.0721196	FOXP2	37149
chr7:114567948-114568999	48.6982	0.635513	0.214037	2.96917	0.00298602	0.0721196	MDFIC	0
chr9:135279262-135280463	61.8729	0.561776	0.18923	2.96875	0.00299014	0.0721196	TTF1	0
chr1:154439733-154440250	22.7126	0.864605	0.291354	2.96754	0.00300192	0.072206	IL6R	0
chr7:99101443-99104472	867.368	-0.178324	0.0600994	-2.96715	0.00300571	0.0722329	ZKSCAN5	0
chr19:45907346-45911211	860.989	-0.21852	0.07368	-2.9658	0.00301898	0.0724877	CD3EAP	0
chr1:245022934-245029036	1808.19	-0.218588	0.0737175	-2.96521	0.00302473	0.0725615	HNRNPU	0
chr4:84404899-84407267	407.932	-0.212354	0.071634	-2.96442	0.0030325	0.0726836	ABRAXAS1	0
chr13:110432402-110433132	33.0335	0.842789	0.28433	2.96412	0.00303552	0.0726916	IRS2	0
chr7:7678724-7682089	1052.08	-0.17845	0.060215	-2.96354	0.00304119	0.072763	RPA3	0
chr20:43523543-43524043	27.1163	0.887313	0.299486	2.96279	0.00304865	0.0728771	YWHAB	0
chr21:45081416-45082220	39.766	0.857093	0.289319	2.96245	0.00305204	0.072894	RRP1B	0
chr14:77501584-77502399	31.0603	1.00028	0.337689	2.96213	0.00305516	0.0729043	IRF2BPL	6541
chr17:48940192-48946166	1677.37	-0.223881	0.0756047	-2.9612	0.0030644	0.0730139	TOB1	0
chr5:149823206-149823706	22.7402	0.930589	0.314268	2.96113	0.00306514	0.0730139	RPS14	85
chr1:66837909-66838651	32.1497	0.679388	0.229704	2.95766	0.0030998	0.0730297	PDE4B	0
chr1:8456834-8457541	28.3185	0.776596	0.262304	2.96067	0.00306966	0.0730297	RERE	0
chr10:14878729-14882217	962.876	-0.26705	0.0902246	-2.95983	0.00307806	0.0730297	CDNF	0
chr15:35836936-35839359	549.946	-0.178916	0.0605052	-2.95703	0.00310618	0.0730297	DPH6	0
chr16:2569360-2571920	378.838	-0.347856	0.117637	-2.95703	0.00310621	0.0730297	AMDHD2	0
chr16:27213956-27216878	656.99	-0.22451	0.0758473	-2.96003	0.00307612	0.0730297	KDM8	0
chr16:50580886-50584318	602.908	-0.289003	0.0976982	-2.95812	0.00309525	0.0730297	NKD1	0
chr17:37885493-37887828	559.986	-0.26556	0.0897793	-2.95792	0.00309724	0.0730297	MIEN1	0
chr19:46403656-46407104	731.485	-0.207582	0.0701933	-2.9573	0.00310351	0.0730297	MYPOP	0
chr19:56014464-56015755	138.417	-0.437582	0.147968	-2.95728	0.00310368	0.0730297	SSC5D	0
chr19:9524644-9526275	94.2775	0.495181	0.167393	2.95819	0.00309451	0.0730297	ZNF266	0
chr2:128282307-128285523	1140.04	-0.184172	0.0622489	-2.95865	0.00308993	0.0730297	IWS1	0
chr3:169683277-169686327	866.138	-0.176604	0.059718	-2.9573	0.00310345	0.0730297	SEC62	0
chr6:31630853-31635046	1307.21	-0.189794	0.0641388	-2.95912	0.00308524	0.0730297	CSNK2B	0
chr7:65957694-65959880	648.567	-0.265762	0.0897782	-2.96021	0.00307433	0.0730297	NA	NA
chr13:28673270-28676155	226.931	0.334383	0.113111	2.95624	0.0031141	0.0731517	FLT3	0
chr6:36171761-36172739	47.8985	0.53065	0.179536	2.95566	0.00311996	0.073226	BRPF3	0
chr10:75505945-75506700	33.3871	0.834165	0.28237	2.95415	0.00313528	0.0733629	SEC24C	0
chr16:68591820-68593503	78.9998	0.624921	0.211549	2.95402	0.00313663	0.0733629	ZFP90	0
chr17:5094303-5096576	645.994	-0.222007	0.0751442	-2.95441	0.00313267	0.0733629	ZNF594	0
chr3:170986908-170988344	66.6788	0.672149	0.22752	2.95425	0.00313434	0.0733629	TNIK	0
chr2:68476711-68481456	1327.96	-0.209433	0.070917	-2.95321	0.0031449	0.0734157	PPP3R1	0
chr3:129000967-129001717	30.0339	0.694152	0.235066	2.953	0.00314701	0.0734157	HMCES	0
chr4:185341643-185343253	92.8414	0.547725	0.185469	2.95319	0.00314504	0.0734157	IRF2	0
chr1:226184627-226185297	29.3043	0.723295	0.245022	2.95196	0.00315761	0.0735998	SDE2	0
chr17:37843522-37845425	506.703	-0.2196	0.0744038	-2.95146	0.00316274	0.0736156	ERBB2	0
chr2:10440940-10446511	1250.77	-0.232359	0.0787294	-2.95137	0.00316372	0.0736156	HPCAL1	0
chr14:50316170-50316681	20.2086	0.921465	0.31231	2.95049	0.00317274	0.0736321	NEMF	0
chr15:86245150-86248023	193.732	0.358486	0.121489	2.95078	0.00316972	0.0736321	AKAP13	0
chr19:30334482-30337454	599.395	-0.338839	0.114851	-2.95024	0.0031753	0.0736321	CCNE1	19266
chr3:45882113-45884311	470.31	-0.210006	0.0711754	-2.95054	0.00317215	0.0736321	LZTFL1	0
chr12:28342335-28345221	728.307	-0.218705	0.0741729	-2.94859	0.00319232	0.0737311	CCDC91	0
chr16:56552237-56554845	528.236	-0.251041	0.085116	-2.9494	0.00318389	0.0737311	BBS2	0
chr2:198076064-198078842	160.305	0.415498	0.140918	2.9485	0.00319317	0.0737311	ANKRD44	0
chr6:117999899-118000513	21.9537	1.0381	0.351984	2.94929	0.00318506	0.0737311	NUS1	0
chr9:132796539-132797287	31.6496	0.659574	0.22368	2.94874	0.00319073	0.0737311	FNBP1	0
chr19:42755681-42760501	1366.29	-0.396121	0.134361	-2.94818	0.0031965	0.0737454	ERF	0
chr10:135120537-135123435	774.585	-0.332695	0.112863	-2.94776	0.00320081	0.0737656	PRAP1	0
chr3:171759530-171760030	23.2009	1.20176	0.407713	2.94757	0.00320282	0.0737656	FNDC3B	0
chr1:47180462-47181165	25.2284	0.925025	0.31404	2.94556	0.00322366	0.0739962	EFCAB14	0
chr11:127922149-127923204	49.8235	0.628878	0.213473	2.94593	0.00321983	0.0739962	NA	NA
chr14:61816538-61818789	116.984	0.42625	0.144722	2.94529	0.00322648	0.0739962	PRKCH	0
chr15:30762965-30763707	23.0498	-0.853251	0.289691	-2.94538	0.00322559	0.0739962	NA	NA
chr7:4763883-4766076	239.402	-0.304334	0.103296	-2.94623	0.00321673	0.0739962	FOXK1	0
chr1:150949141-150950424	63.5238	0.552191	0.18756	2.94408	0.00323914	0.074036	CERS2	1661
chr15:63502863-63503761	44.2618	0.765591	0.260029	2.94425	0.00323739	0.074036	RAB8B	0
chr15:72774321-72775075	30.1577	0.801562	0.272196	2.9448	0.00323164	0.074036	ARIH1	0
chr7:64022151-64024440	521.495	-0.223097	0.0757649	-2.9446	0.00323373	0.074036	ZNF680	0
chr18:71957662-71960510	741.043	-0.25753	0.0874907	-2.94352	0.00324504	0.0740458	CYB5A	0
chr19:42402766-42403514	40.0507	0.649653	0.220693	2.94369	0.00324325	0.0740458	ARHGEF1	0
chr11:124745412-124747504	330.533	-0.290664	0.0987728	-2.94276	0.00325304	0.0741293	ROBO3	0
chr13:76123139-76125416	587.594	-0.236897	0.0805083	-2.94252	0.00325552	0.0741293	UCHL3	0
chr17:26660956-26664433	825.621	-0.160265	0.0544676	-2.94239	0.0032569	0.0741293	IFT20	0
chr6:37016562-37019108	183.033	0.290237	0.0986517	2.94204	0.00326061	0.0741515	FGD2	19716
chr3:3171247-3171779	21.0027	1.06209	0.361076	2.94145	0.00326679	0.0742297	TRNT1	0
chr9:134585061-134585790	30.3871	0.733626	0.249436	2.94114	0.00327004	0.0742415	RAPGEF1	0
chr12:64061531-64063336	138.409	-0.491206	0.167034	-2.94076	0.00327409	0.0742713	DPY19L2	0
chr17:4267827-4270753	864.927	-0.474893	0.16151	-2.94034	0.00327851	0.0743092	UBE2G1	0
chr11:13944888-13946425	69.4863	0.516553	0.175739	2.93933	0.00328925	0.0744282	SPON1	37758
chr3:44378892-44381663	781.138	-0.275624	0.0937681	-2.93942	0.0032883	0.0744282	TCAIM	0
chr9:135752372-135754956	490.64	-0.226795	0.0771822	-2.93844	0.00329872	0.0745803	AK8	0
chr19:8931349-8931972	31.329	0.828925	0.282161	2.93777	0.00330582	0.0746164	ZNF558	0
chr21:43527795-43528707	35.1202	-0.684479	0.23298	-2.93794	0.00330403	0.0746164	UMODL1	0
chr2:204102558-204105670	766.521	-0.26093	0.0888518	-2.93668	0.00331741	0.0747657	CYP20A1	0
chr9:136324074-136326321	451.424	-0.376836	0.128322	-2.93663	0.00331796	0.0747657	ADAMTS13	0
chr19:8454019-8456432	622.93	-0.3492	0.118936	-2.93603	0.00332444	0.0747874	MIR4999	0
chr6:44092308-44092871	25.6767	0.879675	0.299597	2.9362	0.00332265	0.0747874	MRPL14	0
chr1:93303594-93304498	38.318	0.837443	0.285446	2.93381	0.00334834	0.074952	FAM69A	0
chr11:64899876-64903621	1251.59	-0.220016	0.0749931	-2.93381	0.00334826	0.074952	SYVN1	0
chr12:107485338-107488616	1045.19	-0.295192	0.100615	-2.93388	0.00334752	0.074952	CRY1	0
chr14:102341456-102343434	116.664	0.494362	0.16849	2.93407	0.0033455	0.074952	PPP2R5C	0
chr2:233943364-233950029	445.665	0.30937	0.105446	2.93392	0.00334709	0.074952	INPP5D	0
chr20:37050968-37051708	30.8956	0.944529	0.321909	2.93415	0.00334463	0.074952	SNHG17	0
chr19:2786925-2787722	28.636	1.11552	0.380279	2.93343	0.00335244	0.0749818	THOP1	0
chr1:220211973-220212581	20.4548	0.945059	0.322313	2.93211	0.00336664	0.0750039	EPRS	0
chr11:128586088-128589762	255.302	0.368417	0.125622	2.93275	0.00335971	0.0750039	FLI1	0
chr2:127533406-127535262	383.364	-0.24889	0.0848858	-2.93206	0.00336726	0.0750039	NA	NA
chr2:202000687-202001404	28.2202	0.792521	0.27028	2.93222	0.00336545	0.0750039	CFLAR	0
chr2:30368514-30372540	915.399	-0.348976	0.118995	-2.93268	0.00336046	0.0750039	YPEL5	0
chr10:11247140-11247855	26.9426	0.783089	0.267294	2.92969	0.00339302	0.0750789	CELF2	0
chr12:6601250-6604680	1037.79	-0.157928	0.0539251	-2.92865	0.00340436	0.0750789	MRPL51	0
chr16:1201721-1204439	282.216	-0.586087	0.200131	-2.92852	0.00340585	0.0750789	CACNA1H	0
chr16:75414002-75415195	63.6287	0.50628	0.172828	2.92939	0.00339626	0.0750789	CFDP1	0
chr19:9945016-9947881	640.066	-0.226123	0.0771875	-2.92953	0.00339475	0.0750789	PIN1	0
chr2:27272018-27275784	1319.35	-0.217857	0.0743379	-2.93063	0.00338272	0.0750789	AGBL5	0
chr2:48012702-48013240	27.7195	0.945918	0.32292	2.92926	0.00339765	0.0750789	MSH6	0
chr21:40754164-40754794	29.7841	1.14032	0.389393	2.92844	0.00340664	0.0750789	WRB	0
chr3:5237960-5239916	98.2152	0.404849	0.138227	2.92886	0.00340204	0.0750789	EDEM1	0
chr4:89203539-89206860	1013.41	-0.179696	0.0613264	-2.93015	0.00338798	0.0750789	PPM1K	0
chr5:130587681-130595447	1115.26	0.271919	0.0928518	2.92853	0.00340568	0.0750789	CDC42SE2	4254
chr8:81396945-81402371	1179.2	-0.214504	0.0731758	-2.93135	0.00337487	0.0750789	ZBTB10	0
chr8:96280294-96283250	1029.06	-0.195548	0.0667644	-2.92893	0.00340136	0.0750789	C8orf37	0
chr17:7736624-7742838	1693.63	-0.263635	0.0900363	-2.92809	0.00341046	0.0751021	DNAH2	0
chr1:212926163-212928223	91.212	0.576432	0.196998	2.92609	0.00343254	0.0752925	NSL1	0
chr10:99445620-99447955	406.614	-0.237952	0.0813108	-2.92645	0.0034285	0.0752925	AVPI1	0
chr14:77786089-77789094	933.751	-0.33458	0.114324	-2.92661	0.00342682	0.0752925	GSTZ1	0
chr16:89509933-89511417	75.3345	0.602789	0.206012	2.92599	0.00343357	0.0752925	ANKRD11	0
chr17:75465716-75472246	388.274	0.364897	0.124748	2.92508	0.00344366	0.0752925	2009-09-01	0
chr19:57929434-57930365	40.0288	0.617663	0.211134	2.92546	0.00343951	0.0752925	ZNF17	0
chr2:38971704-38972393	34.2446	0.827198	0.282698	2.92608	0.00343263	0.0752925	SRSF7	0
chr3:9934181-9934681	21.439	0.870981	0.297767	2.92504	0.0034441	0.0752925	CIDEC	0
chr7:5861971-5864875	589.297	-0.204789	0.0700005	-2.92553	0.00343868	0.0752925	ZNF815P	0
chr15:42261920-42265643	876.644	-0.213577	0.0730335	-2.92437	0.00345158	0.0753619	EHD4	0
chr19:16229236-16230683	72.4539	0.416013	0.142275	2.924	0.00345562	0.0753619	RAB8A	0
chr3:121361654-121362554	37.3602	0.908928	0.310825	2.92424	0.00345296	0.0753619	HCLS1	0
chr1:146645756-146646256	16.6667	1.30238	0.445578	2.92289	0.00346801	0.0754007	PRKAB2	1626
chr15:44113798-44114484	25.7234	0.904934	0.309568	2.92322	0.00346433	0.0754007	MFAP1	0
chr5:112848478-112850952	650.596	-0.213797	0.0731469	-2.92284	0.00346852	0.0754007	YTHDC2	0
chr9:92031748-92035917	274.037	0.415493	0.142124	2.92346	0.00346168	0.0754007	SEMA4D	0
chr2:198165652-198168391	150.702	0.339779	0.116287	2.92189	0.00347913	0.0755707	ANKRD44	0
chr18:74834987-74837750	164.987	0.366853	0.125567	2.92157	0.0034827	0.0755876	MBP	0
chr11:128617249-128618230	53.7885	0.508099	0.173958	2.92081	0.00349124	0.0757124	FLI1	0
chr12:132433536-132436506	652.701	-0.293863	0.100633	-2.92014	0.00349876	0.0757922	EP400	0
chr2:24580914-24584219	890.081	-0.24012	0.0822403	-2.91973	0.00350331	0.0757922	ITSN2	0
chr9:88895767-88898669	985.017	-0.274189	0.0939058	-2.91983	0.00350221	0.0757922	GOLM1	0
chr17:76379854-76381289	81.56	0.469116	0.160726	2.91873	0.00351455	0.0757936	PGS1	0
chr17:7783628-7784374	32.3882	0.82332	0.282066	2.91889	0.00351275	0.0757936	CHD3	3748
chr22:42015050-42018787	1081.56	-0.194488	0.0666331	-2.91878	0.00351402	0.0757936	DESI1	0
chr5:132082223-132084320	324.824	-0.356219	0.122015	-2.91947	0.0035063	0.0757936	CCNI2	0
chr1:154309448-154311078	146.115	0.318082	0.109004	2.91808	0.003522	0.0758937	ATP8B2	0
chr1:161359104-161361053	422.423	-0.247142	0.0848159	-2.91387	0.00356979	0.0759576	CFAP126	21430
chr1:9720056-9720672	27.2524	0.795203	0.272748	2.91553	0.00355088	0.0759576	PIK3CD	0
chr11:121333804-121336415	163.777	0.507167	0.173926	2.91599	0.00354567	0.0759576	SORL1	0
chr14:61803702-61816023	918.6	0.347733	0.119195	2.91736	0.00353007	0.0759576	PRKCH	0
chr16:1256927-1257579	27.6695	-0.835973	0.286755	-2.91529	0.00355362	0.0759576	CACNA1H	0
chr19:15432373-15432873	20.8303	0.875152	0.300066	2.91653	0.00353951	0.0759576	BRD4	0
chr19:9639130-9640736	79.052	0.453233	0.155476	2.91513	0.00355545	0.0759576	ZNF426	0
chr2:10571750-10573695	115.232	-0.676432	0.232048	-2.91505	0.00355626	0.0759576	HPCAL1	4006
chr2:197132399-197134182	102.03	0.516996	0.177385	2.91454	0.00356211	0.0759576	HECW2	0
chr20:5585375-5586428	48.2556	0.575413	0.197459	2.91408	0.00356734	0.0759576	GPCPD1	0
chr22:37878179-37883921	1853.36	-0.187618	0.0643794	-2.91425	0.00356542	0.0759576	CARD10	0
chr3:196667144-196671327	1194.6	-0.190609	0.0654099	-2.91407	0.00356746	0.0759576	NCBP2	0
chr3:39424192-39427689	735.212	-0.284132	0.0974678	-2.91514	0.00355534	0.0759576	SLC25A38	0
chr6:26444292-26446913	136.865	0.468706	0.1608	2.91484	0.00355872	0.0759576	BTN3A3	0
chr7:107382953-107386911	1124.16	-0.195523	0.0670427	-2.91639	0.00354104	0.0759576	CBLL1	0
chr9:79791329-79794725	881.534	-0.228243	0.078258	-2.91655	0.0035393	0.0759576	VPS13A	0
chr2:106416499-106418240	77.2127	0.443122	0.152136	2.91267	0.00358348	0.076189	NCK2	0
chr19:37807479-37810803	702.196	-0.197023	0.067656	-2.91213	0.00358971	0.0762019	HKR1	0
chr2:122043264-122044036	31.6241	0.8757	0.300686	2.91234	0.00358731	0.0762019	TFCP2L1	485
chr5:118681234-118682635	62.8856	0.497728	0.170966	2.91126	0.00359969	0.076354	TNFAIP8	0
chr14:39643236-39646019	870.541	-0.227093	0.0780211	-2.91067	0.0036066	0.0764408	PNN	0
chr12:120449578-120450685	59.2861	0.576444	0.19819	2.90854	0.00363116	0.0769012	BICDL1	0
chr10:43088641-43089141	23.8531	0.821805	0.282607	2.90794	0.00363815	0.0769891	ZNF33B	0
chr1:160252080-160252758	27.1237	1.01296	0.348716	2.90484	0.00367447	0.0770359	DCAF8	0
chr1:29081796-29082296	22.8321	0.889708	0.306151	2.90611	0.00365952	0.0770359	YTHDF2	0
chr12:12161815-12164343	188.27	0.299638	0.103131	2.9054	0.00366783	0.0770359	ETV6	0
chr19:18698301-18701162	534.544	-0.297842	0.102494	-2.90594	0.00366154	0.0770359	C19orf60	0
chr19:36704535-36707508	1116.06	-0.179459	0.0617786	-2.90488	0.00367397	0.0770359	ZNF146	0
chr20:35200782-35205077	970.118	-0.2434	0.0837184	-2.90736	0.00364493	0.0770359	TGIF2	0
chr22:29170251-29171161	35.2652	0.781609	0.269063	2.90493	0.0036733	0.0770359	CCDC117	0
chr3:69131706-69142573	2089.15	0.181174	0.0623477	2.90586	0.00366243	0.0770359	ARL6IP5	0
chr5:43311798-43314426	623.044	-0.231349	0.0796116	-2.90597	0.00366116	0.0770359	HMGCS1	0
chr6:31618332-31621754	1094.26	-0.208421	0.071736	-2.90539	0.00366797	0.0770359	APOM	0
chr7:100025584-100035067	2159.83	-0.262143	0.090196	-2.90637	0.00365647	0.0770359	MEPCE	0
chr9:6005919-6009365	882.69	-0.343581	0.118234	-2.90595	0.00366141	0.0770359	KIAA2026	0
chr14:74217753-74218253	28.8771	0.763054	0.262751	2.9041	0.0036831	0.0770977	ELMSAN1	0
chr6:31925495-31927940	650.553	-0.197572	0.0680269	-2.90433	0.00368045	0.0770977	NELFE	0
chr2:73459322-73463558	1372.43	-0.176488	0.0607836	-2.90354	0.00368969	0.077176	CCT7	0
chr1:67389019-67392464	921.258	-0.190836	0.0657489	-2.90251	0.0037019	0.0771886	MIER1	0
chr11:85372539-85376874	1301.11	-0.195411	0.0673213	-2.90266	0.00370006	0.0771886	CREBZF	0
chr12:49522491-49526612	1003.38	-0.272804	0.0939964	-2.90228	0.00370453	0.0771886	TUBA1B	0
chr8:134515481-134516429	47.0341	0.603379	0.207884	2.90247	0.00370228	0.0771886	ST3GAL1	0
chr9:132792757-132794086	61.8937	0.464431	0.160002	2.90266	0.00370011	0.0771886	FNBP1	0
chr3:143689278-143694226	1561.64	-0.260101	0.0896453	-2.90145	0.00371442	0.0773352	C3orf58	0
chr16:50782657-50786297	189.843	0.347723	0.119862	2.90104	0.0037193	0.0773774	CYLD	0
chr5:36873903-36880265	1988.44	-0.151194	0.0521227	-2.90073	0.00372293	0.0773935	NIPBL	0
chr1:100734927-100735644	25.78	0.789396	0.272182	2.90025	0.00372863	0.0774527	RTCA	0
chr11:10476862-10481452	505.753	0.240482	0.0829496	2.89913	0.00374202	0.0776712	AMPD3	0
chr1:16967760-16969119	91.7291	0.958525	0.330721	2.89829	0.00375203	0.0776762	CROCCP2	0
chr1:182552347-182554937	169.587	0.504775	0.174159	2.89836	0.00375114	0.0776762	RNASEL	0
chr15:41098561-41101155	823.453	-0.287563	0.0992474	-2.89743	0.00376232	0.0776762	DNAJC17	0
chr19:55849732-55853276	688.453	-0.281899	0.097285	-2.89766	0.00375958	0.0776762	KMT5C	0
chr3:47322850-47325990	911.179	-0.217044	0.074899	-2.89783	0.00375756	0.0776762	KIF9	0
chr7:30173463-30176782	815.594	-0.383616	0.132393	-2.89756	0.0037608	0.0776762	MTURN	0
chr9:80559643-80560143	25.289	0.754111	0.260169	2.89855	0.00374896	0.0776762	GNAQ	0
chr1:7763446-7766465	360.542	-0.397504	0.137232	-2.89658	0.00377254	0.0777275	CAMTA1	0
chr2:207022250-207026451	1301.32	-0.14365	0.0495908	-2.8967	0.00377107	0.0777275	EEF1B2	0
chr9:99637203-99638789	131.398	0.330927	0.11425	2.89651	0.0037734	0.0777275	ZNF782	0
chr19:18388639-18394157	1292.17	-0.416575	0.143854	-2.89582	0.00378164	0.077838	JUND	0
chr7:77431959-77433754	76.7892	0.571798	0.197481	2.89546	0.00378609	0.0778705	PHTF2	0
chr1:22140484-22141508	71.9436	-0.452279	0.156232	-2.89491	0.00379267	0.0779038	LDLRAD2	0
chr15:29130017-29134216	732.086	-0.380129	0.131312	-2.89484	0.00379346	0.0779038	APBA2	0
chr1:161032671-161033225	22.0887	0.879775	0.303964	2.89434	0.00379961	0.0779712	ARHGAP30	0
chr19:54040051-54043113	601.193	-0.272009	0.0940093	-2.89342	0.00381066	0.0780207	ZNF331	0
chr8:42994512-42997941	783.914	-0.289057	0.0998946	-2.89361	0.00380835	0.0780207	HGSNAT	0
chr8:71313120-71317681	1504.66	-0.332121	0.114768	-2.89385	0.00380544	0.0780207	NCOA2	0
chr1:76083083-76083583	15.1639	1.56534	0.541091	2.89292	0.00381674	0.0780272	SLC44A5	0
chr16:69164068-69164568	16.4319	1.1192	0.386845	2.89314	0.00381414	0.0780272	CHTF8	0
chr10:3107199-3107840	26.5492	1.39609	0.482757	2.8919	0.00382916	0.0780671	PFKP	1871
chr16:22200345-22204575	832.309	-0.20035	0.0692874	-2.89158	0.00383309	0.0780671	EEF2K	13016
chr17:44215749-44216420	31.3494	0.854476	0.295455	2.89206	0.00382722	0.0780671	KANSL1	0
chr19:37203200-37203700	25.3073	0.872127	0.30159	2.89177	0.00383082	0.0780671	ZNF567	0
chr6:143160023-143161247	58.6023	0.707627	0.244685	2.89199	0.00382809	0.0780671	HIVEP2	0
chr17:7209459-7215316	1372.32	-0.233089	0.0806279	-2.89092	0.00384117	0.0781062	EIF5A	0
chr19:44512574-44515123	133.662	0.481199	0.166464	2.89072	0.00384365	0.0781062	ZNF230	0
chr19:45988530-45989371	200.73	-0.384194	0.132898	-2.89089	0.00384153	0.0781062	RTN2	0
chr15:86123873-86128161	370.024	0.408165	0.141277	2.88911	0.00386339	0.078337	AKAP13	0
chr22:21353982-21357800	968.864	-0.281677	0.0974896	-2.88931	0.00386092	0.078337	THAP7	0
chr7:65234680-65236688	337.455	-0.301733	0.104439	-2.88908	0.00386368	0.078337	CCT6P1	6017
chr10:102671601-102674261	683.334	-0.252002	0.0872767	-2.88739	0.00388447	0.0784067	SLF2	0
chr10:73837586-73838138	31.2697	0.690196	0.23902	2.88761	0.00388183	0.0784067	ANAPC16	0
chr21:43428551-43432538	902.741	-0.335054	0.116036	-2.88751	0.00388306	0.0784067	ZBTB21	0
chr3:169481206-169483566	534.766	-0.307517	0.1065	-2.88748	0.00388341	0.0784067	TERC	0
chr5:50262872-50264362	80.7847	0.514555	0.178138	2.88851	0.00387066	0.0784067	NA	NA
chr7:124403389-124403889	19.1109	1.29127	0.44721	2.8874	0.00388445	0.0784067	GPR37	0
chr1:9847362-9848191	55.7267	0.494631	0.171374	2.88627	0.00389835	0.0785115	CLSTN1	0
chr19:11638657-11640249	406.328	-0.233514	0.0808974	-2.88655	0.00389494	0.0785115	ECSIT	0
chr2:198073360-198075688	143.284	0.407437	0.141154	2.88647	0.00389588	0.0785115	ANKRD44	0
chr16:31043584-31046294	980.024	-0.293505	0.101714	-2.88559	0.00390676	0.0786225	STX4	0
chr9:130496621-130497992	274.693	-0.479317	0.166156	-2.88474	0.00391743	0.0787787	TOR2A	0
chr13:27742608-27743427	31.5765	0.82632	0.286746	2.88171	0.0039552	0.0788367	USP12	0
chr16:28833208-28837319	1258.4	-0.404496	0.140382	-2.88139	0.00395925	0.0788367	ATXN2L	0
chr19:10712606-10716148	1081.15	-0.233219	0.0808959	-2.88295	0.00393973	0.0788367	SLC44A2	0
chr19:15310049-15310560	26.6071	0.967222	0.335599	2.88208	0.0039506	0.0788367	NOTCH3	0
chr19:39819833-39820437	35.8904	0.636979	0.220906	2.88349	0.00393296	0.0788367	GMFG	0
chr19:44619090-44619731	25.5863	1.21511	0.421647	2.88181	0.00395399	0.0788367	ZNF225	0
chr20:34317737-34318477	29.201	0.85599	0.296954	2.88257	0.00394445	0.0788367	RBM39	0
chr21:38597905-38598477	30.9748	0.698899	0.242526	2.88175	0.00395471	0.0788367	DSCR3	0
chr3:101292040-101295010	925.214	-0.214717	0.0744543	-2.88388	0.00392811	0.0788367	PCNP	0
chr3:56821478-56823480	99.4028	0.436577	0.151394	2.88371	0.00393019	0.0788367	ARHGEF3	0
chr4:1160716-1162195	377.057	-0.312237	0.108297	-2.88315	0.00393721	0.0788367	SPON2	0
chr7:139042839-139046889	1457.87	-0.248189	0.0861336	-2.88144	0.00395858	0.0788367	C7orf55-LUC7L2	0
chr7:86844883-86850941	1783.12	-0.131434	0.0456172	-2.88125	0.00396103	0.0788367	TMEM243	0
chr9:2013866-2019949	2172.44	-0.243623	0.0844941	-2.88332	0.00393513	0.0788367	SMARCA2	0
chr12:18318238-18319104	34.7432	0.780884	0.271111	2.88031	0.00397285	0.0790139	NA	NA
chr2:224905927-224906427	17.876	1.32144	0.458861	2.87983	0.00397895	0.0790773	SERPINE2	1890
chr10:15000734-15003393	663.952	-0.231115	0.0802605	-2.87956	0.00398228	0.0790854	DCLRE1C	0
chr12:31880616-31883374	703.532	-0.19851	0.0689586	-2.87869	0.00399336	0.0791989	AMN1	0
chr9:132757706-132758714	46.1621	0.588771	0.20453	2.87865	0.00399384	0.0791989	FNBP1	0
chr17:73716574-73718019	160.155	-0.375558	0.130503	-2.87778	0.00400489	0.0793602	ITGB4	0
chr13:30509384-30512316	381.751	0.299152	0.104004	2.87636	0.00402285	0.0795669	LINC00544	0
chr13:77902559-77905244	744.579	-0.187837	0.0652991	-2.87656	0.00402038	0.0795669	MYCBP2	1381
chr2:74647943-74649941	549.203	-0.287296	0.099885	-2.87626	0.00402413	0.0795669	WDR54	0
chr12:93984433-93986127	120.902	0.324407	0.112827	2.87527	0.00403677	0.0796338	SOCS2	13911
chr19:44660085-44661464	67.3687	0.531859	0.185002	2.87488	0.00404186	0.0796338	ZNF234	0
chr20:56811424-56812697	181.132	-0.30042	0.1045	-2.87485	0.0040422	0.0796338	PPP4R1L	0
chr5:66456121-66459133	159.942	0.553855	0.192622	2.87535	0.00403581	0.0796338	MAST4	0
chr8:22101598-22104231	832.264	-0.224825	0.0781945	-2.8752	0.00403773	0.0796338	MIR320A	0
chr1:16936734-16937396	19.8594	1.23475	0.429601	2.87419	0.00405069	0.079743	NBPF1	0
chr15:86161675-86163353	101.556	0.496397	0.172735	2.87376	0.00405623	0.0797715	AKAP13	0
chr8:41891801-41892490	31.8461	0.784118	0.272868	2.87362	0.00405802	0.0797715	KAT6A	0
chr2:28112155-28114732	741.461	-0.242288	0.0843332	-2.87298	0.00406616	0.0798736	BABAM2	0
chr1:249151610-249154155	447.664	-0.254152	0.0884713	-2.8727	0.0040698	0.0798871	ZNF692	0
chr1:38271144-38271878	29.2658	0.699646	0.243663	2.87136	0.00408704	0.0799894	YRDC	0
chr10:1099931-1100533	23.0533	0.936555	0.326241	2.87074	0.00409509	0.0799894	IDI1	0
chr13:22735535-22737816	105.536	0.472272	0.164534	2.87035	0.00410015	0.0799894	NA	NA
chr14:74207304-74211904	425.26	0.261045	0.090906	2.8716	0.00408404	0.0799894	ELMSAN1	0
chr17:2204148-2204881	26.1519	0.975286	0.339751	2.87059	0.00409705	0.0799894	SMG6	0
chr19:21687759-21689705	671.774	-0.216306	0.0753635	-2.87017	0.00410255	0.0799894	ZNF429	0
chr19:56630437-56633965	719.412	-0.286806	0.099931	-2.87004	0.00410418	0.0799894	ZNF787	0
chr2:20849646-20851555	430.681	-0.284961	0.0992349	-2.87158	0.0040843	0.0799894	HS1BP3	0
chr4:2480983-2481483	25.7745	0.797133	0.277689	2.87059	0.00409703	0.0799894	RNF4	0
chr7:151214407-151218427	832.663	-0.258489	0.0900655	-2.87002	0.00410452	0.0799894	RHEB	0
chr12:31469782-31471615	146.678	0.42161	0.147015	2.86779	0.00413345	0.079999	FAM60A	0
chr16:29605498-29607439	306.843	-0.417311	0.145436	-2.86939	0.00411267	0.079999	BOLA2	0
chr16:4320061-4324542	1300.77	-0.366999	0.127915	-2.86909	0.00411655	0.079999	TFAP4	0
chr16:70147293-70149753	320.782	-0.462027	0.161134	-2.86735	0.0041393	0.079999	CLEC18C	0
chr16:71927572-71932145	1322.82	-0.195674	0.0682088	-2.86875	0.00412095	0.079999	IST1	0
chr17:66242846-66245834	621.951	-0.284599	0.0992508	-2.86748	0.00413759	0.079999	AMZ2	0
chr19:47550098-47552960	575.794	-0.245349	0.0855304	-2.86855	0.00412352	0.079999	TMEM160	0
chr2:162813061-162813614	24.3359	0.730965	0.254792	2.86887	0.00411937	0.079999	SLC4A10	0
chr20:39782669-39783880	64.2805	0.591236	0.206144	2.86807	0.0041298	0.079999	PLCG1	0
chr22:21291231-21292179	50.474	0.656112	0.228829	2.86726	0.00414042	0.079999	CRKL	0
chr3:150420230-150422817	501.983	-0.223423	0.0778842	-2.86866	0.00412217	0.079999	ERICH6	0
chr4:100872873-100873430	17.5783	1.18901	0.414534	2.86831	0.00412671	0.079999	H2AFZ	1360
chr15:45478661-45481334	496.532	-0.238228	0.0831159	-2.86621	0.00415415	0.0800713	SHF	0
chr19:12790565-12793293	582.15	-0.228914	0.0798702	-2.86607	0.00415598	0.0800713	DHPS	0
chr5:137876714-137881399	1447.39	-0.182669	0.0637251	-2.86651	0.00415027	0.0800713	ETF1	0
chr7:151036835-151038148	51.8979	0.531917	0.185583	2.86619	0.00415439	0.0800713	NUB1	698
chr7:140622650-140625627	934.998	-0.228318	0.0796707	-2.86577	0.00415998	0.0800914	BRAF	0
chr17:41797169-41799279	404.536	-0.313601	0.109459	-2.865	0.00417006	0.0801148	SOST	31819
chr2:74727176-74727879	30.8422	0.983399	0.343236	2.86508	0.00416899	0.0801148	LBX2	0
chr22:26988176-26988975	39.7147	0.624489	0.217965	2.8651	0.00416883	0.0801148	TPST2	2086
chr4:78721513-78722858	88.0894	0.520912	0.181837	2.86473	0.00417371	0.0801281	CNOT6L	0
chr5:35816601-35817967	66.2109	0.567325	0.198056	2.86447	0.00417713	0.0801371	SPEF2	1887
chr11:118644445-118645246	32.5802	0.681505	0.237948	2.86409	0.00418209	0.0801754	DDX6	0
chr12:102094263-102094763	12.7179	1.37767	0.481236	2.86277	0.00419952	0.0802269	CHPT1	0
chr15:77304783-77307460	151.568	0.431811	0.150856	2.86241	0.00420434	0.0802269	PSTPIP1	0
chr2:242253326-242258172	1416.9	-0.212418	0.0742078	-2.86247	0.00420348	0.0802269	HDLBP	0
chr2:3521480-3525106	784.15	-0.240452	0.0840059	-2.86232	0.00420549	0.0802269	ADI1	0
chr5:150596153-150596910	26.3365	0.790852	0.276184	2.8635	0.00418989	0.0802269	CCDC69	0
chr6:39016253-39016994	38.6715	-0.669205	0.233729	-2.86317	0.00419427	0.0802269	GLP1R	0
chr9:36256993-36259517	619.002	-0.262919	0.0918502	-2.86247	0.00420352	0.0802269	GNE	0
chr1:86045844-86047818	93.1128	0.487519	0.170394	2.86112	0.00422142	0.0803612	CYR61	0
chr16:75181786-75183614	497.129	-0.341162	0.119226	-2.86147	0.00421679	0.0803612	ZFP1	0
chr8:66555486-66558575	662.506	-0.202759	0.0708641	-2.86123	0.00421998	0.0803612	MTFR1	0
chr10:1091690-1092569	29.8839	0.795058	0.278049	2.85942	0.0042442	0.0803995	IDI1	0
chr12:109123542-109126503	642.008	-0.333294	0.116538	-2.85997	0.00423687	0.0803995	CORO1C	0
chr20:2856748-2857478	33.2625	1.00927	0.352883	2.86008	0.00423532	0.0803995	PTPRA	0
chr21:40683810-40687195	1016.73	-0.445552	0.155802	-2.85973	0.00424005	0.0803995	BRWD1	0
chr22:36461272-36463006	173.683	-0.286223	0.100096	-2.8595	0.00424313	0.0803995	RBFOX2	36686
chr3:170073849-170077124	708.957	-0.350969	0.122712	-2.86009	0.00423517	0.0803995	SKIL	0
chr5:138857254-138858054	52.6094	0.612132	0.214075	2.85942	0.00424414	0.0803995	TMEM173	0
chr12:66561895-66565251	935.745	-0.196014	0.0685799	-2.85819	0.00426067	0.0805629	LLPH	0
chr17:2301374-2306472	1394.37	-0.367704	0.128656	-2.85805	0.00426259	0.0805629	MNT	0
chr19:12899615-12905799	2269.16	-0.351178	0.12288	-2.85789	0.00426471	0.0805629	JUNB	0
chr8:26239558-26242299	716.839	-0.298197	0.104327	-2.85828	0.00425944	0.0805629	BNIP3L	0
chr16:88876212-88879679	770.441	-0.402952	0.141031	-2.85718	0.00427427	0.080631	APRT	0
chr2:202506782-202508975	698.823	-0.290932	0.101821	-2.8573	0.00427259	0.080631	TMEM237	0
chr15:42452390-42452916	27.5641	0.868129	0.303906	2.85657	0.00428243	0.0806728	VPS39	0
chr3:152008044-152010370	120.73	0.488686	0.17107	2.85665	0.00428143	0.0806728	MBNL1	0
chr1:1003395-1005540	305.04	-0.491488	0.172137	-2.85521	0.00430079	0.0807941	RNF223	1585
chr15:31683283-31686226	564.419	-0.36019	0.126149	-2.85528	0.00429993	0.0807941	KLF13	13180
chr16:4529197-4529697	20.7244	0.844348	0.295673	2.85568	0.00429453	0.0807941	HMOX2	0
chr4:141070944-141076380	1577.07	-0.19682	0.068933	-2.85524	0.0043005	0.0807941	MAML3	0
chr11:64035604-64039873	1180.02	-0.282838	0.0991514	-2.85259	0.00433645	0.0812213	BAD	0
chr16:57518567-57519067	22.0342	0.919001	0.322191	2.85235	0.00433971	0.0812213	DOK4	0
chr17:33845576-33847461	78.9823	0.496771	0.174144	2.85264	0.00433578	0.0812213	SLFN12L	0
chr20:48530417-48533442	929.257	-0.220891	0.0774318	-2.85271	0.00433477	0.0812213	SPATA2	0
chr7:44662123-44663598	65.7154	0.627319	0.219935	2.85229	0.00434048	0.0812213	OGDH	0
chr9:33027970-33029307	55.9997	0.644787	0.226065	2.85222	0.00434151	0.0812213	DNAJA1	0
chr19:50879057-50881074	412.818	-0.285227	0.100028	-2.85147	0.00435179	0.0813575	NR1H2	0
chr13:34391177-34393111	537.725	-0.188269	0.0660323	-2.85116	0.004356	0.0813801	RFC3	0
chr1:154190429-154195459	1210.83	-0.164648	0.0577646	-2.85032	0.00436749	0.0814263	C1orf43	0
chr1:32787202-32788743	93.7359	0.391792	0.137453	2.85038	0.00436668	0.0814263	HDAC1	0
chr7:112089274-112092450	1092.03	-0.259749	0.0911263	-2.85043	0.00436608	0.0814263	IFRD1	0
chr2:20213423-20213923	20.6401	1.36147	0.4777	2.85005	0.00437126	0.0814406	MATN3	967
chr3:44480748-44481858	52.9131	0.574427	0.20157	2.84977	0.0043751	0.0814562	ZNF445	0
chr10:79795737-79796629	48.35	0.549383	0.192836	2.84897	0.00438609	0.0814761	RPS24	0
chr12:33048592-33050957	223.698	0.343689	0.120656	2.84851	0.00439246	0.0814761	PKP2	0
chr15:78236209-78237565	109.89	0.575185	0.201934	2.84838	0.0043942	0.0814761	TBC1D2B	49761
chr17:47823501-47826929	223.729	0.331835	0.116468	2.84914	0.00438372	0.0814761	FAM117A	0
chr2:15734295-15734809	14.6989	1.29741	0.455488	2.84839	0.00439417	0.0814761	DDX1	0
chr5:171431427-171435057	1302.1	-0.20774	0.0729193	-2.8489	0.00438708	0.0814761	FBXW11	0
chr1:198636431-198638949	113.932	0.423966	0.148907	2.84719	0.00441072	0.0814874	PTPRC	0
chr14:95234383-95237297	184.71	0.377783	0.132655	2.84785	0.00440151	0.0814874	GSC	0
chr19:38826062-38828510	560.49	-0.296895	0.104269	-2.8474	0.00440785	0.0814874	CATSPERG	0
chr20:13203928-13204428	14.928	1.49641	0.52542	2.84802	0.00439916	0.0814874	ISM1	0
chr21:34611001-34612012	49.1585	0.552769	0.194168	2.84687	0.00441519	0.0814874	IFNAR2	0
chr22:30715548-30716417	47.7906	0.641881	0.22549	2.8466	0.00441886	0.0814874	TBC1D10A	0
chr6:88182011-88184143	661.678	-0.261875	0.091991	-2.84674	0.00441692	0.0814874	CFAP206	0
chr7:66145945-66148644	665.911	-0.300473	0.105527	-2.84735	0.00440845	0.0814874	RABGEF1	0
chr20:47878958-47879713	25.3177	1.004	0.352766	2.84607	0.00442623	0.0815671	ZNFX1	0
chr20:49544582-49549243	1157.66	-0.270409	0.0950184	-2.84586	0.0044292	0.0815671	ADNP	0
chr1:93425326-93428710	905.751	-0.298138	0.104788	-2.84515	0.00443899	0.0816026	FAM69A	0
chr16:70098569-70101149	445.61	-0.353147	0.124109	-2.84545	0.00443488	0.0816026	CLEC18C	0
chr20:23341371-23345037	712.578	-0.274284	0.0964066	-2.84507	0.00444016	0.0816026	GZF1	0
chr8:98572174-98572994	28.4822	0.693331	0.243714	2.84485	0.00444322	0.0816034	NA	NA
chr16:856740-859038	494.992	-0.394972	0.13887	-2.84418	0.00445261	0.0816856	PRR25	0
chr17:3794681-3797447	533.693	-0.393629	0.138402	-2.8441	0.00445372	0.0816856	CAMKK1	0
chr12:120685985-120689130	207.581	0.33528	0.117898	2.84382	0.0044576	0.0817015	PXN	0
chr11:14925993-14927801	425.932	-0.289282	0.101803	-2.84159	0.00448887	0.0817255	CYP2R1	12241
chr12:53780793-53783156	149.028	0.601387	0.211514	2.84325	0.00446557	0.0817255	SP1	0
chr12:66628289-66629972	124.416	0.391645	0.137801	2.84211	0.00448165	0.0817255	IRAK3	0
chr17:19265098-19266516	319.206	-0.410898	0.144602	-2.84158	0.00448905	0.0817255	B9D1	0
chr17:40530547-40532209	103.728	0.487978	0.171706	2.84194	0.004484	0.0817255	STAT3	0
chr19:12738247-12739303	48.332	0.603595	0.212343	2.84254	0.00447552	0.0817255	ZNF791	0
chr19:39891731-39905751	3747.88	-0.205318	0.0722095	-2.84337	0.00446392	0.0817255	MIR4530	0
chr19:51013453-51015423	354.588	-0.287854	0.101285	-2.84201	0.00448294	0.0817255	ASPDH	0
chr5:167955130-167955630	17.2659	1.26444	0.444787	2.84279	0.00447205	0.0817255	FBLL1	951
chr7:1176147-1178782	600.975	-0.219897	0.0773743	-2.84199	0.00448331	0.0817255	C7orf50	0
chr19:58280638-58283307	591.806	-0.248412	0.0874559	-2.84042	0.0045054	0.081968	ZNF586	0
chr19:10361675-10364132	672.15	-0.276165	0.097237	-2.84012	0.00450968	0.0819909	MRPL4	0
chr1:12234648-12235768	55.8338	0.449369	0.158249	2.83964	0.00451647	0.0820408	TNFRSF1B	0
chr2:222384923-222385590	23.7271	0.72587	0.255633	2.8395	0.00451848	0.0820408	EPHA4	0
chr1:149855750-149860915	1477.91	-0.156072	0.0549748	-2.83897	0.00452591	0.082043	HIST2H2AB	0
chr15:83348108-83350634	391.065	-0.271204	0.0955343	-2.83881	0.00452822	0.082043	AP3B2	0
chr20:1344604-1345337	25.9504	0.835817	0.294414	2.83892	0.0045267	0.082043	FKBP1A-SDCBP2	0
chr5:156640080-156645513	301.164	0.338826	0.11937	2.83845	0.00453337	0.082043	ITK	0
chr6:144536151-144538466	494.523	-0.250458	0.0882385	-2.83842	0.00453373	0.082043	STX11	23074
chr4:1338720-1342730	845.223	-0.318663	0.112327	-2.83691	0.00455527	0.0823778	UVSSA	0
chr16:75018025-75019524	511.138	-0.316291	0.111552	-2.83538	0.00457711	0.0826413	WDR59	0
chr20:57482449-57483445	42.8869	0.713851	0.251757	2.83548	0.00457575	0.0826413	GNAS	0
chr7:1961246-1962417	69.7445	0.426459	0.150413	2.83525	0.00457899	0.0826413	MAD1L1	0
chr1:35971341-35973617	147.927	0.386049	0.136172	2.835	0.00458253	0.0826502	KIAA0319L	0
chr15:63891095-63894680	827.195	-0.212492	0.0749684	-2.83442	0.00459085	0.0827452	FBXL22	0
chr1:228673386-228677998	1103.94	-0.322435	0.113825	-2.83274	0.00461514	0.082818	RNF187	0
chr11:60760534-60762753	114.51	0.464292	0.163875	2.83321	0.00460835	0.082818	CD6	0
chr17:40463990-40465362	98.9442	-0.421735	0.148865	-2.83299	0.00461141	0.082818	STAT3	0
chr17:42274476-42279087	1171.5	-0.272596	0.0962498	-2.83218	0.00462324	0.082818	ATXN7L3	0
chr2:131849087-131852278	850.09	-0.252934	0.0893188	-2.83181	0.0046285	0.082818	FAM168B	0
chr3:10294902-10295808	56.457	0.810457	0.286161	2.83218	0.00462324	0.082818	TATDN2	0
chr3:152010716-152011922	56.347	0.586351	0.206947	2.83335	0.00460635	0.082818	MBNL1	0
chr3:66531136-66533040	104.446	0.426717	0.150675	2.83204	0.0046252	0.082818	LRIG1	0
chr7:76177862-76180499	463.407	-0.273076	0.0963641	-2.83379	0.00459989	0.082818	UPK3B	20662
chr8:33341810-33343865	678.565	-0.226977	0.0801078	-2.83339	0.00460565	0.082818	MAK16	0
chr9:96791758-96794616	635.595	-0.231994	0.081921	-2.83192	0.00462692	0.082818	PTPDC1	0
chr19:12272971-12275419	674.174	-0.183272	0.0647388	-2.83095	0.00464102	0.0829873	ZNF136	0
chr3:3170273-3171103	31.1547	0.676872	0.239123	2.83065	0.00464538	0.0830105	TRNT1	0
chr10:64892402-64894785	580.277	-0.193842	0.0684903	-2.8302	0.00465184	0.0830166	NRBF2	0
chr17:4044377-4048354	1235.93	-0.227009	0.0802063	-2.83031	0.00465032	0.0830166	CYB5D2	0
chr1:21605992-21607482	85.5806	0.392565	0.138735	2.82961	0.00466053	0.083048	ECE1	0
chr11:3900325-3901087	24.9002	0.884486	0.312605	2.82941	0.00466346	0.083048	STIM1	0
chr16:73089695-73094178	402.176	0.380382	0.134472	2.82871	0.00467354	0.083048	ZFHX3	0
chr3:51433276-51433827	29.3211	0.779746	0.275664	2.82861	0.00467505	0.083048	DCAF1	0
chr4:7832576-7833651	45.7443	0.685578	0.242324	2.82918	0.00466674	0.083048	AFAP1	0
chr6:38606008-38609386	994.235	-0.206836	0.073121	-2.82868	0.00467405	0.083048	BTBD9	0
chr9:114676940-114677888	44.0895	0.660652	0.23352	2.82911	0.00466779	0.083048	UGCG	0
chr10:31606616-31611627	1541.02	-0.299582	0.105979	-2.82682	0.00470132	0.0830791	ZEB1	0
chr15:89185136-89186001	33.5597	0.680942	0.240864	2.82708	0.00469745	0.0830791	ISG20	0
chr17:71222984-71223484	18.2183	1.09789	0.38826	2.82773	0.00468796	0.0830791	FAM104A	0
chr19:18302553-18306374	783.892	-0.200539	0.0709321	-2.8272	0.00469575	0.0830791	MPV17L2	0
chr4:54923925-54924941	61.9604	0.539799	0.190915	2.82744	0.00469219	0.0830791	CHIC2	0
chr6:128839344-128842848	562.773	-0.213111	0.0753687	-2.82758	0.00469019	0.0830791	PTPRK	0
chr9:139619980-139624222	729.791	-0.213993	0.0756977	-2.82694	0.00469948	0.0830791	SNHG7	0
chr9:35661534-35662603	82.4766	0.450887	0.1595	2.82687	0.00470056	0.0830791	ARHGEF39	0
chr5:72111621-72114083	628.236	-0.227731	0.0806047	-2.82529	0.00472382	0.0834223	TNPO1	0
chr16:684629-687904	774.963	-0.4112	0.145558	-2.82498	0.00472833	0.0834477	METTL26	0
chr3:152018796-152020863	84.8643	0.41225	0.145947	2.82465	0.00473322	0.0834796	MBNL1	0
chr2:65281821-65285609	996.972	-0.192975	0.0683289	-2.82421	0.00473978	0.0834867	CEP68	0
chr9:77565801-77568493	755.487	-0.311313	0.110225	-2.82436	0.00473757	0.0834867	C9orf40	0
chr14:98172967-98173916	39.8268	0.629274	0.222845	2.82382	0.00474555	0.0835046	NA	NA
chr20:42085044-42088717	1134.49	-0.258666	0.0916046	-2.82372	0.00474696	0.0835046	SRSF6	0
chr3:23985324-23988784	764.322	-0.289772	0.102641	-2.82316	0.00475529	0.0835778	NKIRAS1	0
chr6:160401836-160404738	184.838	0.405278	0.143562	2.82302	0.00475729	0.0835778	IGF2R	0
chr2:101927643-101928531	49.5656	0.50368	0.178463	2.82231	0.00476784	0.0836302	MIR5696	1646
chr21:34922002-34922673	30.3053	0.822959	0.291625	2.82198	0.00477287	0.0836302	SON	0
chr5:130496377-130496877	21.9455	0.878025	0.311159	2.82179	0.00477569	0.0836302	HINT1	0
chr8:144677412-144681522	1000.48	-0.393032	0.139267	-2.82214	0.00477047	0.0836302	EEF1D	0
chr9:131842282-131845204	776.292	-0.227305	0.0805501	-2.82191	0.0047738	0.0836302	DOLPP1	0
chr19:45674424-45676371	128.61	0.363748	0.128932	2.82123	0.004784	0.0837216	TRAPPC6A	0
chr10:69643640-69646781	803.318	-0.197005	0.0699009	-2.81835	0.00482717	0.0838003	SIRT1	0
chr12:51156755-51159800	1032.86	-0.267083	0.09477	-2.81823	0.00482896	0.0838003	ATF1	0
chr15:41951738-41954918	545.971	-0.216501	0.0767667	-2.82025	0.00479857	0.0838003	MGA	0
chr17:78333502-78334221	32.1413	0.704032	0.249721	2.81927	0.00481331	0.0838003	RNF213	0
chr19:44676958-44678461	67.9228	0.54831	0.194532	2.81861	0.00482328	0.0838003	ZNF226	0
chr2:220024342-220026212	364.273	-0.301183	0.106812	-2.81975	0.00480616	0.0838003	NHEJ1	0
chr20:61732957-61734782	483.595	-0.456226	0.16184	-2.81899	0.00481744	0.0838003	HAR1A	0
chr21:26828777-26830423	86.1888	0.485868	0.172384	2.81852	0.00482458	0.0838003	LINC00158	24763
chr3:32992817-32998675	659.602	0.406952	0.144334	2.81951	0.00480977	0.0838003	CCR4	0
chr4:10658702-10659354	20.4982	0.84202	0.298649	2.81943	0.0048109	0.0838003	CLNK	0
chr5:112256029-112259975	859.89	-0.233401	0.0827525	-2.82047	0.00479529	0.0838003	REEP5	0
chr6:10410678-10411178	13.5768	1.32431	0.469613	2.82	0.00480234	0.0838003	TFAP2A	0
chr6:170602709-170603286	19.0743	1.04332	0.370103	2.819	0.00481735	0.0838003	DLL1	3011
chr6:30292454-30296030	1044.41	-0.257308	0.0913073	-2.81804	0.00483178	0.0838003	HCG17	0
chr15:31633798-31636394	178.189	0.424048	0.150533	2.81698	0.00484777	0.0838311	KLF13	0
chr2:97173302-97174483	68.5453	-0.452329	0.160549	-2.81739	0.0048416	0.0838311	NEURL3	0
chr22:29206036-29208632	216.745	0.320533	0.113781	2.81711	0.00484584	0.0838311	XBP1	9475
chr4:52707985-52712201	1174.86	-0.285946	0.101494	-2.81737	0.00484182	0.0838311	DCUN1D4	0
chr4:83288127-83290939	129.318	0.475254	0.168716	2.8169	0.00484902	0.0838311	HNRNPD	0
chr1:100826690-100827311	27.2844	0.713346	0.253268	2.81657	0.00485401	0.0838639	CDC14A	0
chr12:14537697-14541277	382.911	0.381457	0.135483	2.81554	0.0048695	0.0839326	ATF7IP	0
chr12:96601247-96601895	23.8444	0.912631	0.324175	2.81524	0.00487409	0.0839326	ELK3	0
chr14:55852754-55853543	32.9216	0.764381	0.271531	2.81508	0.00487656	0.0839326	ATG14	0
chr18:45454597-45458689	951.2	-0.266991	0.0948412	-2.81514	0.00487558	0.0839326	SMAD2	0
chr19:15234339-15237475	803.462	-0.211053	0.074957	-2.81566	0.00486778	0.0839326	ILVBL	0
chr9:135115722-135118883	616.992	-0.348498	0.123781	-2.81544	0.00487101	0.0839326	NTNG2	0
chr10:32617135-32618197	47.971	0.560268	0.19906	2.81457	0.00488421	0.0840109	EPC1	0
chr12:22483319-22483819	19.5891	0.864534	0.307328	2.81307	0.00490714	0.0841998	ST8SIA1	0
chr14:24705267-24705809	24.403	0.959832	0.34121	2.81303	0.00490774	0.0841998	GMPR2	0
chr7:148843024-148846510	800.81	-0.262427	0.0932963	-2.81283	0.00491072	0.0841998	ZNF398	0
chr8:94927735-94930815	791.893	-0.356514	0.126741	-2.81292	0.00490934	0.0841998	MIR378D2	0
chr9:19407785-19410424	566.442	-0.206401	0.073368	-2.81323	0.00490463	0.0841998	ACER2	0
chr14:53593687-53594558	38.5976	0.632166	0.224786	2.8123	0.00491884	0.0842857	DDHD1	0
chr2:191181872-191182701	26.7825	1.04115	0.37031	2.81157	0.00493004	0.0844242	HIBCH	0
chr20:45027878-45031106	189.524	0.339424	0.120764	2.81064	0.00494426	0.0846142	ELMO2	0
chr17:17587642-17588340	21.4101	1.36259	0.484869	2.81022	0.00495074	0.0846219	RAI1	0
chr2:242037040-242037540	18.8481	0.915048	0.325616	2.81021	0.00495095	0.0846219	MTERF4	0
chr14:102413680-102415987	645.144	-0.241961	0.0861273	-2.80934	0.00496424	0.0846476	DYNC1H1	14877
chr16:30215343-30215869	10.0073	1.24076	0.441638	2.80945	0.0049627	0.0846476	SLX1B-SULT1A4	0
chr16:4851416-4853591	583.716	-0.467467	0.166379	-2.80964	0.00495965	0.0846476	GLYR1	0
chr2:99951434-99955602	1323.1	-0.168593	0.0600124	-2.8093	0.00496495	0.0846476	EIF5B	0
chr17:37556016-37559569	1106.5	-0.292568	0.104154	-2.80899	0.00496968	0.0846752	FBXL20	0
chr4:6270497-6273402	462.725	-0.238375	0.0848776	-2.80845	0.00497804	0.0847643	WFS1	0
chr17:75443806-75444461	33.7159	0.844825	0.30087	2.80794	0.00498591	0.084845	2009-09-01	0
chr1:1474556-1476672	227.81	-0.550047	0.196054	-2.80559	0.0050224	0.0848967	TMEM240	0
chr1:1507865-1511385	1047.25	-0.287284	0.102373	-2.80625	0.00501211	0.0848967	SSU72	0
chr1:153605773-153609628	907.216	-0.174665	0.0622422	-2.80622	0.00501267	0.0848967	CHTOP	0
chr1:165599025-165602238	856.076	-0.170168	0.0606632	-2.80512	0.00502977	0.0848967	MGST3	0
chr1:206136771-206138525	130.907	-0.38493	0.137505	-2.79938	0.00512002	0.0848967	FAM72A	385
chr1:227126157-227129676	738.823	-0.293019	0.10449	-2.80429	0.00504268	0.0848967	COQ8A	0
chr1:247496889-247497630	28.3282	0.957062	0.342106	2.79756	0.00514904	0.0848967	ZNF496	1843
chr1:42138385-42140246	116.215	0.335291	0.119631	2.80271	0.00506753	0.0848967	HIVEP3	0
chr1:6654144-6654644	28.8284	0.703164	0.25113	2.8	0.00511032	0.0848967	KLHL21	0
chr1:66822790-66824013	58.6802	0.532837	0.190424	2.79816	0.00513942	0.0848967	PDE4B	0
chr11:59327133-59329179	462.032	-0.204759	0.0731023	-2.80099	0.00509456	0.0848967	OSBP	12691
chr12:110724011-110725225	51.8667	0.58919	0.210628	2.7973	0.00515314	0.0848967	ATP2A2	0
chr12:12627371-12628860	70.1064	0.533724	0.19086	2.79641	0.00516734	0.0848967	DUSP16	0
chr12:133766954-133767770	40.3399	0.570551	0.203436	2.80456	0.00503847	0.0848967	ZNF268	0
chr12:57479578-57486746	1612.1	-0.170917	0.0610802	-2.79824	0.00513824	0.0848967	NAB2	0
chr13:31619765-31620265	21.0987	0.79811	0.284788	2.80247	0.00507128	0.0848967	NA	NA
chr14:93652519-93653260	34.7368	0.936923	0.334636	2.79983	0.00511294	0.0848967	TMEM251	0
chr15:22832475-22834901	530.29	-0.28846	0.103117	-2.79739	0.00515167	0.0848967	TUBGCP5	0
chr15:62455340-62456149	33.7197	0.823361	0.293502	2.8053	0.00502703	0.0848967	C2CD4B	0
chr16:2272630-2275528	589.012	-0.300239	0.107117	-2.80291	0.00506439	0.0848967	E4F1	0
chr16:30722152-30722889	34.3253	0.783363	0.279446	2.80326	0.00505881	0.0848967	SRCAP	0
chr16:399979-400954	38.8409	0.801342	0.286178	2.80015	0.00510793	0.0848967	AXIN1	0
chr16:71932772-71933489	26.895	0.770389	0.274606	2.80544	0.00502482	0.0848967	IST1	0
chr17:1296943-1297858	43.5903	0.639268	0.228307	2.80004	0.00510966	0.0848967	YWHAE	0
chr17:37037519-37038868	69.6029	0.542986	0.19396	2.79947	0.00511864	0.0848967	LASP1	0
chr17:42733279-42734910	80.2735	0.427901	0.152888	2.79879	0.00512945	0.0848967	MEIOC	0
chr17:76740565-76745834	405.197	0.29487	0.105278	2.80087	0.00509647	0.0848967	CYTH1	0
chr17:8856133-8859258	187.69	0.294564	0.105061	2.80373	0.00505147	0.0848967	PIK3R5	0
chr18:72263079-72266911	1204.4	-0.219189	0.0781911	-2.80325	0.0050591	0.0848967	LINC00909	0
chr19:14315076-14318736	584.092	-0.374316	0.133701	-2.79964	0.00511594	0.0848967	ADGRL1	0
chr19:19247998-19249793	337.747	-0.228264	0.0814783	-2.80153	0.00508613	0.0848967	TMEM161A	0
chr19:3057709-3063965	1324.45	-0.217548	0.0775342	-2.80584	0.00501863	0.0848967	AES	0
chr19:4342156-4344896	710.219	-0.293402	0.104898	-2.79703	0.00515753	0.0848967	MPND	0
chr19:4368531-4371017	356.789	-0.244088	0.0871131	-2.80197	0.00507916	0.0848967	SH3GL1	0
chr19:52402692-52403370	35.7627	0.707293	0.252419	2.80206	0.00507775	0.0848967	ZNF649	0
chr2:144011155-144012549	50.4351	0.647213	0.23067	2.8058	0.00501915	0.0848967	ARHGAP15	0
chr2:204717548-204719986	127.949	0.388552	0.138966	2.79603	0.00517351	0.0848967	CTLA4	12524
chr2:228027618-228028624	39.0729	0.926892	0.331376	2.7971	0.00515634	0.0848967	COL4A4	0
chr2:74733564-74736305	739.673	-0.257808	0.0921261	-2.79842	0.00513527	0.0848967	PCGF1	0
chr20:2819998-2822544	643.611	-0.312497	0.111762	-2.7961	0.0051723	0.0848967	PCED1A	0
chr22:19432189-19432919	34.2847	0.961962	0.342745	2.80664	0.00500618	0.0848967	C22orf39	0
chr22:31502072-31504369	388.608	-0.241203	0.086049	-2.80309	0.00506158	0.0848967	INPP5J	0
chr22:50780278-50782420	403.431	-0.419119	0.149394	-2.80546	0.00502452	0.0848967	PPP6R2	0
chr3:10293727-10294498	44.894	0.858676	0.30715	2.79562	0.00517999	0.0848967	TATDN2	0
chr3:108564478-108565496	47.3829	0.670077	0.239601	2.79664	0.00516374	0.0848967	TRAT1	0
chr3:179368928-179369428	22.4908	1.2293	0.438607	2.80274	0.00506701	0.0848967	USP13	1504
chr4:129730063-129734682	1647.16	-0.254158	0.0908931	-2.79623	0.00517024	0.0848967	JADE1	0
chr5:110588252-110589213	38.811	0.711425	0.254203	2.79865	0.00513162	0.0848967	CAMK4	0
chr6:108168738-108170361	152.112	-0.31838	0.113869	-2.79601	0.00517372	0.0848967	SEC63	18598
chr6:30614180-30616684	576.938	-0.304171	0.108642	-2.79975	0.00511425	0.0848967	ATAT1	0
chr6:31635098-31635855	32.6795	0.644127	0.230075	2.79964	0.00511595	0.0848967	CSNK2B	0
chr6:36163410-36166336	673.2	-0.328141	0.117286	-2.79779	0.00514535	0.0848967	BRPF3	0
chr7:104665238-104665915	27.3661	0.750389	0.268412	2.79566	0.00517944	0.0848967	KMT2E	0
chr8:141107799-141111386	539.186	-0.25741	0.0917605	-2.80523	0.00502802	0.0848967	TRAPPC9	0
chr8:143819203-143821344	488.272	-0.358576	0.127801	-2.80573	0.00502023	0.0848967	THEM6	852
chr8:143925750-143926593	42.4514	0.654743	0.234068	2.79723	0.00515422	0.0848967	GML	0
chr8:145157242-145161626	1260.07	-0.297354	0.106109	-2.80234	0.00507338	0.0848967	MAF1	0
chr8:145547794-145548517	34.8691	0.609044	0.217252	2.8034	0.0050567	0.0848967	DGAT1	0
chr9:116171536-116174350	964.493	-0.222677	0.0794458	-2.80288	0.00506482	0.0848967	C9orf43	0
chr9:20618268-20625215	2085.09	-0.159912	0.0569996	-2.80549	0.00502408	0.0848967	MLLT3	0
chr9:6680239-6682778	696.836	-0.266195	0.095172	-2.79698	0.00515821	0.0848967	GLDC	34546
chr10:1093331-1096958	1030.6	-0.191288	0.0684662	-2.79391	0.0052075	0.0851931	IDI1	0
chr11:67797173-67799732	739.139	-0.214305	0.0766951	-2.79425	0.00520199	0.0851931	NDUFS8	0
chr19:54617143-54620572	1025.84	-0.178146	0.0637609	-2.79397	0.00520648	0.0851931	PRPF31	0
chr1:95537216-95539574	741.744	-0.170845	0.061171	-2.7929	0.00522371	0.0852627	ALG14	0
chr11:67350099-67352828	362.709	-0.239081	0.085616	-2.79248	0.00523063	0.0852627	GSTP1	0
chr17:37909545-37912872	528.463	-0.240387	0.0860623	-2.79317	0.00521939	0.0852627	IKZF3	1095
chr5:118620682-118621872	57.9381	0.584598	0.209313	2.79294	0.00522316	0.0852627	TNFAIP8	0
chr5:50258580-50260495	105.638	0.371422	0.133	2.79265	0.00522786	0.0852627	NA	NA
chr9:33289155-33292334	717.156	-0.198577	0.0711111	-2.79249	0.00523036	0.0852627	NFX1	0
chr9:117156411-117158706	128.155	0.516519	0.184983	2.79225	0.00523421	0.0852698	AKNA	0
chr7:23578737-23579675	41.3682	0.559976	0.200564	2.79201	0.00523822	0.085284	TRA2A	7080
chr1:89148347-89151946	918.355	-0.160704	0.0575653	-2.79168	0.00524356	0.085305	PKN2	0
chr2:233939543-233942181	174.536	0.396009	0.141861	2.79154	0.00524581	0.085305	INPP5D	0
chr19:14199519-14203369	754.252	-0.359286	0.128719	-2.79125	0.00525052	0.0853244	PRKACA	0
chr6:170121997-170126371	1022.39	-0.274313	0.0982822	-2.79108	0.0052533	0.0853244	PHF10	0
chr2:238608776-238612933	263.308	0.357286	0.128033	2.79057	0.0052616	0.0854081	LRRFIP1	0
chr1:109202915-109204964	348.794	-0.259331	0.0929441	-2.79018	0.00526786	0.0854585	HENMT1	0
chr19:47775331-47779508	864.183	-0.280127	0.10041	-2.78983	0.00527353	0.0854993	INAFM1	0
chr4:2403297-2404749	112.507	-0.510013	0.18283	-2.78955	0.00527817	0.0855234	ZFYVE28	0
chr3:183965791-183968464	1013.82	-0.204868	0.0734587	-2.78889	0.00528895	0.0856468	ALG3	0
chr1:11071574-11075023	755.977	-0.209195	0.0750197	-2.78854	0.00529464	0.0856878	TARDBP	0
chr3:114864130-114868028	1135.58	-0.182179	0.0653367	-2.78831	0.0052984	0.0856974	ZBTB20	0
chr2:69862386-69863175	40.7531	0.694136	0.248966	2.78807	0.0053023	0.0857094	AAK1	0
chr1:36692060-36693073	43.4436	0.679486	0.243758	2.78754	0.00531098	0.0857986	THRAP3	0
chr19:17620894-17624051	859.805	-0.286415	0.102769	-2.78698	0.00532013	0.0858952	PGLS	0
chr20:35806009-35809622	1232.29	-0.176861	0.0634793	-2.78613	0.00533421	0.0860714	MROH8	0
chr11:64780739-64783395	616.877	-0.402678	0.144566	-2.78543	0.00534568	0.086205	ARL2	0
chr2:44843559-44844713	51.6717	0.683537	0.245424	2.78513	0.00535061	0.0862332	CAMKMT	0
chr6:52284068-52286090	491.094	-0.247073	0.0887243	-2.78472	0.00535737	0.0862909	EFHC1	0
chr19:15946463-15948960	641.012	-0.217755	0.0782074	-2.78433	0.00536382	0.0863351	UCA1	0
chr3:46886474-46888632	300.631	-0.344936	0.123897	-2.78407	0.0053682	0.0863351	MYL3	10724
chr7:139874610-139878127	978.841	-0.418024	0.150153	-2.78398	0.00536967	0.0863351	KDM7A	0
chr12:65081284-65083204	95.5797	0.496652	0.178443	2.78325	0.00538175	0.0864781	RASSF3	0
chr7:19746380-19746880	16.292	1.21199	0.435493	2.78302	0.00538547	0.0864866	TWISTNB	0
chr6:108877961-108884321	1705.17	-0.334133	0.120072	-2.78277	0.00538965	0.0865024	FOXO3	0
chr17:8648020-8650243	376.401	-0.314243	0.112938	-2.78244	0.00539523	0.0865408	CCDC42	0
chr1:20478226-20479307	105.073	-0.348895	0.125409	-2.78207	0.00540141	0.0865737	PLA2G2F	1346
chr20:3800152-3802142	580.016	-0.333051	0.119719	-2.78193	0.00540367	0.0865737	AP5S1	0
chr1:35651866-35652700	38.7449	0.592263	0.213466	2.77451	0.00552846	0.0866687	SFPQ	0
chr1:40865617-40866535	41.0738	0.578606	0.208547	2.77446	0.00552943	0.0866687	SMAP2	0
chr1:45138697-45140973	582.947	-0.224584	0.0809002	-2.77606	0.00550219	0.0866687	C1orf228	0
chr1:52829607-52832825	685.982	-0.22856	0.0823089	-2.77686	0.00548872	0.0866687	CC2D1B	0
chr10:76925984-76927187	56.6921	0.520572	0.187217	2.78058	0.00542622	0.0866687	SAMD8	0
chr11:66023891-66026923	752.729	-0.348051	0.125424	-2.775	0.00552014	0.0866687	KLC2	0
chr12:121836463-121840101	869.669	-0.18361	0.0661261	-2.77666	0.00549202	0.0866687	RNF34	0
chr13:50569495-50573150	656.185	-0.25326	0.0910706	-2.78092	0.0054205	0.0866687	DLEU2	0
chr15:31686615-31687122	15.3869	1.73552	0.625098	2.77639	0.00549656	0.0866687	KLF13	16512
chr16:30440064-30441886	362.632	-0.218974	0.0787668	-2.78003	0.00543532	0.0866687	DCTPP1	0
chr17:44231326-44232570	67.889	0.677776	0.244259	2.77482	0.00552314	0.0866687	KANSL1	0
chr19:14825722-14826289	36.6797	0.714472	0.257344	2.77633	0.00549772	0.0866687	ZNF333	0
chr19:35167098-35170304	869.539	-0.198631	0.0714256	-2.78095	0.00541997	0.0866687	ZNF302	0
chr19:41118103-41121583	581.963	-0.164018	0.0591135	-2.77462	0.00552659	0.0866687	LTBP4	0
chr19:49955567-49957844	538.815	-0.285231	0.102659	-2.77844	0.00546198	0.0866687	ALDH16A1	0
chr19:7068814-7070946	691.13	-0.224551	0.0808785	-2.7764	0.00549647	0.0866687	ZNF557	0
chr19:7082578-7084297	82.783	0.40548	0.145933	2.77853	0.00546062	0.0866687	ZNF557	0
chr2:178482468-178484257	539.488	-0.256338	0.0924019	-2.77417	0.00553429	0.0866687	TTC30A	0
chr2:208487819-208492358	980.554	-0.244096	0.0877912	-2.78042	0.00542885	0.0866687	METTL21A	0
chr2:26634779-26635704	39.273	0.727235	0.262028	2.77541	0.00551317	0.0866687	DRC1	0
chr2:37812153-37813768	86.8371	0.450953	0.162547	2.77429	0.00553226	0.0866687	NA	NA
chr20:3877449-3878462	53.3319	0.629035	0.226636	2.77553	0.00551113	0.0866687	PANK2	0
chr22:30733917-30734417	20.8641	0.882232	0.317689	2.77703	0.00548581	0.0866687	SF3A1	0
chr22:45567643-45570150	124.587	0.422785	0.15224	2.7771	0.00548458	0.0866687	NUP50	0
chr3:142606280-142608932	148.946	0.480398	0.173028	2.77642	0.00549609	0.0866687	PCOLCE2	0
chr3:14987687-14991138	1034.07	-0.315425	0.113614	-2.77628	0.00549849	0.0866687	FGD5-AS1	0
chr4:128702062-128705129	273.219	0.230538	0.0829814	2.77819	0.00546628	0.0866687	HSPA4L	0
chr4:147440823-147445056	1216.04	-0.137241	0.0493965	-2.77835	0.00546354	0.0866687	SLC10A7	0
chr4:152023320-152024057	27.4899	0.802753	0.288918	2.77848	0.00546136	0.0866687	RPS3A	0
chr4:1579908-1582618	609.048	-0.410178	0.147656	-2.77794	0.00547055	0.0866687	NA	NA
chr4:6919546-6920775	64.8137	0.527502	0.19006	2.77545	0.00551254	0.0866687	TBC1D14	0
chr5:110408144-110409871	151.311	0.450988	0.162265	2.77933	0.00544713	0.0866687	TSLP	0
chr5:65439067-65442580	1118.2	-0.209391	0.075372	-2.7781	0.00546781	0.0866687	SREK1	0
chr6:139692106-139697937	1913.99	-0.213457	0.0768989	-2.77581	0.00550639	0.0866687	CITED2	0
chr7:150152201-150153101	33.7364	0.687968	0.247544	2.77917	0.00544976	0.0866687	GIMAP8	0
chr7:2392945-2397510	1118.26	-0.208377	0.0750068	-2.77811	0.00546768	0.0866687	EIF3B	0
chr7:92217470-92220630	677.324	-0.218791	0.0788188	-2.77587	0.00550536	0.0866687	FAM133B	0
chr8:101936794-101938083	54.2784	0.488174	0.175796	2.77693	0.00548746	0.0866687	YWHAZ	0
chr8:135842492-135845517	881.704	-0.199367	0.0717704	-2.77784	0.00547208	0.0866687	MIR30D	25303
chr1:16712545-16714776	142.495	0.485143	0.174919	2.77353	0.00554519	0.0867558	SZRD1	0
chr21:43830981-43832292	93.2414	0.494682	0.178362	2.77347	0.00554625	0.0867558	UBASH3A	0
chr4:76860085-76862887	789.904	-0.338962	0.122241	-2.77291	0.00555575	0.0868542	NAAA	0
chr14:24475664-24477253	125.497	-0.593553	0.214084	-2.77253	0.00556228	0.0869061	DHRS4L1	0
chr2:27433506-27436663	831.125	-0.214303	0.0773068	-2.77211	0.00556942	0.0869677	ATRAID	0
chr1:32108598-32111631	970.668	-0.195938	0.0707008	-2.77136	0.00558219	0.0870218	PEF1	0
chr6:157694317-157696740	470.61	-0.340615	0.122906	-2.77135	0.00558252	0.0870218	TMEM242	13313
chr6:41038534-41043120	1408.97	-0.1896	0.068413	-2.77141	0.00558149	0.0870218	NFYA	0
chr1:155900103-155900880	38.7967	0.727366	0.262646	2.76938	0.00561636	0.0871697	KIAA0907	0
chr1:172666693-172667668	39.0447	0.539767	0.194926	2.76908	0.00562146	0.0871697	FASLG	30680
chr1:42921006-42923531	824.222	-0.253173	0.0913912	-2.77021	0.00560194	0.0871697	PPCS	0
chr11:62377511-62380915	749.262	-0.241683	0.08727	-2.76937	0.00561644	0.0871697	EML3	0
chr16:478264-478927	25.5486	1.12758	0.407237	2.76887	0.00562517	0.0871697	RAB11FIP3	0
chr17:57642218-57644163	563.655	-0.210102	0.0758916	-2.76844	0.00563249	0.0871697	DHX40	0
chr17:63045300-63046324	47.7871	0.658365	0.237833	2.76818	0.00563703	0.0871697	GNA13	0
chr19:12243985-12244585	32.1578	0.684793	0.247342	2.76861	0.00562968	0.0871697	ZNF20	0
chr2:180870133-180872280	838.374	-0.180124	0.0650532	-2.76887	0.00562509	0.0871697	CWC22	0
chr2:198129830-198131947	97.0161	0.515509	0.186208	2.76845	0.00563229	0.0871697	ANKRD44	0
chr2:202644336-202647150	958.52	-0.204397	0.0738115	-2.76917	0.00561994	0.0871697	ALS2	0
chr3:133160170-133161742	109.606	0.425638	0.1537	2.76928	0.00561812	0.0871697	BFSP2	0
chr5:118656766-118657688	37.1288	0.676339	0.244319	2.76826	0.00563566	0.0871697	TNFAIP8	0
chr9:73024390-73029890	1786.81	-0.176929	0.0638687	-2.7702	0.00560211	0.0871697	KLF9	0
chr11:69488658-69491055	635.944	-0.244932	0.0884954	-2.76774	0.00564469	0.0871887	ORAOV1	0
chr4:183836550-183840607	710.5	-0.227453	0.0821797	-2.76775	0.0056444	0.0871887	DCTD	0
chr20:47661667-47664853	892.377	-0.23272	0.0841034	-2.76707	0.00565623	0.0873172	CSE1L	0
chr1:231552753-231553502	32.1939	0.664124	0.240047	2.76664	0.00566374	0.0873517	EGLN1	0
chr16:30668471-30674030	1493.07	-0.239535	0.0865976	-2.76607	0.00567359	0.0873517	FBRS	0
chr20:57233660-57237667	259.725	0.400408	0.144748	2.76624	0.00567076	0.0873517	STX16	0
chr22:45063343-45066180	582.527	-0.289672	0.104725	-2.76602	0.00567457	0.0873517	PRR5	0
chr3:56628959-56629710	25.7683	0.707399	0.255714	2.76637	0.00566839	0.0873517	CCDC66	0
chr12:32111067-32123555	2603.25	0.201196	0.0727495	2.7656	0.00568179	0.0874132	KIAA1551	0
chr19:58693341-58696326	740.298	-0.279773	0.101169	-2.76541	0.00568512	0.0874147	ZNF274	0
chr1:41444314-41447496	719.938	-0.295113	0.106738	-2.76485	0.00569496	0.0874896	CTPS1	0
chr15:91642422-91644886	253.642	0.265948	0.0961919	2.76476	0.00569644	0.0874896	SV2B	0
chr10:115612097-115612612	18.7548	1.23446	0.446552	2.76443	0.00570217	0.087528	DCLRE1A	0
chr18:46472020-46472766	32.1558	0.747342	0.270382	2.76403	0.0057093	0.0875878	SMAD7	0
chr16:14050501-14051887	73.3745	0.573709	0.207586	2.76371	0.00571483	0.087623	ERCC4	4295
chr17:7479388-7480600	52.2766	0.541557	0.196021	2.76275	0.00573161	0.0878307	SENP3-EIF4A1	0
chr11:124790443-124791983	140.468	-0.327036	0.118387	-2.76242	0.00573739	0.0878696	HEPACAM	0
chr19:16768800-16773397	1042.78	-0.198987	0.0720443	-2.76201	0.00574467	0.0879314	SMIM7	0
chr19:4304068-4305075	69.7524	-0.4918	0.178091	-2.76151	0.0057534	0.0880153	FSD1	0
chr19:6765612-6768655	651.649	-0.143162	0.0518566	-2.76074	0.0057671	0.0881734	SH2D3A	0
chr2:174823435-174831546	1709.26	-0.208251	0.0754476	-2.76021	0.0057764	0.0881734	SP3	0
chr3:25703356-25707913	1418.65	-0.154556	0.0559947	-2.76019	0.00577674	0.0881734	MIR4442	0
chr9:131318500-131319367	41.5197	0.62473	0.226327	2.7603	0.00577491	0.0881734	SPTAN1	0
chr15:85043340-85043858	15.0427	-1.51369	0.548589	-2.75924	0.00579353	0.0882308	DNM1P41	1947
chr3:12876846-12877666	36.2785	0.748871	0.271404	2.75925	0.00579344	0.0882308	RPL32	0
chr5:137086942-137091325	1504	-0.23632	0.0856397	-2.75947	0.00578958	0.0882308	HNRNPA0	0
chr5:74631677-74634852	968.514	-0.181065	0.0656209	-2.75926	0.00579333	0.0882308	HMGCR	0
chr16:9042895-9043943	47.9319	0.492045	0.178373	2.75853	0.00580628	0.0883259	USP7	0
chr7:1197482-1199286	229.531	0.454794	0.164858	2.7587	0.00580317	0.0883259	ZFAND2A	0
chr14:58713319-58714061	31.0992	0.699192	0.253502	2.75813	0.00581328	0.0883346	C14orf37	0
chr8:99304947-99307286	220.118	0.407456	0.147729	2.75813	0.00581337	0.0883346	NIPAL2	0
chr14:65877524-65881997	1297.44	-0.249441	0.0904632	-2.75737	0.00582679	0.0884268	FUT8	0
chr15:67442189-67443017	39.6388	0.584696	0.212059	2.75724	0.00582923	0.0884268	SMAD3	0
chr22:46408946-46410840	367.143	-0.342178	0.1241	-2.75727	0.00582864	0.0884268	LINC00899	24946
chr19:22816162-22818083	284.735	-0.991707	0.35982	-2.75612	0.0058492	0.088585	ZNF492	0
chr19:37956698-37961776	1159.9	-0.180241	0.0653971	-2.7561	0.00584946	0.088585	ZNF569	0
chr2:158268968-158276677	413.871	0.311673	0.11308	2.75623	0.00584717	0.088585	CYTIP	0
chr1:100868366-100869676	59.4555	0.494941	0.179625	2.75542	0.00586169	0.0887037	CDC14A	0
chr5:178454947-178455856	43.391	0.597406	0.216821	2.7553	0.00586384	0.0887037	ZNF879	0
chr3:10303238-10303934	30.477	0.840579	0.305134	2.75479	0.005873	0.0887927	TATDN2	0
chr17:34899099-34904136	1316.01	-0.238679	0.0866769	-2.75366	0.00589323	0.0890119	GGNBP2	0
chr17:57905547-57907499	94.2353	0.485297	0.17624	2.75362	0.00589406	0.0890119	VMP1	0
chr1:101744295-101745383	70.3031	0.449812	0.163397	2.75287	0.00590748	0.0890447	S1PR1	37218
chr14:69246154-69250356	396.994	0.268021	0.0973641	2.75277	0.00590938	0.0890447	ZFP36L1	4015
chr16:85831114-85831681	24.4719	1.04201	0.378512	2.75291	0.00590677	0.0890447	EMC8	0
chr8:1427537-1428596	58.5424	0.557677	0.202578	2.7529	0.00590705	0.0890447	NA	NA
chr14:74415799-74417893	606.853	-0.261056	0.0948478	-2.75236	0.00591666	0.0891048	COQ6	0
chr1:146374045-146374796	17.3101	-0.919447	0.334095	-2.75205	0.00592228	0.08914	NBPF10	0
chr2:113326731-113327267	20.1424	1.00424	0.364964	2.75163	0.00593001	0.0892068	POLR1B	0
chr11:63618347-63619418	49.4598	0.544224	0.197826	2.75103	0.00594087	0.0893207	MARK2	0
chr10:126076943-126078311	140.177	-0.381739	0.138779	-2.7507	0.00594679	0.0893477	OAT	7560
chr6:86349505-86354887	1638.89	-0.25566	0.0929481	-2.75056	0.00594926	0.0893477	SYNCRIP	0
chr9:73033038-73037112	701.596	-0.240213	0.0873624	-2.74962	0.00596643	0.089556	KLF9	3464
chr19:12034313-12038007	1003.12	-0.162367	0.0590633	-2.74903	0.00597724	0.0896072	ZNF700	0
chr2:68733166-68733896	29.5081	0.747323	0.271854	2.74899	0.00597791	0.0896072	APLF	0
chr5:180683216-180684029	29.3759	0.808079	0.293966	2.74889	0.00597976	0.0896072	TRIM52	0
chr1:101395582-101396981	64.4773	0.454454	0.16534	2.7486	0.00598513	0.089638	SLC30A7	0
chr17:29819720-29822152	125.068	0.36795	0.133893	2.74809	0.00599437	0.0896948	RAB11FIP4	0
chr20:34041645-34044705	709.013	-0.181304	0.0659804	-2.74784	0.00599884	0.0896948	CEP250	0
chr22:24953996-24956203	94.0295	0.642781	0.23391	2.74798	0.0059963	0.0896948	SNRPD3	0
chr1:779324-780054	25.1731	0.686471	0.249904	2.74694	0.00601544	0.0897862	LINC00115	16421
chr15:59273599-59274656	50.6035	0.499835	0.18195	2.7471	0.00601249	0.0897862	RNF111	5208
chr19:35223256-35226893	938.307	-0.162061	0.0590001	-2.74679	0.0060182	0.0897862	ZNF181	0
chr6:158587757-158590478	731.596	-0.271164	0.0987087	-2.74711	0.00601229	0.0897862	GTF2H5	0
chr7:2353034-2354854	317.661	-0.327149	0.119111	-2.7466	0.00602161	0.0897875	SNX8	0
chr14:102549144-102550186	46.6107	0.598651	0.218016	2.7459	0.00603448	0.0898536	HSP90AA1	0
chr2:198100690-198103567	144.181	0.457454	0.1666	2.74582	0.00603598	0.0898536	ANKRD44	0
chr20:23329895-23333145	1023.92	-0.257308	0.0937083	-2.74583	0.00603573	0.0898536	NXT1	0
chr15:65821952-65824574	494.113	-0.229718	0.083668	-2.74559	0.00604028	0.0898683	HACD3	0
chr22:42083084-42085512	734.818	-0.196898	0.0717195	-2.74539	0.00604381	0.0898714	SNU13	0
chr7:66458954-66462767	927.111	-0.217959	0.0794034	-2.74495	0.00605193	0.0899428	SBDS	0
chr17:37947012-37950258	177.508	0.385876	0.140598	2.74454	0.00605967	0.0900085	IKZF3	0
chr12:110884854-110885354	22.5292	0.862043	0.314154	2.74401	0.00606934	0.090045	ARPC3	0
chr16:3173401-3175875	554.171	-0.247954	0.0903787	-2.7435	0.00607873	0.090045	ZNF205	2882
chr5:132201098-132203882	730.433	-0.179307	0.0653536	-2.74365	0.00607607	0.090045	GDF9	0
chr8:144629223-144629981	36.1181	0.621118	0.226391	2.74356	0.00607765	0.090045	GSDMD	5575
chr9:34988141-34991377	709.392	-0.172259	0.0627715	-2.74422	0.00606547	0.090045	DNAJB5	0
chr2:225443790-225444695	41.0925	0.640734	0.233572	2.74319	0.00608452	0.0900815	CUL3	0
chr14:39568732-39569232	19.3087	1.10521	0.402946	2.74283	0.00609119	0.0901308	SEC23A	0
chr17:75952781-75958936	1476	-0.178536	0.0650961	-2.74265	0.0060945	0.0901308	TNRC6C	41381
chr1:26945888-26949075	754.238	-0.238736	0.0870588	-2.74224	0.00610213	0.0901662	RPS6KA1	44367
chr4:140095374-140096012	17.6237	1.17406	0.428152	2.74217	0.00610355	0.0901662	ELF2	34722
chr12:32831678-32834152	504.683	-0.242509	0.0884576	-2.74153	0.00611546	0.0901664	DNM1L	0
chr2:96985245-96985818	18.6559	1.01787	0.371241	2.7418	0.00611034	0.0901664	ITPRIPL1	5243
chr4:99626920-99628331	96.8451	0.492538	0.179661	2.74148	0.00611622	0.0901664	TSPAN5	47107
chr9:127702021-127705132	883.094	-0.215946	0.0787708	-2.74145	0.00611687	0.0901664	GOLGA1	0
chr1:150125521-150126035	22.6294	0.964109	0.351768	2.74075	0.00612983	0.090251	PLEKHO1	0
chr10:4173227-4174628	74.6861	0.473221	0.172689	2.74031	0.00613809	0.090251	NA	NA
chr12:16034063-16037461	932.451	-0.16492	0.0601862	-2.74017	0.00614074	0.090251	STRAP	0
chr15:41406808-41409711	1177.14	-0.232024	0.0846803	-2.74001	0.00614382	0.090251	INO80	0
chr2:134976145-134977503	71.1914	0.459511	0.167666	2.74063	0.00613215	0.090251	MGAT5	34326
chr2:42236469-42237647	70.1242	0.48985	0.178784	2.73989	0.00614591	0.090251	PKDCC	37513
chr2:75184918-75186970	333.547	-0.274709	0.100246	-2.74034	0.00613751	0.090251	POLE4	0
chr19:36544120-36546967	800.932	-0.266453	0.0972596	-2.73961	0.00615121	0.0902799	THAP8	0
chr1:11078419-11078923	19.9443	0.85194	0.311144	2.73809	0.0061797	0.0904505	TARDBP	0
chr1:149896179-149897030	33.1858	0.717887	0.262286	2.73704	0.00619954	0.0904505	SF3B4	0
chr1:22388483-22390850	104.145	0.588881	0.215107	2.73761	0.00618866	0.0904505	CDC42	0
chr1:29072358-29073182	37.51	0.588817	0.215088	2.73756	0.00618969	0.0904505	YTHDF2	0
chr11:65882754-65886048	215.41	0.299956	0.109588	2.73712	0.00619788	0.0904505	PACS1	0
chr14:51326039-51327640	232.636	-0.257517	0.0940384	-2.73842	0.00617343	0.0904505	ABHD12B	11237
chr17:76834778-76838249	1011.53	-0.249112	0.090963	-2.73861	0.00616996	0.0904505	USP36	0
chr2:152116693-152119387	680.174	-0.2245	0.08202	-2.73713	0.00619774	0.0904505	RBM43	0
chr20:5550925-5551636	33.7185	0.636178	0.232418	2.73721	0.00619626	0.0904505	GPCPD1	0
chr7:106504624-106513292	1067.5	0.289925	0.105926	2.73705	0.00619923	0.0904505	PIK3CG	0
chr9:35710633-35711312	36.2438	0.595463	0.217545	2.73719	0.0061966	0.0904505	TLN1	0
chr1:151258376-151259220	41.3233	0.60215	0.220056	2.73635	0.00621255	0.0904957	ZNF687	0
chr1:27800190-27800935	29.1574	0.697997	0.255116	2.736	0.00621902	0.0904957	WASF2	0
chr1:93636140-93638963	137.611	0.477288	0.174515	2.73493	0.00623936	0.0904957	TMED5	0
chr11:3442909-3445550	341.691	-0.353062	0.129047	-2.73593	0.00622051	0.0904957	OR7E12P	29763
chr18:47811701-47815180	1100.22	-0.18707	0.0683686	-2.7362	0.00621531	0.0904957	CXXC1	0
chr3:185303030-185305626	663.066	-0.192078	0.0702211	-2.73533	0.00623182	0.0904957	SENP2	0
chr4:148540499-148542126	69.0163	0.576729	0.210742	2.73665	0.00620674	0.0904957	TMEM184C	0
chr4:89512105-89515642	865.279	-0.235241	0.085999	-2.73539	0.00623057	0.0904957	HERC3	0
chr5:137031042-137032534	65.5842	0.455319	0.166453	2.73542	0.00623005	0.0904957	KLHL3	0
chr6:3118239-3120321	550.318	-0.247433	0.0904711	-2.73494	0.00623923	0.0904957	BPHL	0
chr7:66308451-66310786	674.195	-0.264499	0.0967072	-2.73505	0.00623707	0.0904957	GTF2IRD1P1	0
chr16:28935661-28937959	659.661	-0.357353	0.130673	-2.73471	0.00624351	0.0905075	NPIPB7	0
chr10:15873289-15874216	46.4996	0.664531	0.243363	2.73061	0.00632172	0.0906581	MINDY3	0
chr10:22724816-22728038	619.598	-0.242753	0.0888546	-2.73203	0.00629452	0.0906581	SPAG6	18276
chr10:32747809-32749207	76.0517	0.530895	0.194258	2.73293	0.00627729	0.0906581	NA	NA
chr10:35438284-35439033	32.5181	0.640416	0.234502	2.73096	0.00631493	0.0906581	CREM	0
chr10:97848827-97850558	498.034	-0.243137	0.0890021	-2.73181	0.00629867	0.0906581	ENTPD1-AS1	0
chr11:64071547-64075310	967.034	-0.29357	0.107471	-2.73161	0.00630256	0.0906581	CATSPERZ	0
chr12:11134939-11135733	45.5822	0.555446	0.203294	2.73223	0.00629064	0.0906581	PRB4	0
chr12:2999008-3001782	627.126	-0.26363	0.0965339	-2.73096	0.00631499	0.0906581	TULP3	0
chr12:8548696-8549504	32.0917	-0.764823	0.280042	-2.73111	0.00631222	0.0906581	LINC00937	5130
chr15:75086842-75088923	124.859	0.465824	0.170623	2.73014	0.00633082	0.0906581	CSK	0
chr16:67968847-67971765	908.603	-0.325583	0.119179	-2.73188	0.00629744	0.0906581	PSMB10	0
chr17:55161514-55164838	903.294	-0.301211	0.110174	-2.73396	0.0062578	0.0906581	AKAP1	0
chr18:14178276-14180273	207.775	-0.365252	0.13369	-2.73209	0.00629337	0.0906581	ANKRD20A5P	0
chr18:43673943-43675468	67.4171	0.612615	0.22427	2.73159	0.00630288	0.0906581	ATP5A1	0
chr19:12691473-12692737	56.7596	0.585045	0.214223	2.73101	0.00631406	0.0906581	ZNF490	0
chr19:42771461-42775958	1007.27	-0.187809	0.0687213	-2.73291	0.00627778	0.0906581	ERF	12151
chr19:56903984-56905771	405.246	-0.249025	0.0910912	-2.73379	0.00626092	0.0906581	ZNF582	0
chr22:20107217-20107737	27.3117	0.815035	0.298287	2.73238	0.00628784	0.0906581	RANBP1	0
chr3:128834426-128841361	1911.34	-0.162936	0.0596771	-2.7303	0.00632764	0.0906581	ISY1-RAB43	0
chr3:149529782-149533164	950.749	-0.183722	0.0672574	-2.73162	0.00630234	0.0906581	RNF13	0
chr5:150510532-150511545	47.185	0.560624	0.205297	2.7308	0.00631811	0.0906581	ANXA6	0
chr6:26321699-26323299	206.116	-0.239982	0.0878957	-2.7303	0.00632761	0.0906581	HIST1H4H	35936
chr8:146125218-146128907	1105.57	-0.28551	0.104535	-2.73124	0.00630958	0.0906581	COMMD5	0
chr1:153891475-153892196	28.0547	1.01284	0.37102	2.72988	0.00633583	0.0906699	GATAD2B	0
chr3:148802488-148805146	601.174	-0.15297	0.0560382	-2.72975	0.00633833	0.0906699	HLTF	0
chr4:8436956-8438382	118.858	0.308364	0.112985	2.72925	0.00634781	0.0907097	ACOX3	0
chr4:89298872-89300953	556.578	-0.25867	0.0947719	-2.72939	0.00634507	0.0907097	HERC6	0
chr15:52041829-52042329	13.3903	1.36002	0.49841	2.72872	0.00635808	0.0907131	LYSMD2	0
chr2:37306794-37309308	151.136	0.433292	0.15877	2.72906	0.00635151	0.0907131	HEATR5B	0
chr6:111134291-111137978	957.052	-0.241573	0.0885258	-2.72885	0.00635561	0.0907131	AMD1	0
chr17:80415210-80418366	857.986	-0.29307	0.107417	-2.72835	0.00636515	0.0907662	NARF	0
chr19:58232265-58233914	95.2697	0.457533	0.167712	2.72808	0.00637037	0.0907928	ZNF671	0
chr16:187074-189336	346.023	-0.26866	0.0985109	-2.72721	0.00638724	0.0907946	NPRL3	0
chr19:15409654-15410337	36.4435	0.768801	0.281844	2.72775	0.00637675	0.0907946	BRD4	0
chr19:1650168-1653933	841.572	-0.36072	0.13226	-2.72736	0.00638435	0.0907946	TCF3	0
chr5:160973341-160974883	89.3037	0.508451	0.186418	2.72748	0.00638193	0.0907946	GABRB2	0
chr7:157360562-157362556	236.593	0.285113	0.104532	2.72753	0.00638109	0.0907946	PTPRN2	0
chr17:75472537-75473258	35.2687	0.710032	0.260401	2.72669	0.00639733	0.0908392	2009-09-01	0
chr4:123540224-123541146	40.4538	0.642458	0.235632	2.72653	0.00640043	0.0908392	IL21	0
chr9:139684729-139687195	314.969	-0.422517	0.154962	-2.72658	0.00639938	0.0908392	TMEM141	0
chr1:35323016-35323529	25.6164	1.0226	0.375182	2.72561	0.0064182	0.0910187	SMIM12	0
chr5:153581865-153583133	63.5613	0.541145	0.198559	2.72536	0.00642315	0.0910187	GALNT10	0
chr9:3523874-3529694	1820.01	-0.175038	0.0642251	-2.72538	0.00642283	0.0910187	RFX3	0
chr1:151584136-151586990	757.549	-0.246701	0.0905457	-2.7246	0.00643804	0.0911185	SNX27	0
chr17:3570517-3573363	787.33	-0.244378	0.0897256	-2.72362	0.00645708	0.0911185	EMC6	0
chr17:7474837-7479288	1116.96	-0.327506	0.120212	-2.72441	0.0064416	0.0911185	SENP3	0
chr19:11848048-11850631	566.968	-0.187799	0.068942	-2.72402	0.00644936	0.0911185	ZNF823	0
chr19:57716900-57717621	33.3752	0.663743	0.24365	2.72417	0.0064464	0.0911185	ZNF264	0
chr2:113032348-113035385	934.67	-0.263502	0.0967456	-2.72366	0.00645633	0.0911185	ZC3H6	0
chr2:231289530-231290105	21.8297	0.886118	0.325313	2.72389	0.00645177	0.0911185	SP100	0
chr20:42142111-42144480	337.346	-0.275015	0.100953	-2.7242	0.00644584	0.0911185	L3MBTL1	0
chr1:36347995-36351065	612.746	-0.195877	0.0719478	-2.72249	0.00647918	0.0913353	AGO1	0
chr11:118091532-118092428	36.0503	0.718259	0.263809	2.72265	0.00647613	0.0913353	JAML	0
chr8:26148310-26153934	637.723	0.178462	0.0655608	2.72209	0.00648714	0.0913999	PPP2R2A	0
chr14:71386600-71387125	22.5248	0.756928	0.278137	2.72142	0.00650014	0.0914014	PCNX1	0
chr19:3034396-3037233	558.828	-0.216449	0.079532	-2.72154	0.00649784	0.0914014	TLE2	0
chr2:24147548-24151441	996.062	-0.263514	0.0968205	-2.72168	0.00649514	0.0914014	ATAD2B	0
chr4:156296932-156298862	356.592	-0.263743	0.0969145	-2.72139	0.00650073	0.0914014	MAP9	0
chr1:149814881-149818092	567.329	0.338584	0.124455	2.72054	0.00651762	0.0914904	HIST2H3C	2115
chr10:79742403-79742903	23.576	0.821483	0.301973	2.72038	0.00652061	0.0914904	POLR3A	0
chr11:46137507-46138220	24.1963	0.787131	0.289363	2.72022	0.00652394	0.0914904	PHF21A	0
chr2:215547837-215549111	80.0869	0.387083	0.142292	2.72035	0.00652134	0.0914904	BARD1	44163
chr4:57299836-57304713	1286.78	-0.198896	0.0731132	-2.72038	0.00652072	0.0914904	PAICS	0
chr1:10853430-10853930	13.7002	1.23994	0.456788	2.71446	0.00663829	0.0915231	CASZ1	0
chr1:207994527-207998041	692.967	-0.373904	0.137715	-2.71506	0.00662628	0.0915231	MIR29C	18658
chr1:226371946-226372550	23.0322	0.90805	0.334835	2.71193	0.00668919	0.0915231	ACBD3	0
chr1:33120691-33121401	29.8719	0.744896	0.274533	2.71332	0.0066612	0.0915231	RBBP4	0
chr1:42798925-42802432	983.651	-0.230652	0.0850249	-2.71276	0.00667259	0.0915231	FOXJ3	0
chr10:11267956-11269900	111.017	0.343941	0.126743	2.71368	0.00665407	0.0915231	CELF2	0
chr10:13343574-13344891	265.329	-0.25193	0.0928568	-2.71311	0.00666559	0.0915231	PHYH	1443
chr10:99256414-99260444	1024.63	-0.274875	0.101328	-2.71274	0.00667301	0.0915231	MMS19	0
chr11:73588796-73589296	19.3921	0.860648	0.317396	2.71159	0.00669608	0.0915231	PAAF1	0
chr12:113621755-113624878	1087.11	-0.279835	0.103007	-2.71668	0.00659411	0.0915231	DDX54	0
chr12:58231456-58233966	151.313	0.47735	0.176009	2.71208	0.00668619	0.0915231	CTDSP2	0
chr12:8142266-8143260	50.572	0.645697	0.238065	2.71227	0.00668232	0.0915231	FOXJ2	42098
chr13:20531111-20536242	1332.12	-0.316136	0.116502	-2.71357	0.00665615	0.0915231	ZMYM2	0
chr13:31309118-31315409	769.558	0.325729	0.119784	2.7193	0.00654205	0.0915231	ALOX5AP	0
chr14:77230498-77230998	17.2873	1.11916	0.412731	2.71159	0.0066961	0.0915231	VASH1	0
chr15:23377473-23378765	41.8505	-0.716636	0.264252	-2.71194	0.00668898	0.0915231	HERC2P2	0
chr16:2302780-2303407	26.9284	0.912107	0.336008	2.71454	0.00663676	0.0915231	RNPS1	0
chr16:50795061-50796727	78.2564	0.549368	0.202373	2.71464	0.00663484	0.0915231	CYLD	0
chr16:68876536-68879003	605.217	-0.168075	0.0618218	-2.71869	0.00655406	0.0915231	TANGO6	0
chr17:18313995-18315403	146.121	-0.439212	0.161864	-2.71346	0.00665854	0.0915231	EVPLL	21034
chr17:37306303-37311725	1330.74	-0.175574	0.0646392	-2.71622	0.00660326	0.0915231	PLXDC1	0
chr19:15437132-15439694	102.021	0.62939	0.231761	2.71568	0.00661395	0.0915231	BRD4	0
chr19:21665935-21666947	33.1004	-1.3005	0.478772	-2.71633	0.00660092	0.0915231	LINC00664	0
chr19:41264161-41264684	22.3593	0.83019	0.305643	2.71621	0.0066035	0.0915231	SNRPA	0
chr2:128045857-128046357	24.9431	0.792236	0.29139	2.71882	0.00655155	0.0915231	ERCC3	0
chr2:204812259-204813410	42.6808	0.605723	0.222839	2.71821	0.00656355	0.0915231	ICOS	0
chr2:240320484-240324572	1019.87	-0.308231	0.11345	-2.71689	0.00658978	0.0915231	HDAC4	0
chr2:38818154-38819056	34.114	0.794583	0.292784	2.71389	0.00664987	0.0915231	HNRNPLL	0
chr2:71113913-71116474	144.27	0.530188	0.195442	2.71276	0.00667248	0.0915231	VAX2	11245
chr20:10413325-10416667	1096.37	-0.144527	0.0532866	-2.71225	0.00668281	0.0915231	MKKS	0
chr20:32889843-32891823	538.375	-0.324876	0.119528	-2.71799	0.00656807	0.0915231	AHCY	0
chr3:127306810-127311333	1028.87	-0.204208	0.0751078	-2.71886	0.00655068	0.0915231	TPRA1	0
chr4:109032947-109039537	388.835	0.410992	0.151332	2.71583	0.00661106	0.0915231	LEF1	0
chr5:14675407-14676471	46.1646	0.578222	0.212754	2.7178	0.00657179	0.0915231	OTULIN	0
chr5:180286758-180289267	623.574	-0.237036	0.0874042	-2.71195	0.00668883	0.0915231	ZFP62	0
chr5:470655-474424	759.254	-0.321127	0.118338	-2.71365	0.00665463	0.0915231	SLC9A3	0
chr6:163147404-163149612	404.946	-0.256307	0.0942841	-2.71846	0.00655868	0.0915231	PACRG	0
chr7:129546127-129547752	72.5043	0.4708	0.173172	2.71868	0.00655439	0.0915231	UBE2H	0
chr7:150164518-150167197	186.202	0.466153	0.171557	2.71719	0.00658396	0.0915231	GIMAP8	0
chr7:3084514-3085014	21.2465	0.853037	0.314496	2.7124	0.00667987	0.0915231	CARD11	1004
chr7:37486191-37489838	1126.59	-0.293904	0.10826	-2.71479	0.00663176	0.0915231	ELMO1	0
chr7:44678023-44679612	73.0991	0.389611	0.143643	2.71236	0.00668062	0.0915231	OGDH	0
chr7:5817687-5818187	19.9603	1.01942	0.375734	2.71314	0.00666491	0.0915231	RNF216	0
chr7:77463032-77464429	103.999	0.379603	0.139898	2.71343	0.00665911	0.0915231	PHTF2	0
chr8:143556325-143558245	201.641	-0.333503	0.122869	-2.71429	0.00664189	0.0915231	ADGRB1	0
chr8:355649-358439	381.575	-0.334125	0.123004	-2.71638	0.00660001	0.0915231	FBXO25	0
chr9:131011825-131013975	288.918	-0.398911	0.147061	-2.71256	0.00667667	0.0915231	DNM1	0
chr9:21558361-21560785	391.404	-0.273527	0.100878	-2.71147	0.00669846	0.0915231	MIR31HG	0
chr9:536534-537638	45.1432	0.763327	0.280737	2.71901	0.0065477	0.0915231	KANK1	0
chr9:92075870-92076716	39.6257	0.614271	0.226208	2.71551	0.00661728	0.0915231	SEMA4D	0
chr9:99379547-99380047	17.1705	1.28226	0.471455	2.7198	0.00653217	0.0915231	CDC14B	0
chr15:40860772-40863318	733.854	-0.156869	0.0578583	-2.71127	0.00670267	0.0915345	RPUSD2	0
chr1:41283142-41285003	237.75	-0.311213	0.114862	-2.70946	0.00673928	0.0917111	KCNQ4	0
chr17:4869296-4873360	1035.65	-0.186505	0.0688207	-2.71001	0.00672821	0.0917111	CAMTA2	0
chr2:73296500-73300364	827.106	-0.256401	0.0946044	-2.71024	0.0067234	0.0917111	SFXN5	0
chr20:43617665-43620394	181.646	0.346302	0.127784	2.71006	0.00672702	0.0917111	STK4	0
chr22:37702622-37706537	347.2	0.248831	0.0918345	2.70956	0.00673734	0.0917111	CYTH4	0
chr3:49128736-49132684	1026.88	-0.237367	0.0876006	-2.70965	0.00673535	0.0917111	QRICH1	0
chr9:72877247-72877747	21.8324	0.724987	0.267555	2.70967	0.00673493	0.0917111	SMC5	0
chr7:66118165-66121042	750.152	-0.328074	0.121093	-2.70929	0.0067428	0.091713	RABGEF1	0
chr1:19784874-19786908	122.617	0.411233	0.151805	2.70896	0.0067494	0.0917566	CAPZB	0
chr1:148176002-148177036	267.393	-0.472126	0.174551	-2.70481	0.00683438	0.092159	NBPF14	0
chr1:178993994-178997165	728.178	-0.274456	0.101485	-2.70441	0.00684266	0.092159	FAM20B	0
chr1:198134692-198137471	176.576	0.360668	0.133333	2.70501	0.00683022	0.092159	NEK7	0
chr1:246116446-246118367	203.586	0.384057	0.141936	2.70585	0.00681305	0.092159	SMYD3	0
[truncated: 25,116 more rows]

## Sheet: CD8_H3K4me3
Table S5: Differential ChIP-seq peaks between AS patients and HC in CD4+ T cells, CD8+ T cells and CD14+ monocytes. Related to Figure 2.
peak_location	baseMean	log2FoldChange	lfcSE	stat	pvalue	padj	ProxGene	Dist
chr19:36397999-36399472	75.7062	-0.927983	0.187237	-4.95618	7.18928e-07	0.0204787	TYROBP	0
chr7:70158070-70161988	552.653	-0.38324	0.0820131	-4.67292	2.96955e-06	0.0422938	AUTS2	0
chr1:5773247-5774149	17.997	-1.83704	0.425615	-4.31621	1.58733e-05	0.150717	NA	NA
chr17:41400378-41401240	210.171	0.596823	0.144509	4.13	3.62769e-05	0.206669	LINC00854	19315
chr19:52626991-52627892	35.3312	0.904018	0.217896	4.14885	3.34154e-05	0.206669	ZNF616	0
chr6:29648317-29649337	34.9315	2.92221	0.737546	3.96207	7.43019e-05	0.302356	ZFP57	3385
chr8:11662306-11664468	91.3834	0.752102	0.188719	3.98529	6.73965e-05	0.302356	FDFT1	0
chr12:95393722-95394456	29.4338	0.948709	0.248032	3.82494	0.000130802	0.457361	NDUFA12	0
chr16:85368341-85369481	47.6897	1.26998	0.334178	3.80033	0.000144506	0.457361	MIR5093	28409
chr1:162380926-162382065	37.7773	-1.15024	0.310894	-3.69978	0.000215786	0.510872	SH2D1B	0
chr14:100554278-100555230	52.7647	0.654381	0.176075	3.7165	0.000202005	0.510872	EVL	0
chr2:96807471-96814973	1424.85	-0.170394	0.0463017	-3.68009	0.000233152	0.510872	DUSP2	0
chr9:90340497-90341498	51.3363	0.833586	0.222558	3.74548	0.000180049	0.510872	CTSL	0
chr13:112025157-112025817	19.0956	1.72515	0.47222	3.65329	0.000258905	0.526779	TEX29	28562
chr1:1563455-1568102	717.101	-0.360049	0.101193	-3.55803	0.00037364	0.560165	MIB2	0
chr11:82879823-82884674	274.619	0.311843	0.0865643	3.60245	0.000315237	0.560165	PCF11	0
chr2:10571894-10573187	69.1228	-0.813763	0.22815	-3.56679	0.000361379	0.560165	HPCAL1	4150
chr22:26874962-26876402	71.031	0.626917	0.175941	3.56323	0.000366321	0.560165	HPS4	0
chr9:69380706-69381974	20.1749	-1.23809	0.347664	-3.56116	0.000369225	0.560165	ANKRD20A4	6
chr7:45146513-45148447	115.606	0.45146	0.127938	3.52875	0.000417534	0.594673	TBRG4	0
chr10:44805794-44807262	106.722	-0.611111	0.17585	-3.47519	0.000510488	0.692441	NA	NA
chr1:8932901-8934513	78.2373	0.468284	0.135329	3.46035	0.000539475	0.698497	ENO1	0
chr11:121326680-121327492	33.2749	0.731219	0.21665	3.37512	0.000737832	0.699753	SORL1	0
chr11:35194486-35196256	89.4701	0.429523	0.127772	3.36163	0.000774829	0.699753	CD44	0
chr12:108085273-108085773	15.8834	1.09577	0.318997	3.43504	0.000592476	0.699753	PWP1	0
chr13:30945111-30947035	112.042	0.406315	0.121012	3.35764	0.000786101	0.699753	LINC00426	0
chr19:58452525-58455272	135.062	0.491998	0.146392	3.36084	0.000777067	0.699753	ZNF256	0
chr19:7079436-7084762	282.266	0.307536	0.0913609	3.36616	0.00076222	0.699753	ZNF557	0
chr2:231288360-231289266	38.2287	0.624163	0.184945	3.37486	0.00073853	0.699753	SP100	0
chr6:33544867-33548438	853.716	-0.20462	0.0598887	-3.41668	0.000633901	0.699753	BAK1	0
chr7:655443-659408	289.26	0.538342	0.157024	3.4284	0.000607141	0.699753	PRKAR1B	0
chr9:123603766-123607254	617.716	-0.452672	0.134442	-3.36705	0.000759757	0.699753	PSMD5	0
chr1:161581252-161583121	190.096	-0.48435	0.150286	-3.22284	0.00126924	0.700036	HSPA7	2910
chr1:53832933-53834157	75.1322	0.442214	0.137252	3.2219	0.00127343	0.700036	LRP8	39111
chr1:8479269-8479793	21.5484	0.919451	0.292192	3.14674	0.00165102	0.700036	RERE	0
chr10:105437142-105438723	118.213	-0.519067	0.156303	-3.3209	0.000897277	0.700036	SH3PXD2A	0
chr10:11725979-11728179	178.655	0.430003	0.136821	3.14282	0.00167328	0.700036	NA	NA
chr10:17494255-17497458	345.953	-0.343966	0.10842	-3.17253	0.00151116	0.700036	ST8SIA6	0
chr11:71524301-71525258	62.3827	-0.830858	0.26119	-3.18105	0.00146745	0.700036	ALG1L9P	0
chr12:116945923-116946838	39.247	0.700165	0.216378	3.23585	0.00121281	0.700036	LINC00173	24401
chr12:133731476-133733316	72.207	0.553394	0.175299	3.15685	0.00159483	0.700036	ZNF10	0
chr12:32551469-32553679	190.219	0.326527	0.104182	3.1342	0.00172321	0.700036	BICD1	20327
chr15:25318542-25319286	32.341	0.685346	0.213749	3.20631	0.00134451	0.700036	IPW	0
chr15:31647011-31655613	569.194	0.257806	0.0790339	3.26197	0.00110641	0.700036	KLF13	0
chr15:80309859-80310436	18.0988	1.36564	0.428271	3.18874	0.00142896	0.700036	ZFAND6	41473
chr16:2731357-2733664	567.496	-0.213837	0.0662992	-3.22533	0.00125829	0.700036	KCTD5	0
chr16:31925733-31928030	93.3415	0.427609	0.134461	3.18017	0.00147188	0.700036	ZNF267	0
chr16:87899065-87903681	414.729	-0.398754	0.126601	-3.14968	0.00163449	0.700036	SLC7A5	0
chr16:88518383-88523937	1266.19	-0.187842	0.058768	-3.19633	0.0013919	0.700036	ZFPM1	0
chr17:33585701-33586694	43.6332	0.661385	0.204504	3.2341	0.00122029	0.700036	SLFN5	0
chr18:19748056-19751856	450.45	-0.304236	0.0939336	-3.23885	0.00120014	0.700036	GATA6	0
chr19:37046550-37047811	52.4914	0.568676	0.176578	3.22054	0.0012795	0.700036	ZNF529	0
chr19:39224378-39226483	272.858	-0.532353	0.170052	-3.13054	0.00174487	0.700036	CAPN12	0
chr19:58717548-58722249	269.387	0.34321	0.109075	3.14654	0.00165216	0.700036	ZNF274	0
chr19:9638923-9641869	153.073	0.401484	0.127319	3.15337	0.00161395	0.700036	ZNF426	0
chr19:9642526-9645070	116.022	0.517099	0.162476	3.18262	0.00145948	0.700036	ZNF426	0
chr2:135426089-135428970	162.74	-0.343019	0.10384	-3.30333	0.000955443	0.700036	TMEM163	0
chr2:198072145-198075915	186.551	0.305732	0.0939985	3.25252	0.00114386	0.700036	ANKRD44	0
chr2:236577587-236580655	201.394	-0.530568	0.165	-3.21556	0.0013019	0.700036	AGAP1	0
chr2:54795517-54802232	617.553	0.246614	0.0762447	3.23451	0.00121853	0.700036	SPTBN1	0
chr3:112051436-112053402	187.28	0.340545	0.106175	3.2074	0.00133938	0.700036	CD200	0
chr3:42257704-42259159	54.4065	0.713807	0.220569	3.23621	0.00121127	0.700036	TRAK1	0
chr3:69142826-69144652	74.1015	0.463394	0.146603	3.16086	0.00157302	0.700036	ARL6IP5	0
chr4:3042280-3044587	260.426	-0.349352	0.104735	-3.33557	0.000851257	0.700036	GRK4	0
chr5:124082729-124084255	48.2924	0.812454	0.25061	3.24191	0.00118732	0.700036	ZNF608	1863
chr6:24916327-24917373	50.5354	0.530402	0.167288	3.1706	0.00152127	0.700036	RIPOR2	0
chr6:46137733-46139513	277.924	-0.298765	0.0943235	-3.16745	0.00153784	0.700036	ENPP5	0
chr7:50459941-50462787	165.393	0.314416	0.0996066	3.15658	0.00159634	0.700036	IKZF1	0
chr7:86843328-86844070	28.591	0.770321	0.24033	3.20526	0.0013494	0.700036	TMEM243	0
chr9:134284738-134286107	72.9136	0.469152	0.149584	3.13638	0.00171047	0.700036	PRRC2B	19369
chr9:80907509-80908542	63.0129	0.785274	0.236961	3.31393	0.000919938	0.700036	PSAT1	3516
chr1:162379986-162380591	13.6065	-1.22638	0.39385	-3.11383	0.00184678	0.721226	SH2D1B	0
chr1:169631271-169632018	41.4044	0.965947	0.311721	3.09876	0.00194334	0.721226	C1orf112	0
chr10:106068230-106068891	32.2522	0.654206	0.212017	3.08563	0.00203125	0.721226	ITPRIP	562
chr11:128332388-128356527	1702.8	0.213693	0.0692582	3.08546	0.0020324	0.721226	ETS1	0
chr11:67382754-67384280	86.8952	-0.536012	0.172626	-3.10506	0.00190242	0.721226	DOC2GP	0
chr13:21634095-21636478	338.672	-0.358078	0.115939	-3.08851	0.00201163	0.721226	LATS2	0
chr15:25314160-25316001	89.055	0.502781	0.163094	3.08276	0.00205088	0.721226	IPW	0
chr19:58702616-58704356	99.3668	0.470064	0.152244	3.08758	0.00201795	0.721226	ZNF274	0
chr3:169872246-169873511	49.1588	0.563533	0.182549	3.08702	0.00202174	0.721226	PHC3	0
chr6:31147880-31148973	100.632	-0.798964	0.257779	-3.09942	0.00193903	0.721226	PSORS1C3	2203
chr16:3155715-3157502	233.684	-0.255258	0.0832094	-3.06766	0.00215743	0.734784	ZNF205-AS1	2958
chr19:58263306-58265572	123.202	0.390343	0.127067	3.07194	0.00212674	0.734784	ZNF587	0
chr19:9676432-9678832	135.382	0.362574	0.118515	3.05932	0.00221841	0.734784	ZNF121	0
chr22:21771633-21772533	51.7605	-0.611228	0.199442	-3.06469	0.00217898	0.734784	HIC2	0
chr3:10050116-10051265	115.98	-0.4574	0.149406	-3.06147	0.00220255	0.734784	CIDEC	0
chr15:89173338-89174002	38.3907	0.618075	0.202438	3.05315	0.00226451	0.741431	AEN	0
chr12:32126797-32127535	34.3187	0.614835	0.201767	3.04725	0.00230948	0.747564	KIAA1551	0
chr19:58491201-58492051	32.9488	0.747695	0.246254	3.03628	0.00239516	0.763065	ZNF606	0
chr7:1977696-1981101	1059.54	-0.191328	0.0630552	-3.0343	0.00241095	0.763065	MAD1L1	0
chr1:10002008-10004284	582.192	-0.12244	0.0624092	-1.96189	0.0497752	0.768706	LZIC	0
chr1:1003318-1005369	298.802	-0.193324	0.0866172	-2.23194	0.025619	0.768706	RNF223	1756
chr1:10056704-10058620	133.305	0.221508	0.125441	1.76583	0.0774241	0.768706	RBP7	0
chr1:100868364-100869124	32.4374	0.472663	0.248476	1.90225	0.0571387	0.768706	CDC14A	0
chr1:100905396-100906476	40.874	0.346246	0.207339	1.66995	0.0949286	0.768706	CDC14A	0
chr1:101392150-101394044	115.841	0.224949	0.109076	2.0623	0.0391788	0.768706	SLC30A7	0
chr1:101395750-101396867	43.6215	0.335699	0.190802	1.75941	0.0785079	0.768706	SLC30A7	0
chr1:101593479-101594631	49.9051	0.392814	0.160959	2.44046	0.0146687	0.768706	NA	NA
chr1:104067436-104070390	609.156	-0.10498	0.0538151	-1.95075	0.0510867	0.768706	RNPC3	0
chr1:10458038-10460669	641.631	-0.117405	0.0750676	-1.56399	0.117821	0.768706	PGD	0
chr1:10489676-10491668	343.035	-0.108147	0.0717172	-1.50796	0.131565	0.768706	CENPS	0
chr1:1071711-1073466	147.316	0.184814	0.124034	1.49003	0.136216	0.768706	C1orf159	19974
chr1:108346278-108347043	27.6106	0.673757	0.274915	2.45078	0.0142546	0.768706	VAV3	0
chr1:108504923-108508965	987.417	-0.108483	0.0707731	-1.53283	0.125317	0.768706	VAV3	0
chr1:109202668-109204951	353.268	-0.151578	0.0830988	-1.82407	0.0681409	0.768706	HENMT1	0
chr1:1092199-1094327	325.999	-0.157939	0.0776952	-2.0328	0.0420729	0.768706	MIR200B	8156
chr1:109288568-109290874	500.022	-0.132646	0.0765392	-1.73305	0.0830876	0.768706	STXBP3	0
chr1:109642221-109644843	483.41	-0.127733	0.068751	-1.85791	0.0631811	0.768706	SCARNA2	0
chr1:109824908-109827112	416.718	-0.13552	0.0708227	-1.91351	0.0556831	0.768706	PSRC1	0
chr1:109967136-109970380	874.846	-0.0958915	0.0486155	-1.97244	0.0485588	0.768706	PSMA5	0
chr1:10999646-11000610	51.5023	0.31142	0.172747	1.80275	0.071427	0.768706	C1orf127	5919
chr1:110025349-110027899	491.138	-0.115571	0.0738983	-1.56392	0.117836	0.768706	ATXN7L2	0
chr1:110043672-110048324	388.612	0.249818	0.143542	1.74038	0.0817926	0.768706	CYB561D1	608
chr1:110161700-110165438	888.413	-0.0835232	0.0520186	-1.60564	0.108353	0.768706	AMPD2	0
chr1:110166225-110167434	64.4856	0.352551	0.216066	1.63168	0.102746	0.768706	AMPD2	0
chr1:110197971-110199814	446.554	-0.158399	0.0716155	-2.21181	0.0269801	0.768706	GSTM2	0
chr1:110229845-110231411	76.661	-4.62647	1.59044	-2.90892	0.00362676	0.768706	GSTM1	0
chr1:110254274-110254774	8.71761	-1.28944	0.692942	-1.86082	0.0627691	0.768706	GSTM5	89
chr1:110560231-110560874	21.166	0.585816	0.295868	1.97999	0.0477045	0.768706	AHCYL1	0
chr1:110590702-110591446	32.871	0.53539	0.271466	1.97222	0.0485846	0.768706	STRIP1	0
chr1:110593738-110594533	37.1571	0.427615	0.288946	1.47991	0.138896	0.768706	STRIP1	0
chr1:110751859-110755332	567.614	-0.156143	0.0903054	-1.72906	0.0837988	0.768706	KCNC4	0
chr1:110879871-110886024	1420.31	-0.0736675	0.0462543	-1.59266	0.111236	0.768706	RBM15	0
chr1:111173174-111175166	134.142	0.255135	0.13024	1.95896	0.0501178	0.768706	KCNA2	0
chr1:111328904-111330731	100.609	0.268566	0.154796	1.73497	0.0827464	0.768706	NA	NA
chr1:111425393-111426543	36.2139	0.424263	0.236006	1.79767	0.0722287	0.768706	CD53	0
chr1:111436060-111438144	88.7379	0.295506	0.135317	2.1838	0.0289767	0.768706	CD53	0
chr1:111438476-111439310	34.7982	0.315294	0.19812	1.59143	0.111513	0.768706	CD53	0
chr1:11158523-11160559	451.738	-0.164091	0.0711604	-2.30593	0.0211145	0.768706	EXOSC10	0
chr1:111731021-111732111	49.5224	0.489421	0.180739	2.70788	0.0067714	0.768706	DENND2D	0
chr1:111756395-111759377	155.232	0.224501	0.103926	2.1602	0.0307571	0.768706	DENND2D	9234
chr1:111763212-111765963	211.601	0.221739	0.0895706	2.47558	0.013302	0.768706	CHI3L2	4317
chr1:112158999-112159776	30.6276	0.458099	0.244037	1.87717	0.0604949	0.768706	RAP1A	0
chr1:113160057-113166019	1417.88	-0.0868423	0.0538228	-1.61349	0.106639	0.768706	CAPZA1	0
chr1:11316130-11316746	23.6901	0.549879	0.304335	1.80682	0.0707904	0.768706	MTOR	0
chr1:113246921-113250553	432.947	-0.164797	0.08293	-1.98718	0.0469022	0.768706	RHOC	0
chr1:11341215-11341849	27.9755	0.598781	0.278645	2.14891	0.0316418	0.768706	UBIAD1	0
chr1:114445845-114449236	814.443	-0.101428	0.0671279	-1.51096	0.130798	0.768706	AP4B1	0
chr1:115296313-115297344	55.2471	0.336366	0.156614	2.14774	0.0317347	0.768706	CSDE1	0
chr1:115297424-115298024	25.4381	0.431643	0.23195	1.86093	0.0627535	0.768706	CSDE1	0
chr1:116940604-116941320	33.067	0.324781	0.221821	1.46416	0.143151	0.768706	ATP1A1	0
chr1:116947742-116948409	23.5065	0.649413	0.347904	1.86664	0.0619517	0.768706	ATP1A1-AS1	0
chr1:117550107-117550654	21.1337	0.430565	0.2806	1.53445	0.12492	0.768706	CD101	0
chr1:117663473-117665549	357.034	-0.125778	0.070213	-1.79137	0.0732337	0.768706	TRIM45	0
chr1:118200995-118202229	66.1897	0.271637	0.180652	1.50365	0.132671	0.768706	FAM46C	29983
chr1:118470869-118473945	918.797	-0.110222	0.0511644	-2.15428	0.0312181	0.768706	GDAP2	0
chr1:1185921-1186903	42.5856	0.366156	0.217878	1.68056	0.092849	0.768706	UBE2J2	2388
chr1:11967706-11970230	512.07	-0.10455	0.0713038	-1.46626	0.142577	0.768706	KIAA2013	9414
chr1:11993845-11995763	253.319	-0.135365	0.0892748	-1.51627	0.129451	0.768706	PLOD1	0
chr1:1207308-1210475	757.711	-0.140758	0.0830246	-1.69538	0.0900028	0.768706	UBE2J2	0
chr1:121137348-121137998	22.4178	0.429726	0.237551	1.80898	0.0704536	0.768706	SRGAP2D	7520
chr1:12147923-12149561	102.733	0.228168	0.121903	1.87172	0.0612457	0.768706	TNFRSF8	0
chr1:12192772-12193272	17.0366	-0.422797	0.283248	-1.49267	0.135522	0.768706	TNFRSF8	0
chr1:1240291-1245660	996.736	-0.0981301	0.061251	-1.6021	0.109134	0.768706	ACAP3	0
chr1:12532462-12533864	76.621	0.224711	0.140679	1.59732	0.110193	0.768706	VPS13D	0
chr1:12570232-12572156	117.107	0.305784	0.197988	1.54445	0.122479	0.768706	VPS13D	0
chr1:1321652-1322397	36.1218	0.47459	0.230808	2.05621	0.0397618	0.768706	CCNL2	0
chr1:14080042-14081446	56.1993	0.28774	0.187811	1.53207	0.125506	0.768706	PRDM2	0
chr1:143742832-143745896	412.287	-0.197248	0.105477	-1.87005	0.0614771	0.768706	LINC01138	0
chr1:144190065-144190571	8.67018	0.880439	0.439096	2.00512	0.0449506	0.768706	NA	NA
chr1:144518932-144521994	217.325	-0.266181	0.118796	-2.24065	0.0250489	0.768706	NA	NA
chr1:144826126-144826647	14.5797	0.654754	0.391003	1.67455	0.0940226	0.768706	NBPF9	0
chr1:144922095-144922782	34.6245	0.463177	0.25671	1.80428	0.0711872	0.768706	NBPF9	0
chr1:145075027-145076085	107.357	0.288906	0.19519	1.48013	0.138839	0.768706	NBPF9	0
chr1:145176207-145177750	57.3539	0.695488	0.262111	2.65341	0.00796825	0.768706	NBPF9	0
chr1:145323413-145323929	16.5292	0.681736	0.314409	2.16831	0.0301352	0.768706	NBPF10	0
chr1:145352165-145352669	14.1819	0.519618	0.355523	1.46156	0.143862	0.768706	NBPF10	0
chr1:145453660-145457602	397.511	0.170786	0.088948	1.92006	0.0548501	0.768706	NBPF10	0
chr1:145515006-145517761	767.978	-0.103358	0.0570903	-1.81043	0.070229	0.768706	GNRHR2	0
chr1:145562402-145563566	80.8294	-0.20706	0.142062	-1.45753	0.14497	0.768706	ANKRD35	0
chr1:145574501-145577704	844.34	-0.0899975	0.0562753	-1.59924	0.109768	0.768706	NBPF10	0
chr1:145713127-145715903	262.358	-0.347744	0.182388	-1.90661	0.0565708	0.768706	CD160	0
chr1:146642271-146645665	864.741	-0.0949773	0.0615162	-1.54394	0.122602	0.768706	PRKAB2	0
chr1:147751805-147753159	102.294	-0.257767	0.126821	-2.03252	0.0421007	0.768706	NBPF8	0
chr1:147931067-147931582	11.8911	-0.592374	0.382768	-1.54761	0.121717	0.768706	NBPF8	0
chr1:148242850-148243521	24.8499	0.481152	0.231737	2.07629	0.0378674	0.768706	NBPF14	0
chr1:148244134-148245424	41.6408	0.485831	0.19421	2.50157	0.0123644	0.768706	NBPF14	0
chr1:148604638-148605638	44.6937	-0.298625	0.202083	-1.47773	0.13948	0.768706	NBPF15	8370
chr1:149514472-149515102	7.98818	0.919028	0.429531	2.13961	0.0323864	0.768706	PPIAL4A	37900
chr1:149814891-149818194	453.265	0.154053	0.0993503	1.5506	0.120997	0.768706	HIST2H3C	2125
chr1:149819569-149822063	394.213	0.1917	0.120028	1.59713	0.110238	0.768706	HIST2H2BC	0
chr1:149855810-149861021	1299.66	-0.0731566	0.0398756	-1.83462	0.0665619	0.768706	HIST2H2AB	0
chr1:150081339-150084387	168.622	0.252014	0.142861	1.76405	0.077723	0.768706	VPS45	0
chr1:150128554-150129054	25.1429	0.698987	0.271496	2.57457	0.0100364	0.768706	PLEKHO1	0
chr1:150205529-150209579	1170.84	-0.080023	0.0491371	-1.62857	0.103405	0.768706	ANP32E	0
chr1:150292945-150295321	678.851	-0.0909329	0.0499536	-1.82035	0.068706	0.768706	PRPF3	0
chr1:150520725-150522574	187.586	0.157551	0.0933362	1.68799	0.0914122	0.768706	ADAMTSL4	0
chr1:150600573-150603209	773.416	-0.102018	0.0617592	-1.65187	0.0985612	0.768706	ENSA	0
chr1:150735032-150738844	414.338	0.191663	0.10509	1.8238	0.0681822	0.768706	CTSS	0
chr1:150846838-150850172	695.151	-0.158427	0.0606182	-2.61352	0.00896156	0.768706	ARNT	0
chr1:1508490-1511380	867.45	-0.133661	0.09107	-1.46767	0.142194	0.768706	SSU72	0
chr1:150862216-150862725	22.1932	0.42523	0.266915	1.59313	0.111131	0.768706	ARNT	12971
chr1:150944599-150948535	765.015	-0.119976	0.059642	-2.0116	0.0442617	0.768706	CERS2	0
chr1:151025202-151025785	28.7897	0.492569	0.223871	2.20024	0.0277901	0.768706	CDC42SE1	0
chr1:151026397-151033691	2566.93	-0.0616301	0.0352471	-1.74852	0.0803749	0.768706	CDC42SE1	0
chr1:151042154-151044858	717.5	-0.146702	0.0679502	-2.15896	0.030853	0.768706	GABPB2	0
chr1:151253217-151257330	1086.2	-0.101256	0.0583045	-1.73668	0.0824438	0.768706	ZNF687	0
chr1:151316241-151317222	49.4675	0.395473	0.227479	1.73851	0.0821218	0.768706	RFX5	0
chr1:151429327-151432583	735.002	-0.145573	0.0814987	-1.78619	0.0740678	0.768706	POGZ	0
chr1:151880632-151883047	402.526	-0.118766	0.0702811	-1.68987	0.091052	0.768706	THEM4	0
chr1:152081491-152082265	21.4018	0.493879	0.30589	1.61456	0.106405	0.768706	TCHH	0
chr1:153232896-153235097	125.465	0.208757	0.139185	1.49985	0.133653	0.768706	LOR	0
chr1:153512654-153514078	75.5006	0.327145	0.14976	2.18446	0.0289285	0.768706	S100A5	0
chr1:153605782-153609624	793.278	-0.0911978	0.0496233	-1.8378	0.0660913	0.768706	CHTOP	0
chr1:153610556-153611304	26.2179	0.417848	0.24134	1.73137	0.0833866	0.768706	CHTOP	0
chr1:153958591-153959687	42.9416	0.321277	0.219132	1.46614	0.14261	0.768706	RAB13	0
chr1:154129716-154131302	73.7267	0.326735	0.158918	2.056	0.0397827	0.768706	NUP210L	2123
chr1:154148520-154149185	27.4505	0.401495	0.250346	1.60376	0.108766	0.768706	TPM3	0
chr1:154314411-154319440	825.598	0.109984	0.0693053	1.58695	0.112523	0.768706	ATP8B2	0
chr1:154321292-154321955	28.05	0.455232	0.218258	2.08575	0.0370013	0.768706	ATP8B2	0
chr1:154324571-154326369	187.16	0.162067	0.0944018	1.71678	0.0860189	0.768706	ATP8B2	790
chr1:154763647-154764742	46.2423	-0.287216	0.180423	-1.5919	0.111407	0.768706	KCNN3	0
chr1:1548955-1552815	826.055	-0.1759	0.0888101	-1.98063	0.0476331	0.768706	MIB2	0
chr1:154907961-154910815	711.18	-0.0873618	0.0577427	-1.51295	0.130292	0.768706	PMVK	0
chr1:154945844-154949268	1013.18	-0.0926917	0.0535753	-1.73012	0.0836087	0.768706	CKS1B	0
chr1:155022510-155025425	467.737	-0.102514	0.0664827	-1.54196	0.123084	0.768706	ADAM15	0
chr1:155230804-155232747	545.225	-0.0926912	0.0564706	-1.64141	0.100713	0.768706	CLK2	0
chr1:155292009-155295532	820.281	-0.158802	0.0775021	-2.049	0.0404624	0.768706	RUSC1	0
chr1:155529779-155534898	1039.82	-0.119962	0.0544214	-2.20431	0.0275023	0.768706	ASH1L	0
chr1:15573193-15574273	66.6628	-0.289559	0.15386	-1.88197	0.0598401	0.768706	FHAD1	0
chr1:155825909-155827609	302.824	-0.145505	0.0874672	-1.66354	0.096204	0.768706	GON4L	0
chr1:155828361-155830835	304.697	-0.205412	0.134537	-1.5268	0.12681	0.768706	GON4L	0
chr1:155935866-155939436	214.989	0.252535	0.120665	2.09285	0.0363625	0.768706	ARHGEF2	0
chr1:156214932-156216395	181.175	-0.15044	0.0935969	-1.60732	0.107984	0.768706	PAQR6	0
chr1:156238310-156238820	18.675	0.876722	0.370216	2.36814	0.0178779	0.768706	SMG5	0
chr1:156338557-156339507	42.6482	0.340708	0.189951	1.79367	0.0728666	0.768706	RHBG	0
chr1:156425930-156427814	299.932	-0.14452	0.0859906	-1.68065	0.0928303	0.768706	MEF2D	5698
chr1:156465558-156472459	1551.4	-0.0641188	0.0434126	-1.47696	0.139685	0.768706	MEF2D	0
chr1:156674396-156677243	376.224	-0.12247	0.0724185	-1.69114	0.0908099	0.768706	CRABP2	0
chr1:157102732-157104015	60.4037	0.340749	0.1794	1.89939	0.0575135	0.768706	ETV3	0
chr1:15733948-15741327	1483.29	-0.241967	0.102599	-2.35838	0.0183548	0.768706	EFHD2	0
chr1:157787740-157788375	27.229	0.530765	0.334633	1.58611	0.112714	0.768706	FCRL1	0
chr1:157788748-157790082	50.3631	0.702539	0.311591	2.25468	0.0241535	0.768706	FCRL1	0
chr1:158150099-158151566	61.9704	0.463117	0.233997	1.97916	0.0477982	0.768706	CD1D	0
chr1:158996242-158997463	49.5736	0.46461	0.223561	2.07823	0.0376885	0.768706	IFI16	0
chr1:159879718-159881219	66.6341	0.269951	0.137949	1.95689	0.0503602	0.768706	TAGLN2	6677
chr1:160063894-160064682	38.3319	0.466227	0.275859	1.69009	0.09101	0.768706	IGSF8	0
chr1:160311430-160314512	975.21	-0.11578	0.0563044	-2.05633	0.0397507	0.768706	COPA	0
chr1:160401996-160402877	33.2653	0.346937	0.235505	1.47316	0.140708	0.768706	VANGL2	3527
chr1:160485312-160487765	92.2451	0.316478	0.170131	1.8602	0.0628573	0.768706	SLAMF6	0
chr1:160528059-160531843	260.813	0.278865	0.178152	1.56532	0.117508	0.768706	CD84	0
chr1:160544149-160550024	894.164	0.196409	0.124885	1.57272	0.115783	0.768706	CD84	0
chr1:160773904-160774404	24.2618	0.503139	0.244137	2.06089	0.0393137	0.768706	LY9	0
chr1:160951228-160952376	41.6813	0.40526	0.220944	1.83422	0.0666219	0.768706	F11R	12624
chr1:161009763-161010602	35.8636	0.409272	0.24013	1.70438	0.0883108	0.768706	USF1	0
chr1:161021681-161022481	39.3342	0.411644	0.186417	2.20819	0.0272311	0.768706	ARHGAP30	0
chr1:161029527-161030167	25.7694	0.501896	0.233677	2.14782	0.0317282	0.768706	ARHGAP30	0
chr1:161086109-161089081	780.957	-0.100005	0.059827	-1.67156	0.0946105	0.768706	NIT1	0
chr1:161092020-161093132	54.1156	0.444428	0.266328	1.66873	0.0951714	0.768706	DEDD	0
chr1:161143326-161143826	29.1538	0.491037	0.289654	1.69525	0.0900272	0.768706	B4GALT3	0
chr1:161184649-161187169	108.516	-0.320435	0.203715	-1.57296	0.115728	0.768706	FCER1G	0
chr1:161283128-161285413	563.72	-0.113501	0.066599	-1.70425	0.0883346	0.768706	SDHC	0
chr1:161368339-161370770	877.461	-0.0919138	0.056547	-1.62544	0.104069	0.768706	CFAP126	30665
chr1:161515899-161516560	20.3679	-0.605336	0.386559	-1.56596	0.117358	0.768706	FCGR3A	0
chr1:161518909-161520865	90.4889	-0.462643	0.260871	-1.77345	0.0761535	0.768706	FCGR3A	0
chr1:161590328-161592379	139.327	-0.461728	0.216364	-2.13404	0.0328397	0.768706	FCGR3B	608
chr1:161695285-161698096	718.008	-0.180085	0.0827238	-2.17694	0.0294852	0.768706	FCRLB	0
chr1:161903565-161904598	38.0431	0.525059	0.224172	2.34221	0.0191699	0.768706	ATF6	0
chr1:162530200-162532819	606.274	-0.150946	0.0860737	-1.75368	0.079485	0.768706	UAP1	0
chr1:16292409-16293457	51.63	0.323718	0.206344	1.56883	0.116689	0.768706	ZBTB17	0
chr1:16532334-16534430	330.167	-0.154695	0.0911919	-1.69637	0.0898159	0.768706	ARHGEF19	0
chr1:165362063-165362977	39.1135	0.355979	0.206053	1.72761	0.0840585	0.768706	RXRG	7181
chr1:165599037-165602039	740.823	-0.100629	0.0634559	-1.58581	0.112783	0.768706	MGST3	0
chr1:16712774-16714676	100.804	0.356803	0.163267	2.1854	0.0288595	0.768706	SZRD1	0
chr1:167188496-167192321	1063.65	-0.149141	0.0698498	-2.13517	0.0327473	0.768706	POU2F1	0
chr1:167467968-167470283	96.3967	0.290853	0.150014	1.93884	0.0525205	0.768706	CD247	0
chr1:167478970-167488551	1734.03	-0.0781185	0.0495376	-1.57695	0.114806	0.768706	CD247	0
chr1:167604731-167607803	169.814	0.236655	0.117769	2.00948	0.0444861	0.768706	RCSD1	0
chr1:16766673-16769177	602.573	-0.116081	0.0687002	-1.68967	0.0910905	0.768706	NECAP2	0
chr1:167903565-167907945	1073.7	-0.10458	0.060529	-1.72776	0.0840306	0.768706	DCAF6	0
chr1:168500987-168501588	29.6542	0.501144	0.224987	2.22744	0.025918	0.768706	XCL2	8414
chr1:16892403-16893293	67.9408	0.634997	0.258978	2.45193	0.0142092	0.768706	NBPF1	0
chr1:169013426-169014290	36.4886	0.408291	0.215242	1.8969	0.0578415	0.768706	NA	NA
chr1:169573949-169575067	55.2817	0.305944	0.173742	1.76091	0.0782541	0.768706	SELP	0
chr1:169668526-169669338	33.5781	0.390486	0.228671	1.70764	0.087704	0.768706	C1orf112	0
chr1:1712845-1713345	22.406	0.643586	0.299966	2.14553	0.0319104	0.768706	NADK	1336
chr1:171709526-171712560	819.404	-0.0900241	0.0547493	-1.6443	0.100115	0.768706	VAMP4	0
chr1:171752411-171752949	23.6024	0.48734	0.318436	1.53042	0.125914	0.768706	METTL13	0
chr1:171753578-171754633	45.8582	0.372558	0.221097	1.68504	0.0919811	0.768706	METTL13	0
chr1:171756758-171757465	32.4768	0.447356	0.271234	1.64933	0.0990795	0.768706	METTL13	0
chr1:172349411-172350701	72.5493	0.217989	0.140719	1.54911	0.121355	0.768706	DNM3	0
chr1:172500575-172504407	1159.19	-0.0910586	0.0511727	-1.77944	0.075168	0.768706	SUCO	0
chr1:172715071-172715987	44.2581	0.315791	0.194118	1.6268	0.103779	0.768706	NA	NA
chr1:174991389-174993510	595.945	-0.120856	0.0578806	-2.08803	0.0367954	0.768706	MRPS14	0
chr1:175157399-175162928	948.989	0.111504	0.0721323	1.54583	0.122146	0.768706	KIAA0040	0
chr1:178062248-178063691	64.1341	0.419789	0.22311	1.88153	0.0598994	0.768706	RASAL2	0
chr1:179049930-179052851	600.274	-0.0941157	0.0644657	-1.45993	0.144308	0.768706	TOR3A	0
chr1:179334042-179336130	487.379	-0.200512	0.0844004	-2.37572	0.0175147	0.768706	AXDND1	0
chr1:179850324-179853821	1072.94	-0.123054	0.0512165	-2.40262	0.0162783	0.768706	TOR1AIP1	0
chr1:180122667-180125610	611.971	-0.139436	0.0671151	-2.07756	0.0377499	0.768706	QSOX1	0
chr1:180922347-180924277	240.832	-0.149685	0.0863251	-1.73397	0.0829234	0.768706	KIAA1614	7107
chr1:180990279-180993048	603.309	-0.126115	0.0809041	-1.55882	0.11904	0.768706	STX6	0
chr1:181057171-181061275	1050.04	-0.162212	0.0760499	-2.13296	0.0329277	0.768706	IER5	0
chr1:182552265-182554484	114.057	0.343204	0.160557	2.13759	0.0325501	0.768706	RNASEL	0
chr1:182807773-182811790	767.855	-0.0853222	0.0489624	-1.74261	0.0814021	0.768706	DHX9	0
chr1:183439054-183443432	1398.75	-0.104121	0.0510766	-2.03853	0.0414968	0.768706	SMG7	0
chr1:183857383-183858079	28.2338	0.4937	0.221488	2.22902	0.0258127	0.768706	RGL1	0
chr1:184355031-184358741	578.985	-0.254086	0.133764	-1.89952	0.0574966	0.768706	C1orf21	0
chr1:184722173-184725571	919.172	-0.137208	0.0579406	-2.36808	0.0178808	0.768706	EDEM3	0
chr1:185282185-185287720	1153.55	-0.130244	0.0498204	-2.61428	0.00894159	0.768706	IVNS1ABP	0
chr1:185389423-185390043	18.655	-0.761374	0.307155	-2.47879	0.0131829	0.768706	NA	NA
chr1:185536322-185537303	35.0898	0.304145	0.197711	1.53834	0.123967	0.768706	NA	NA
chr1:186797518-186798637	51.7249	0.364364	0.20654	1.76413	0.0777099	0.768706	PLA2G4A	0
chr1:19235515-19236242	38.821	0.623883	0.264064	2.36262	0.0181463	0.768706	IFFO2	0
chr1:193026682-193030606	954.618	-0.126728	0.0591145	-2.14378	0.0320509	0.768706	TROVE2	0
chr1:19400781-19401988	71.9747	0.246257	0.1366	1.80275	0.0714267	0.768706	UBR4	0
chr1:19408333-19408857	25.8466	0.562564	0.340931	1.65008	0.0989265	0.768706	UBR4	0
chr1:19414661-19415430	30.6367	0.449639	0.263402	1.70705	0.0878134	0.768706	UBR4	0
chr1:19419751-19420763	44.7803	0.57773	0.249756	2.31318	0.0207127	0.768706	UBR4	0
chr1:19439414-19440132	26.5468	0.62198	0.276234	2.25165	0.0243447	0.768706	UBR4	0
chr1:197166583-197168546	86.081	0.382848	0.180078	2.12601	0.0335021	0.768706	ZBTB41	0
chr1:19716843-19719172	145.867	0.238978	0.134018	1.78318	0.074557	0.768706	CAPZB	0
chr1:197886719-197888312	86.1724	0.233958	0.131314	1.78167	0.0748034	0.768706	LHX9	0
chr1:1980561-1983797	534.581	-0.15597	0.086034	-1.81289	0.0698493	0.768706	PRKCZ	0
chr1:198125207-198129325	1241.64	-0.0867358	0.0445238	-1.94808	0.0514057	0.768706	NEK7	0
chr1:198503892-198504544	29.0553	0.39208	0.215037	1.82331	0.0682565	0.768706	ATP6V1G3	0
chr1:198588594-198592441	305.192	0.178935	0.11825	1.51319	0.13023	0.768706	PTPRC	15656
chr1:198623858-198636354	768.242	0.194688	0.101328	1.92136	0.0546861	0.768706	PTPRC	0
chr1:198640104-198643789	141.652	0.253488	0.130568	1.94143	0.0522058	0.768706	PTPRC	0
chr1:198644400-198656465	809.912	0.147787	0.096223	1.53588	0.124567	0.768706	PTPRC	0
chr1:198658357-198659712	58.3774	0.304053	0.193965	1.56757	0.116982	0.768706	PTPRC	0
chr1:198660356-198661169	31.5349	0.382267	0.230804	1.65624	0.0976725	0.768706	PTPRC	0
chr1:198669755-198670687	37.9669	0.302367	0.198379	1.52418	0.127463	0.768706	PTPRC	0
chr1:198888585-198889512	37.9133	0.336524	0.219214	1.53514	0.12475	0.768706	MIR181A1HG	0
chr1:198898775-198899937	54.9167	0.470907	0.234624	2.00707	0.044742	0.768706	MIR181A1HG	0
chr1:198902190-198903057	27.5609	0.464557	0.294174	1.57919	0.114292	0.768706	MIR181A1HG	0
chr1:198903209-198906998	474.932	0.27794	0.151456	1.83512	0.0664874	0.768706	MIR181A1HG	0
chr1:19926740-19927443	29.138	0.370031	0.229503	1.61232	0.106893	0.768706	MINOS1	0
chr1:200007962-200009678	89.5848	0.203916	0.127143	1.60383	0.108751	0.768706	NR5A2	0
chr1:200123011-200123698	20.7237	0.648485	0.302148	2.14625	0.0318529	0.768706	NR5A2	0
chr1:200406586-200407620	48.8346	0.329723	0.181916	1.8125	0.0699083	0.768706	ZNF281	27419
chr1:200832069-200832728	23.3404	0.565966	0.300296	1.88469	0.0594715	0.768706	CAMSAP2	2237
chr1:201449345-201451552	143.985	0.180342	0.108731	1.6586	0.0971971	0.768706	CSRP1	1105
chr1:201797862-201799908	489.35	-0.133726	0.0667546	-2.00324	0.0451512	0.768706	IPO9	0
chr1:201923461-201926044	708.947	-0.0927721	0.061901	-1.49872	0.133947	0.768706	TIMM17A	0
chr1:202116729-202117337	31.6151	0.475122	0.277742	1.71066	0.0871439	0.768706	PTPN7	0
chr1:202133277-202134828	91.4602	0.280995	0.131267	2.14064	0.0323033	0.768706	PTPRVP	2350
chr1:202183058-202184027	44.0997	-0.319407	0.218511	-1.46174	0.143811	0.768706	LGR6	0
chr1:202317086-202319544	509.271	-0.107313	0.0683224	-1.57069	0.116256	0.768706	PPP1R12B	0
chr1:202935271-202937877	448.705	-0.106253	0.0684562	-1.55214	0.120629	0.768706	CYB5R1	0
chr1:203292884-203295072	111.249	0.215768	0.1257	1.71654	0.086064	0.768706	BTG2	14154
chr1:204041542-204045222	569.696	-0.331557	0.113927	-2.91026	0.0036113	0.768706	SOX13	0
chr1:204421796-204423059	51.8005	0.261079	0.165159	1.58077	0.113929	0.768706	PIK3C2B	0
chr1:204489772-204491092	65.1901	0.398735	0.136329	2.9248	0.00344683	0.768706	MDM4	0
chr1:20478425-20479331	85.9369	-0.238772	0.149537	-1.59675	0.110322	0.768706	PLA2G2F	1545
chr1:205279410-205280362	50.1841	0.352645	0.174146	2.02499	0.042868	0.768706	NUAK2	0
chr1:205716978-205720498	944.071	-0.109115	0.0664446	-1.6422	0.100549	0.768706	NUCKS1	0
chr1:205740508-205741008	22.6655	0.525166	0.274296	1.9146	0.0555438	0.768706	RAB29	0
chr1:205774059-205775698	71.659	0.382391	0.173092	2.20917	0.0271626	0.768706	SLC41A1	0
chr1:205780354-205783731	714.056	-0.117384	0.0658664	-1.78216	0.074723	0.768706	SLC41A1	0
chr1:20648487-20650197	98.9669	-0.337568	0.212779	-1.58647	0.112632	0.768706	VWA5B1	0
chr1:206651145-206652386	63.9905	0.395157	0.182446	2.16588	0.0303201	0.768706	IKBKE	0
chr1:206747120-206752055	278.092	0.188142	0.0918755	2.04779	0.0405807	0.768706	RASSF5	0
chr1:206752101-206757372	333.821	0.179436	0.0772312	2.32336	0.02016	0.768706	RASSF5	0
chr1:206857523-206860901	893.447	-0.120419	0.0752334	-1.6006	0.109465	0.768706	DYRK3	0
chr1:207077908-207079996	103.403	0.495278	0.18968	2.61113	0.00902446	0.768706	FCMR	0
chr1:207081972-207084032	148.791	0.195556	0.113901	1.71689	0.0859995	0.768706	FCMR	0
chr1:207508761-207511107	109.024	0.250028	0.144362	1.73195	0.0832823	0.768706	CD55	0
chr1:207668891-207670739	105.896	0.448411	0.197046	2.27567	0.0228659	0.768706	CR1	0
chr1:2079596-2081155	98.262	-0.257273	0.152248	-1.68984	0.0910595	0.768706	PRKCZ	0
chr1:20810168-20814099	547.373	-0.148058	0.081504	-1.81657	0.0692823	0.768706	CAMK2N1	0
chr1:20826388-20827370	46.7258	0.420904	0.214909	1.95852	0.0501687	0.768706	MUL1	0
chr1:20981757-20982257	20.9529	0.648239	0.290508	2.2314	0.0256547	0.768706	DDOST	0
chr1:209847930-209849803	115.243	0.278212	0.19056	1.45997	0.144298	0.768706	G0S2	0
chr1:20986035-20989349	780.49	-0.0818989	0.0503902	-1.62529	0.1041	0.768706	DDOST	0
chr1:209947543-209948266	32.857	0.512632	0.216699	2.36564	0.0179989	0.768706	TRAF3IP3	0
chr1:209948843-209949807	42.6733	0.410075	0.200727	2.04295	0.0410574	0.768706	TRAF3IP3	0
chr1:21110978-21114935	897.877	-0.135784	0.0893266	-1.52008	0.128491	0.768706	HP1BP3	0
chr1:211498839-211504238	833.985	0.0967751	0.0634984	1.52406	0.127495	0.768706	TRAF5	0
chr1:211508282-211510247	128.538	0.35817	0.146677	2.4419	0.0146102	0.768706	TRAF5	0
chr1:211750198-211753790	897.442	-0.161951	0.0791564	-2.04596	0.04076	0.768706	SLC30A1	0
chr1:211779459-211780833	65.6286	-0.515022	0.288808	-1.78327	0.0745425	0.768706	SLC30A1	27359
chr1:211848068-211849707	252.458	-0.144137	0.0801711	-1.79787	0.0721976	0.768706	NEK2	0
chr1:211911510-211912545	48.0488	0.408918	0.233408	1.75195	0.0797832	0.768706	LPGAT1	4253
chr1:212002326-212005186	408.077	-0.133324	0.0888794	-1.50005	0.133601	0.768706	LPGAT1	0
chr1:212207370-212210077	600.549	-0.148156	0.0747333	-1.98246	0.0474277	0.768706	DTL	0
chr1:212213617-212214712	46.5006	0.565273	0.253421	2.23057	0.0257097	0.768706	DTL	0
chr1:212769305-212770150	47.4206	0.304131	0.17694	1.71884	0.0856439	0.768706	ATF3	0
chr1:21348615-21349792	57.9313	0.394154	0.255208	1.54444	0.122481	0.768706	EIF4G3	0
chr1:214453256-214456406	615.311	-0.144672	0.0810753	-1.78442	0.0743556	0.768706	SMYD2	0
chr1:215740108-215741858	132.059	0.322289	0.213364	1.51051	0.130912	0.768706	KCTD3	0
chr1:21765799-21768004	341.764	-0.216646	0.100576	-2.15404	0.031237	0.768706	NBPF3	0
chr1:220229481-220230462	43.8285	-0.398803	0.261818	-1.5232	0.127708	0.768706	RNU5F-1	0
chr1:220266766-220268993	381.032	-0.10817	0.0722245	-1.49768	0.134215	0.768706	IARS2	0
chr1:221051078-221054567	206.991	0.212947	0.139757	1.5237	0.127584	0.768706	HLX	0
chr1:222593479-222594344	39.1037	0.356932	0.188824	1.89029	0.0587188	0.768706	NA	NA
chr1:222816537-222819116	750.313	-0.0987877	0.0629042	-1.57045	0.116311	0.768706	MIA3	0
chr1:222883601-222887721	1527.18	-0.0861503	0.0501599	-1.71751	0.0858852	0.768706	AIDA	0
chr1:22388554-22390385	73.7412	0.262343	0.144907	1.81042	0.0702311	0.768706	CDC42	0
chr1:223906307-223906807	18.4042	0.7155	0.317957	2.2503	0.0244297	0.768706	CAPN2	0
chr1:22394213-22395076	36.6947	0.412864	0.222565	1.85502	0.0635931	0.768706	CDC42	0
chr1:22401495-22403390	97.0899	0.252313	0.148508	1.69898	0.0893224	0.768706	CDC42	0
chr1:224031471-224034999	782.343	-0.121696	0.078612	-1.54805	0.121609	0.768706	TP53BP2	0
chr1:22404208-22404715	20.8634	0.542366	0.240998	2.2505	0.0244174	0.768706	CDC42	0
chr1:22415269-22417168	105.179	0.330945	0.144496	2.29034	0.0220014	0.768706	CDC42	0
chr1:224179664-224181913	297.298	-0.157396	0.0888246	-1.77199	0.0763963	0.768706	NA	NA
chr1:226035671-226036943	70.8943	0.238752	0.146334	1.63156	0.102772	0.768706	TMEM63A	0
chr1:226053061-226054850	95.3634	0.273606	0.137088	1.99584	0.0459509	0.768706	TMEM63A	0
chr1:226248674-226254917	1280.46	-0.0797923	0.0520087	-1.53421	0.124978	0.768706	H3F3A	0
chr1:226308541-226311307	369.68	-0.165584	0.101358	-1.63365	0.102333	0.768706	ACBD3	21072
chr1:226573593-226574303	29.6041	0.472471	0.262336	1.80101	0.071701	0.768706	PARP1	0
chr1:226823995-226825090	75.4729	0.300976	0.183187	1.64299	0.100384	0.768706	ITPKB	0
chr1:226843956-226844662	27.8163	0.479548	0.24307	1.97288	0.0485097	0.768706	ITPKB	0
chr1:226847669-226848599	41.7824	0.36386	0.203493	1.78807	0.0737651	0.768706	ITPKB	0
chr1:226861276-226866968	413.748	0.149447	0.076424	1.9555	0.0505246	0.768706	ITPKB	0
chr1:226866978-226868634	110.214	0.20007	0.126583	1.58054	0.113983	0.768706	ITPKB	0
chr1:226896136-226896714	24.4652	0.693623	0.250565	2.76824	0.00563597	0.768706	ITPKB	0
chr1:226898791-226901083	210.958	0.25708	0.0880593	2.9194	0.00350711	0.768706	ITPKB	0
chr1:227842261-227842761	24.7807	0.411586	0.239029	1.72191	0.0850861	0.768706	ZNF678	0
chr1:228225075-228225844	33.6422	0.397484	0.245082	1.62184	0.104837	0.768706	WNT3A	0
chr1:228288510-228292118	680.936	-0.157619	0.0791868	-1.99047	0.046539	0.768706	C1orf35	0
chr1:228352494-228354642	423.273	-0.235536	0.0944879	-2.49276	0.0126755	0.768706	IBA57	0
chr1:22844125-22844625	24.2918	0.73535	0.309453	2.37629	0.0174875	0.768706	ZBTB40	0
chr1:228462426-228464950	343.798	-0.146619	0.0790868	-1.8539	0.0637542	0.768706	OBSCN	0
chr1:22846650-22847396	30.8789	0.38359	0.25758	1.48921	0.136433	0.768706	ZBTB40	0
chr1:228644279-228647732	734.823	-0.102513	0.0588383	-1.74229	0.0814578	0.768706	HIST3H2A	0
chr1:228677154-228678008	37.2671	0.471348	0.280994	1.67743	0.0934576	0.768706	RNF187	0
chr1:228929677-228930476	34.477	0.351317	0.229479	1.53093	0.125786	0.768706	RHOU	47260
chr1:229566581-229568372	129.303	0.277841	0.162148	1.7135	0.0866203	0.768706	ACTA1	0
chr1:229991621-229992431	33.684	0.35234	0.230323	1.52976	0.126075	0.768706	NA	NA
chr1:230201766-230205188	644.173	-0.159164	0.0809115	-1.96713	0.049168	0.768706	GALNT2	0
chr1:231468907-231469491	21.7861	0.494565	0.279335	1.77051	0.0766424	0.768706	EXOC8	0
chr1:231469569-231475831	1212.91	-0.0937569	0.0515398	-1.81912	0.0688933	0.768706	EXOC8	0
chr1:231739132-231740122	150.785	-0.186618	0.116086	-1.60758	0.107927	0.768706	LINC00582	0
chr1:233085478-233087746	520.818	-0.121858	0.0606839	-2.00808	0.0446348	0.768706	NTPCR	0
chr1:233430291-233432259	288.895	-0.138948	0.0795241	-1.74725	0.0805941	0.768706	PCNX2	0
chr1:2342870-2348996	958.972	-0.140863	0.076857	-1.83279	0.0668338	0.768706	PEX10	0
chr1:234461611-234462909	145.196	-0.25975	0.150556	-1.72527	0.0844794	0.768706	SLC35F3	1348
chr1:234507995-234510792	859.181	-0.0817689	0.0546449	-1.49637	0.134558	0.768706	COA6	0
chr1:234535900-234537376	74.2074	0.25328	0.172087	1.47182	0.14107	0.768706	TARBP1	0
chr1:235487652-235494633	1719.85	-0.0922701	0.0520883	-1.77142	0.0764916	0.768706	ARID4B	0
chr1:235494827-235495327	20.6716	0.473133	0.267402	1.76937	0.0768323	0.768706	GGPS1	0
chr1:236025808-236032232	1001.25	-0.109734	0.062021	-1.7693	0.0768437	0.768706	LYST	0
chr1:236117702-236118645	43.0774	0.302206	0.169949	1.77822	0.0753685	0.768706	NID1	20486
chr1:236304286-236307490	621.946	-0.109215	0.0541742	-2.01599	0.0438006	0.768706	GPR137B	0
chr1:236443403-236446516	721.179	-0.135144	0.0758132	-1.78259	0.0746529	0.768706	ERO1B	0
chr1:236686328-236688923	880.409	-0.0918622	0.0550096	-1.66993	0.0949331	0.768706	LGALS8	0
chr1:23688751-23689733	41.4998	0.455935	0.17638	2.58496	0.00973904	0.768706	ZNF436	0
chr1:236957771-236960425	799.212	-0.0972942	0.0582291	-1.67089	0.0947443	0.768706	MTR	0
chr1:240774316-240775868	130.37	-0.367394	0.179792	-2.04344	0.0410089	0.768706	GREM2	0
chr1:24150705-24152899	461.871	-0.131754	0.0640445	-2.05722	0.0396649	0.768706	HMGCL	0
chr1:241714731-241715917	93.9233	0.52879	0.207036	2.55409	0.0106464	0.768706	KMO	0
chr1:244217631-244218140	22.8113	0.647426	0.259511	2.49479	0.0126031	0.768706	ZBTB18	0
chr1:244996606-245000439	1181.62	-0.0887874	0.0601438	-1.47625	0.139876	0.768706	COX20	0
chr1:245022063-245028957	1610.41	-0.0814465	0.0537302	-1.51584	0.129559	0.768706	HNRNPU	0
chr1:247263501-247265038	68.102	0.424247	0.179513	2.36333	0.0181117	0.768706	ZNF669	0
chr1:247266213-247268514	478.93	-0.102471	0.0678369	-1.51055	0.130903	0.768706	ZNF669	0
chr1:247290721-247291475	26.8701	0.387718	0.250914	1.54522	0.122292	0.768706	ZNF124	0
chr1:247319816-247320895	41.5424	0.441909	0.207721	2.12741	0.0333858	0.768706	ZNF124	0
chr1:2477038-2481240	876.681	-0.162012	0.0857273	-1.88986	0.058777	0.768706	TNFRSF14	6564
chr1:24813050-24813828	31.1483	0.41059	0.267505	1.53489	0.124811	0.768706	RCAN3AS	8994
chr1:2486272-2490659	1091.11	-0.0824992	0.0561693	-1.46876	0.141898	0.768706	TNFRSF14	0
chr1:249131368-249134095	769.906	-0.126029	0.0809077	-1.55769	0.119307	0.768706	ZNF672	0
chr1:25246766-25257935	2283.07	-0.133012	0.0807444	-1.64732	0.0994922	0.768706	RUNX3	0
chr1:25258405-25259646	44.8926	-0.336939	0.195309	-1.72515	0.0844997	0.768706	RUNX3	0
chr1:25390901-25392756	175.437	-0.522574	0.307102	-1.70163	0.0888244	0.768706	NA	NA
chr1:25424379-25427379	175.439	0.22244	0.146738	1.5159	0.129544	0.768706	NA	NA
chr1:25570404-25574977	1076.25	-0.123785	0.0663817	-1.86475	0.0622158	0.768706	RSRP1	0
chr1:25882208-25884213	106.555	0.242693	0.145788	1.6647	0.0959735	0.768706	LDLRAP1	0
chr1:26145339-26148570	732.074	-0.0898	0.0604978	-1.48435	0.137716	0.768706	MTFR1L	0
chr1:26360951-26363149	490.064	-0.11019	0.0709722	-1.55258	0.120524	0.768706	EXTL1	0
chr1:26452888-26453720	39.1312	0.412802	0.1849	2.23257	0.0255773	0.768706	PDIK1L	848
chr1:26560321-26562228	467.971	-0.120038	0.0769625	-1.5597	0.118831	0.768706	CEP85	0
chr1:26640795-26642583	74.0813	0.327591	0.188438	1.73846	0.0821306	0.768706	UBXN11	0
chr1:26945975-26948679	633.361	-0.187577	0.0769267	-2.43838	0.0147533	0.768706	RPS6KA1	44454
chr1:27049370-27050738	73.6154	0.254922	0.163088	1.5631	0.118029	0.768706	ARID1A	0
chr1:27177605-27178105	26.8147	0.535045	0.276136	1.93761	0.0526709	0.768706	ZDHHC18	0
chr1:27190146-27192839	576.046	-0.113604	0.0548003	-2.07305	0.0381676	0.768706	SFN	0
chr1:27338777-27340153	78.2293	0.251333	0.158078	1.58993	0.11185	0.768706	FAM46B	0
chr1:27559956-27563048	671.818	-0.0982297	0.0613234	-1.60183	0.109193	0.768706	WDTC1	0
chr1:27671288-27671936	36.0607	0.435974	0.221937	1.96441	0.049483	0.768706	SYTL1	0
chr1:27686160-27687613	157.907	-0.229518	0.117411	-1.95483	0.0506036	0.768706	MAP3K6	0
chr1:27754358-27756163	67.2686	0.4165	0.247637	1.6819	0.0925886	0.768706	WASF2	0
chr1:27757533-27758033	24.7087	0.581258	0.2677	2.17131	0.0299079	0.768706	WASF2	0
chr1:27851522-27855425	274.301	0.239312	0.162138	1.47597	0.139951	0.768706	AHDC1	5330
chr1:28051478-28053981	410.099	-0.110271	0.0749488	-1.47128	0.141215	0.768706	FAM76A	0
chr1:28098420-28101151	663.595	-0.115443	0.0606414	-1.9037	0.0569497	0.768706	STX12	0
chr1:28198433-28202385	740.249	-0.311723	0.108474	-2.87371	0.00405676	0.768706	THEMIS2	0
chr1:28212596-28214765	119.696	-0.255886	0.161763	-1.58185	0.113683	0.768706	THEMIS2	0
chr1:28239941-28241912	401.201	-0.149135	0.0718421	-2.07587	0.0379064	0.768706	RPA2	0
chr1:28558175-28560069	502.301	-0.133156	0.0670763	-1.98515	0.0471279	0.768706	DNAJC8	0
chr1:28561845-28564736	699.956	-0.0912933	0.0566306	-1.61209	0.106943	0.768706	ATPIF1	0
chr1:28570686-28575873	526.416	-0.21163	0.13601	-1.55599	0.119711	0.768706	ATPIF1	6069
chr1:28585248-28588371	551.878	-0.140851	0.0960627	-1.46624	0.142584	0.768706	SESN2	0
chr1:29070273-29072159	87.622	0.386615	0.144456	2.67634	0.007443	0.768706	YTHDF2	0
chr1:29073934-29075407	63.2539	0.279039	0.172256	1.61991	0.105252	0.768706	YTHDF2	0
chr1:29212917-29215359	524.455	-0.14055	0.0899158	-1.56313	0.118021	0.768706	EPB41	0
chr1:29252483-29255879	226.797	0.227963	0.102904	2.21529	0.0267399	0.768706	EPB41	0
chr1:2985018-2988456	270.955	-0.178491	0.101862	-1.75228	0.0797259	0.768706	PRDM16	0
chr1:31207120-31208210	55.2842	0.363275	0.21983	1.65253	0.0984271	0.768706	LAPTM5	0
chr1:31209941-31212813	132.204	0.243536	0.143757	1.69408	0.0902492	0.768706	LAPTM5	0
chr1:31296640-31297817	63.1516	-0.329229	0.182433	-1.80466	0.071128	0.768706	SDC3	44495
chr1:32109068-32111560	852.619	-0.121982	0.064422	-1.89348	0.0582938	0.768706	PEF1	0
chr1:32338156-32339090	36.8627	-0.311827	0.207477	-1.50295	0.132853	0.768706	PTP4A2	32931
chr1:32728877-32731062	115.286	0.242835	0.155795	1.55869	0.119071	0.768706	LCK	0
chr1:32732340-32733337	45.3034	0.273087	0.174977	1.5607	0.118594	0.768706	LCK	0
chr1:32756661-32759500	678.869	-0.0828624	0.056754	-1.46003	0.144283	0.768706	HDAC1	0
chr1:32858465-32861171	653.257	-0.100533	0.0614916	-1.6349	0.10207	0.768706	BSDC1	0
chr1:33093018-33093782	42.8403	-0.425969	0.234379	-1.81744	0.0691504	0.768706	ZBTB8OS	0
chr1:33119851-33120380	27.1432	0.565153	0.287208	1.96775	0.0490973	0.768706	RBBP4	0
chr1:33167884-33169400	89.9078	0.209659	0.141736	1.47923	0.139079	0.768706	SYNC	0
chr1:33280654-33285537	1166.26	-0.0995034	0.0532236	-1.86953	0.0615485	0.768706	S100PBP	0
chr1:33366005-33367659	128.314	-0.157958	0.10284	-1.53596	0.124548	0.768706	TMEM54	0
chr1:33427459-33431191	729.396	-0.130087	0.0759852	-1.71201	0.0868952	0.768706	RNF19B	0
chr1:33501140-33503304	487.048	-0.100195	0.0609441	-1.64404	0.100167	0.768706	AK2	0
chr1:33645793-33648425	506.378	-0.150104	0.0815058	-1.84164	0.0655283	0.768706	TRIM62	0
chr1:35330758-35333014	349.252	-0.138398	0.0719947	-1.92234	0.0545626	0.768706	DLGAP3	0
chr1:35652061-35652629	27.4702	0.370706	0.230598	1.60758	0.107927	0.768706	SFPQ	0
chr1:36849712-36852750	616.121	-0.116561	0.0694664	-1.67795	0.0933578	0.768706	STK40	0
chr1:36866431-36867331	46.1581	-0.639441	0.311302	-2.05409	0.0399671	0.768706	LSM10	2937
chr1:3815480-3818558	694.821	-0.153437	0.0918335	-1.67082	0.0947579	0.768706	C1orf174	0
chr1:38258646-38261075	300.633	-0.145736	0.096576	-1.50903	0.13129	0.768706	MANEAL	0
chr1:38269330-38270742	62.1145	0.422624	0.274193	1.54134	0.123234	0.768706	YRDC	0
chr1:39269168-39269780	23.5623	0.583279	0.296029	1.97034	0.0487993	0.768706	RRAGC	34088
chr1:40104662-40106046	86.0224	0.278347	0.160194	1.73757	0.082287	0.768706	HEYL	0
chr1:40210149-40210649	24.8023	0.628981	0.296929	2.11829	0.0341504	0.768706	PPIE	0
chr1:40347756-40350022	470.555	-0.0866083	0.0579444	-1.49468	0.134998	0.768706	TRIT1	0
chr1:40515322-40515822	25.9065	0.465185	0.254972	1.82445	0.0680833	0.768706	CAP1	0
chr1:40520202-40523325	123.736	0.348072	0.135015	2.57803	0.00993666	0.768706	CAP1	0
chr1:40523381-40526762	200.924	0.190182	0.124143	1.53196	0.125532	0.768706	CAP1	0
chr1:40526937-40527950	49.7654	0.264874	0.179689	1.47407	0.140464	0.768706	CAP1	0
chr1:40529388-40530928	64.0834	0.269478	0.14701	1.83306	0.0667941	0.768706	CAP1	0
chr1:40561986-40563677	324.362	-0.148733	0.0921896	-1.61333	0.106672	0.768706	PPT1	0
chr1:40722300-40724781	733.68	-0.0875681	0.0563861	-1.55301	0.120421	0.768706	ZMPSTE24	0
chr1:40838669-40844635	1232.85	-0.114828	0.0552734	-2.07745	0.0377596	0.768706	SMAP2	0
chr1:40844681-40857694	1262.26	0.187971	0.0864652	2.17395	0.0297093	0.768706	SMAP2	0
chr1:42499920-42502381	436.717	-0.168854	0.0930119	-1.81541	0.0694616	0.768706	NA	NA
chr1:42994873-42996134	106.266	0.229415	0.137709	1.66594	0.0957253	0.768706	CCDC30	0
chr1:43123106-43125346	525.761	-0.0922368	0.0616365	-1.49646	0.134533	0.768706	PPIH	0
chr1:43152064-43152750	30.1052	0.408971	0.250479	1.63276	0.10252	0.768706	YBX1	0
chr1:43404488-43404988	21.3114	0.401785	0.253074	1.58762	0.112372	0.768706	SLC2A1	0
chr1:43410546-43411301	45.8837	0.369744	0.180797	2.04508	0.0408473	0.768706	SLC2A1	0
chr1:43636604-43638899	572.527	-0.100452	0.058522	-1.71648	0.0860733	0.768706	CFAP57	0
chr1:43736152-43736983	48.6076	0.295211	0.183307	1.61047	0.107295	0.768706	EBNA1BP2	0
chr1:43829507-43830587	61.473	0.36163	0.223263	1.61975	0.105287	0.768706	ELOVL1	0
chr1:43887011-43887511	30.8967	0.364739	0.229172	1.59155	0.111486	0.768706	SZT2	0
chr1:44114720-44117614	895.321	-0.0942461	0.0609758	-1.54563	0.122194	0.768706	KDM4A	0
chr1:44456314-44458301	326.325	-0.139666	0.0787699	-1.77309	0.0762134	0.768706	B4GALT2	0
chr1:45114780-45115640	42.7697	0.377875	0.247255	1.52828	0.126443	0.768706	RNF220	0
chr1:45138782-45141098	552.817	-0.124907	0.0698035	-1.78941	0.0735482	0.768706	C1orf228	0
chr1:45274833-45275600	43.2302	0.312445	0.17211	1.81538	0.0694652	0.768706	BTBD19	0
chr1:45670688-45673392	463.12	-0.16534	0.0828675	-1.99524	0.0460172	0.768706	ZSWIM5	0
chr1:45955261-45957807	490.623	-0.149761	0.0758407	-1.97467	0.0483054	0.768706	TESK2	0
chr1:46048726-46053090	1117.89	-0.0986957	0.0487514	-2.02447	0.0429218	0.768706	NASP	0
chr1:46596736-46599834	561.841	-0.152454	0.0715854	-2.12968	0.0331982	0.768706	PIK3R3	0
chr1:46766742-46771132	1128.46	-0.0847003	0.0487606	-1.73706	0.0823761	0.768706	LRRC41	0
chr1:46889681-46890565	38.5482	-0.798511	0.353068	-2.26164	0.0237199	0.768706	FAAH	10160
chr1:47068464-47071605	532.763	-0.124676	0.0707323	-1.76265	0.0779596	0.768706	MKNK1	0
chr1:47696647-47698303	105.009	0.195337	0.120479	1.62135	0.104944	0.768706	STIL	0
chr1:47901718-47905349	621.498	-0.152485	0.0936728	-1.62785	0.103557	0.768706	FOXD2	0
chr1:50888672-50890954	157.887	0.155129	0.105155	1.47524	0.140148	0.768706	DMRTA2	0
chr1:53307755-53309720	103.563	0.219945	0.145769	1.50886	0.131335	0.768706	ZYG11A	0
chr1:53527249-53529020	145.245	-0.354091	0.147088	-2.40734	0.0160691	0.768706	PODN	0
chr1:53685227-53687228	351.565	-0.158302	0.0883697	-1.79136	0.0732359	0.768706	C1orf123	0
chr1:53703210-53704862	570.189	-0.105035	0.0695158	-1.51095	0.130801	0.768706	MAGOH	0
chr1:53790990-53794782	808.191	-0.171236	0.0812627	-2.1072	0.0351006	0.768706	LRP8	0
chr1:54302418-54304575	707.778	-0.122215	0.0646804	-1.88953	0.0588214	0.768706	NDC1	0
chr1:54354158-54356731	536.722	-0.105774	0.0605416	-1.74712	0.0806158	0.768706	YIPF1	0
chr1:54409449-54413227	720.167	-0.134174	0.0818252	-1.63976	0.101055	0.768706	HSPB11	0
chr1:54821286-54822914	89.068	0.394431	0.237776	1.65883	0.0971492	0.768706	SSBP3	0
chr1:54964557-54966144	91.7675	0.310751	0.129122	2.40665	0.0160996	0.768706	ACOT11	47662
chr1:55180626-55182859	419.521	-0.102513	0.0606377	-1.69058	0.0909174	0.768706	MROH7-TTC4	0
chr1:55263898-55268100	696.806	-0.117351	0.0727283	-1.61355	0.106625	0.768706	TTC22	0
chr1:55351584-55353908	341.376	-0.17389	0.1045	-1.66402	0.0961093	0.768706	DHCR24	0
chr1:59011005-59013102	462.603	-0.154815	0.0744204	-2.08027	0.0375004	0.768706	DAB1	0
chr1:59041611-59042735	55.9877	0.318965	0.192968	1.65294	0.0983429	0.768706	TACSTD2	0
chr1:59164019-59166547	543.992	-0.112756	0.0621594	-1.81398	0.0696806	0.768706	MYSM1	0
chr1:59246926-59252038	1516.82	-0.111077	0.0660991	-1.68046	0.0928684	0.768706	JUN	0
chr1:59512485-59513038	20.064	0.513453	0.267392	1.92022	0.0548295	0.768706	NA	NA
chr1:60036044-60036544	19.8356	0.48553	0.264516	1.83554	0.0664255	0.768706	FGGY	0
chr1:60162534-60163565	51.9725	0.44831	0.242195	1.85103	0.0641655	0.768706	FGGY	0
chr1:60391286-60393211	215.755	0.221471	0.139478	1.58785	0.11232	0.768706	CYP2J2	0
chr1:6050899-6055720	1215.17	-0.144007	0.0717416	-2.0073	0.044718	0.768706	KCNAB2	0
chr1:62900844-62905504	1040.35	-0.0894204	0.0602276	-1.48471	0.137621	0.768706	USP1	0
chr1:63248768-63251034	699.413	-0.0907094	0.0605661	-1.49769	0.134213	0.768706	ATG4C	0
chr1:64708680-64709624	27.1362	0.488354	0.305191	1.60016	0.109563	0.768706	UBE2U	0
chr1:64970475-64972480	124.29	0.347897	0.218515	1.5921	0.111363	0.768706	CACHD1	0
chr1:65388163-65389098	37.3554	0.351768	0.234998	1.4969	0.13442	0.768706	JAK1	0
chr1:65425793-65426925	48.0192	0.435535	0.210538	2.06868	0.0385764	0.768706	JAK1	0
chr1:65529961-65535579	1500.26	-0.0940932	0.0569799	-1.65134	0.0986692	0.768706	MIR101-1	5769
chr1:6658841-6664568	1675.21	-0.0806083	0.0532258	-1.51446	0.12991	0.768706	KLHL21	0
chr1:6672316-6676207	855.474	-0.152166	0.0980699	-1.55161	0.120756	0.768706	PHF13	0
chr1:66795687-66803833	1674.02	0.17181	0.105875	1.62276	0.104641	0.768706	PDE4B	0
chr1:66839420-66840896	54.0104	0.349755	0.227943	1.5344	0.124932	0.768706	PDE4B	0
chr1:67389269-67392194	773.117	-0.118808	0.0786218	-1.51114	0.130754	0.768706	MIER1	0
chr1:67600108-67601058	29.5239	0.495363	0.320441	1.54588	0.122134	0.768706	C1orf141	0
chr1:67892236-67897699	1537.8	-0.0662135	0.0449545	-1.4729	0.140777	0.768706	SERBP1	0
chr1:68149729-68152874	658.434	-0.143986	0.0848174	-1.6976	0.0895839	0.768706	GADD45A	0
chr1:7021970-7023199	54.3915	0.348729	0.215274	1.61993	0.105248	0.768706	CAMTA1	0
chr1:70875833-70878034	606.036	-0.126181	0.0723266	-1.7446	0.0810543	0.768706	CTH	0
chr1:71511823-71514263	204.592	0.221175	0.103331	2.14045	0.0323181	0.768706	PTGER3	0
chr1:763423-764008	12.4897	0.575413	0.343624	1.67454	0.0940239	0.768706	LINC00115	520
chr1:76619779-76620826	110.808	-0.21476	0.114744	-1.87164	0.0612565	0.768706	ST6GALNAC3	0
chr1:7739141-7742027	309.563	-0.158058	0.095142	-1.66128	0.096657	0.768706	CAMTA1	0
chr1:7763308-7766296	310.407	-0.166145	0.110869	-1.49857	0.133984	0.768706	CAMTA1	0
chr1:77683827-77686293	545.327	-0.0894713	0.0570178	-1.56918	0.116606	0.768706	PIGK	0
chr1:7972383-7973517	48.3549	0.683356	0.343004	1.99227	0.0463416	0.768706	UTS2	0
chr1:8276731-8278176	93.7328	-0.33294	0.124964	-2.66428	0.00771534	0.768706	NA	NA
chr1:84618592-84619241	19.4058	0.46957	0.278522	1.68594	0.091808	0.768706	PRKACB	0
chr1:8480277-8485484	855.158	0.0956603	0.0564647	1.69416	0.0902345	0.768706	RERE	0
chr1:8487112-8488361	60.4519	0.35745	0.171289	2.08682	0.0369042	0.768706	RERE	0
chr1:85723707-85725648	502.915	-0.112758	0.0660675	-1.70672	0.087875	0.768706	C1orf52	0
chr1:85929561-85931626	140.001	0.254252	0.137585	1.84797	0.0646069	0.768706	DDAH1	0
chr1:86854693-86855924	52.6392	0.288508	0.175912	1.64007	0.100991	0.768706	ODF2L	0
chr1:86860419-86863108	634.277	-0.106315	0.0638428	-1.66526	0.0958604	0.768706	ODF2L	0
chr1:8760937-8762206	55.4301	0.319577	0.172962	1.84767	0.0646499	0.768706	RERE	0
chr1:87616844-87618152	64.0155	0.467221	0.234162	1.99529	0.0460108	0.768706	HS2ST1	41162
chr1:8923941-8924468	21.3928	0.440159	0.248697	1.76986	0.0767509	0.768706	ENO1	0
chr1:90120557-90121282	30.9664	0.515869	0.286828	1.79853	0.0720935	0.768706	LRRC8C	0
chr1:90311224-90311991	29.0393	0.597093	0.317299	1.8818	0.0598629	0.768706	LRRC8D	0
chr1:91301226-91302242	45.4137	0.306445	0.201123	1.52366	0.127592	0.768706	NA	NA
chr1:92348601-92352947	905.88	-0.146831	0.100344	-1.46328	0.14339	0.768706	TGFBR3	0
chr1:93001793-93003140	57.0804	0.402157	0.167714	2.39788	0.0164905	0.768706	EVI5	0
chr1:93636133-93637947	109.983	0.241806	0.150299	1.60883	0.107653	0.768706	TMED5	0
chr1:93642497-93647695	1137.47	-0.0925172	0.0566466	-1.63323	0.10242	0.768706	CCDC18	0
chr1:94310961-94314248	915.081	-0.151973	0.0992129	-1.53179	0.125574	0.768706	BCAR3	0
chr1:94341691-94342561	34.3005	0.361861	0.247	1.46502	0.142915	0.768706	DNTTIP2	0
chr1:947755-950428	527.643	-0.138369	0.0654842	-2.11301	0.0345998	0.768706	ISG15	0
chr1:9485944-9487002	45.2852	0.33197	0.198729	1.67047	0.0948266	0.768706	NA	NA
chr1:954236-956392	272.553	-0.283926	0.142059	-1.99864	0.0456469	0.768706	AGRN	0
chr1:95537288-95539578	665.567	-0.0936632	0.0620981	-1.50831	0.131475	0.768706	ALG14	0
chr1:9710559-9716692	1394.87	-0.0991976	0.0470055	-2.11034	0.0348289	0.768706	PIK3CD	0
chr1:9716966-9718377	63.9593	0.329111	0.212702	1.54729	0.121794	0.768706	PIK3CD	0
chr1:97186485-97189355	671.511	-0.125153	0.0710808	-1.76072	0.078286	0.768706	PTBP2	0
chr1:9763439-9765356	79.5904	0.315083	0.149934	2.10148	0.0355989	0.768706	PIK3CD	0
chr1:9782967-9784410	67.5254	0.280706	0.166904	1.68184	0.0926003	0.768706	PIK3CD	0
chr1:9882073-9885797	678.713	-0.141668	0.0793581	-1.78518	0.0742328	0.768706	CLSTN1	0
chr1:9968473-9971650	550.83	-0.130586	0.0647831	-2.01574	0.0438273	0.768706	CTNNBIP1	0
chr10:100202891-100203621	35.6675	0.555731	0.246679	2.25285	0.0242683	0.768706	HPS1	0
chr10:101377959-101381877	971.697	-0.124134	0.0691353	-1.79553	0.0725695	0.768706	SLC25A28	0
chr10:101493212-101493978	25.7783	0.498557	0.297014	1.67856	0.0932371	0.768706	CUTC	0
chr10:101768343-101770618	346.323	-0.11179	0.0723375	-1.5454	0.12225	0.768706	DNMBP	0
chr10:102268571-102269733	52.1967	0.290288	0.172957	1.67838	0.093272	0.768706	SEC31B	0
chr10:102286275-102286863	26.3855	0.379991	0.226029	1.68116	0.0927324	0.768706	NDUFB8	0
chr10:102985007-102988085	212.101	0.164592	0.10821	1.52104	0.128249	0.768706	LBX1	0
chr10:102996612-102997345	32.1043	0.396585	0.234771	1.68924	0.0911732	0.768706	LBX1	7894
chr10:103452741-103455900	610.22	-0.140607	0.071432	-1.96841	0.0490208	0.768706	FBXW4	0
chr10:103602943-103604510	101.539	0.216964	0.115879	1.87233	0.0611611	0.768706	KCNIP2	0
chr10:103814570-103816649	467.808	-0.145769	0.0781169	-1.86604	0.0620357	0.768706	C10orf76	0
chr10:103870367-103870867	22.8675	0.435544	0.29219	1.49062	0.136061	0.768706	LDB1	0
chr10:103911313-103913611	499.478	-0.0988267	0.0650478	-1.51929	0.128688	0.768706	NOLC1	0
chr10:103919108-103919968	37.9562	0.512638	0.220092	2.3292	0.0198484	0.768706	NOLC1	0
chr10:104139732-104140232	23.8477	0.458803	0.303747	1.51047	0.130923	0.768706	GBF1	0
chr10:104158461-104159969	152.279	-0.188318	0.109037	-1.7271	0.0841495	0.768706	NFKB2	0
chr10:104178953-104183407	911.416	-0.0932801	0.0530198	-1.75934	0.0785191	0.768706	CUEDC2	0
chr10:104191151-104193577	428.598	-0.123637	0.0712878	-1.73434	0.082858	0.768706	CUEDC2	0
chr10:104676606-104680666	902.954	-0.126791	0.0814838	-1.55602	0.119702	0.768706	CNNM2	0
chr10:105126922-105129364	614.7	-0.139103	0.0810106	-1.7171	0.0859616	0.768706	TAF5	0
chr10:105173399-105174107	27.2286	0.482287	0.330248	1.46038	0.144187	0.768706	PDCD11	0
chr10:105343416-105345448	309.025	-0.167734	0.107929	-1.55412	0.120156	0.768706	NEURL1	0
chr10:105523269-105524220	47.3066	0.333584	0.172276	1.93634	0.0528265	0.768706	SH3PXD2A	0
chr10:105880181-105882851	659.066	-0.127523	0.0679292	-1.8773	0.060477	0.768706	SFR1	0
chr10:106027007-106029964	643.41	-0.087546	0.0553685	-1.58115	0.113844	0.768706	GSTO1	0
chr10:106081577-106082606	51.1994	0.259233	0.174708	1.48381	0.137859	0.768706	ITPRIP	0
chr10:106085442-106086846	75.514	0.306217	0.184015	1.66409	0.0960949	0.768706	ITPRIP	0
chr10:1093373-1096999	898.603	-0.110617	0.0665545	-1.66205	0.0965036	0.768706	IDI1	0
chr10:111828821-111830272	68.7876	0.384136	0.184321	2.08406	0.0371547	0.768706	ADD3	0
chr10:111916401-111917567	53.0215	-0.252073	0.155873	-1.61717	0.105841	0.768706	ADD3	21077
chr10:112063211-112065727	675.354	-0.0966129	0.0654858	-1.47533	0.140125	0.768706	SMNDC1	0
chr10:11234150-11235987	77.0252	0.467784	0.159418	2.93433	0.00334264	0.768706	CELF2	0
chr10:11242873-11243373	22.7094	0.556492	0.288829	1.92672	0.0540149	0.768706	CELF2	0
chr10:11244231-11244955	25.3668	0.403048	0.229565	1.7557	0.0791394	0.768706	CELF2	0
chr10:112623797-112625721	109.359	0.212004	0.118549	1.78833	0.0737227	0.768706	PDCD4-AS1	2926
chr10:112629974-112635552	1217.54	-0.091832	0.0559096	-1.64251	0.100485	0.768706	PDCD4	0
chr10:112677375-112681279	1023.66	-0.101771	0.0607811	-1.67438	0.0940563	0.768706	BBIP1	0
chr10:11283958-11285041	50.9579	0.291181	0.17846	1.63164	0.102756	0.768706	CELF2	0
chr10:11360999-11362097	46.2253	0.363821	0.218882	1.66218	0.0964767	0.768706	CELF2	0
chr10:114708987-114712939	773.486	-0.162596	0.0572832	-2.83845	0.00453325	0.768706	TCF7L2	0
chr10:115322863-115323573	34.3283	-0.45198	0.233368	-1.93676	0.0527741	0.768706	HABP2	0
chr10:11569541-11570693	66.6161	0.388582	0.218398	1.77924	0.0752006	0.768706	USP6NL	0
chr10:116252178-116252771	20.7436	0.718219	0.338237	2.12342	0.0337188	0.768706	ABLIM1	0
chr10:116259403-116260092	28.5103	0.379908	0.23651	1.60631	0.108206	0.768706	ABLIM1	0
chr10:116276814-116277550	24.9068	0.608782	0.302458	2.01278	0.0441376	0.768706	ABLIM1	0
chr10:116279633-116280299	34.0521	0.476109	0.311318	1.52933	0.126182	0.768706	ABLIM1	0
chr10:116303048-116304828	100.593	0.242288	0.1156	2.09592	0.0360897	0.768706	ABLIM1	0
chr10:11646670-11647391	29.7662	0.35682	0.23488	1.51916	0.128723	0.768706	USP6NL	0
chr10:11783529-11785191	117.014	0.391696	0.204369	1.91661	0.0552877	0.768706	ECHDC3	0
chr10:119131218-119136397	1191.58	-0.112126	0.0643273	-1.74306	0.0813234	0.768706	PDZD8	0
chr10:120417650-120418178	22.0862	0.48255	0.318544	1.51486	0.129808	0.768706	CACUL1	15455
chr10:120788009-120791059	346.665	-0.145652	0.0874219	-1.66608	0.0956966	0.768706	NANOS1	0
chr10:120801742-120802455	26.3479	0.610022	0.226066	2.69843	0.00696676	0.768706	EIF3A	0
chr10:120937049-120939126	444.379	-0.132738	0.0747007	-1.77693	0.0755804	0.768706	PRDX3	0
chr10:12110216-12112437	411.981	-0.171734	0.0912315	-1.8824	0.0597815	0.768706	DHTKD1	0
chr10:12390188-12393820	755.457	-0.15152	0.0707422	-2.14187	0.0322042	0.768706	CAMK1D	0
chr10:124176186-124176897	34.5455	0.352613	0.194316	1.81463	0.0695805	0.768706	MIR3941	0
chr10:124739177-124740965	303.357	-0.189759	0.108219	-1.75347	0.0795216	0.768706	PSTK	0
chr10:124902082-124902883	32.7558	0.357915	0.237745	1.50546	0.132206	0.768706	HMX2	4754
chr10:124906960-124911595	397.814	0.186823	0.113161	1.65095	0.0987497	0.768706	HMX2	0
chr10:124919395-124920919	57.7483	0.395146	0.153129	2.58047	0.00986664	0.768706	BUB3	0
chr10:126846643-126850476	381.906	-0.158424	0.0861222	-1.83953	0.0658372	0.768706	CTBP2	0
chr10:127406961-127409840	831.057	-0.124092	0.0599891	-2.06857	0.0385865	0.768706	EDRF1	0
chr10:127510559-127513996	889.71	-0.0926385	0.0587199	-1.57763	0.11465	0.768706	BCCIP	0
chr10:1282201-1283234	47.6825	0.576836	0.395582	1.45819	0.144787	0.768706	ADARB2	0
chr10:129857981-129858697	33.2821	0.419793	0.241769	1.73634	0.0825032	0.768706	PTPRE	0
chr10:130007999-130010979	367.327	-0.13783	0.0782424	-1.76157	0.0781412	0.768706	NA	NA
chr10:131907321-131910828	985.796	-0.14851	0.0767284	-1.93553	0.0529255	0.768706	CTAGE7P	219
chr10:133741133-133742187	50.6731	0.274986	0.160048	1.71815	0.0857687	0.768706	PPP2R2D	5772
chr10:13382354-13383175	34.3447	0.380202	0.220592	1.72355	0.0847889	0.768706	SEPHS1	0
chr10:134368788-134369471	27.9495	0.492141	0.243888	2.0179	0.0436016	0.768706	INPP5A	0
chr10:134972747-134974648	132.418	-0.171745	0.105903	-1.62172	0.104863	0.768706	KNDC1	0
chr10:135087840-135093048	974.968	-0.150937	0.0919721	-1.64112	0.100773	0.768706	ADAM8	0
chr10:135120861-135123401	673.323	-0.159207	0.0882964	-1.80309	0.0713737	0.768706	PRAP1	0
chr10:14596000-14597264	58.6998	0.272007	0.18589	1.46327	0.143393	0.768706	FAM107B	0
chr10:14597626-14598830	53.4446	0.275796	0.16565	1.66493	0.0959266	0.768706	FAM107B	0
chr10:14602239-14607985	351.806	0.187213	0.0885317	2.11465	0.03446	0.768706	FAM107B	0
chr10:14608002-14610438	98.3711	0.337924	0.161007	2.09881	0.0358332	0.768706	FAM107B	0
chr10:14627529-14628029	25.2437	0.38376	0.262325	1.46292	0.143489	0.768706	FAM107B	0
chr10:14919455-14922235	714.622	-0.146023	0.079196	-1.84382	0.0652093	0.768706	SUV39H2	0
chr10:15000793-15002988	571.604	-0.0998755	0.0636172	-1.56994	0.116428	0.768706	DCLRE1C	0
chr10:15250609-15251629	104.924	-0.268578	0.137432	-1.95426	0.0506705	0.768706	FAM171A1	2014
chr10:16933163-16933960	25.7965	-0.370337	0.25348	-1.46101	0.144013	0.768706	CUBN	0
chr10:17268954-17274510	1455.54	-0.112972	0.0750616	-1.50505	0.132311	0.768706	VIM	0
chr10:17276185-17277144	37.7156	0.333742	0.190907	1.74819	0.0804316	0.768706	VIM	0
chr10:17690335-17691201	49.2599	0.347999	0.206594	1.68446	0.0920928	0.768706	STAM	0
chr10:18946842-18950320	896.189	-0.0970244	0.0536874	-1.80721	0.0707294	0.768706	ARL5B	0
chr10:22608640-22612546	657.628	-0.154746	0.0846504	-1.82806	0.0675408	0.768706	BMI1	0
chr10:22830101-22830736	26.9752	0.540002	0.312079	1.73034	0.0835697	0.768706	PIP4K2A	0
chr10:22943245-22945572	138.403	0.212866	0.11835	1.79861	0.0720801	0.768706	PIP4K2A	0
chr10:22993723-22994223	15.8946	-0.503742	0.311321	-1.61808	0.105646	0.768706	PIP4K2A	0
chr10:22998867-23004684	1391.73	-0.101535	0.055319	-1.83544	0.0664403	0.768706	PIP4K2A	0
chr10:23632349-23634287	134.777	0.266744	0.153981	1.73231	0.0832177	0.768706	C10orf67	0
chr10:25010948-25014381	778.026	-0.123326	0.0835955	-1.47527	0.140141	0.768706	ARHGAP21	0
chr10:26726138-26731757	1112.91	0.0867493	0.0519679	1.66929	0.0950609	0.768706	APBB1IP	0
chr10:26735168-26736794	61.8143	0.426998	0.192838	2.21428	0.0268097	0.768706	APBB1IP	0
chr10:26763978-26764837	40.747	0.523291	0.211748	2.47129	0.0134627	0.768706	APBB1IP	0
chr10:27146442-27150739	875.405	-0.091158	0.0594738	-1.53274	0.125339	0.768706	ABI1	0
chr10:27527561-27532831	1427.65	-0.0893131	0.0512939	-1.7412	0.0816478	0.768706	ACBD5	0
chr10:27541040-27542299	173.881	-0.210993	0.121136	-1.74179	0.081545	0.768706	LRRC37A6P	0
chr10:28883209-28883724	18.5845	0.504674	0.282995	1.78333	0.074532	0.768706	WAC	0
chr10:32340671-32341694	39.2053	0.450852	0.244016	1.84763	0.0646557	0.768706	KIF5B	0
chr10:32633527-32637500	970.941	-0.126669	0.0656201	-1.93034	0.0535648	0.768706	EPC1	0
chr10:35414890-35417575	636.142	-0.153414	0.0815498	-1.88123	0.059941	0.768706	CREM	0
chr10:38120403-38121065	21.2556	0.442625	0.246683	1.7943	0.0727645	0.768706	ZNF248	0
chr10:38145408-38147727	617.481	-0.087035	0.0584293	-1.48958	0.136335	0.768706	ZNF248	0
chr10:3818939-3828604	2541.2	-0.15823	0.0944986	-1.67442	0.0940489	0.768706	KLF6	0
chr10:38241324-38242422	48.2875	0.431983	0.188657	2.28977	0.0220345	0.768706	ZNF25	0
chr10:38264392-38266325	472.538	-0.136835	0.0729102	-1.87676	0.060551	0.768706	ZNF25	0
chr10:38343436-38345131	66.9699	0.433794	0.170065	2.55075	0.0107491	0.768706	ZNF33A	0
chr10:3919189-3920260	35.4186	-0.898832	0.435548	-2.06368	0.0390481	0.768706	NA	NA
chr10:427512-428571	39.5292	-0.298262	0.201551	-1.47984	0.138917	0.768706	DIP2C	0
chr10:43088477-43090113	65.0266	0.293778	0.179882	1.63318	0.102432	0.768706	ZNF33B	0
chr10:43571463-43573051	78.1002	-0.22879	0.147752	-1.54847	0.121509	0.768706	RET	0
chr10:43722944-43727777	582.3	-0.322628	0.135367	-2.38336	0.0171554	0.768706	RASGEF1A	0
chr10:43761227-43762966	167.07	-0.261925	0.145605	-1.79888	0.0720376	0.768706	RASGEF1A	0
chr10:43882153-43882853	33.4025	0.44415	0.245693	1.80774	0.0706471	0.768706	HNRNPF	0
chr10:43931297-43933229	481.241	-0.130897	0.0753888	-1.73629	0.0825133	0.768706	ZNF487	0
chr10:44184566-44186593	323.097	-0.148912	0.076511	-1.94628	0.0516212	0.768706	ZNF32-AS3	14418
chr10:44880528-44881071	17.3334	-0.781051	0.370329	-2.10908	0.0349381	0.768706	CXCL12	0
chr10:45453739-45456269	424.063	-0.110806	0.0630895	-1.75633	0.0790314	0.768706	RASSF4	0
chr10:45868342-45870718	239.994	0.281043	0.133112	2.11133	0.0347444	0.768706	ALOX5	0
chr10:46761972-46762939	30.6057	-2.6437	1.49539	-1.7679	0.0770773	0.768706	BMS1P5	0
chr10:48426981-48427735	29.3364	0.418231	0.204968	2.04047	0.0413035	0.768706	GDF10	0
chr10:48531423-48532280	37.6745	0.464514	0.209604	2.21616	0.0266809	0.768706	NA	NA
chr10:5136372-5137733	88.7028	-0.482834	0.214483	-2.25115	0.0243762	0.768706	AKR1C3	0
chr10:51370719-51371233	8.86876	-1.1178	0.513615	-2.17634	0.0295301	0.768706	AGAP4	0
chr10:52498511-52500640	339.574	-0.126429	0.0750733	-1.68407	0.0921678	0.768706	ASAH2B	0
chr10:529960-531620	176.688	-0.265338	0.153037	-1.73381	0.0829509	0.768706	DIP2C	0
chr10:5488031-5490156	120.958	0.352697	0.159991	2.20448	0.0274907	0.768706	NET1	0
chr10:6017246-6020843	915.706	-0.150261	0.0734399	-2.04604	0.040752	0.768706	IL15RA	0
chr10:6130588-6133151	447.308	-0.178496	0.0774338	-2.30514	0.0211585	0.768706	RBM17	0
chr10:61996347-61998536	147.29	0.349174	0.183584	1.90198	0.0571736	0.768706	ANK3	0
chr10:64287932-64288832	34.832	0.425589	0.216753	1.96347	0.0495916	0.768706	ZNF365	0
chr10:64573899-64579204	975.024	-0.111277	0.0545113	-2.04136	0.0412154	0.768706	EGR2	0
chr10:64892349-64894763	490.005	-0.113886	0.0654875	-1.73905	0.0820255	0.768706	NRBF2	0
chr10:65001098-65002457	69.463	0.339285	0.164161	2.06678	0.0387551	0.768706	JMJD1C	0
chr10:6584324-6586450	146.488	0.197798	0.105267	1.87902	0.0602416	0.768706	PRKCQ	0
chr10:6630421-6631336	33.8687	0.390038	0.242668	1.60729	0.107992	0.768706	PRKCQ-AS1	3097
chr10:6633296-6635576	98.6507	0.278132	0.148514	1.87277	0.0610998	0.768706	PRKCQ-AS1	5972
chr10:6642132-6642869	27.4118	0.552319	0.227226	2.4307	0.0150697	0.768706	PRKCQ-AS1	14808
chr10:69522783-69525635	768.847	-0.0921366	0.0631462	-1.4591	0.144538	0.768706	DNAJC12	30791
chr10:70286020-70288033	497.981	-0.130599	0.0791154	-1.65074	0.098792	0.768706	SLC25A16	0
chr10:70659835-70662610	787.025	-0.0998807	0.0613795	-1.62726	0.103681	0.768706	DDX50	0
chr10:71077233-71081156	883.134	-0.0940555	0.0629559	-1.49399	0.135179	0.768706	HK1	0
chr10:71331553-71334262	253.472	0.203764	0.122747	1.66003	0.0969081	0.768706	NEUROG3	0
chr10:71561620-71562272	26.7056	-0.573998	0.274386	-2.09194	0.0364443	0.768706	COL13A1	0
chr10:71891383-71893392	264.5	-0.155238	0.0899179	-1.72645	0.0842674	0.768706	TYSND1	4344
chr10:71904173-71907099	614.784	-0.146079	0.0910923	-1.60364	0.108793	0.768706	TYSND1	0
chr10:71927642-71931408	905.3	-0.0918268	0.0581687	-1.57863	0.114421	0.768706	SAR1A	0
chr10:72140710-72143125	359.103	-0.116515	0.0659379	-1.76704	0.0772219	0.768706	LRRC20	0
chr10:72200247-72201725	91.5356	0.298004	0.186334	1.5993	0.109753	0.768706	NODAL	0
chr10:72335885-72336798	40.7758	-0.343324	0.226001	-1.51913	0.128731	0.768706	PALD1	7678
chr10:72355541-72364075	1734.59	-0.260453	0.100946	-2.58011	0.00987687	0.768706	PRF1	0
chr10:73509519-73511150	87.2384	0.305019	0.144153	2.11594	0.0343497	0.768706	CDH23	0
chr10:73511428-73513390	106.251	0.248244	0.151187	1.64197	0.100597	0.768706	CDH23	0
chr10:73516285-73518088	114.252	0.324389	0.178198	1.82039	0.0687003	0.768706	CDH23	0
chr10:73520494-73521914	99.5265	0.352125	0.176515	1.99488	0.0460561	0.768706	CDH23	0
chr10:73523184-73524361	56.7074	0.465066	0.205246	2.2659	0.0234574	0.768706	CDH23	0
chr10:73826796-73827296	24.8598	0.418423	0.278422	1.50284	0.132881	0.768706	ANAPC16	0
chr10:73833941-73837940	206.916	0.237455	0.128666	1.84551	0.0649627	0.768706	ANAPC16	0
chr10:74031797-74036723	1625.03	-0.102864	0.0685996	-1.49949	0.133748	0.768706	DDIT4	0
chr10:74056399-74058186	222.585	-0.208338	0.120685	-1.7263	0.0842939	0.768706	DDIT4	20601
chr10:74086140-74088381	206.577	0.270055	0.17087	1.58047	0.114	0.768706	DNAJB12	4206
chr10:74112927-74115446	785.191	-0.101567	0.0687402	-1.47755	0.139529	0.768706	DNAJB12	0
chr10:75011222-75013496	624.663	-0.10863	0.0611625	-1.77609	0.0757182	0.768706	DNAJC9-AS1	0
chr10:75253498-75254057	21.3193	0.484648	0.306404	1.58173	0.113711	0.768706	PPP3CB	0
chr10:75254068-75256833	540.075	-0.12412	0.0750238	-1.65441	0.0980446	0.768706	PPP3CB	0
chr10:75384386-75386823	689.461	-0.100456	0.0584458	-1.71879	0.0856518	0.768706	MYOZ1	4546
chr10:75505906-75506649	28.8067	0.494172	0.269304	1.83499	0.0665064	0.768706	SEC24C	0
chr10:75525766-75526266	23.1986	0.387136	0.247593	1.5636	0.117912	0.768706	SEC24C	0
chr10:75531116-75536054	1359.17	-0.128598	0.0837267	-1.53592	0.124558	0.768706	FUT11	0
chr10:75544844-75546995	611.509	-0.114753	0.0621055	-1.84771	0.0646448	0.768706	ZSWIM8	0
chr10:75566447-75567653	60.4849	0.376415	0.169168	2.2251	0.0260748	0.768706	NDST2	0
chr10:75568753-75569853	53.6476	0.675026	0.238606	2.82904	0.00466883	0.768706	NDST2	0
chr10:75619196-75620136	42.8025	0.336483	0.193242	1.74125	0.0816404	0.768706	CAMK2G	0
chr10:75624475-75626366	181.671	0.142686	0.0864389	1.65071	0.0987978	0.768706	CAMK2G	0
chr10:75756663-75760109	842.424	-0.16961	0.0796132	-2.13043	0.0331361	0.768706	VCL	0
chr10:75909183-75912566	860.472	-0.10062	0.055828	-1.80232	0.0714958	0.768706	ADK	0
chr10:75949752-75950521	28.1659	0.351389	0.218958	1.60483	0.108532	0.768706	ADK	0
chr10:76583517-76587891	934.781	-0.135117	0.0815892	-1.65606	0.0977087	0.768706	KAT6B	0
chr10:76803371-76804077	35.3073	-0.306594	0.206146	-1.48727	0.136944	0.768706	DUPD1	0
chr10:76870233-76872847	686.001	-0.125729	0.0666173	-1.88733	0.059116	0.768706	SAMD8	0
chr10:76969153-76972275	803.197	-0.161397	0.0789428	-2.04448	0.0409059	0.768706	VDAC2	0
chr10:76993416-76996021	620.984	-0.150869	0.0946382	-1.59417	0.110899	0.768706	COMTD1	0
chr10:79684944-79687903	280.265	-0.250202	0.115831	-2.16006	0.0307681	0.768706	DLG5	0
chr10:80062016-80063862	293.067	-0.14626	0.0993446	-1.47225	0.140954	0.768706	LINC00595	0
chr10:8076337-8077496	58.2635	0.311117	0.167115	1.86169	0.0626465	0.768706	GATA3-AS1	14916
chr10:80785239-80786111	52.0519	0.265511	0.181851	1.46004	0.144278	0.768706	ZMIZ1-AS1	0
chr10:80826337-80831734	1180.19	-0.116631	0.069852	-1.66969	0.0949811	0.768706	ZMIZ1	0
chr10:8086673-8087784	51.9107	0.23385	0.154822	1.51045	0.130929	0.768706	GATA3-AS1	4628
chr10:81001164-81006073	639.872	-0.166923	0.0813088	-2.05295	0.0400774	0.768706	ZMIZ1	0
chr10:81111102-81111973	34.6322	0.404384	0.250651	1.61334	0.106671	0.768706	PPIF	0
chr10:81112118-81112922	40.0952	0.479527	0.241978	1.9817	0.047513	0.768706	PPIF	0
chr10:8178958-8180342	84.6949	0.30395	0.158351	1.91946	0.0549258	0.768706	NA	NA
chr10:81837595-81840071	639.328	-0.100122	0.0626634	-1.59777	0.110094	0.768706	TMEM254	0
chr10:82263251-82263948	33.6563	0.48318	0.255878	1.88832	0.0589825	0.768706	TSPAN14	0
chr10:82264462-82265089	31.6856	0.596959	0.246172	2.42497	0.0153098	0.768706	TSPAN14	0
chr10:8444536-8445162	20.8781	0.478284	0.300003	1.59427	0.110877	0.768706	NA	NA
chr10:8446349-8447577	50.2128	0.290519	0.174995	1.66015	0.0968838	0.768706	NA	NA
chr10:85898086-85900872	801.597	-0.115783	0.0613034	-1.88869	0.0589333	0.768706	GHITM	0
chr10:85953580-85955429	207.234	-0.154749	0.0897768	-1.7237	0.0847612	0.768706	CDHR1	0
chr10:88170599-88171794	49.2024	0.332864	0.200147	1.6631	0.0962928	0.768706	WAPL	23218
chr10:88295116-88296690	95.0587	-0.252106	0.123427	-2.04256	0.0410963	0.768706	WAPL	13574
chr10:88728571-88729359	33.9957	0.498836	0.305234	1.63428	0.102201	0.768706	ADIRF	0
chr10:89576204-89579192	734.855	-0.0814552	0.0483937	-1.68318	0.0923406	0.768706	ATAD1	0
chr10:93667197-93669590	507.976	-0.122035	0.0809806	-1.50697	0.131818	0.768706	FGFBP3	0
chr10:94331767-94335224	784.633	-0.10986	0.0636708	-1.72544	0.0844478	0.768706	IDE	0
chr10:94607507-94609708	466.311	-0.162055	0.0998517	-1.62296	0.104598	0.768706	EXOC6	0
chr10:95172940-95173664	34.9596	0.32206	0.190745	1.68843	0.0913282	0.768706	MYOF	0
chr10:95241715-95242774	94.6897	0.203249	0.120536	1.68621	0.0917562	0.768706	MYOF	0
chr10:96161551-96164208	245.194	0.156732	0.0988995	1.58476	0.11302	0.768706	TBC1D12	0
chr10:97848959-97850650	454.288	-0.135126	0.0803031	-1.6827	0.0924331	0.768706	ENTPD1-AS1	0
chr10:98029496-98030205	30.4207	0.649902	0.392225	1.65696	0.0975272	0.768706	BLNK	0
chr10:98030377-98031256	33.1438	0.931106	0.379742	2.45195	0.0142086	0.768706	BLNK	0
chr10:98459695-98460360	28.3522	0.909682	0.387728	2.34618	0.0189667	0.768706	PIK3AP1	0
chr10:99256640-99260244	822.693	-0.148336	0.0963499	-1.53955	0.123669	0.768706	MMS19	0
chr10:99399784-99402298	532.626	-0.131943	0.0663539	-1.98847	0.0467593	0.768706	PI4K2A	0
chr10:99472551-99475227	287.8	-0.163469	0.0956092	-1.70977	0.0873091	0.768706	MARVELD1	0
chr11:102231581-102232617	47.5223	0.326237	0.212162	1.53768	0.124126	0.768706	BIRC2	0
chr11:102283781-102284876	35.7624	0.440831	0.265249	1.66195	0.0965225	0.768706	TMEM123	0
chr11:102940752-102941733	32.989	0.348212	0.238644	1.45912	0.144531	0.768706	DCUN1D5	0
chr11:102979409-102981146	379.431	-0.198463	0.0725368	-2.73603	0.00621849	0.768706	DYNC2H1	0
chr11:104804965-104805757	35.0122	0.356408	0.221929	1.60596	0.108284	0.768706	CASP4	7836
chr11:105891763-105893736	522.658	-0.126802	0.0730588	-1.73562	0.082631	0.768706	MSANTD4	0
chr11:105946667-105949739	906.794	-0.0795872	0.0539065	-1.47639	0.139839	0.768706	AASDHPPT	0
chr11:10757050-10757833	28.8761	0.463466	0.209582	2.21138	0.0270095	0.768706	CTR9	14977
chr11:107878965-107882250	858.675	-0.106317	0.0530883	-2.00264	0.0452159	0.768706	CUL5	0
chr11:107991569-107993795	358.11	-0.108821	0.0700796	-1.55282	0.120467	0.768706	ACAT1	0
chr11:108077428-108078176	40.3785	0.572487	0.253206	2.26095	0.0237623	0.768706	NPAT	0
chr11:10819933-10820755	28.4018	0.356384	0.233194	1.52828	0.126444	0.768706	EIF4G2	0
chr11:10822652-10823230	21.876	0.566123	0.253981	2.229	0.0258141	0.768706	EIF4G2	0
chr11:10827534-10831886	1085.25	-0.131296	0.0643593	-2.04005	0.0413449	0.768706	EIF4G2	0
chr11:109962971-109965117	114.031	0.231761	0.144641	1.60232	0.109085	0.768706	ZC3H12C	0
chr11:111100971-111101758	41.9259	-0.493863	0.315815	-1.56377	0.117871	0.768706	C11orf53	24948
chr11:111248869-111250570	109.144	0.39327	0.166923	2.35599	0.0184732	0.768706	POU2AF1	0
chr11:111472087-111475036	591.786	-0.128629	0.0798414	-1.61106	0.107166	0.768706	SIK2	0
chr11:111956192-111958970	825.609	-0.0801964	0.0524969	-1.52764	0.126602	0.768706	SDHD	0
chr11:112831662-112834547	286.266	-0.276642	0.148129	-1.86758	0.0618212	0.768706	NCAM1	0
chr11:114309505-114311699	468.713	-0.0979721	0.0619831	-1.58062	0.113964	0.768706	REXO2	0
chr11:115372912-115376108	355.02	-0.244155	0.105354	-2.31749	0.0204773	0.768706	CADM1	0
chr11:116797644-116799957	95.9344	0.239554	0.148674	1.61127	0.107121	0.768706	SIK3	0
chr11:117198046-117200028	417.901	-0.0937226	0.0640585	-1.46308	0.143446	0.768706	CEP164	0
chr11:117745705-117748021	183.498	0.196493	0.115917	1.69511	0.0900548	0.768706	FXYD6	0
chr11:117841051-117841852	36.9841	0.39502	0.199189	1.98314	0.0473522	0.768706	IL10RA	15253
chr11:117885534-117887364	104.117	0.243447	0.12982	1.87526	0.0607573	0.768706	TMPRSS4-AS1	0
chr11:118100155-118100945	38.3479	0.336316	0.211264	1.59193	0.111401	0.768706	MPZL3	0
chr11:118180747-118181691	39.8303	0.52081	0.196418	2.65154	0.00801258	0.768706	CD3E	0
chr11:118184393-118185139	33.3811	0.445743	0.209161	2.1311	0.0330808	0.768706	CD3E	0
chr11:118185501-118188432	212.861	0.187449	0.0939007	1.99624	0.0459073	0.768706	CD3E	0
chr11:118205214-118205714	18.9432	0.434291	0.276883	1.5685	0.116765	0.768706	CD3D	4074
chr11:118208572-118220532	2846.82	0.100807	0.0691413	1.45799	0.144843	0.768706	CD3D	0
chr11:118222053-118222553	21.9625	0.516407	0.28907	1.78644	0.0740278	0.768706	CD3G	0
chr11:118269639-118270374	28.9578	0.451956	0.21988	2.05547	0.0398341	0.768706	UBE4A	0
chr11:118304701-118310482	1688.58	-0.0838736	0.0538988	-1.55613	0.119677	0.768706	KMT2A	0
chr11:118310650-118311191	22.5098	0.681005	0.248333	2.74231	0.0061009	0.768706	KMT2A	0
chr11:118477667-118482327	624.968	-0.104074	0.0603979	-1.72315	0.084862	0.768706	PHLDB1	0
chr11:118641690-118642728	43.7339	0.459719	0.207472	2.21581	0.0267045	0.768706	DDX6	0
chr11:118642840-118643423	23.1496	0.447813	0.232707	1.92436	0.0543089	0.768706	DDX6	0
chr11:118647605-118648532	43.4367	0.45949	0.194253	2.36542	0.0180097	0.768706	DDX6	0
chr11:118653210-118654164	39.065	0.384702	0.206855	1.85976	0.062919	0.768706	DDX6	0
chr11:118654183-118655834	62.9858	0.31539	0.157751	1.99929	0.0455774	0.768706	DDX6	0
chr11:118656046-118664120	2000.83	-0.0609731	0.0366412	-1.66406	0.0961009	0.768706	DDX6	0
chr11:118754342-118756664	127.501	0.454271	0.25244	1.79952	0.0719362	0.768706	CXCR5	0
chr11:118762710-118764228	85.1213	0.205619	0.139769	1.47113	0.141255	0.768706	CXCR5	0
chr11:118765983-118767188	65.0074	0.387762	0.151355	2.56194	0.0104089	0.768706	BCL9L	0
chr11:11878855-11880035	52.7072	-0.298036	0.187557	-1.58904	0.112052	0.768706	USP47	0
chr11:118887153-118891315	1105.08	-0.0763462	0.0451417	-1.69126	0.0907876	0.768706	MIR3656	0
chr11:118893946-118894446	20.7872	0.600797	0.301778	1.99086	0.0464965	0.768706	TRAPPC4	0
chr11:118926163-118928882	693.446	-0.0945069	0.0643328	-1.46903	0.141824	0.768706	HYOU1	0
chr11:118955079-118957099	408.253	-0.160605	0.0673468	-2.38475	0.0170906	0.768706	HMBS	0
chr11:118970756-118974194	878.802	-0.114782	0.0520096	-2.20693	0.0273186	0.768706	DPAGT1	0
chr11:119133649-119134997	63.2999	0.308324	0.1729	1.78325	0.0745452	0.768706	CBL	0
chr11:119204450-119206444	477.337	-0.0985923	0.0649052	-1.51902	0.128758	0.768706	RNF26	0
chr11:119210444-119211448	45.0509	0.384332	0.211634	1.81603	0.0693661	0.768706	MFRP	0
chr11:119233848-119235728	102.697	0.227294	0.139079	1.63428	0.102201	0.768706	USP2	0
chr11:12029324-12031499	180.09	-0.261861	0.133542	-1.96089	0.0498922	0.768706	DKK3	0
chr11:120894143-120896149	363.764	0.0978309	0.0667874	1.46481	0.142973	0.768706	TBCEL	0
chr11:121162312-121165019	684.233	-0.0991082	0.0658353	-1.5054	0.132222	0.768706	SC5D	0
chr11:12131199-12133183	293.108	-0.204498	0.107515	-1.90204	0.0571653	0.768706	MICAL2	0
chr11:121329473-121331183	81.6443	0.375493	0.163963	2.29011	0.0220152	0.768706	SORL1	0
chr11:121336595-121337812	55.3495	0.292447	0.160865	1.81797	0.0690689	0.768706	SORL1	0
chr11:121365091-121365674	26.6825	0.503659	0.251379	2.00359	0.0451143	0.768706	SORL1	0
chr11:121459478-121460274	33.789	0.546388	0.272706	2.00358	0.0451152	0.768706	SORL1	0
chr11:122566892-122569211	119.846	0.241886	0.148774	1.62586	0.103979	0.768706	UBASH3B	0
chr11:123596724-123597741	52.1137	0.476696	0.215752	2.20946	0.0271425	0.768706	ZNF202	0
chr11:123985597-123987455	204.481	0.193376	0.113887	1.69795	0.0895166	0.768706	VWA5A	0
chr11:124735607-124736480	39.9247	0.389676	0.228806	1.70309	0.0885517	0.768706	ROBO3	0
chr11:124932116-124934068	254.922	-0.15854	0.0823292	-1.92568	0.0541444	0.768706	SLC37A2	0
chr11:124980225-124982441	493.078	-0.0935973	0.0620127	-1.50933	0.131215	0.768706	TMEM218	0
chr11:125364064-125366737	388.809	-0.124212	0.0835029	-1.48752	0.136878	0.768706	FEZ1	0
chr11:125756649-125758673	404.599	-0.134237	0.082795	-1.62131	0.104951	0.768706	HYLS1	0
chr11:126080233-126082918	763.263	-0.0852016	0.0574222	-1.48377	0.137869	0.768706	FAM118B	0
chr11:126224164-126227116	501.739	-0.172422	0.0645376	-2.67164	0.00754805	0.768706	GSEC	0
chr11:128210949-128211950	40.8148	0.318886	0.202858	1.57197	0.115958	0.768706	NA	NA
chr11:128219516-128220362	29.5456	0.418584	0.235093	1.7805	0.0749936	0.768706	NA	NA
chr11:128555521-128558138	266.734	0.13016	0.0818555	1.59012	0.111808	0.768706	FLI1	0
chr11:128569745-128570453	31.475	0.485653	0.206561	2.35114	0.018716	0.768706	FLI1	0
chr11:128594671-128601556	535.479	0.149507	0.08375	1.78516	0.0742359	0.768706	FLI1	0
chr11:129685611-129686562	34.083	0.473169	0.31089	1.52198	0.128013	0.768706	TMEM45B	0
chr11:129870730-129874232	1063.55	-0.138988	0.0593542	-2.34166	0.019198	0.768706	LINC00167	0
chr11:130182625-130186198	607.984	-0.121848	0.0672398	-1.81214	0.0699643	0.768706	ZBTB44	0
chr11:130297285-130298790	57.5489	-0.355646	0.149897	-2.37261	0.0176631	0.768706	ADAMTS8	0
chr11:13297636-13302372	1045.23	-0.191777	0.088343	-2.17082	0.0299446	0.768706	ARNTL	0
chr11:133787982-133790089	112.633	-0.385512	0.261347	-1.4751	0.140186	0.768706	IGSF9B	0
chr11:133817560-133818276	35.5661	0.456964	0.229003	1.99545	0.0459941	0.768706	IGSF9B	0
chr11:134280302-134283851	393.373	-0.170112	0.104883	-1.62193	0.104819	0.768706	B3GAT1	0
chr11:13983690-13986397	192.288	0.233531	0.141295	1.65279	0.0983735	0.768706	SPON1	0
chr11:14100398-14101217	30.106	0.412047	0.273184	1.50831	0.131474	0.768706	SPON1	0
chr11:14518985-14520116	41.7316	0.423249	0.181877	2.32711	0.0199592	0.768706	COPB1	0
chr11:14520150-14522764	711.522	-0.141848	0.0582327	-2.43589	0.0148552	0.768706	COPB1	0
chr11:14558637-14559266	22.7583	0.562313	0.282639	1.98951	0.0466446	0.768706	PSMA1	0
chr11:14786050-14787516	63.4949	0.351426	0.178621	1.96743	0.0491332	0.768706	PDE3B	0
chr11:14911980-14914341	656.651	-0.18793	0.0859208	-2.18725	0.0287245	0.768706	CYP2R1	0
chr11:14925786-14928096	411.638	-0.115564	0.0666586	-1.73367	0.0829774	0.768706	CYP2R1	12034
chr11:14994466-14996832	184.082	0.247927	0.144062	1.72097	0.0852557	0.768706	CALCA	633
chr11:1591564-1596492	832.205	-0.203914	0.0958927	-2.12648	0.0334637	0.768706	DUSP8	0
chr11:16762479-16763631	45.1329	0.405263	0.16822	2.40913	0.0159907	0.768706	C11orf58	0
chr11:17034379-17037286	353.015	-0.195313	0.101962	-1.91555	0.0554226	0.768706	PLEKHA7	0
chr11:1714456-1715560	48.701	0.692609	0.278351	2.48826	0.012837	0.768706	MOB2	0
chr11:18033313-18036217	575.37	-0.103563	0.0654283	-1.58285	0.113455	0.768706	SERGEF	0
chr11:18546942-18549615	791.376	-0.0976854	0.0526582	-1.85508	0.0635843	0.768706	TSG101	0
chr11:18639190-18640157	47.306	0.296406	0.175964	1.68447	0.0920906	0.768706	SPTY2D1	0
chr11:1865292-1866550	107.499	0.215699	0.125629	1.71695	0.0859884	0.768706	TNNI2	2381
chr11:1871661-1877653	1452.71	-0.0799246	0.0493348	-1.62004	0.105223	0.768706	LSP1	0
chr11:1967666-1970452	590.752	-0.122058	0.0765218	-1.59508	0.110695	0.768706	MRPL23	0
chr11:19733115-19736451	449.703	-0.209623	0.0811603	-2.58283	0.00979944	0.768706	NAV2	0
chr11:20185022-20185532	16.9651	0.459769	0.301915	1.52284	0.127799	0.768706	DBX1	3151
chr11:20408172-20410982	644.662	-0.120204	0.0738701	-1.62723	0.103687	0.768706	PRMT3	0
chr11:210836-211557	36.1702	0.576884	0.208084	2.77236	0.00556517	0.768706	RIC8A	0
chr11:211784-212702	46.3287	0.353131	0.225253	1.56771	0.116948	0.768706	RIC8A	0
chr11:22645706-22648440	706.725	-0.0920414	0.0610085	-1.50866	0.131385	0.768706	FANCF	0
chr11:2289332-2292865	361.736	-0.127029	0.0802872	-1.58219	0.113607	0.768706	ASCL2	0
chr11:2318632-2328159	2087.52	0.0776655	0.0500703	1.55113	0.120871	0.768706	C11orf21	0
chr11:235123-238594	821.63	-0.0974303	0.0545131	-1.78728	0.0738917	0.768706	PSMD13	0
chr11:2397781-2401233	661.49	-0.180627	0.085471	-2.11331	0.0345739	0.768706	CD81	0
chr11:2719889-2722576	340.511	-0.151818	0.0875921	-1.73323	0.0830541	0.768706	KCNQ1	0
chr11:28131087-28133113	317.604	0.114571	0.0777014	1.47451	0.140344	0.768706	METTL15	0
chr11:2913018-2914729	159.623	-0.185875	0.0979194	-1.89824	0.0576645	0.768706	SLC22A18AS	0
chr11:2922779-2924532	259.785	-0.193442	0.0959737	-2.01557	0.0438446	0.768706	SLC22A18	0
chr11:30347568-30348685	43.5537	0.362286	0.198317	1.8268	0.0677297	0.768706	ARL14EP	0
chr11:3035912-3036973	56.8898	0.250474	0.145895	1.71681	0.0860135	0.768706	CARS	0
chr11:3077103-3079331	540.718	-0.114918	0.0746877	-1.53865	0.123889	0.768706	CARS	0
chr11:3183854-3187487	554.119	-0.202871	0.114339	-1.7743	0.0760137	0.768706	OSBPL5	0
chr11:32111655-32114297	479.52	-0.145981	0.0639759	-2.28181	0.0225007	0.768706	RCN1	0
chr11:33026764-33027360	18.1037	0.702536	0.333392	2.10723	0.0350973	0.768706	DEPDC7	10049
chr11:33181194-33184103	694.165	-0.0844307	0.0559267	-1.50967	0.131128	0.768706	CSTF3	0
chr11:3380539-3382631	90.2643	0.378572	0.149154	2.53813	0.0111447	0.768706	ZNF195	0
chr11:3382670-3383641	30.1829	0.431701	0.233249	1.85081	0.0641968	0.768706	ZNF195	0
chr11:33889856-33892373	211.188	0.192577	0.107936	1.78418	0.0743942	0.768706	LMO2	0
chr11:33914736-33916427	106.783	0.277324	0.14615	1.89752	0.057759	0.768706	LMO2	899
chr11:34072214-34076152	1240.73	-0.136683	0.0766765	-1.7826	0.0746519	0.768706	CAPRIN1	0
chr11:34077014-34077707	26.5444	0.426155	0.218372	1.95151	0.0509962	0.768706	CAPRIN1	0
chr11:34126173-34128669	698.112	-0.100162	0.0497145	-2.01475	0.0439313	0.768706	NAT10	0
chr11:34269820-34270662	38.76	0.317583	0.185639	1.71076	0.0871261	0.768706	ABTB2	0
chr11:35159516-35168399	2000.58	0.089512	0.0427512	2.09379	0.0362788	0.768706	CD44	0
chr11:35180965-35181713	32.2304	0.420321	0.206034	2.04005	0.0413449	0.768706	CD44	0
chr11:35184745-35189010	275.393	0.12503	0.0755761	1.65436	0.0980536	0.768706	CD44	0
chr11:35189932-35190866	35.3783	0.543211	0.210608	2.57925	0.00990138	0.768706	CD44	0
chr11:35198176-35200569	114.181	0.26823	0.133082	2.01552	0.0438498	0.768706	CD44	0
chr11:355011-356606	144.441	0.24749	0.117209	2.11152	0.0347277	0.768706	B4GALNT4	13188
chr11:3816768-3820023	778.977	-0.0999497	0.0616649	-1.62085	0.105049	0.768706	NUP98	0
chr11:3853081-3854189	53.4412	0.41243	0.210424	1.95999	0.0499969	0.768706	RHOG	0
chr11:3855418-3857248	115.116	0.24866	0.123716	2.00992	0.0444394	0.768706	RHOG	0
chr11:3886517-3887159	30.4703	0.501311	0.235174	2.13166	0.0330351	0.768706	STIM1	0
chr11:3967510-3971213	259.189	0.235577	0.100494	2.3442	0.0190681	0.768706	STIM1	0
chr11:4111174-4112411	62.4047	0.241264	0.142338	1.69501	0.0900728	0.768706	STIM1	0
chr11:412531-418195	1622.5	-0.12206	0.0576257	-2.11816	0.0341618	0.768706	ANO9	0
chr11:43332767-43335191	485.85	-0.119352	0.0630993	-1.89149	0.058559	0.768706	API5	0
chr11:44086959-44088807	361.816	0.0984379	0.0665788	1.47852	0.13927	0.768706	ACCS	0
chr11:44970383-44973333	568.623	-0.206023	0.0833383	-2.47213	0.0134309	0.768706	TP53I11	0
chr11:45376385-45378047	211.935	-0.133824	0.0840213	-1.59274	0.111218	0.768706	NA	NA
chr11:45937267-45937859	25.2022	0.484685	0.23108	2.09748	0.0359511	0.768706	PEX16	0
chr11:45938241-45941173	824.814	-0.108131	0.0636497	-1.69884	0.0893487	0.768706	PEX16	0
chr11:45953779-45954305	20.4849	1.17545	0.421392	2.78944	0.00527988	0.768706	PHF21A	0
chr11:45954429-45955157	29.3816	0.671538	0.320279	2.09673	0.0360178	0.768706	PHF21A	0
chr11:46401721-46404483	361.875	-0.131848	0.0771853	-1.7082	0.0876	0.768706	DGKZ	0
chr11:46724806-46725855	42.2715	0.412521	0.258756	1.59424	0.110882	0.768706	ZNF408	0
chr11:47196753-47199622	749.683	-0.117549	0.0630464	-1.86448	0.0622547	0.768706	ARFGAP2	0
chr11:47289985-47293883	838.742	-0.111669	0.062258	-1.79365	0.0728689	0.768706	MADD	0
chr11:47399125-47399832	30.3875	0.467488	0.30469	1.53431	0.124954	0.768706	SLC39A13	0
chr11:47545638-47546566	31.08	0.396905	0.209669	1.89301	0.0583563	0.768706	CELF1	0
chr11:47868400-47871050	686.732	-0.109298	0.0596163	-1.83336	0.0667493	0.768706	NUP160	0
chr11:48076641-48078495	107.493	0.218666	0.13333	1.64004	0.100996	0.768706	PTPRJ	0
chr11:48212542-48213358	25.3405	-0.570444	0.349446	-1.63242	0.10259	0.768706	PTPRJ	20147
chr11:533286-538328	779.929	-0.120723	0.0753196	-1.60281	0.108976	0.768706	HRAS	0
chr11:5715218-5716047	42.4543	0.43391	0.210287	2.06342	0.0390724	0.768706	TRIM22	0
chr11:57433879-57437090	945.997	-0.0832589	0.0518401	-1.60607	0.108258	0.768706	ZDHHC5	0
chr11:58291700-58293377	92.9698	0.247605	0.151876	1.63032	0.103035	0.768706	LPXN	966
chr11:58297829-58298481	30.3129	0.365282	0.243109	1.50254	0.132957	0.768706	LPXN	0
chr11:587606-588546	46.9037	0.381381	0.177025	2.15439	0.0312096	0.768706	PHRF1	0
chr11:58825419-58826297	47.221	0.317956	0.192281	1.6536	0.0982096	0.768706	FAM111B	48360
chr11:59304385-59305545	79.8151	0.274978	0.129758	2.11916	0.0340773	0.768706	OR4D9	21054
chr11:59434762-59437841	687.321	-0.136246	0.0732388	-1.8603	0.0628429	0.768706	PATL1	0
chr11:59521294-59524207	593.79	-0.105143	0.0679425	-1.54753	0.121736	0.768706	STX3	0
chr11:60225486-60225986	18.3116	0.541619	0.335053	1.61652	0.105982	0.768706	MS4A1	0
chr11:60679336-60684149	902.557	-0.0964927	0.0476453	-2.02523	0.0428437	0.768706	TMEM109	0
chr11:60771381-60772763	72.6131	0.419064	0.179045	2.34056	0.0192551	0.768706	CD6	0
chr11:60846434-60848496	158.904	0.305448	0.144137	2.11915	0.0340777	0.768706	CD5	21433
chr11:60849481-60850304	39.0363	0.3334	0.179437	1.85803	0.0631641	0.768706	CD5	19625
chr11:60873838-60876489	140.019	0.319346	0.156516	2.04034	0.0413165	0.768706	CD5	0
chr11:60878691-60880246	78.1622	0.296407	0.175266	1.69118	0.0908026	0.768706	CD5	0
chr11:60927845-60930008	393.138	-0.141582	0.0795163	-1.78054	0.0749875	0.768706	VPS37C	0
chr11:61195904-61198680	734.566	-0.160378	0.0675376	-2.37465	0.0175656	0.768706	CPSF7	0
chr11:61354684-61356726	193.202	0.192665	0.11209	1.71884	0.0856434	0.768706	SYT7	6339
chr11:61657588-61660256	389.595	-0.143958	0.0897073	-1.60476	0.108547	0.768706	FADS3	0
chr11:62320163-62321009	43.3596	0.31686	0.18362	1.72563	0.0844145	0.768706	AHNAK	5830
chr11:62357741-62360474	646.331	-0.0905785	0.0534545	-1.6945	0.0901713	0.768706	TUT1	0
chr11:62365883-62371613	1257.42	-0.0673509	0.0430624	-1.56403	0.11781	0.768706	EML3	0
chr11:62377931-62380934	631.206	-0.126769	0.0778693	-1.62797	0.103532	0.768706	EML3	0
chr11:62553251-62560619	1321.87	-0.0798243	0.0515845	-1.54745	0.121756	0.768706	NXF1	0
chr11:62570801-62574128	690.607	-0.0882018	0.0557322	-1.5826	0.113512	0.768706	NXF1	0
chr11:62605693-62610756	1131.02	-0.083192	0.053292	-1.56106	0.11851	0.768706	WDR74	0
chr11:63437423-63439773	437.814	-0.110092	0.0648122	-1.69864	0.0893879	0.768706	ATL3	0
chr11:63705314-63707658	453.967	-0.141314	0.0880449	-1.60502	0.108489	0.768706	NAA40	0
chr11:63969104-63969829	23.844	0.666906	0.35439	1.88184	0.0598571	0.768706	STIP1	0
chr11:63973201-63977062	1036.47	-0.0847364	0.0475533	-1.78192	0.0747616	0.768706	FERMT3	0
chr11:63977222-63977744	28.9178	0.472145	0.235997	2.00064	0.045431	0.768706	FERMT3	0
chr11:64007524-64010523	683.558	-0.128463	0.0802932	-1.59992	0.109617	0.768706	FKBP2	0
chr11:64010542-64011388	42.9279	0.394095	0.246172	1.60089	0.1094	0.768706	FKBP2	0
chr11:64012095-64015505	543.598	-0.0988367	0.0640167	-1.54392	0.122607	0.768706	PPP1R14B	0
chr11:64035571-64039929	1077.11	-0.125531	0.0702836	-1.78606	0.0740898	0.768706	BAD	0
chr11:64051016-64054340	662.523	-0.152931	0.0957307	-1.59752	0.110151	0.768706	BAD	0
chr11:64071447-64074968	854.708	-0.108476	0.0588545	-1.84312	0.065311	0.768706	CATSPERZ	0
chr11:64125660-64128928	476.205	-0.0975142	0.0649582	-1.50118	0.133308	0.768706	RPS6KA4	0
chr11:64502469-64503255	40.1483	0.321587	0.198814	1.61753	0.105765	0.768706	RASGRP2	0
chr11:64507550-64514394	1855.74	-0.136282	0.0717625	-1.89907	0.0575548	0.768706	PYGM	0
chr11:64529527-64536132	445.279	0.137802	0.0754322	1.82683	0.0677259	0.768706	SF1	0
chr11:64566935-64567638	40.9456	0.358798	0.241488	1.48578	0.137337	0.768706	MAP4K2	0
chr11:64618555-64624734	362.816	0.19091	0.0820349	2.32718	0.0199558	0.768706	EHD1	0
chr11:64691278-64693283	420.014	-0.157512	0.0803565	-1.96017	0.0499764	0.768706	PPP2R5B	0
chr11:64780800-64783427	539.449	-0.218548	0.13151	-1.66184	0.096545	0.768706	ARL2	0
chr11:64852997-64853497	29.7662	0.512335	0.239907	2.13555	0.0327159	0.768706	ZFPL1	0
chr11:64896250-64897459	60.0724	0.355521	0.226169	1.57193	0.115967	0.768706	SYVN1	0
chr11:64898316-64899615	66.9477	0.329928	0.165934	1.98831	0.0467769	0.768706	SYVN1	0
chr11:6501617-6504509	755.74	-0.0806952	0.0551393	-1.46348	0.143336	0.768706	ARFIP2	0
chr11:65121497-65123675	332.702	-0.162229	0.102911	-1.5764	0.114934	0.768706	TIGD3	0
chr11:65306618-65309062	363.602	-0.18884	0.0956903	-1.97344	0.048445	0.768706	LTBP3	0
chr11:65404701-65410416	1444.63	-0.0706495	0.0401074	-1.76151	0.0781524	0.768706	PCNX3	0
chr11:65410606-65411505	44.4002	0.359821	0.182058	1.97641	0.0481081	0.768706	SIPA1	0
chr11:65478508-65480733	588.74	-0.134998	0.0761737	-1.77224	0.0763548	0.768706	KAT5	0
chr11:65622810-65629570	1861.42	-0.137754	0.074147	-1.85785	0.0631905	0.768706	CFL1	0
chr11:65654788-65662236	1273.32	-0.085009	0.0502193	-1.69276	0.0905021	0.768706	CCDC85B	0
chr11:65684304-65689146	1177.73	-0.0933751	0.0544754	-1.71408	0.0865145	0.768706	C11orf68	0
chr11:65767477-65771554	981.104	-0.0949539	0.050739	-1.87142	0.0612872	0.768706	BANF1	0
chr11:65847642-65850215	153.939	0.146294	0.0961112	1.52213	0.127977	0.768706	PACS1	0
chr11:66034298-66038013	873.753	-0.105113	0.0556484	-1.88887	0.0589089	0.768706	KLC2	0
chr11:66055399-66057912	555.357	-0.135536	0.0703235	-1.92732	0.0539392	0.768706	YIF1A	0
chr11:66175830-66176739	59.2571	-0.314145	0.151742	-2.07027	0.0384275	0.768706	NPAS4	11735
chr11:66205312-66206737	358.066	-0.101631	0.0636196	-1.59747	0.110161	0.768706	MRPL11	0
chr11:66390045-66392638	127.929	0.240038	0.138305	1.73557	0.0826393	0.768706	RBM14	0
chr11:66443704-66446326	608.158	-0.156921	0.0745644	-2.1045	0.035335	0.768706	RBM4B	0
chr11:67020490-67022884	107.349	0.292302	0.166589	1.75463	0.0793227	0.768706	KDM2A	0
chr11:67058787-67060935	100.075	0.264151	0.161987	1.63069	0.102956	0.768706	ANKRD13D	0
chr11:67069611-67072462	445.869	-0.144758	0.0831987	-1.73991	0.0818746	0.768706	ANKRD13D	0
chr11:67200589-67208225	2074.41	-0.1148	0.0508003	-2.25984	0.0238313	0.768706	CORO1B	0
chr11:67380977-67382686	171.929	-0.235613	0.0913085	-2.58041	0.00986835	0.768706	DOC2GP	0
chr11:6754543-6755478	50.4133	0.350597	0.17708	1.97989	0.0477164	0.768706	GVINP1	0
chr11:6755844-6756666	32.9717	0.350484	0.223329	1.56936	0.116564	0.768706	GVINP1	0
chr11:6760692-6761419	30.2195	0.45663	0.229279	1.99159	0.0464156	0.768706	GVINP1	0
chr11:67978499-67982779	930.579	-0.196179	0.0940621	-2.08563	0.0370122	0.768706	KMT5B	0
chr11:68238809-68240119	67.2713	0.338181	0.141905	2.38315	0.0171651	0.768706	PPP6R3	0
chr11:68815688-68817970	440.978	-0.137537	0.088337	-1.55696	0.11948	0.768706	TPCN2	0
chr11:70052332-70053810	66.753	0.353472	0.181563	1.94683	0.0515554	0.768706	FADD	0
chr11:70115295-70118286	566.906	-0.148286	0.0934976	-1.58599	0.112742	0.768706	PPFIA1	0
chr11:70189785-70190285	18.8718	0.656991	0.341899	1.92159	0.054657	0.768706	PPFIA1	0
chr11:71194625-71195284	33.009	0.491749	0.289186	1.70046	0.0890441	0.768706	NADSYN1	0
chr11:71496981-71499685	287.246	-0.656783	0.378054	-1.73727	0.0823389	0.768706	FAM86C1	0
chr11:71822463-71824630	559.571	-0.0942588	0.0628434	-1.4999	0.133641	0.768706	ANAPC15	0
chr11:71933411-71937397	1002.41	-0.0872213	0.05966	-1.46197	0.143748	0.768706	INPPL1	0
chr11:71950672-71951777	51.9206	0.302376	0.197189	1.53343	0.12517	0.768706	PHOX2A	0
chr11:722935-723616	23.8683	-0.669851	0.328214	-2.0409	0.0412607	0.768706	EPS8L2	0
chr11:72295055-72297101	195.581	-0.168169	0.111587	-1.50706	0.131795	0.768706	PDE2A	0
chr11:72406535-72407305	35.302	0.393344	0.268299	1.46606	0.142631	0.768706	ARAP1	0
chr11:72523411-72528074	1221.32	-0.0888209	0.05313	-1.67177	0.0945706	0.768706	ATG16L2	0
chr11:75060767-75064593	856.247	-0.12012	0.0638468	-1.88137	0.0599213	0.768706	ARRB1	0
chr11:75115142-75115913	38.3908	0.563032	0.205928	2.73412	0.00625479	0.768706	RPS3	0
chr11:75942762-75943888	58.9168	0.298928	0.16067	1.86051	0.0628132	0.768706	WNT11	25187
chr11:76154322-76157912	1106.3	-0.100958	0.0508238	-1.98642	0.0469866	0.768706	EMSY	0
chr11:77121733-77123602	234.656	0.12882	0.0850665	1.51435	0.129938	0.768706	PAK1	0
chr11:77529781-77533303	1065.04	-0.165949	0.0691527	-2.39975	0.0164062	0.768706	AAMDC	0
chr11:775897-778902	580.54	-0.176967	0.0922001	-1.91938	0.0549359	0.768706	GATD1	0
chr11:77913344-77914876	107.416	0.311269	0.166233	1.87248	0.0611397	0.768706	USP35	0
chr11:794597-798929	869.131	-0.102395	0.0655134	-1.56296	0.118062	0.768706	SLC25A22	0
chr11:8015082-8015752	26.2179	0.546061	0.28668	1.90477	0.0568098	0.768706	EIF3F	0
chr11:803994-806057	311.116	-0.218105	0.0868897	-2.51014	0.0120684	0.768706	PIDD1	0
chr11:808367-812690	904.025	-0.136419	0.0635313	-2.14728	0.0317709	0.768706	RPLP2	0
chr11:81579968-81582211	202.339	0.175618	0.115217	1.52424	0.127449	0.768706	MIR4300	19571
chr11:818606-821402	590.566	-0.146289	0.099761	-1.4664	0.14254	0.768706	PNPLA2	0
chr11:82670576-82672247	108.358	0.29931	0.135507	2.20882	0.0271874	0.768706	DDIAS	1256
chr11:82779921-82780767	23.7474	0.862758	0.325166	2.65328	0.00797136	0.768706	RAB30	0
chr11:82884777-82885522	29.6181	0.462012	0.217106	2.12805	0.0333331	0.768706	PCF11	0
chr11:832050-834397	234.041	-0.161565	0.081827	-1.97448	0.0483277	0.768706	CD151	0
chr11:840410-844541	812.07	-0.0944251	0.0606006	-1.55816	0.119196	0.768706	POLR2L	0
chr11:85904070-85905053	71.3921	0.248916	0.155855	1.5971	0.110243	0.768706	NA	NA
chr11:8614834-8616481	119.596	0.308157	0.184306	1.67198	0.0945276	0.768706	STK33	0
chr11:86382070-86384151	220.095	-0.288773	0.12521	-2.30632	0.0210927	0.768706	ME3	0
chr11:88064319-88065401	42.9155	0.422015	0.237597	1.77618	0.0757037	0.768706	CTSC	0
chr11:8891680-8892473	36.3441	0.398629	0.222335	1.79292	0.0729858	0.768706	ST5	0
chr11:8935398-8936313	45.1052	0.520291	0.192658	2.70059	0.00692169	0.768706	AKIP1	0
chr11:93275152-93277426	251.333	-0.20502	0.0961051	-2.13329	0.0329009	0.768706	SMCO4	0
chr11:93451258-93451758	20.1112	0.522412	0.30045	1.73876	0.0820762	0.768706	CEP295	0
chr11:93470701-93476081	1104.46	-0.0654121	0.0445817	-1.46724	0.14231	0.768706	C11orf54	0
chr11:94225834-94228333	684.817	-0.0983345	0.0565558	-1.73872	0.0820845	0.768706	ANKRD49	0
chr11:94276358-94278745	434.344	-0.119538	0.0800197	-1.49386	0.135213	0.768706	FUT4	0
chr11:94705383-94707725	580.327	-0.0889589	0.0590414	-1.50672	0.131882	0.768706	CWC15	0
chr11:95521393-95525332	1225.39	-0.149532	0.0714364	-2.09322	0.0363294	0.768706	CEP57	0
chr11:95745211-95745820	23.8816	0.446111	0.250417	1.78147	0.074835	0.768706	MAML2	0
chr11:95940197-95941614	69.7863	0.244907	0.163277	1.49995	0.133627	0.768706	MAML2	0
chr12:1014889-1015389	23.763	0.554161	0.27245	2.034	0.041952	0.768706	WNK1	0
chr12:102270309-102272717	610.537	-0.125111	0.0736656	-1.69836	0.0894396	0.768706	DRAM1	0
chr12:102454612-102456239	408.807	-0.149987	0.0660107	-2.27216	0.0230771	0.768706	WASHC3	0
chr12:104233612-104236108	352.782	-0.198398	0.098602	-2.01211	0.0442085	0.768706	NT5DC3	0
chr12:104457204-104460068	624.189	-0.105838	0.066849	-1.58324	0.113366	0.768706	GLT8D2	0
chr12:104696665-104698801	261.082	-0.156172	0.0878597	-1.77751	0.0754841	0.768706	EID3	0
chr12:105076038-105077179	83.5351	0.292917	0.134842	2.17229	0.0298336	0.768706	CHST11	0
chr12:10515923-10519660	495.265	0.156956	0.0859626	1.82586	0.0678707	0.768706	KLRC4-KLRK1	5291
chr12:10521915-10523768	102.402	0.210547	0.121033	1.73959	0.0819317	0.768706	KLRC4-KLRK1	1183
chr12:10602942-10603442	14.0863	1.34026	0.518869	2.58305	0.00979323	0.768706	KLRC1	0
chr12:10604301-10605033	17.6531	1.14177	0.51923	2.19897	0.0278799	0.768706	KLRC1	0
chr12:10605354-10605854	14.2396	1.40403	0.535064	2.62403	0.00868958	0.768706	KLRC1	0
chr12:10651384-10652788	67.6785	0.268408	0.168218	1.5956	0.110578	0.768706	KLRC1	44168
chr12:106531357-106534247	227.648	-0.209192	0.116685	-1.79279	0.0730064	0.768706	NUAK1	0
chr12:107147232-107147866	34.4012	0.303333	0.194751	1.55755	0.119341	0.768706	RFX4	0
chr12:107485418-107488631	942.273	-0.152755	0.0736127	-2.07512	0.0379759	0.768706	CRY1	0
chr12:108152209-108152912	25.0053	0.547645	0.235949	2.32103	0.0202853	0.768706	PRDM4	0
chr12:108731022-108733578	157.163	-0.571923	0.344811	-1.65865	0.0971855	0.768706	CMKLR1	0
chr12:108962031-108962917	36.0566	0.381979	0.223273	1.71082	0.0871152	0.768706	ISCU	0
chr12:10902465-10903054	21.8078	0.381557	0.246724	1.54649	0.121985	0.768706	YBX3	26511
chr12:109249305-109252825	727.2	-0.0926275	0.0571823	-1.61986	0.105262	0.768706	DAO	0
chr12:109548546-109550084	119.084	-0.263823	0.165564	-1.59348	0.111053	0.768706	UNG	0
chr12:109591582-109593570	287.024	-0.105665	0.0695792	-1.51863	0.128856	0.768706	ACACB	0
chr12:1098821-1101885	673.821	-0.140731	0.0912446	-1.54234	0.12299	0.768706	ERC1	0
chr12:109927256-109927756	19.449	0.536341	0.287975	1.86246	0.0625388	0.768706	UBE3B	0
chr12:110010298-110012804	615.299	-0.131716	0.0591866	-2.22543	0.0260524	0.768706	MMAB	0
chr12:110151101-110153023	252.004	-0.231627	0.145712	-1.58962	0.11192	0.768706	FAM222A	0
chr12:110390234-110390901	28.8654	0.433072	0.229789	1.88465	0.0594765	0.768706	GIT2	0
chr12:110436077-110439419	785.855	-0.0780199	0.0533023	-1.46372	0.14327	0.768706	ANKRD13A	0
chr12:110938350-110940838	557.67	-0.110556	0.0736299	-1.50151	0.133223	0.768706	RAD9B	0
chr12:111098964-111100408	80.2343	0.229056	0.151021	1.51672	0.129337	0.768706	HVCN1	0
chr12:112122446-112125254	838.375	-0.0938867	0.0481667	-1.94921	0.0512709	0.768706	ACAD10	0
chr12:112203923-112205624	116.293	0.235158	0.1556	1.5113	0.130712	0.768706	ALDH2	0
chr12:112429444-112430230	29.0723	0.428282	0.246783	1.73546	0.08266	0.768706	TMEM116	0
chr12:113524243-113525350	54.3039	0.334617	0.164588	2.03306	0.0420466	0.768706	DTX1	0
chr12:113573027-113574356	83.6347	0.402596	0.239442	1.68139	0.092687	0.768706	RASAL1	0
chr12:113621411-113625067	973.496	-0.121047	0.0640483	-1.88993	0.0587677	0.768706	DDX54	0
chr12:113795553-113797957	435.115	-0.114767	0.0692639	-1.65695	0.0975296	0.768706	PLBD2	0
chr12:116970431-116972794	319.368	0.129579	0.0798097	1.6236	0.104461	0.768706	LINC00173	0
chr12:11698224-11699716	91.9637	0.237833	0.133651	1.7795	0.0751571	0.768706	NA	NA
chr12:117316156-117320047	215.698	0.265386	0.125986	2.10647	0.0351638	0.768706	HRK	0
chr12:118808061-118811896	1001.22	-0.0983949	0.0616209	-1.59678	0.110315	0.768706	TAOK3	0
chr12:120117847-120118420	26.9354	0.432815	0.28145	1.53781	0.124096	0.768706	PRKAB1	0
chr12:120636032-120640406	752.039	-0.0906682	0.0596429	-1.52018	0.128465	0.768706	PXN-AS1	0
chr12:120698547-120703936	1156.18	-0.100009	0.0643928	-1.55311	0.120398	0.768706	PXN	0
chr12:120905063-120908871	843.998	-0.0885793	0.0550039	-1.61042	0.107307	0.768706	DYNLL1	0
chr12:121002621-121003276	25.4066	0.482466	0.247347	1.95056	0.051109	0.768706	RNF10	0
chr12:121647116-121649189	432.449	-0.193648	0.0958265	-2.02082	0.043298	0.768706	P2RX4	0
chr12:121732739-121736063	588.842	-0.135702	0.0806271	-1.68308	0.0923595	0.768706	CAMKK2	0
chr12:121836759-121839332	684.202	-0.105811	0.0681799	-1.55193	0.120678	0.768706	RNF34	0
chr12:122124601-122125680	69.1842	-0.251254	0.163616	-1.53563	0.124629	0.768706	MORN3	14063
chr12:122233451-122234171	27.2211	0.403034	0.210075	1.91852	0.0550448	0.768706	RHOF	1856
chr12:122515552-122522610	1330.51	0.130112	0.0794179	1.63832	0.101355	0.768706	MLXIP	0
chr12:122525704-122526338	26.8664	0.568995	0.290318	1.9599	0.0500072	0.768706	MLXIP	0
chr12:122937935-122938854	41.3104	0.310932	0.212573	1.46271	0.143548	0.768706	ZCCHC8	17291
chr12:123450146-123451543	122.315	-0.223065	0.12415	-1.79674	0.0723771	0.768706	ABCB9	0
chr12:123462545-123463075	25.1831	0.521435	0.287475	1.81385	0.0697012	0.768706	OGFOD2	0
chr12:123713178-123714373	67.223	0.2469	0.159469	1.54826	0.12156	0.768706	MPHOSPH9	0
chr12:123716101-123720238	974.574	-0.0916193	0.0606124	-1.51156	0.130645	0.768706	C12orf65	0
chr12:123867787-123869752	352.274	-0.115999	0.0748254	-1.55026	0.12108	0.768706	KMT5A	0
chr12:123918968-123922059	666.029	-0.130225	0.068388	-1.90421	0.0568834	0.768706	RILPL2	0
chr12:123942012-123944888	614.437	-0.126676	0.0655541	-1.93239	0.0533109	0.768706	SNRNP35	0
chr12:124067214-124070734	766.978	-0.085918	0.0520038	-1.65215	0.0985043	0.768706	TMED2	0
chr12:124939213-124939949	27.3784	0.495017	0.300966	1.64476	0.100019	0.768706	NCOR2	0
chr12:125396942-125400559	1020.71	-0.127738	0.0793038	-1.61074	0.107236	0.768706	MIR5188	0
chr12:125549047-125551141	382.496	-0.136452	0.074306	-1.83636	0.0663046	0.768706	AACS	0
chr12:12713310-12716674	769.628	-0.183008	0.0956346	-1.91361	0.0556697	0.768706	DUSP16	0
chr12:12774790-12775651	30.7723	0.419876	0.232595	1.80518	0.0710459	0.768706	CREBL2	0
chr12:129267303-129268340	46.3734	-0.487235	0.30712	-1.58646	0.112634	0.768706	SLC15A4	9398
chr12:129306289-129309769	574.538	-0.114425	0.0740351	-1.54555	0.122213	0.768706	SLC15A4	0
chr12:129337713-129338922	44.6461	-0.347881	0.205517	-1.69271	0.0905101	0.768706	GLT1D1	0
chr12:132145717-132146365	13.2237	0.49627	0.335283	1.48015	0.138832	0.768706	SFSWAP	49266
chr12:132550537-132551433	32.681	0.340175	0.208793	1.62924	0.103261	0.768706	EP400	0
chr12:133048631-133049374	21.0005	1.57784	0.541059	2.91621	0.00354308	0.768706	FBRSL1	17782
chr12:133050591-133051373	22.9789	1.33709	0.792037	1.68816	0.0913802	0.768706	FBRSL1	15783
chr12:133174810-133175941	90.6496	-0.380826	0.20997	-1.81372	0.0697208	0.768706	LRCOL1	3794
chr12:133262558-133265097	400.284	-0.200865	0.124185	-1.61746	0.105779	0.768706	PGAM5	0
chr12:133462895-133465496	689.899	-0.0988133	0.0639711	-1.54466	0.122429	0.768706	CHFR	0
chr12:133698066-133698806	28.8122	0.36957	0.219114	1.68666	0.0916686	0.768706	ZNF891	0
chr12:133721710-133722384	28.7784	0.449782	0.234173	1.92073	0.0547663	0.768706	ZNF10	0
chr12:133722691-133723424	28.1032	0.541693	0.285581	1.89681	0.0578525	0.768706	ZNF10	0
chr12:133763053-133763866	27.3158	0.666826	0.226638	2.94226	0.00325828	0.768706	ZNF268	0
chr12:133766416-133767867	63.1259	0.426181	0.206552	2.06331	0.0390834	0.768706	ZNF268	0
chr12:133767867-133771870	188.767	0.419403	0.145371	2.88505	0.00391354	0.768706	ZNF268	0
chr12:133778419-133779873	64.9758	0.465983	0.16004	2.91166	0.0035951	0.768706	ZNF268	0
chr12:14409034-14411193	95.1347	0.229508	0.129136	1.77725	0.075527	0.768706	NA	NA
chr12:14546961-14548877	110.156	0.272256	0.148501	1.83336	0.0667486	0.768706	ATF7IP	0
chr12:14569307-14570580	47.4875	0.263191	0.169676	1.55114	0.120869	0.768706	ATF7IP	0
chr12:15094607-15095223	21.0986	0.569951	0.271777	2.09712	0.0359825	0.768706	ARHGDIB	0
chr12:15099681-15116190	2840.04	0.0960211	0.0500661	1.91789	0.0551252	0.768706	ARHGDIB	0
chr12:15698899-15699635	22.8093	0.56867	0.275411	2.0648	0.0389419	0.768706	PTPRO	0
chr12:15699700-15700357	23.6068	0.635658	0.268835	2.36449	0.0180549	0.768706	PTPRO	0
chr12:1699426-1705080	1175.2	-0.0957988	0.064198	-1.49224	0.135637	0.768706	FBXL14	0
chr12:1714276-1715118	45.558	0.32594	0.173579	1.87776	0.0604139	0.768706	WNT5B	0
chr12:1905052-1907191	542.139	-0.120739	0.0766634	-1.57492	0.115274	0.768706	CACNA2D4	0
chr12:21608791-21610263	63.0251	0.392694	0.170304	2.30584	0.0211197	0.768706	PYROXD1	0
chr12:21803090-21803801	26.4729	0.715484	0.265055	2.69938	0.00694688	0.768706	LDHB	0
chr12:21806233-21806795	17.3499	0.519548	0.264475	1.96445	0.049478	0.768706	LDHB	0
chr12:22198625-22200658	418.299	-0.120781	0.0799899	-1.50995	0.131056	0.768706	CMAS	0
chr12:249279-249779	18.7377	0.686797	0.433697	1.58359	0.113288	0.768706	IQSEC3	0
chr12:26266545-26267970	149.462	0.222548	0.126639	1.75733	0.0788608	0.768706	BHLHE41	4988
chr12:26274400-26279853	460.173	0.255783	0.111199	2.30023	0.021435	0.768706	BHLHE41	0
chr12:26984654-26987506	708.174	-0.142079	0.0796144	-1.7846	0.0743269	0.768706	ITPR2	0
chr12:27165903-27168345	399.671	-0.116803	0.0747362	-1.56287	0.118083	0.768706	TM7SF3	0
chr12:29532766-29535389	724.588	-0.0849439	0.0494277	-1.71855	0.0856968	0.768706	ERGIC2	0
chr12:2999258-3001256	535.799	-0.145857	0.0864657	-1.68688	0.0916262	0.768706	TULP3	0
chr12:3068432-3069479	55.1139	-0.293944	0.18586	-1.58153	0.113756	0.768706	TEAD4	0
chr12:30948027-30950342	268.262	-0.285348	0.126158	-2.26182	0.0237083	0.768706	LINC00941	0
chr12:32038943-32040498	68.1246	0.598637	0.218729	2.73689	0.00620235	0.768706	NA	NA
chr12:32043323-32044658	69.7336	0.437824	0.176756	2.477	0.0132494	0.768706	NA	NA
chr12:32111099-32123097	2188.51	0.161324	0.0596797	2.70317	0.00686826	0.768706	KIAA1551	0
chr12:32123295-32125063	73.4264	0.258817	0.138816	1.86445	0.0622579	0.768706	KIAA1551	0
chr12:32125858-32126639	26.3608	0.384578	0.242768	1.58414	0.113162	0.768706	KIAA1551	0
chr12:32131925-32132748	28.8424	0.581059	0.21904	2.65275	0.00798389	0.768706	KIAA1551	0
chr12:32133671-32134932	55.7041	0.250729	0.171898	1.45859	0.144678	0.768706	KIAA1551	0
chr12:32291868-32293193	94.3237	0.293793	0.168734	1.74116	0.0816548	0.768706	BICD1	0
chr12:33048768-33050583	133.739	0.352221	0.186934	1.88419	0.0595386	0.768706	PKP2	0
chr12:39835393-39838050	515.852	-0.210155	0.0944679	-2.22461	0.0261072	0.768706	KIF21A	0
chr12:40498144-40501680	610.56	-0.163785	0.085086	-1.92493	0.0542383	0.768706	SLC2A13	0
chr12:40617697-40619481	98.7406	0.325209	0.173411	1.87537	0.060742	0.768706	LRRK2	0
chr12:4227197-4228046	37.6928	0.289133	0.19003	1.52151	0.128132	0.768706	NA	NA
chr12:4377313-4386587	2477.27	-0.0664115	0.0435028	-1.5266	0.12686	0.768706	CCND2	0
chr12:4392682-4393865	59.326	0.428623	0.210075	2.04034	0.0413167	0.768706	CCND2	0
chr12:4402046-4403566	76.3032	0.275945	0.136888	2.01584	0.0438164	0.768706	CCND2	0
chr12:44155479-44156170	24.3275	0.380052	0.245248	1.54967	0.121222	0.768706	IRAK4	0
chr12:46381781-46386596	1142.16	-0.113018	0.0594055	-1.90249	0.0571072	0.768706	SCAF11	0
chr12:46631361-46631861	13.9635	0.49267	0.335798	1.46716	0.142332	0.768706	SLC38A1	0
chr12:46657138-46664858	2171.74	-0.0764544	0.0445134	-1.71756	0.0858772	0.768706	SLC38A1	0
chr12:47628768-47629543	35.4228	0.396573	0.228961	1.73205	0.0832642	0.768706	PCED1B	0
chr12:47753809-47756111	176.24	0.20158	0.111154	1.81352	0.0697518	0.768706	NA	NA
chr12:48182348-48183007	35.0961	0.433333	0.28606	1.51483	0.129815	0.768706	HDAC7	0
chr12:48201306-48203428	144.349	0.182406	0.114556	1.59229	0.11132	0.768706	HDAC7	0
chr12:48204206-48209609	441.844	0.167163	0.0764699	2.186	0.0288158	0.768706	HDAC7	0
chr12:48276100-48277426	73.0759	0.32215	0.203779	1.58088	0.113906	0.768706	VDR	0
chr12:48394900-48399198	274.546	0.232459	0.100855	2.30489	0.0211729	0.768706	COL2A1	0
chr12:48497913-48500947	714.445	-0.113682	0.0625635	-1.81707	0.0692062	0.768706	PFKM	0
chr12:48512442-48514005	147.023	0.202653	0.112651	1.79894	0.0720274	0.768706	PFKM	0
chr12:48736861-48737539	27.8722	0.384703	0.25602	1.50263	0.132934	0.768706	ZNF641	0
chr12:48742743-48745852	491.111	-0.113076	0.0659799	-1.7138	0.0865655	0.768706	ZNF641	0
chr12:49258597-49260242	245.397	-0.195191	0.0763962	-2.55498	0.0106194	0.768706	RND1	0
chr12:49317693-49320174	755.169	-0.143982	0.0647211	-2.22466	0.0261043	0.768706	FKBP11	0
chr12:49326084-49328651	138.292	-0.36266	0.196671	-1.844	0.0651837	0.768706	ARF3	1340
chr12:49371238-49376004	673.959	-0.0969554	0.0555491	-1.7454	0.0809154	0.768706	WNT1	0
chr12:49411202-49413526	498.801	-0.106982	0.0678297	-1.57722	0.114746	0.768706	KMT2D	0
chr12:49522505-49526293	909.77	-0.121457	0.0702484	-1.72897	0.0838146	0.768706	TUBA1B	0
chr12:49735678-49737526	164.552	-0.14668	0.0935398	-1.5681	0.116858	0.768706	DNAJC22	3514
chr12:49759308-49762430	612.396	-0.145351	0.0765221	-1.89947	0.0575028	0.768706	SPATS2	0
chr12:49958428-49959190	36.701	0.441513	0.200237	2.20496	0.0274571	0.768706	MCRS1	0
chr12:49960407-49963172	958.519	-0.096531	0.0486598	-1.9838	0.0472786	0.768706	MCRS1	0
chr12:50143788-50144775	42.1873	0.353417	0.189161	1.86834	0.0617147	0.768706	TMBIM6	0
chr12:50220342-50223282	556.272	-0.0991724	0.0646914	-1.53301	0.125274	0.768706	BCDIN3D-AS1	0
chr12:50360731-50362180	126.801	-0.177781	0.101368	-1.75383	0.0794602	0.768706	AQP6	0
chr12:50504911-50507257	632.734	-0.124193	0.0608906	-2.0396	0.0413899	0.768706	COX14	0
chr12:50902837-50903509	26.8999	0.692971	0.310387	2.23261	0.0255749	0.768706	DIP2B	0
chr12:50991454-50991954	15.4577	0.55391	0.334801	1.65445	0.0980371	0.768706	DIP2B	0
chr12:51156782-51160005	867.041	-0.15294	0.0734017	-2.08361	0.0371959	0.768706	ATF1	0
chr12:51475720-51478079	374.816	-0.116904	0.0751759	-1.55507	0.119928	0.768706	CSRNP2	0
chr12:51701701-51702201	21.9592	0.471292	0.244175	1.93014	0.0535894	0.768706	BIN2	0
chr12:52213455-52216896	518.389	-0.201629	0.100592	-2.00441	0.0450258	0.768706	FIGNL2	0
chr12:52443941-52446459	397.631	-0.123043	0.0775581	-1.58646	0.112636	0.768706	NR4A1	0
chr12:52462671-52465316	607.829	-0.104975	0.0672138	-1.56181	0.118332	0.768706	ATG101	0
chr12:53296793-53298170	96.78	0.21795	0.147104	1.4816	0.138446	0.768706	KRT8	0
chr12:53469388-53470227	40.6557	0.418106	0.276838	1.51029	0.130969	0.768706	SPRYD3	0
chr12:53591555-53595356	231.14	0.223574	0.124704	1.79283	0.0729994	0.768706	ITGB7	0
chr12:53602373-53603651	98.0792	0.250845	0.14924	1.68082	0.0927986	0.768706	RARG	698
chr12:53714277-53716044	334.911	-0.144425	0.0855342	-1.6885	0.091315	0.768706	AAAS	0
chr12:53845253-53847820	451.394	-0.148072	0.0890105	-1.66353	0.0962059	0.768706	PCBP2	0
chr12:54367454-54369638	123.365	0.153167	0.104738	1.46238	0.143637	0.768706	HOTAIR	0
chr12:54718002-54720117	433.625	-0.106094	0.0633233	-1.67544	0.093848	0.768706	COPZ1	0
chr12:54809079-54809837	39.9312	0.447139	0.249799	1.79	0.0734546	0.768706	ITGA5	0
chr12:54810090-54814168	1128.39	-0.122454	0.0431235	-2.8396	0.00451701	0.768706	ITGA5	0
chr12:54896152-54896761	23.6194	0.556547	0.263186	2.11466	0.0344592	0.768706	NCKAP1L	0
chr12:54932593-54933250	25.327	0.515048	0.261266	1.97135	0.0486836	0.768706	NCKAP1L	0
chr12:54935191-54935930	31.7158	0.647351	0.255088	2.53776	0.0111565	0.768706	NCKAP1L	0
chr12:55370718-55372741	94.393	0.264266	0.179387	1.47316	0.140708	0.768706	TESPA1	0
chr12:56209713-56213156	955.468	-0.0960026	0.0536057	-1.7909	0.0733089	0.768706	DNAJC14	0
chr12:56213404-56213961	23.4714	0.503141	0.296989	1.69414	0.0902388	0.768706	DNAJC14	0
chr12:56331999-56334582	128.91	0.286307	0.14057	2.03676	0.041674	0.768706	DGKA	0
chr12:56345516-56346282	29.7892	0.639317	0.217051	2.94547	0.00322465	0.768706	DGKA	0
chr12:56472388-56475102	352.665	-0.0918075	0.0617523	-1.48671	0.137092	0.768706	ERBB3	0
chr12:56509359-56513408	1083.92	-0.0787869	0.0500179	-1.57517	0.115216	0.768706	RPL41	0
chr12:56527644-56528299	29.221	0.414339	0.275604	1.50338	0.132741	0.768706	ESYT1	0
chr12:56530557-56531306	37.0132	0.365195	0.197642	1.84776	0.0646365	0.768706	ESYT1	0
chr12:56531471-56532976	80.1776	0.42261	0.163962	2.57749	0.00995194	0.768706	ESYT1	0
chr12:56580270-56580925	23.3224	0.435202	0.293154	1.48455	0.137663	0.768706	SMARCC2	0
chr12:56638611-56639281	44.352	0.374914	0.21917	1.7106	0.0871541	0.768706	ANKRD52	0
chr12:56708172-56710668	673.088	-0.0975234	0.0648916	-1.50287	0.132873	0.768706	CNPY2	0
chr12:568261-570771	285.752	-0.17062	0.0814273	-2.09537	0.0361379	0.768706	B4GALNT3	0
chr12:56998262-56999022	34.7641	0.378375	0.255851	1.47889	0.139171	0.768706	BAZ2A	0
chr12:57007412-57008195	35.6886	0.431795	0.223521	1.93179	0.053386	0.768706	BAZ2A	0
chr12:57021922-57024658	930.252	-0.0948182	0.061724	-1.53616	0.124498	0.768706	BAZ2A	0
chr12:57076636-57083666	1438.89	-0.0921952	0.0554724	-1.662	0.0965125	0.768706	PTGES3	0
chr12:57440919-57441658	33.3316	-0.360903	0.229075	-1.57548	0.115146	0.768706	MYO1A	0
chr12:57501975-57502805	40.1119	0.592015	0.228451	2.59143	0.00955778	0.768706	STAT6	0
chr12:57823406-57825814	479.477	-0.120312	0.068737	-1.75033	0.0800614	0.768706	R3HDM2	0
chr12:57984063-57986567	444.014	-0.109963	0.0659198	-1.66813	0.0952895	0.768706	PIP4K2C	0
chr12:58086919-58089269	508.112	-0.0978908	0.0585978	-1.67055	0.0948097	0.768706	OS9	0
chr12:58225075-58226125	50.8108	0.247851	0.164372	1.50787	0.131588	0.768706	CTDSP2	0
chr12:58235770-58241430	1366.29	-0.0870387	0.0514905	-1.69038	0.0909548	0.768706	CTDSP2	0
chr12:58258443-58259992	115.466	0.223747	0.11914	1.87802	0.0603791	0.768706	CTDSP2	17695
chr12:58289497-58290977	72.6196	0.367154	0.23251	1.57909	0.114316	0.768706	ATP23	44467
chr12:62584243-62586884	200.87	0.260264	0.156559	1.6624	0.0964322	0.768706	FAM19A2	0
chr12:62656925-62659465	118.933	0.327616	0.128436	2.55081	0.0107473	0.768706	USP15	0
chr12:63025260-63026905	130.095	0.21345	0.124974	1.70795	0.0876458	0.768706	PPM1H	10857
chr12:64844779-64847819	753.726	-0.114132	0.0770721	-1.48085	0.138646	0.768706	TBK1	0
chr12:65018680-65019992	86.6561	0.229201	0.144266	1.58874	0.112119	0.768706	RASSF3	0
chr12:65061342-65066168	365.977	0.113718	0.0729069	1.55977	0.118815	0.768706	RASSF3	0
chr12:65071702-65072202	18.9812	0.61482	0.286813	2.14363	0.0320629	0.768706	RASSF3	0
chr12:65072772-65075809	163.837	0.160801	0.10569	1.52144	0.12815	0.768706	RASSF3	0
chr12:65081811-65083037	52.7381	0.441835	0.206435	2.14032	0.0323292	0.768706	RASSF3	0
chr12:65514660-65515797	44.712	0.369908	0.188383	1.9636	0.0495766	0.768706	WIF1	0
chr12:65672106-65673675	104.398	0.192386	0.130098	1.47878	0.139199	0.768706	MSRB3	0
chr12:662485-663752	63.666	1.18321	0.542946	2.17924	0.0293135	0.768706	B4GALNT3	0
chr12:66561867-66564808	810.263	-0.113012	0.0595531	-1.89766	0.0577406	0.768706	LLPH	0
chr12:66582474-66583850	88.2803	0.266798	0.143032	1.86531	0.062138	0.768706	IRAK3	0
chr12:66705024-66706672	72.7146	0.389166	0.148568	2.61946	0.008807	0.768706	HELB	0
chr12:6675895-6678351	520.683	-0.0926466	0.0580329	-1.59645	0.110388	0.768706	NOP2	0
chr12:6702039-6702937	41.1055	0.426725	0.226142	1.88698	0.0591635	0.768706	CHD4	0
chr12:6781653-6782267	29.1863	0.389885	0.258499	1.50827	0.131487	0.768706	ZNF384	0
chr12:6787676-6788330	29.8808	0.367114	0.247787	1.48157	0.138454	0.768706	ZNF384	0
chr12:67984230-67984849	20.0737	0.576059	0.27821	2.07059	0.0383967	0.768706	NA	NA
chr12:68758379-68760171	139.168	0.151611	0.0961663	1.57655	0.114899	0.768706	MDM1	32217
chr12:68842108-68843946	63.0096	-0.732609	0.500651	-1.46331	0.143382	0.768706	NA	NA
chr12:68856035-68857335	98.4704	-0.259784	0.14876	-1.74632	0.0807547	0.768706	NA	NA
chr12:69325726-69328039	218.791	0.212804	0.0850714	2.50147	0.0123678	0.768706	CPM	0
chr12:6937007-6939328	353.731	-0.151454	0.0914884	-1.65545	0.0978336	0.768706	P3H3	0
chr12:6960289-6963088	803.81	-0.0934635	0.0581547	-1.60715	0.108021	0.768706	CDCA3	0
chr12:69636701-69637603	41.133	0.383776	0.214672	1.78774	0.0738187	0.768706	CPSF6	0
chr12:69752890-69754608	438.92	-0.126861	0.0746004	-1.70055	0.0890283	0.768706	YEATS4	0
chr12:69978320-69980428	554.503	-0.143779	0.0748086	-1.92196	0.0546103	0.768706	CCT2	0
chr12:7033400-7034147	29.902	0.36483	0.232695	1.56785	0.116917	0.768706	ATN1	0
chr12:7281647-7285237	702.822	-0.131621	0.0840959	-1.56513	0.117553	0.768706	CLSTN3	0
chr12:76423372-76426950	629.18	-0.139186	0.0694362	-2.00452	0.045014	0.768706	PHLDA1	0
chr12:76476462-76479626	745.069	-0.127951	0.0724628	-1.76574	0.0774396	0.768706	NAP1L1	0
chr12:76951273-76954404	827.32	-0.144416	0.0684199	-2.11073	0.0347957	0.768706	OSBPL8	0
chr12:77156774-77159454	687.365	-0.163669	0.0706231	-2.31751	0.0204762	0.768706	ZDHHC17	0
chr12:77271767-77273819	171.976	0.235452	0.120449	1.95478	0.0506086	0.768706	CSRP2	0
chr12:80082364-80086015	420.762	0.234045	0.081796	2.86133	0.00421864	0.768706	PAWR	0
chr12:8170932-8172327	98.1567	0.271058	0.134685	2.01253	0.044164	0.768706	FOXJ2	13031
chr12:8178523-8180753	654.875	-0.117304	0.056166	-2.08852	0.0367512	0.768706	FOXJ2	4605
chr12:8190093-8192205	135.103	0.390042	0.13992	2.78761	0.00530976	0.768706	FOXJ2	0
chr12:8332351-8333532	125.381	-0.253216	0.155203	-1.63152	0.102782	0.768706	FAM66C	0
chr12:85862459-85863072	21.2249	0.472321	0.287601	1.64228	0.100532	0.768706	NA	NA
chr12:88534775-88537052	668.43	-0.100789	0.0540387	-1.86513	0.0621636	0.768706	CEP290	0
chr12:89743696-89749087	966.709	-0.131381	0.0657972	-1.99676	0.0458511	0.768706	DUSP6	0
chr12:89915540-89916137	23.1556	0.413918	0.25009	1.65508	0.0979083	0.768706	GALNT4	0
chr12:9216313-9218354	157.348	0.323943	0.140706	2.30226	0.0213203	0.768706	A2M-AS1	0
chr12:92601461-92602921	76.2731	0.255461	0.163951	1.55816	0.119196	0.768706	NA	NA
chr12:92963696-92964600	39.2103	0.27985	0.18317	1.52782	0.126557	0.768706	NA	NA
chr12:93643231-93643811	14.8184	-1.34394	0.497891	-2.69927	0.00694927	0.768706	NA	NA
chr12:93962837-93967969	1179.12	-0.11411	0.0714716	-1.59658	0.110359	0.768706	SOCS2	0
chr12:94070209-94072382	523.166	-0.101843	0.0668388	-1.52371	0.12758	0.768706	CRADD	0
chr12:95042758-95045009	264.157	-0.251006	0.100815	-2.48976	0.0127829	0.768706	TMCC3	0
chr12:96603949-96604796	44.6952	0.36218	0.248055	1.46008	0.144268	0.768706	ELK3	0
chr12:97299783-97302621	925.6	-0.0923046	0.0604136	-1.52788	0.126543	0.768706	NEDD1	0
chr12:9795242-9796665	48.6212	-0.365591	0.198507	-1.8417	0.0655187	0.768706	CLEC2D	25638
chr12:9799265-9810524	2248.73	0.100903	0.0500682	2.01532	0.0438711	0.768706	CLEC2D	11779
chr12:9811553-9812053	18.4542	0.425585	0.284226	1.49734	0.134304	0.768706	CLEC2D	10250
chr12:9812295-9813021	28.9879	0.426111	0.245009	1.73916	0.0820059	0.768706	CLEC2D	9282
chr12:9819544-9832060	2048.15	0.137524	0.0884301	1.55517	0.119904	0.768706	CLEC2D	0
chr12:9832235-9833243	50.9815	0.490688	0.170506	2.87784	0.00400412	0.768706	CLEC2D	0
chr12:9836583-9840413	203.714	0.289143	0.102285	2.82685	0.00470086	0.768706	CLEC2D	0
chr12:9847237-9848160	31.7715	0.442284	0.228801	1.93305	0.05323	0.768706	CLEC2D	0
chr12:98896097-98898956	794.026	-0.164939	0.0677193	-2.43563	0.0148659	0.768706	TMPO-AS1	7794
chr12:9906980-9907610	21.591	0.479829	0.245063	1.95799	0.0502317	0.768706	CD69	0
chr12:9948758-9949431	30.5947	0.384465	0.212522	1.80906	0.0704413	0.768706	KLRF1	30645
chr12:9979525-9983332	256.766	-0.70534	0.291735	-2.41774	0.0156173	0.768706	KLRF1	0
chr13:100007223-100009798	131.577	0.216541	0.109418	1.97903	0.0478129	0.768706	MIR548AN	0
chr13:100308205-100311787	274.433	0.164158	0.0776625	2.11373	0.0345381	0.768706	CLYBL	0
chr13:103244247-103245544	248.119	-0.129637	0.0850957	-1.52342	0.127653	0.768706	TPP2	3741
chr13:103247596-103252753	1231.43	-0.0920808	0.0470815	-1.95578	0.0504916	0.768706	TPP2	0
chr13:103424639-103427185	571.247	-0.122652	0.070987	-1.72781	0.0840225	0.768706	TEX30	0
chr13:103450352-103453756	714.31	-0.109721	0.0749422	-1.46407	0.143175	0.768706	BIVM	0
chr13:108877957-108878792	30.0433	0.316949	0.213142	1.48703	0.137006	0.768706	ABHD13	0
chr13:111328391-111329044	27.3941	0.471656	0.284167	1.65978	0.0969581	0.768706	CARS2	0
chr13:111363826-111369466	1866.04	-0.119274	0.0785828	-1.51782	0.129061	0.768706	CARS2	0
chr13:111526267-111527580	82.6912	0.21891	0.147698	1.48215	0.138301	0.768706	ANKRD10	3306
chr13:111805093-111807561	587.386	-0.137521	0.0821407	-1.67421	0.0940884	0.768706	ARHGEF7	0
chr13:111836809-111838152	64.1441	0.299668	0.177314	1.69004	0.0910207	0.768706	ARHGEF7	0
chr13:112041141-112041867	27.5252	0.71083	0.444442	1.59938	0.109737	0.768706	TEX29	44546
chr13:112330849-112331363	21.0632	0.435516	0.287802	1.51325	0.130216	0.768706	NA	NA
chr13:113342377-113346328	735.651	-0.114237	0.0676213	-1.68936	0.0911503	0.768706	ATP11A	0
chr13:113596907-113598763	182.98	0.151581	0.0919216	1.64902	0.0991428	0.768706	MCF2L-AS1	23034
chr13:114757107-114757765	35.9842	0.552238	0.290722	1.89954	0.0574939	0.768706	RASA3	0
chr13:114879384-114880407	39.7158	0.301766	0.202879	1.48742	0.136905	0.768706	RASA3	0
chr13:114883190-114883841	28.2251	0.506871	0.239826	2.1135	0.0345583	0.768706	RASA3	0
chr13:114899283-114900065	45.4635	0.463885	0.282136	1.64419	0.100137	0.768706	RASA3	1187
chr13:114991829-114992749	34.1603	0.519804	0.194279	2.67555	0.00746066	0.768706	CDC16	7612
chr13:20160498-20161820	101.362	0.253455	0.117924	2.14931	0.0316097	0.768706	TPTE2	24783
chr13:20344130-20344825	35.1954	0.376836	0.226742	1.66196	0.0965209	0.768706	PSPC1	0
chr13:20354686-20357972	1020.41	-0.127742	0.0661877	-1.93	0.0536069	0.768706	PSPC1	0
chr13:20435150-20439865	1035.14	-0.106504	0.0581483	-1.83159	0.0670127	0.768706	ZMYM5	0
chr13:20531024-20535413	1101.64	-0.145348	0.0798294	-1.82073	0.0686474	0.768706	ZMYM2	0
chr13:20692129-20695803	365.773	-0.248148	0.130525	-1.90115	0.0572823	0.768706	GJA3	16591
chr13:21716562-21717428	35.2682	0.469503	0.198616	2.36387	0.0180852	0.768706	SAP18	0
chr13:21749633-21752247	602.99	-0.131086	0.0650438	-2.01534	0.0438685	0.768706	MRPL57	0
chr13:24152149-24154779	377.469	0.142661	0.0888791	1.60512	0.108468	0.768706	TNFRSF19	0
chr13:24269598-24270958	76.2264	0.362	0.185674	1.94965	0.0512176	0.768706	TNFRSF19	19353
chr13:24837445-24840283	164.213	0.232134	0.114927	2.01984	0.0433999	0.768706	SPATA13	0
chr13:25253976-25255553	103.104	0.21124	0.142522	1.48215	0.138299	0.768706	ATP12A	0
chr13:25859881-25862324	604.164	-0.119156	0.0611762	-1.94776	0.0514441	0.768706	MTMR6	0
chr13:27131303-27132904	69.1876	0.290661	0.181469	1.60171	0.109219	0.768706	WASF3	0
chr13:27359186-27360815	149.781	0.326148	0.1583	2.06032	0.0393682	0.768706	GPR12	24263
chr13:27824504-27828360	1096.66	-0.0909657	0.0599558	-1.51721	0.129213	0.768706	RPL21	0
chr13:28020770-28021883	39.7712	0.375337	0.198428	1.89156	0.05855	0.768706	MTIF3	0
chr13:28715469-28716514	43.036	0.50377	0.263059	1.91505	0.0554864	0.768706	PAN3	0
chr13:29105493-29106205	36.571	0.681398	0.287935	2.3665	0.0179572	0.768706	FLT1	36227
chr13:29231733-29234674	813.603	-0.0885178	0.0539134	-1.64185	0.100621	0.768706	POMP	0
chr13:30509394-30511923	175.717	0.257462	0.116988	2.20076	0.0277533	0.768706	LINC00544	0
chr13:30880363-30882615	543.301	-0.191329	0.0758783	-2.52152	0.0116849	0.768706	KATNAL1	0
chr13:31146433-31147661	100.623	0.202231	0.138578	1.45933	0.144473	0.768706	HMGB1	0
chr13:31201520-31202554	34.6232	0.33056	0.223705	1.47766	0.139498	0.768706	USPL1	0
chr13:31247604-31249099	227.334	-0.207916	0.0977568	-2.12687	0.033431	0.768706	USPL1	13917
chr13:32888998-32890764	496.248	-0.0960574	0.0632375	-1.51899	0.128764	0.768706	BRCA2	0
chr13:32999543-33003372	1034.37	-0.118801	0.0560742	-2.11864	0.0341206	0.768706	N4BP2L1	0
chr13:34115404-34118356	536.197	-0.0979414	0.0602694	-1.62506	0.10415	0.768706	STARD13	0
chr13:36871297-36872787	118.346	0.27587	0.152897	1.80428	0.0711868	0.768706	CCDC169	0
chr13:37005741-37006901	53.0438	0.35794	0.221922	1.61291	0.106765	0.768706	CCNA1	0
chr13:37571953-37576257	1285.34	-0.0926572	0.0545605	-1.69825	0.089461	0.768706	ALG5	0
chr13:40229075-40231337	459.994	-0.125294	0.0687749	-1.8218	0.0684858	0.768706	COG6	0
chr13:40760634-40762673	120.617	0.179823	0.122863	1.46361	0.143302	0.768706	LINC00332	0
chr13:40780481-40781680	50.2355	0.292036	0.182489	1.60029	0.109534	0.768706	LINC00548	0
chr13:41012996-41013678	24.0151	0.457607	0.272475	1.67944	0.0930658	0.768706	LINC00598	0
chr13:41227157-41227765	22.8514	0.414691	0.264947	1.56519	0.117539	0.768706	FOXO1	41892
chr13:41350283-41351855	105.838	0.197782	0.130574	1.51471	0.129845	0.768706	MRPS31	4935
chr13:41578635-41582544	200.37	0.187768	0.100916	1.86064	0.0627945	0.768706	ELF1	0
chr13:41633376-41636974	1212.66	-0.116736	0.0749453	-1.55761	0.119325	0.768706	WBP4	0
chr13:41930475-41931716	62.9325	0.27027	0.154388	1.7506	0.0800155	0.768706	NAA16	0
chr13:42001659-42002916	58.1212	0.520696	0.2072	2.51301	0.0119704	0.768706	OR7E37P	13783
chr13:42062280-42062780	19.25	0.820945	0.436204	1.88202	0.0598334	0.768706	RGCC	17266
chr13:42613315-42616207	491.797	-0.147131	0.0886758	-1.6592	0.097076	0.768706	DGKH	0
chr13:44452672-44455099	390.882	-0.140043	0.0843914	-1.65945	0.0970261	0.768706	CCDC122	0
chr13:44947507-44948685	62.1999	-0.415251	0.166823	-2.48917	0.0128042	0.768706	SERP2	0
chr13:45148821-45152705	1060.83	-0.121836	0.0833407	-1.46191	0.143766	0.768706	TSC22D1	0
chr13:45908252-45909421	51.7428	0.269332	0.164691	1.63538	0.10197	0.768706	TPT1	1882
chr13:45990421-45993241	639.507	-0.109592	0.0600981	-1.82354	0.0682209	0.768706	SLC25A30	0
chr13:46038023-46040417	669.836	-0.082678	0.0544101	-1.51953	0.128628	0.768706	COG3	0
chr13:46869264-46871232	113.792	0.174517	0.119665	1.45838	0.144737	0.768706	LINC00563	0
chr13:46894928-46896158	79.1899	0.47496	0.207584	2.28804	0.0221352	0.768706	RUBCNL	19978
chr13:46959862-46962340	210.535	0.472832	0.160681	2.94267	0.00325398	0.768706	RUBCNL	0
chr13:47253247-47254623	85.9642	0.401496	0.164819	2.43598	0.0148517	0.768706	LRCH1	0
chr13:48611051-48613056	472.971	-0.235322	0.0822752	-2.86018	0.00423403	0.768706	NUDT15	0
chr13:48667711-48669853	494.097	-0.171684	0.0882801	-1.94476	0.0518033	0.768706	MED4	0
chr13:48759821-48761214	75.2352	0.427256	0.156306	2.73345	0.00626747	0.768706	ITM2B	46059
chr13:48876744-48879792	764.58	-0.122738	0.0757432	-1.62045	0.105136	0.768706	LINC00441	0
chr13:49135326-49137237	80.8093	0.33419	0.162108	2.06153	0.0392525	0.768706	LINC00462	13872
chr13:49548805-49552054	841.253	-0.132167	0.0727953	-1.81559	0.0694329	0.768706	FNDC3A	0
chr13:50068625-50071707	695.103	-0.121787	0.0685153	-1.77752	0.0754826	0.768706	PHF11	0
chr13:50158297-50160775	506.277	-0.151982	0.0843011	-1.80285	0.0714116	0.768706	RCBTB1	0
chr13:50202073-50203397	76.8684	0.342006	0.186721	1.83165	0.0670042	0.768706	ARL11	0
chr13:50364849-50367974	745.497	-0.148974	0.0746038	-1.99687	0.0458388	0.768706	KPNA3	0
chr13:50509269-50511811	629.102	-0.107915	0.0722523	-1.49359	0.135284	0.768706	SPRYD7	0
chr13:51490903-51491668	28.091	0.38985	0.216587	1.79997	0.0718656	0.768706	RNASEH2B	0
chr13:52024429-52029747	1378.4	-0.117452	0.0733835	-1.60052	0.109482	0.768706	INTS6	0
chr13:52388943-52390015	48.4579	0.31497	0.161997	1.94429	0.0518601	0.768706	LINC00282	0
chr13:52584668-52587775	778.475	-0.0879545	0.0586649	-1.49927	0.133804	0.768706	ALG11	0
chr13:53022657-53025272	504.561	-0.15582	0.0761042	-2.04745	0.0406137	0.768706	VPS36	0
chr13:53173406-53174658	62.6342	0.429441	0.192952	2.22564	0.0260383	0.768706	TPTE2P3	12180
chr13:53424351-53426366	99.6875	0.31274	0.145368	2.15136	0.0314475	0.768706	PCDH8	1575
chr13:60969589-60973189	831.585	-0.111953	0.0681635	-1.64242	0.100504	0.768706	TDRD3	0
chr13:73353640-73357879	818.765	-0.0995361	0.056533	-1.76067	0.0782939	0.768706	DIS3	0
chr13:74702979-74711087	1864.99	-0.100003	0.0638496	-1.56623	0.117296	0.768706	KLF12	0
chr13:76123035-76125482	508.107	-0.128574	0.0695368	-1.849	0.064458	0.768706	UCHL3	0
chr13:76334292-76337610	269.617	0.360363	0.162938	2.21165	0.0269909	0.768706	LMO7	0
chr13:76444178-76445053	37.9766	-0.399944	0.209934	-1.90509	0.0567686	0.768706	LMO7DN	120
chr13:78269983-78273997	804.771	-0.12524	0.0753595	-1.6619	0.0965319	0.768706	MIR3665	0
chr13:78711670-78712498	42.7306	-0.38472	0.233059	-1.65074	0.0987913	0.768706	RNF219-AS1	0
chr13:95200155-95202990	720.695	-0.165342	0.0611638	-2.70327	0.00686602	0.768706	TGDS	23317
chr13:98084232-98089068	1188.97	-0.144805	0.0611029	-2.36985	0.0177954	0.768706	RAP2A	0
chr13:99063981-99064749	26.828	0.464206	0.294076	1.57853	0.114445	0.768706	FARP1	0
chr13:99194790-99196600	89.4093	0.2548	0.164925	1.54494	0.122361	0.768706	STK24	0
chr13:99215067-99217016	160.767	0.276197	0.102485	2.695	0.00703892	0.768706	STK24	0
chr13:99866386-99874763	598.738	0.170597	0.0844149	2.02094	0.0432864	0.768706	MIR548AN	0
chr13:99880589-99882391	110.483	0.34854	0.181403	1.92135	0.0546872	0.768706	MIR548AN	0
chr14:100068378-100072709	695.738	-0.180754	0.0840988	-2.1493	0.0316104	0.768706	CCDC85C	0
chr14:100437030-100439679	371.577	-0.19083	0.108524	-1.75841	0.078677	0.768706	EVL	0
chr14:100552243-100553776	73.9612	0.203302	0.13466	1.50974	0.13111	0.768706	EVL	0
chr14:100557123-100560327	139.231	0.356542	0.143149	2.4907	0.0127492	0.768706	EVL	0
chr14:100562327-100567568	221.627	0.379803	0.13188	2.8799	0.00397796	0.768706	EVL	0
chr14:100568458-100574427	341.849	0.243063	0.105796	2.29746	0.0215923	0.768706	EVL	0
chr14:100584137-100584659	24.3003	0.371691	0.248723	1.4944	0.135072	0.768706	EVL	0
chr14:100841136-100843826	633.673	-0.117344	0.0606067	-1.93615	0.0528494	0.768706	WARS	0
chr14:101012191-101014326	211.736	0.170471	0.108247	1.57484	0.115294	0.768706	BEGAIN	0
chr14:102226237-102229595	607.397	-0.1447	0.0948701	-1.52525	0.127198	0.768706	PPP2R5C	0
chr14:102430255-102432904	608.053	-0.194241	0.0798748	-2.43182	0.0150231	0.768706	DYNC1H1	0
chr14:102467526-102468186	31.1195	0.425365	0.251773	1.68948	0.0911274	0.768706	DYNC1H1	0
chr14:102476650-102477446	30.1156	0.511006	0.21726	2.35205	0.0186703	0.768706	DYNC1H1	0
chr14:102494140-102494650	20.0579	0.450564	0.296826	1.51794	0.129029	0.768706	DYNC1H1	0
chr14:102504842-102505963	49.4955	0.446491	0.235175	1.89855	0.0576242	0.768706	DYNC1H1	0
chr14:102550264-102555407	988.211	-0.129536	0.0751329	-1.7241	0.0846903	0.768706	HSP90AA1	0
chr14:103020750-103022600	316.091	-0.153472	0.0833351	-1.84162	0.0655307	0.768706	MIR4309	14686
chr14:103367049-103368090	46.5402	0.275448	0.186832	1.4743	0.1404	0.768706	TRAF3	0
chr14:103799245-103803042	1059.45	-0.172021	0.0980455	-1.7545	0.0793451	0.768706	EIF5	0
chr14:103986599-103989673	392.268	-0.163173	0.0973597	-1.67598	0.0937428	0.768706	CKB	0
chr14:104094315-104097557	771.297	-0.208342	0.095384	-2.18425	0.0289439	0.768706	KLC1	0
chr14:105189569-105191668	294.569	-0.136929	0.0907353	-1.5091	0.131272	0.768706	ADSSL1	0
chr14:105222473-105223056	33.7357	0.378916	0.210849	1.7971	0.0723202	0.768706	SIVA1	0
chr14:105259756-105263207	569.515	-0.0942633	0.0621862	-1.51582	0.129564	0.768706	AKT1	0
chr14:105265816-105268645	420.886	-0.14059	0.0714346	-1.9681	0.0490566	0.768706	ZBTB42	0
chr14:105399179-105400162	81.2401	-0.211678	0.137002	-1.54507	0.122328	0.768706	PLD4	0
chr14:105451187-105453406	255.368	-0.164391	0.103966	-1.58121	0.11383	0.768706	C14orf79	0
chr14:105498953-105500622	203.803	-0.270572	0.154294	-1.75362	0.0794965	0.768706	CDCA4	11527
chr14:105521722-105522442	44.317	0.312379	0.202125	1.54548	0.12223	0.768706	GPR132	0
chr14:105552814-105554794	236.039	-0.278997	0.102776	-2.71462	0.0066352	0.768706	GPR132	21059
chr14:105633232-105636173	268.527	-0.172108	0.091337	-1.88432	0.0595218	0.768706	JAG2	0
chr14:105830136-105831383	59.426	0.248424	0.150233	1.65359	0.0982108	0.768706	PACS2	0
chr14:105885115-105888727	521.614	-0.107749	0.0602958	-1.78701	0.0739364	0.768706	MTA1	0
chr14:105952110-105958831	1217.39	-0.159181	0.085835	-1.85451	0.0636668	0.768706	C14orf80	0
chr14:106322781-106330257	436.471	0.455411	0.231427	1.96784	0.0490864	0.768706	IGH	0
chr14:20941238-20941756	20.3206	0.471631	0.270555	1.7432	0.0812986	0.768706	PNP	0
chr14:21148595-21153518	1418.26	-0.0928702	0.0419347	-2.21464	0.026785	0.768706	ANG	0
chr14:21248801-21251198	138.608	0.25423	0.163906	1.55107	0.120884	0.768706	RNASE6	0
chr14:21571165-21573143	486.553	-0.132524	0.0817384	-1.62131	0.104951	0.768706	TMEM253	0
chr14:21728975-21729875	35.5584	0.350056	0.200775	1.74353	0.0812416	0.768706	HNRNPC	0
chr14:21730272-21731395	50.9416	0.290454	0.193364	1.50211	0.133068	0.768706	HNRNPC	0
chr14:21850784-21853504	746.725	-0.103318	0.061274	-1.68616	0.0917651	0.768706	CHD8	0
chr14:21943882-21946958	870.866	-0.113018	0.0585099	-1.9316	0.053409	0.768706	RAB2B	0
chr14:22110591-22111952	66.7508	-0.436478	0.288082	-1.51511	0.129743	0.768706	OR10G2	7592
chr14:22203741-22207065	153.238	-0.249704	0.146537	-1.70403	0.0883747	0.768706	TRBV20OR9-2	0
chr14:22314371-22317207	160.263	-0.190782	0.116397	-1.63906	0.101201	0.768706	TRAC	0
chr14:22336659-22337714	49.5568	-0.375028	0.203941	-1.8389	0.0659297	0.768706	TRAC	0
chr14:22386002-22387224	63.0368	0.347413	0.215922	1.60897	0.107622	0.768706	TRAC	0
chr14:22391489-22393158	86.3028	0.274292	0.180757	1.51746	0.129149	0.768706	TRAC	0
chr14:22538337-22540154	128.912	0.209365	0.133394	1.56952	0.116526	0.768706	TRA	0
chr14:22636224-22636900	23.2896	0.643224	0.29208	2.20222	0.0276497	0.768706	TRA	0
chr14:22918965-22920585	53.2159	-1.10078	0.506195	-2.17461	0.0296595	0.768706	TRA	0
chr14:22920940-22921601	20.1635	-0.74718	0.506129	-1.47626	0.139873	0.768706	TRA	0
chr14:22951602-22953614	79.1629	0.27643	0.185365	1.49128	0.135889	0.768706	TRA	0
chr14:22955067-22957110	82.7587	0.294676	0.144212	2.04335	0.0410177	0.768706	TRA	0
chr14:22957419-23022815	6533.1	0.168351	0.0682923	2.46515	0.0136957	0.768706	TRA	0
chr14:23034425-23039590	292.035	0.190358	0.0789366	2.41154	0.0158855	0.768706	DAD1	0
chr14:23298535-23300473	385.54	-0.121665	0.0683708	-1.77949	0.0751602	0.768706	MRPL52	0
chr14:23386715-23389427	762.469	-0.153085	0.0645396	-2.37196	0.0176939	0.768706	RBM23	0
chr14:23397264-23400175	699.134	-0.0971519	0.0625969	-1.55203	0.120656	0.768706	PRMT5	0
chr14:23539676-23541393	148.151	0.164348	0.103029	1.59516	0.110677	0.768706	ACIN1	0
chr14:24035465-24037644	464.367	-0.122797	0.0740331	-1.65868	0.0971812	0.768706	AP1G2	0
chr14:24475669-24477245	100.445	-0.432335	0.245496	-1.76107	0.0782266	0.768706	DHRS4L1	0
chr14:24582336-24586333	1183.15	-0.0961637	0.0575373	-1.67133	0.0946569	0.768706	DCAF11	0
chr14:24700117-24703286	868.26	-0.0841804	0.0518776	-1.62267	0.104659	0.768706	GMPR2	0
chr14:24739543-24741774	414.614	-0.136136	0.0789042	-1.72533	0.0844685	0.768706	RABGGTA	0
chr14:24803042-24803806	45.0197	0.318059	0.172545	1.84334	0.0652791	0.768706	ADCY4	0
chr14:24834868-24836918	114.8	0.241639	0.16427	1.47099	0.141294	0.768706	NFATC4	0
chr14:31493044-31496858	998.963	-0.102611	0.0649283	-1.58037	0.114021	0.768706	AP4S1	0
chr14:35341746-35345292	1039.87	-0.128025	0.0725117	-1.76558	0.0774667	0.768706	BAZ1A	0
chr14:35589588-35593544	1016.54	-0.109938	0.0485953	-2.26231	0.0236784	0.768706	KIAA0391	0
chr14:36294297-36297062	535.403	-0.107516	0.0713257	-1.50739	0.131711	0.768706	BRMS1L	0
chr14:39571324-39573778	615.05	-0.122947	0.0771149	-1.59434	0.110859	0.768706	SEC23A	0
chr14:39643316-39645997	769.719	-0.0969206	0.0559369	-1.73268	0.0831533	0.768706	PNN	0
chr14:45365588-45367781	399.162	-0.146891	0.095577	-1.53688	0.124322	0.768706	C14orf28	0
chr14:50443857-50444678	41.3927	0.366598	0.220929	1.65935	0.0970446	0.768706	LINC01588	3751
chr14:50531271-50532214	39.8133	0.305406	0.185708	1.64455	0.100062	0.768706	LINC01599	18154
chr14:50547554-50550835	227.111	0.243663	0.108005	2.25602	0.0240692	0.768706	LINC01599	0
chr14:51133349-51136031	442.194	-0.115949	0.0768122	-1.50952	0.131167	0.768706	SAV1	0
chr14:51258266-51259572	69.004	0.232411	0.15057	1.54354	0.1227	0.768706	NIN	0
chr14:51287697-51291408	208.364	0.213334	0.121385	1.7575	0.0788327	0.768706	NIN	0
chr14:52534197-52536818	292.648	-0.195491	0.0970784	-2.01374	0.0440364	0.768706	NID2	0
chr14:52733473-52739588	1098.25	-0.357957	0.195921	-1.82705	0.0676923	0.768706	PTGDR	0
chr14:53017635-53021184	751.73	-0.143606	0.0752247	-1.90903	0.0562583	0.768706	GPR137C	0
chr14:53196031-53198311	517.93	-0.121226	0.0770672	-1.57299	0.115721	0.768706	STYX	0
chr14:53256986-53259221	452.921	-0.129548	0.0768014	-1.6868	0.0916423	0.768706	GNPNAT1	0
chr14:55595223-55597306	242.221	-0.180418	0.0934593	-1.93045	0.0535512	0.768706	LGALS3	0
chr14:56045423-56048699	710.114	-0.122288	0.074623	-1.63874	0.101266	0.768706	KTN1	0
chr14:58760270-58760857	20.6045	0.5496	0.24909	2.20643	0.0273537	0.768706	C14orf37	0
chr14:59103302-59106439	250.836	0.303028	0.133167	2.27554	0.0228736	0.768706	DACT1	0
chr14:59930504-59932998	349.667	-0.11793	0.0805961	-1.46323	0.143405	0.768706	GPR135	0
chr14:60042574-60043955	97.6267	0.580585	0.19439	2.9867	0.00282005	0.768706	CCDC175	0
chr14:60385434-60387211	120.129	0.282963	0.184461	1.534	0.12503	0.768706	LRRC9	0
chr14:60793822-60795309	107.032	0.331924	0.146811	2.26088	0.0237665	0.768706	PPM1A	28016
chr14:60797337-60798989	281.629	-0.109231	0.0724217	-1.50827	0.131486	0.768706	PPM1A	31531
chr14:61122718-61125146	187.403	0.16895	0.101269	1.66833	0.0952497	0.768706	SIX1	6562
chr14:61746174-61748698	432.176	-0.181099	0.103552	-1.74887	0.0803143	0.768706	PRKCH	0
chr14:61806226-61816297	717.974	0.1431	0.0951994	1.50316	0.132797	0.768706	PRKCH	0
chr14:61827289-61828169	42.2562	0.31508	0.214626	1.46805	0.142092	0.768706	PRKCH	0
chr14:61921054-61921722	28.6439	0.360391	0.228056	1.58027	0.114045	0.768706	PRKCH	0
chr14:61937507-61940688	186.254	0.237024	0.116326	2.03759	0.0415912	0.768706	PRKCH	0
chr14:61942625-61945273	132.911	0.216485	0.123205	1.7571	0.0789	0.768706	PRKCH	0
chr14:61995400-61996112	28.1035	0.367234	0.251571	1.45976	0.144355	0.768706	PRKCH	0
chr14:62186327-62187170	30.5549	0.479935	0.248749	1.92939	0.0536822	0.768706	HIF1A	0
chr14:65231299-65231930	29.541	-0.452511	0.205431	-2.20274	0.0276134	0.768706	SPTB	0
chr14:65452708-65454999	505.288	-0.117865	0.0610311	-1.93123	0.0534552	0.768706	CHURC1-FNTB	0
chr14:65456633-65457400	35.0315	0.369325	0.207442	1.78037	0.0750147	0.768706	CHURC1-FNTB	0
chr14:65463702-65464252	15.7682	1.2785	0.656419	1.9477	0.0514514	0.768706	CHURC1-FNTB	0
chr14:65564633-65566163	93.7945	0.210398	0.13821	1.52231	0.12793	0.768706	MAX	0
chr14:65566980-65570766	988.88	-0.123301	0.0568545	-2.16871	0.0301047	0.768706	MAX	0
chr14:65637130-65638281	49.0105	0.446705	0.185909	2.40282	0.0162692	0.768706	NA	NA
chr14:65748659-65750166	68.6952	0.263448	0.163671	1.60962	0.107482	0.768706	NA	NA
chr14:65877663-65881484	1051.68	-0.141251	0.0878019	-1.60874	0.107673	0.768706	FUT8	0
chr14:67825441-67828651	908.132	-0.0869828	0.0502663	-1.73044	0.0835514	0.768706	ATP6V1D	0
chr14:67953830-67956106	458.862	-0.0989831	0.0562805	-1.75875	0.0786208	0.768706	TMEM229B	0
chr14:69094581-69096075	101.105	-0.626148	0.2689	-2.32855	0.0198828	0.768706	RAD51B	0
chr14:69280309-69283885	506.794	0.110287	0.062345	1.76898	0.0768975	0.768706	ZFP36L1	17348
chr14:69617381-69621097	1042.48	-0.122727	0.0740451	-1.65746	0.0974257	0.768706	DCAF5	0
chr14:70232998-70237003	1238.27	-0.128108	0.0633653	-2.02174	0.0432029	0.768706	SRSF5	0
chr14:70237240-70237936	28.5669	0.601442	0.215405	2.79214	0.00523603	0.768706	SRSF5	0
chr14:71061772-71062344	21.3372	0.725548	0.267531	2.71201	0.00668761	0.768706	MED6	0
chr14:71107037-71113953	1174.85	0.218356	0.113849	1.91795	0.0551176	0.768706	TTC9	0
chr14:71125202-71126723	58.5996	0.430803	0.270766	1.59105	0.111597	0.768706	TTC9	0
chr14:71127769-71128562	34.8752	0.625147	0.239699	2.60805	0.009106	0.768706	TTC9	0
chr14:71352720-71354525	96.6904	0.218877	0.147897	1.47993	0.138892	0.768706	PCNX1	19596
chr14:73602389-73604770	475.266	-0.117464	0.0639596	-1.83654	0.0662777	0.768706	PSEN1	0
chr14:74033698-74037677	586.685	-0.175125	0.0710969	-2.46318	0.0137711	0.768706	ACOT1	0
chr14:74057767-74059657	267.95	-0.209914	0.101407	-2.07002	0.0384502	0.768706	ACOT4	0
chr14:74207607-74212031	380.589	0.187299	0.0910219	2.05773	0.0396158	0.768706	ELMSAN1	0
chr14:74217389-74218128	33.1638	0.544659	0.260765	2.0887	0.0367352	0.768706	ELMSAN1	0
chr14:74237631-74238923	68.2563	0.282069	0.161515	1.74639	0.0807435	0.768706	ELMSAN1	0
chr14:74415827-74417930	538.483	-0.111133	0.0731243	-1.51978	0.128566	0.768706	COQ6	0
chr14:74426781-74427728	39.6503	0.461451	0.300755	1.53431	0.124955	0.768706	COQ6	0
chr14:74484729-74487129	451.869	-0.124207	0.0672578	-1.84673	0.0647866	0.768706	ENTPD5	2095
chr14:76125995-76128840	612.855	-0.107852	0.0597302	-1.80566	0.0709718	0.768706	C14orf1	0
chr14:76617562-76619662	449.612	-0.153119	0.0792433	-1.93226	0.053327	0.768706	GPATCH2L	0
chr14:76621887-76623582	72.0693	0.343483	0.157893	2.17542	0.0295985	0.768706	GPATCH2L	0
chr14:77277151-77279829	421.977	-0.0924392	0.0590137	-1.5664	0.117255	0.768706	ANGEL1	0
chr14:77647409-77649193	206.988	-0.276524	0.096223	-2.87379	0.00405584	0.768706	TMEM63C	0
chr14:77786165-77789044	808.783	-0.184011	0.0865143	-2.12695	0.0334243	0.768706	GSTZ1	0
chr14:78226167-78228174	682.442	-0.0990797	0.0610044	-1.62414	0.104346	0.768706	C14orf178	0
chr14:81684976-81688487	1053.93	-0.134079	0.0647897	-2.06945	0.0385039	0.768706	GTF2A1	0
chr14:89817377-89818435	46.7367	0.281743	0.174584	1.61379	0.106572	0.768706	FOXN3	0
chr14:89881808-89885389	811.23	-0.104587	0.0563457	-1.85617	0.0634287	0.768706	FOXN3	0
chr14:90079449-90080104	25.1286	0.580536	0.235114	2.46916	0.0135429	0.768706	FOXN3	0
chr14:90147221-90148709	75.699	0.226651	0.129939	1.74428	0.0811096	0.768706	NA	NA
chr14:90848061-90851651	761.177	-0.134299	0.0585009	-2.29567	0.0216949	0.768706	CALM1	11675
chr14:90862426-90869222	1336.03	-0.120607	0.0756696	-1.59386	0.110968	0.768706	CALM1	0
chr14:91223839-91225765	199.824	-0.158494	0.0917144	-1.72813	0.0839658	0.768706	TTC7B	0
chr14:91281605-91283404	153.156	-0.17991	0.104407	-1.72315	0.0848609	0.768706	TTC7B	0
chr14:91757366-91757866	27.1062	0.489479	0.278626	1.75676	0.0789594	0.768706	CCDC88C	0
chr14:91773864-91774561	41.3603	0.371332	0.215386	1.72403	0.084702	0.768706	CCDC88C	0
chr14:91778950-91779681	30.4354	0.392075	0.260251	1.50652	0.131933	0.768706	CCDC88C	0
chr14:91832708-91834794	132.877	0.221084	0.14075	1.57075	0.11624	0.768706	CCDC88C	0
chr14:91858252-91858797	21.262	0.432046	0.251295	1.71928	0.0855629	0.768706	CCDC88C	0
chr14:91970939-91971669	28.2582	0.431432	0.260518	1.65606	0.0977105	0.768706	PPP4R3A	0
chr14:92335760-92337738	108.704	0.18195	0.12346	1.47376	0.140546	0.768706	FBLN5	0
chr14:92586592-92589770	942.588	-0.112718	0.0656614	-1.71666	0.0860419	0.768706	CPSF2	0
chr14:93259680-93262176	559.921	-0.125083	0.0688985	-1.81547	0.0694516	0.768706	GOLGA5	0
chr14:93579132-93583409	752.663	-0.10731	0.0667466	-1.60772	0.107897	0.768706	ITPK1	0
chr14:94425297-94426328	53.275	0.330584	0.164388	2.011	0.0443252	0.768706	ASB2	0
chr14:95929316-95930040	34.3091	0.340228	0.207293	1.64129	0.100737	0.768706	SYNE3	0
chr14:95985716-95987075	78.1045	0.207332	0.139589	1.48531	0.137463	0.768706	SNHG10	12173
chr14:95999298-96003195	854.838	-0.0971308	0.0635561	-1.52827	0.126446	0.768706	GLRX5	0
chr14:96179521-96180376	33.4511	0.560655	0.286592	1.95628	0.0504319	0.768706	TCL1A	0
chr14:96857075-96859103	330.17	-0.153774	0.0906038	-1.69722	0.0896554	0.768706	AK7	0
chr14:96971480-96972490	41.1744	0.380312	0.178401	2.13179	0.0330245	0.768706	PAPOLA	0
chr14:97924410-97926859	289.198	0.17745	0.102559	1.73022	0.0835911	0.768706	NA	NA
chr14:98440809-98445648	720.617	0.15711	0.102084	1.53903	0.123797	0.768706	LINC01550	0
chr14:98638719-98640126	91.4236	0.376179	0.176715	2.12873	0.0332764	0.768706	NA	NA
chr14:99640257-99640948	27.2931	0.549739	0.211948	2.59375	0.00949358	0.768706	BCL11B	0
chr14:99649492-99660050	780.565	0.212001	0.0744035	2.84934	0.00438107	0.768706	BCL11B	0
chr14:99660220-99662461	112.296	0.21382	0.140302	1.524	0.127509	0.768706	BCL11B	0
chr14:99662678-99663973	62.398	0.286631	0.189337	1.51387	0.130058	0.768706	BCL11B	0
chr14:99664392-99665948	66.3567	0.327953	0.186169	1.76158	0.0781398	0.768706	BCL11B	0
chr14:99667379-99668509	55.922	0.328043	0.175591	1.86822	0.0617313	0.768706	BCL11B	0
chr14:99668537-99673461	258.565	0.241841	0.126841	1.90664	0.0565666	0.768706	BCL11B	0
chr14:99674927-99680879	372.723	0.161757	0.0945493	1.71082	0.0871149	0.768706	BCL11B	0
chr14:99684633-99685164	24.037	0.525476	0.232719	2.25798	0.0239466	0.768706	BCL11B	0
chr14:99945100-99949084	1098.24	-0.120978	0.06154	-1.96584	0.0493172	0.768706	CCNK	0
chr15:100026022-100027401	63.2831	0.453681	0.268915	1.68708	0.0915882	0.768706	NA	NA
chr15:100272194-100274479	375.982	-0.147757	0.0997086	-1.48189	0.13837	0.768706	LYSMD4	0
chr15:101135444-101138208	224.09	0.148793	0.0922583	1.61279	0.106791	0.768706	LINS1	0
chr15:101458214-101460868	217.328	0.208839	0.1187	1.75938	0.0785123	0.768706	LRRK1	0
chr15:101661662-101662491	29.5685	0.911152	0.486774	1.87182	0.061232	0.768706	NA	NA
chr15:101746020-101747085	35.2949	0.453646	0.245035	1.85135	0.0641194	0.768706	CHSY1	0
chr15:101816131-101818535	516.61	-0.144184	0.0710916	-2.02814	0.042546	0.768706	SELENOS	0
chr15:23157981-23158900	18.5499	0.500864	0.340223	1.47217	0.140976	0.768706	WHAMMP3	28828
chr15:25199569-25202509	719.415	-0.132211	0.0692665	-1.90873	0.056297	0.768706	SNRPN	0
chr15:25303812-25304933	56.8166	0.467053	0.210935	2.2142	0.0268149	0.768706	IPW	0
chr15:25306657-25307157	30.9455	0.50098	0.231654	2.16262	0.0305703	0.768706	IPW	0
chr15:25310058-25310723	36.449	0.446405	0.226729	1.96889	0.0489658	0.768706	IPW	0
chr15:25311837-25312728	44.4536	0.403454	0.197225	2.04566	0.0407902	0.768706	IPW	0
chr15:25317283-25318191	49.7423	0.485764	0.177345	2.73909	0.00616089	0.768706	IPW	0
chr15:25336619-25337311	31.352	0.43886	0.229255	1.91429	0.0555831	0.768706	IPW	0
chr15:26055914-26057430	66.8765	0.234857	0.143297	1.63896	0.101222	0.768706	ATP10A	0
chr15:28339444-28342812	360.68	0.164768	0.0818411	2.01327	0.0440863	0.768706	OCA2	0
chr15:28350859-28353660	239.92	0.20329	0.113107	1.79733	0.0722838	0.768706	HERC2	2522
chr15:28833833-28834605	52.1601	-0.306793	0.200543	-1.52981	0.126063	0.768706	NA	NA
chr15:29210925-29214516	284.529	-0.323998	0.152761	-2.12094	0.0339266	0.768706	APBA2	0
chr15:30915924-30919484	510.986	-0.185611	0.123005	-1.50897	0.131307	0.768706	ARHGAP11B	0
chr15:31626893-31628605	80.8608	0.421106	0.146819	2.86821	0.00412806	0.768706	KLF13	0
chr15:31628941-31631358	143.107	0.260233	0.149119	1.74514	0.0809613	0.768706	KLF13	0
chr15:31631607-31633837	108.96	0.233415	0.141715	1.64707	0.0995428	0.768706	KLF13	0
chr15:31633878-31642528	899.254	0.120436	0.0786193	1.53189	0.12555	0.768706	KLF13	0
chr15:31655923-31660795	400.824	0.149934	0.0853691	1.7563	0.0790374	0.768706	KLF13	0
chr15:36871129-36872671	452.706	-0.156451	0.0802227	-1.95021	0.051151	0.768706	C15orf41	0
chr15:38844128-38851371	391.879	0.283806	0.129842	2.18578	0.0288317	0.768706	RASGRP1	0
chr15:38963751-38964580	34.7331	0.41349	0.201067	2.05648	0.0397361	0.768706	C15orf53	24218
chr15:39872163-39874046	161.66	-0.27352	0.116632	-2.34516	0.019019	0.768706	THBS1	0
chr15:40073906-40076419	600.017	-0.0977891	0.0618619	-1.58077	0.113932	0.768706	FSIP1	0
chr15:40544110-40546177	174.095	-0.29454	0.102797	-2.86524	0.00416691	0.768706	C15orf56	0
chr15:40803063-40804508	103.621	0.194789	0.129292	1.50659	0.131916	0.768706	C15orf57	19029
chr15:40845475-40846100	27.3875	0.586482	0.293268	1.99981	0.0455203	0.768706	C15orf57	0
chr15:40881720-40882855	79.1228	-0.264685	0.151695	-1.74485	0.0810114	0.768706	KNL1	3591
chr15:40885523-40887667	432.31	-0.128443	0.0737281	-1.74211	0.0814887	0.768706	KNL1	0
chr15:41045649-41048472	597.14	-0.116237	0.0660402	-1.76009	0.078392	0.768706	RMDN3	0
chr15:41185725-41188326	500.166	-0.0944402	0.0642274	-1.4704	0.141453	0.768706	VPS18	0
chr15:41217960-41223299	513.679	0.117854	0.0694548	1.69684	0.0897263	0.768706	DLL4	0
chr15:41233375-41235436	268.156	-0.147665	0.0876147	-1.68539	0.0919127	0.768706	DLL4	2116
chr15:41272614-41273317	30.2116	0.525622	0.301947	1.74077	0.0817234	0.768706	INO80	0
chr15:41406945-41409793	1086.19	-0.132882	0.063281	-2.09987	0.03574	0.768706	INO80	0
chr15:41575200-41578109	735.969	-0.166772	0.0607795	-2.74388	0.00607174	0.768706	OIP5-AS1	0
chr15:41693502-41695784	500.423	-0.0940746	0.0629059	-1.49548	0.134789	0.768706	NDUFAF1	0
chr15:41708178-41710887	653.643	-0.119587	0.0630627	-1.89632	0.0579177	0.768706	RTF1	0
chr15:41849876-41852490	238.263	-0.149725	0.0810077	-1.84829	0.0645609	0.768706	TYRO3	0
chr15:42263057-42265659	694.722	-0.128826	0.0856349	-1.50437	0.132486	0.768706	EHD4	0
chr15:42564205-42568366	1081.54	-0.073514	0.0491033	-1.49713	0.13436	0.768706	GANC	0
chr15:42782087-42784295	572.771	-0.110579	0.0572643	-1.93102	0.0534804	0.768706	SNAP23	3208
chr15:42897327-42898029	28.8789	0.427007	0.283258	1.50748	0.131687	0.768706	STARD9	0
chr15:43211243-43214407	811.416	-0.0916067	0.0515594	-1.77672	0.0756144	0.768706	TTBK2	0
chr15:43801946-43803940	407.029	-0.13095	0.0673065	-1.94557	0.0517061	0.768706	TP53BP1	0
chr15:44857594-44858355	37.5116	0.560486	0.262077	2.13863	0.0324658	0.768706	SPG11	0
chr15:44953997-44957468	687.606	-0.109192	0.0606897	-1.79919	0.0719886	0.768706	SPG11	0
chr15:44974918-44976335	95.2916	0.200975	0.119038	1.68833	0.0913477	0.768706	PATL2	0
chr15:45075974-45077372	417.899	-0.121222	0.0715656	-1.69386	0.0902911	0.768706	TRIM69	15948
chr15:45458325-45460207	411.354	-0.155672	0.0723666	-2.15116	0.0314633	0.768706	SHF	0
chr15:45489867-45494035	1139.62	-0.0823472	0.047701	-1.72632	0.0842901	0.768706	SHF	0
chr15:45926233-45928762	561.892	-0.120611	0.069331	-1.73964	0.0819223	0.768706	SQOR	0
chr15:51168820-51169693	44.3786	-0.307184	0.20559	-1.49416	0.135133	0.768706	AP4E1	31175
chr15:51198830-51202063	1075.38	-0.101223	0.0570856	-1.77317	0.0762002	0.768706	AP4E1	0
chr15:51369322-51370164	39.5983	-0.316598	0.201112	-1.57424	0.115432	0.768706	TNFAIP8L3	0
chr15:52022882-52024976	172.455	0.167832	0.0978471	1.71525	0.0862995	0.768706	LYSMD2	0
chr15:52470396-52473451	684.359	-0.165263	0.090553	-1.82504	0.067995	0.768706	GNB5	0
chr15:52548597-52549227	21.7749	0.482296	0.283457	1.70148	0.0888536	0.768706	MYO5C	0
chr15:53095786-53098574	146.059	0.222147	0.114951	1.93253	0.0532937	0.768706	ONECUT1	13576
chr15:55514633-55515571	43.2735	0.359171	0.215712	1.66505	0.0959027	0.768706	RAB27A	0
chr15:55610179-55613077	631.338	-0.0981668	0.0670501	-1.46408	0.143171	0.768706	PIGB	0
chr15:56756576-56757947	68.7456	0.360495	0.176107	2.04702	0.040656	0.768706	MNS1	0
chr15:57178537-57180692	389.271	-0.148432	0.0769449	-1.92907	0.0537221	0.768706	ZNF280D	0
chr15:57592475-57595177	121.272	0.739565	0.357825	2.06683	0.0387498	0.768706	LINC00926	0
chr15:57883326-57884325	43.9621	0.539944	0.226963	2.37899	0.0173599	0.768706	GCOM1	0
chr15:58702136-58703623	103.891	-0.460253	0.192897	-2.386	0.0170328	0.768706	LIPC	0
chr15:59223457-59226873	815.759	-0.104759	0.0559575	-1.87211	0.0611909	0.768706	SLTM	0
chr15:59663451-59665784	246.837	0.155687	0.101438	1.5348	0.124833	0.768706	MYO1E	0
chr15:60681140-60682022	40.444	0.455737	0.205156	2.22142	0.0263227	0.768706	ANXA2	0
chr15:60688533-60691416	538.98	-0.145207	0.0804265	-1.80546	0.0710025	0.768706	ANXA2	0
chr15:60848938-60850198	43.8319	0.367276	0.218093	1.68403	0.0921749	0.768706	RORA	0
chr15:60879912-60885888	1343.89	-0.152777	0.0838728	-1.82153	0.0685266	0.768706	RORA	0
chr15:62351081-62354265	919.799	-0.10241	0.0596854	-1.71584	0.0861922	0.768706	VPS13C	0
chr15:63413422-63415704	499.733	-0.162593	0.0908597	-1.78949	0.0735355	0.768706	LACTB	0
chr15:63771945-63772520	22.6366	0.43488	0.255399	1.70275	0.0886151	0.768706	USP3	24189
chr15:63788566-63790847	148.195	0.221712	0.100347	2.20947	0.0271423	0.768706	USP3	5862
chr15:64122170-64122670	15.7661	0.646918	0.32534	1.98843	0.0467637	0.768706	HERC1	0
chr15:64337505-64339396	206.983	-0.237345	0.098131	-2.41866	0.0155778	0.768706	DAPK2	0
chr15:64428191-64429311	47.374	0.351418	0.238813	1.47152	0.141151	0.768706	SNX1	0
chr15:64443068-64446013	268.112	0.185287	0.0732314	2.53015	0.0114012	0.768706	SNX22	0
chr15:64452048-64452930	45.738	0.37233	0.192615	1.93302	0.0532332	0.768706	PPIB	0
chr15:64795108-64796449	56.3747	0.277244	0.174875	1.58539	0.112879	0.768706	ZNF609	0
chr15:65577632-65580027	425.277	-0.102891	0.0687769	-1.49601	0.134652	0.768706	PARP16	0
chr15:66124766-66125957	56.652	0.278429	0.161396	1.72513	0.0845049	0.768706	RAB11A	35839
chr15:66161126-66164032	935.032	-0.102488	0.057814	-1.77273	0.0762742	0.768706	RAB11A	0
chr15:66273808-66275345	104.169	0.237957	0.138647	1.71628	0.08611	0.768706	MEGF11	0
chr15:66682079-66683798	80.5899	0.312802	0.160288	1.9515	0.050998	0.768706	MAP2K1	0
chr15:68051068-68051593	19.0539	0.523415	0.319007	1.64076	0.100847	0.768706	MAP2K5	0
chr15:68114973-68116487	92.5829	0.30332	0.14248	2.12887	0.0332651	0.768706	SKOR1	0
chr15:68120603-68122118	58.0623	0.33025	0.2112	1.56368	0.117892	0.768706	SKOR1	0
chr15:68520490-68523213	504.472	-0.121446	0.0700272	-1.73427	0.0828701	0.768706	CLN6	0
chr15:69323762-69324602	43.8319	0.343275	0.180681	1.8999	0.0574463	0.768706	MIR548H4	0
chr15:69451847-69454613	701.272	-0.104972	0.0649759	-1.61556	0.10619	0.768706	GLCE	0
chr15:69753995-69756088	273.174	-0.172843	0.0830046	-2.08232	0.0373128	0.768706	RPLP1	6110
chr15:70047359-70048821	70.0527	0.280774	0.173869	1.61485	0.106342	0.768706	NA	NA
chr15:70877633-70878133	18.5392	0.572083	0.320727	1.78371	0.0744714	0.768706	NA	NA
chr15:71054512-71056709	179.061	0.289546	0.13278	2.18065	0.0292093	0.768706	UACA	0
chr15:72408608-72411699	862.328	-0.116217	0.0676992	-1.71666	0.0860408	0.768706	MYO9A	0
chr15:72447833-72448815	39.7344	0.360484	0.211852	1.70158	0.0888332	0.768706	GRAMD2A	3331
chr15:72496034-72496711	31.1054	0.616161	0.277298	2.22202	0.0262819	0.768706	PKM	0
chr15:72667242-72669560	629.924	-0.0975288	0.0614141	-1.58805	0.112274	0.768706	CELF6	0
chr15:73343224-73346369	526.05	-0.165685	0.109653	-1.51099	0.13079	0.768706	NEO1	0
chr15:74257029-74258647	100.446	0.290597	0.120522	2.41116	0.015902	0.768706	LOXL1	12550
chr15:74291336-74291836	24.5761	0.47606	0.250432	1.90095	0.0573081	0.768706	PML	0
chr15:74299623-74300342	29.7624	0.484513	0.30575	1.58467	0.113041	0.768706	PML	0
chr15:74428142-74429591	95.709	0.238443	0.155144	1.53692	0.124314	0.768706	ISLR2	0
chr15:75069041-75070523	97.2025	0.247747	0.139113	1.78091	0.0749278	0.768706	CSK	3901
chr15:75086839-75088628	97.6721	0.225058	0.132682	1.69622	0.0898448	0.768706	CSK	0
chr15:75159755-75161064	64.4474	0.35705	0.158613	2.25107	0.0243808	0.768706	SCAMP2	0
chr15:75185891-75186546	28.6176	0.466683	0.229936	2.02962	0.042395	0.768706	MPI	0
chr15:75228973-75231408	635.011	-0.150672	0.0748553	-2.01284	0.0441314	0.768706	COX5A	0
chr15:75492648-75496772	830.875	-0.127727	0.0826515	-1.54537	0.122256	0.768706	C15orf39	0
chr15:75742154-75749225	2202.66	-0.108675	0.0656115	-1.65634	0.097654	0.768706	SIN3A	0
chr15:76195204-76197354	566.681	-0.138834	0.0696797	-1.99246	0.046321	0.768706	FBXO22	0
chr15:76637949-76639745	100.35	0.194676	0.113158	1.72039	0.085362	0.768706	SCAPER	781
chr15:77710738-77714345	881.742	-0.0980917	0.064552	-1.51958	0.128617	0.768706	HMG20A	0
chr15:78111525-78112225	21.5225	-0.585422	0.300217	-1.95	0.051176	0.768706	NA	NA
chr15:78236105-78237581	86.8252	0.4321	0.202369	2.1352	0.0327444	0.768706	TBC1D2B	49745
chr15:78338978-78340626	67.4903	0.305617	0.16135	1.89413	0.0582081	0.768706	TBC1D2B	0
chr15:78343314-78344184	34.4548	0.40239	0.212518	1.89344	0.0582993	0.768706	TBC1D2B	0
chr15:78357272-78359082	101.58	0.243699	0.138183	1.76359	0.0778006	0.768706	TBC1D2B	0
chr15:78364385-78365239	38.437	0.413871	0.187881	2.20284	0.0276059	0.768706	TBC1D2B	0
chr15:78556124-78558465	364.462	-0.171606	0.0789523	-2.17354	0.0297398	0.768706	DNAJA4	0
chr15:78831973-78834726	870.288	-0.096881	0.0624671	-1.55091	0.120923	0.768706	PSMA4	0
chr15:79122703-79123724	64.0205	-0.495435	0.223292	-2.21878	0.0265018	0.768706	ADAMTS7	18929
chr15:79609629-79610303	31.1947	0.518134	0.284038	1.82417	0.0681259	0.768706	TMED3	0
chr15:80444049-80446451	392.224	-0.12631	0.0851447	-1.48347	0.137948	0.768706	FAH	0
chr15:81291717-81296063	916.338	-0.113587	0.0710735	-1.59817	0.110006	0.768706	MESDC1	0
chr15:81578263-81579877	97.7394	0.282907	0.130085	2.17478	0.0296463	0.768706	IL16	0
chr15:81584122-81601087	3621.72	0.109174	0.0491296	2.22216	0.0262728	0.768706	IL16	0
chr15:83620310-83622180	118.489	0.325179	0.155771	2.08755	0.0368386	0.768706	HOMER2	0
chr15:83653846-83656422	747.371	-0.0778509	0.0532989	-1.46065	0.144112	0.768706	FAM103A1	0
chr15:83775477-83777772	195.963	0.183765	0.115308	1.59368	0.111008	0.768706	TM6SF1	0
chr15:84748371-84749603	66.137	0.242568	0.166254	1.45902	0.14456	0.768706	EFTUD1P1	0
chr15:85143009-85145297	480.003	-0.122856	0.0672593	-1.82661	0.0677584	0.768706	ZSCAN2	0
chr15:85164122-85164943	35.3888	0.3675	0.202964	1.81067	0.0701926	0.768706	ZSCAN2	0
chr15:85257367-85261036	1040.7	-0.0795978	0.0526625	-1.51147	0.130669	0.768706	SEC11A	0
chr15:85523064-85526877	960.994	-0.20008	0.0953255	-2.09891	0.0358247	0.768706	PDE8A	0
chr15:86267163-86267927	31.7166	0.434286	0.202731	2.14218	0.032179	0.768706	AKAP13	0
chr15:86286381-86287160	30.3243	0.436361	0.24779	1.76101	0.0782365	0.768706	AKAP13	0
chr15:89089194-89090630	271.652	-0.118535	0.0798634	-1.48423	0.137748	0.768706	DET1	0
chr15:89169822-89171817	102.16	0.272283	0.130143	2.09218	0.036422	0.768706	AEN	0
chr15:89191583-89193629	108.208	0.283199	0.135846	2.0847	0.0370964	0.768706	ISG20	0
chr15:89786258-89788564	440.738	-0.114722	0.0687579	-1.66849	0.0952186	0.768706	FANCI	0
chr15:89920920-89923214	208.685	-0.199047	0.132944	-1.49722	0.134337	0.768706	MIR9-3HG	0
chr15:90292915-90295340	333.162	-0.184057	0.0853162	-2.15736	0.0309779	0.768706	MESP1	0
chr15:90436057-90438642	596.049	-0.0936095	0.0627461	-1.49188	0.135731	0.768706	AP3S2	0
chr15:90950886-90952178	63.6344	-0.326405	0.202921	-1.60853	0.107719	0.768706	IQGAP1	0
chr15:90956047-90956716	34.9943	0.384913	0.203294	1.89338	0.0583071	0.768706	IQGAP1	0
chr15:91107091-91107642	18.3255	0.508693	0.275809	1.84437	0.0651293	0.768706	CRTC3	0
chr15:91259323-91261886	625.381	-0.0994397	0.0562716	-1.76714	0.077205	0.768706	BLM	0
chr15:91444864-91447480	488.451	-0.142063	0.0864851	-1.64263	0.10046	0.768706	MAN2A2	0
chr15:91497552-91498992	350.05	-0.135349	0.0887491	-1.52508	0.12724	0.768706	RCCD1	0
chr15:91548910-91549649	32.3776	0.401913	0.261209	1.53867	0.123886	0.768706	VPS33B	0
chr15:91642619-91644976	183.652	0.151482	0.098739	1.53417	0.124989	0.768706	SV2B	0
chr15:92015379-92016312	35.5744	0.650727	0.32573	1.99775	0.045744	0.768706	NA	NA
chr15:93388002-93388920	38.3195	0.341142	0.198837	1.71568	0.0862198	0.768706	ASB9P1	47663
chr15:93433963-93435415	62.8521	0.268209	0.160898	1.66695	0.0955243	0.768706	CHD2	8135
chr15:93437977-93439061	43.2617	0.402904	0.186048	2.16559	0.0303422	0.768706	CHD2	4489
chr15:93453619-93454605	54.7672	0.369947	0.19195	1.92731	0.0539408	0.768706	CHD2	0
chr15:93464803-93465537	25.4322	0.478654	0.246915	1.93853	0.052558	0.768706	CHD2	0
chr15:93492208-93493142	43.8933	0.292479	0.185747	1.57461	0.115346	0.768706	CHD2	0
chr15:94831125-94831861	36.4036	0.344127	0.218835	1.57254	0.115825	0.768706	MCTP2	0
chr16:11030790-11037222	779.265	0.115742	0.0604258	1.91544	0.0554369	0.768706	DEXI	0
chr16:11422502-11423294	30.0422	0.461432	0.231019	1.99738	0.0457843	0.768706	RMI2	0
chr16:11649474-11650716	45.9457	0.374224	0.198299	1.88717	0.0591377	0.768706	LITAF	0
chr16:11668724-11670147	75.8354	0.309199	0.19089	1.61978	0.10528	0.768706	LITAF	0
chr16:11758403-11759684	70.9294	0.349716	0.221767	1.57695	0.114807	0.768706	SNN	2604
chr16:1428610-1430533	140.312	-0.16802	0.103017	-1.63099	0.102892	0.768706	UNKL	0
chr16:14378324-14380932	534.475	-0.125341	0.070427	-1.77973	0.0751201	0.768706	MIR193B	16891
chr16:1481986-1483357	87.7215	-0.619022	0.395821	-1.56389	0.117842	0.768706	CCDC154	1031
chr16:15527721-15529876	223.24	-0.237928	0.114814	-2.0723	0.0382379	0.768706	C16orf45	0
chr16:15684246-15685895	117.058	-0.358462	0.159189	-2.25179	0.0243352	0.768706	C16orf45	2129
chr16:15729620-15731405	75.4508	0.46638	0.170577	2.73413	0.00625447	0.768706	MARF1	0
chr16:15732554-15733564	43.3549	0.308165	0.165882	1.85774	0.0632063	0.768706	MARF1	0
chr16:15951646-15952146	20.3385	0.404142	0.264537	1.52773	0.126579	0.768706	MYH11	758
chr16:17120586-17121086	24.0024	0.533819	0.249429	2.14016	0.0323416	0.768706	NA	NA
chr16:1754750-1759506	892.243	-0.0863531	0.0583652	-1.47953	0.138999	0.768706	MAPK8IP3	0
chr16:17561744-17565682	579.199	0.125504	0.0739909	1.69621	0.0898464	0.768706	XYLT1	0
chr16:17623491-17624700	113.296	-0.236465	0.109698	-2.1556	0.0311152	0.768706	NA	NA
chr16:1819965-1825186	1315.2	-0.167907	0.0700724	-2.39619	0.0165664	0.768706	EME2	0
chr16:187469-189339	296.695	-0.196505	0.105682	-1.85939	0.0629715	0.768706	NPRL3	0
chr16:18778517-18779048	10.412	-0.535243	0.365732	-1.46348	0.143335	0.768706	RPS15A	15228
chr16:18794567-18795236	30.9332	0.567386	0.283714	1.99985	0.0455165	0.768706	RPS15A	0
chr16:19078412-19080137	536.631	-0.167623	0.0751504	-2.23049	0.0257146	0.768706	COQ7	0
chr16:19124717-19126375	108.46	-0.405096	0.201275	-2.01264	0.044152	0.768706	ITPRIPL2	0
chr16:19565874-19568208	565.789	-0.129237	0.0687146	-1.88077	0.0600026	0.768706	C16orf62	0
chr16:204087-205333	80.5064	0.286228	0.156618	1.82756	0.0676159	0.768706	HBZ	0
chr16:20751001-20753791	722.514	-0.100888	0.0612391	-1.64744	0.0994675	0.768706	THUMPD1	0
chr16:20816924-20819090	448.539	-0.121004	0.0663483	-1.82377	0.0681873	0.768706	ERI2	0
chr16:21311689-21313866	205.087	0.20113	0.0966349	2.08134	0.0374027	0.768706	CRYM	0
chr16:21517570-21519414	174.078	0.220949	0.121577	1.81735	0.0691633	0.768706	SLC7A5P2	9815
chr16:21658038-21659422	69.7052	0.224213	0.144277	1.55404	0.120174	0.768706	IGSF6	0
chr16:21674912-21676153	59.6323	0.345551	0.172571	2.00236	0.0452456	0.768706	METTL9	6119
chr16:2184323-2186946	155.783	-0.205679	0.138696	-1.48294	0.13809	0.768706	MIR3180-5	0
chr16:22199963-22204309	769.291	-0.0946755	0.0592568	-1.59771	0.110106	0.768706	EEF2K	13282
chr16:22307407-22310566	694.112	-0.0958519	0.0557167	-1.72034	0.08537	0.768706	POLR3E	0
chr16:225952-226929	18.2485	0.424217	0.281541	1.50676	0.131871	0.768706	HBA1	0
chr16:2272807-2275204	486.756	-0.150125	0.0805962	-1.86268	0.0625074	0.768706	E4F1	0
chr16:2300352-2302255	294.814	-0.128662	0.0754458	-1.70536	0.088127	0.768706	ECI1	0
chr16:23462926-23465261	525.365	-0.0875663	0.0573492	-1.5269	0.126787	0.768706	COG7	0
chr16:23567599-23570277	735.968	-0.166564	0.08307	-2.0051	0.0449522	0.768706	EARS2	0
chr16:23689401-23691151	207.542	0.148987	0.0843631	1.76603	0.0773914	0.768706	PLK1	0
chr16:23850766-23851873	44.9584	0.357163	0.230337	1.55061	0.120995	0.768706	PRKCB	0
chr16:23874373-23876212	144.154	0.177584	0.104985	1.69152	0.0907372	0.768706	PRKCB	0
chr16:23959788-23962222	150.734	0.1671	0.113763	1.46884	0.141877	0.768706	PRKCB	0
chr16:24739794-24743030	648.862	-0.119856	0.0798777	-1.5005	0.133485	0.768706	TNRC6A	0
chr16:2567441-2567985	28.8417	0.583899	0.237217	2.46145	0.0138375	0.768706	ATP6V0C	0
chr16:27213991-27216561	587.074	-0.1196	0.0679777	-1.75939	0.0785105	0.768706	KDM8	0
chr16:27242950-27244197	59.2562	0.347814	0.186502	1.86493	0.0621912	0.768706	NSMCE1	0
chr16:27418949-27420422	70.3667	0.375099	0.167741	2.23618	0.0253401	0.768706	IL21R	0
chr16:27450487-27451121	40.3572	0.536996	0.241376	2.22473	0.0260995	0.768706	IL21R	0
chr16:27457469-27459103	91.4069	0.326284	0.13759	2.37142	0.0177197	0.768706	IL21R	0
chr16:27473536-27476658	327.113	-0.320135	0.113048	-2.83186	0.00462782	0.768706	GTF3C1	0
chr16:27514854-27515533	29.4022	0.536322	0.312047	1.71872	0.0856647	0.768706	GTF3C1	0
chr16:28115296-28115977	32.5551	0.494932	0.266264	1.8588	0.0630556	0.768706	XPO6	0
chr16:28160566-28161311	31.1248	0.363836	0.235332	1.54606	0.122091	0.768706	XPO6	0
chr16:28197835-28201098	172.443	0.208098	0.120542	1.72636	0.0842834	0.768706	XPO6	0
chr16:28215461-28216441	43.5852	0.327451	0.210113	1.55845	0.119127	0.768706	XPO6	0
chr16:2824588-2825317	30.3591	0.56435	0.245327	2.3004	0.0214256	0.768706	ELOB	0
chr16:28302757-28307319	1113.67	-0.114751	0.055853	-2.05452	0.0399251	0.768706	SBK1	0
chr16:283926-286030	476.834	-0.129565	0.0832088	-1.55711	0.119444	0.768706	FAM234A	0
chr16:28501927-28508429	1180.09	-0.121557	0.056879	-2.13711	0.0325888	0.768706	APOBR	0
chr16:2867111-2867986	32.4266	-0.845012	0.380494	-2.22083	0.0263625	0.768706	PRSS21	0
chr16:28873783-28877186	748.461	-0.0832424	0.0552456	-1.50677	0.131869	0.768706	NPIPB7	0
chr16:28878518-28879218	37.7654	0.437644	0.256174	1.70839	0.0875644	0.768706	NPIPB7	0
chr16:2917676-2919101	180.648	-0.222569	0.0988798	-2.25091	0.0243914	0.768706	PRSS22	9504
chr16:29301835-29302711	27.5784	-0.610609	0.256844	-2.37736	0.0174373	0.768706	NPIPB7	0
chr16:2931551-2934449	620.641	-0.160876	0.0938776	-1.71367	0.0865888	0.768706	FLYWCH2	0
chr16:29480810-29481475	13.2893	-0.492413	0.328217	-1.50027	0.133545	0.768706	SULT1A3	4508
chr16:2953849-2956479	476.438	-0.180432	0.0873265	-2.06617	0.038812	0.768706	FLYWCH2	4465
chr16:29815505-29824530	1684.74	-0.134732	0.0761655	-1.76893	0.0769049	0.768706	BOLA2	0
chr16:29984304-29987798	602.111	-0.0993265	0.0504318	-1.96952	0.0488935	0.768706	BOLA2	0
chr16:30005568-30008842	915.536	-0.113168	0.0598152	-1.89197	0.0584956	0.768706	BOLA2	0
chr16:30079552-30082415	129.757	0.19257	0.110401	1.74428	0.0811105	0.768706	ALDOA	0
chr16:3018154-3020985	422.476	-0.157331	0.0708533	-2.22052	0.0263836	0.768706	KREMEN2	0
chr16:30193318-30200007	2198.84	-0.101786	0.0638023	-1.59534	0.110637	0.768706	BOLA2	0
chr16:30365160-30368039	651.422	-0.0821044	0.0551447	-1.48889	0.136517	0.768706	CD2BP2	0
chr16:30428287-30430354	340.755	-0.185568	0.117431	-1.58023	0.114054	0.768706	ZNF771	0
chr16:30522805-30523468	29.4641	0.58939	0.265964	2.21605	0.0266879	0.768706	ITGAL	0
chr16:30579208-30580233	38.8434	0.324323	0.186091	1.74282	0.0813647	0.768706	ZNF688	785
chr16:30660909-30664258	763.207	-0.129805	0.0644894	-2.01282	0.0441337	0.768706	PRR14	0
chr16:3069569-3072785	375.645	-0.106788	0.0725254	-1.47242	0.140909	0.768706	HCFC1R1	0
chr16:30758688-30761426	444.298	-0.118346	0.0703678	-1.68182	0.0926034	0.768706	PHKG2	0
chr16:30825032-30826471	168.698	-0.143055	0.0885431	-1.61565	0.10617	0.768706	BCL7C	19798
chr16:3085788-3087043	53.4973	0.286198	0.165176	1.73269	0.0831513	0.768706	BICDL2	245
chr16:30907904-30908599	35.0814	0.309913	0.199312	1.55492	0.119966	0.768706	CTF1	0
chr16:30932770-30936536	858.741	-0.166967	0.0626523	-2.66499	0.00769917	0.768706	FBXL19	0
chr16:30953230-30953863	26.3962	-0.422634	0.255553	-1.6538	0.0981687	0.768706	FBXL19	0
chr16:31082946-31086847	1270.12	-0.112109	0.0685456	-1.63553	0.101937	0.768706	ZNF646	0
chr16:31104676-31107301	441.494	-0.130645	0.0715149	-1.82682	0.0677265	0.768706	PRSS53	0
chr16:31188184-31189553	91.2843	0.200503	0.128521	1.56009	0.11874	0.768706	FUS	1877
chr16:3136910-3137741	31.7362	-0.42677	0.269594	-1.58301	0.113419	0.768706	ZSCAN10	1153
chr16:31468331-31472204	861.563	-0.143574	0.0730037	-1.96666	0.0492221	0.768706	ARMC5	0
chr16:31483308-31484151	41.9338	0.507137	0.261126	1.94211	0.0521233	0.768706	TGFB1I1	0
chr16:31924344-31925711	62.2038	0.406174	0.169705	2.3934	0.0166928	0.768706	ZNF267	0
chr16:3283598-3285666	517.61	-0.140134	0.0894543	-1.56654	0.117222	0.768706	ZNF200	0
chr16:3336581-3337081	22.8542	0.585965	0.257111	2.27903	0.0226653	0.768706	ZNF263	0
chr16:3339775-3340916	59.2436	0.456294	0.189313	2.41026	0.0159413	0.768706	ZNF263	0
chr16:3438761-3439288	24.6813	0.529936	0.256782	2.06376	0.0390404	0.768706	ZSCAN32	0
chr16:3481534-3482503	52.0894	0.333618	0.212581	1.56937	0.116561	0.768706	ZNF597	3606
chr16:3506879-3510278	664.603	-0.103953	0.0707315	-1.46969	0.141647	0.768706	NAA60	0
chr16:3553203-3554325	48.5393	0.272183	0.179901	1.51296	0.130289	0.768706	CLUAP1	0
chr16:3614194-3614936	39.6594	-0.319893	0.208608	-1.53346	0.125162	0.768706	NLRC3	0
chr16:3620572-3621278	23.5506	0.446304	0.275488	1.62005	0.105221	0.768706	NLRC3	0
chr16:3766247-3768544	533.683	-0.134027	0.0831437	-1.61199	0.106964	0.768706	TRAP1	0
chr16:3779884-3780630	44.6989	0.347327	0.209408	1.65861	0.0971945	0.768706	CREBBP	0
chr16:3927731-3931842	740.362	-0.108	0.0731036	-1.47735	0.139582	0.768706	CREBBP	0
chr16:4010416-4011429	50.2034	-0.342061	0.225244	-1.51863	0.128857	0.768706	ADCY9	1220
chr16:4161847-4162950	40.8598	-0.358968	0.235994	-1.52109	0.128238	0.768706	ADCY9	0
chr16:4163129-4167737	478.786	-0.166855	0.0915609	-1.82233	0.0684043	0.768706	ADCY9	0
chr16:4232894-4234636	302.389	-0.209325	0.105199	-1.9898	0.0466132	0.768706	SRL	4738
chr16:4320676-4324547	1056.52	-0.153867	0.0846377	-1.81795	0.0690715	0.768706	TFAP4	0
chr16:4463600-4467490	705.898	-0.11397	0.0754621	-1.5103	0.130967	0.768706	CORO7	0
chr16:4515452-4517038	74.9183	-0.228501	0.141976	-1.60944	0.107521	0.768706	NMRAL1	0
chr16:4662971-4667585	909.158	-0.115411	0.0676886	-1.70503	0.0881893	0.768706	UBALD1	0
chr16:46721551-46724788	945.155	-0.104392	0.0659754	-1.58228	0.113585	0.768706	ORC6	0
chr16:46916756-46919460	356.061	-0.139128	0.0947978	-1.46763	0.142204	0.768706	GPT2	0
chr16:46995572-46996118	20.2886	0.588706	0.261987	2.24708	0.024635	0.768706	DNAJA2	0
chr16:4725834-4727116	75.2027	0.250667	0.14052	1.78386	0.0744468	0.768706	MGRN1	0
chr16:48641213-48644806	749.145	-0.135694	0.0746738	-1.81716	0.069193	0.768706	N4BP1	0
chr16:50058378-50060634	505.242	-0.127558	0.0609048	-2.09439	0.0362254	0.768706	CNEP1R1	0
chr16:50346113-50346827	32.2449	0.417858	0.233892	1.78654	0.0740123	0.768706	ADCY7	1672
chr16:50707087-50708264	52.5208	0.300429	0.169526	1.77217	0.0763659	0.768706	SNX20	0
chr16:50783530-50784472	29.1792	0.382247	0.214806	1.77949	0.0751588	0.768706	CYLD	0
chr16:5121240-5123133	404.429	-0.0917852	0.0613124	-1.49701	0.134391	0.768706	ALG1	0
chr16:53471883-53472651	34.0134	0.376347	0.222915	1.6883	0.0913543	0.768706	RBL2	0
chr16:53493479-53494762	50.3942	0.320695	0.176193	1.82013	0.0687392	0.768706	RBL2	0
chr16:56223929-56227111	424.153	-0.228533	0.121838	-1.87572	0.0606937	0.768706	GNAO1	0
chr16:56389961-56391645	126.188	0.169601	0.106798	1.58805	0.112276	0.768706	GNAO1	0
chr16:56552490-56554767	454.584	-0.139667	0.085798	-1.62786	0.103555	0.768706	BBS2	0
chr16:57031461-57035584	282.243	0.170843	0.112857	1.5138	0.130076	0.768706	CETP	13704
chr16:57055535-57058767	206.261	0.180112	0.0982678	1.83287	0.0668221	0.768706	NLRC5	0
chr16:57162282-57165419	204.828	0.216639	0.100508	2.15545	0.0311269	0.768706	CPNE2	0
chr16:57250600-57251539	37.3457	0.31615	0.20402	1.5496	0.121237	0.768706	RSPRY1	0
chr16:57467684-57468413	28.4006	0.469826	0.264285	1.77773	0.0754484	0.768706	CIAPIN1	0
chr16:57566155-57566830	31.567	0.484636	0.253489	1.91186	0.0558945	0.768706	CCDC102A	0
chr16:575859-580615	1036.81	-0.119298	0.0554472	-2.15156	0.0314318	0.768706	CAPN15	0
chr16:57643076-57644576	75.1253	0.259227	0.14558	1.78066	0.0749685	0.768706	ADGRG1	9073
chr16:58031525-58036610	982.587	-0.135479	0.0620669	-2.18279	0.029051	0.768706	USB1	0
[truncated: 26,490 more rows]

## Sheet: CD14_H3K4me3
Table S5: Differential ChIP-seq peaks between AS patients and HC in CD4+ T cells, CD8+ T cells and CD14+ monocytes. Related to Figure 2.
peak_location	baseMean	log2FoldChange	lfcSE	stat	pvalue	padj	ProxGene	Dist
chr15:39871694-39876410	693.01	1.10595	0.231502	4.77727	1.77689e-06	0.0312544	THBS1	0
chr17:38720717-38721511	39.7002	1.32264	0.278909	4.74221	2.114e-06	0.0312544	CCR7	0
chr1:207093080-207096174	171.136	0.613519	0.137953	4.4473	8.69566e-06	0.0647198	FCMR	0
chr12:47611381-47612313	35.4473	1.06125	0.24543	4.32402	1.53214e-05	0.0647198	PCED1B	0
chr16:3115299-3117655	115.728	1.00525	0.231666	4.33921	1.42997e-05	0.0647198	IL32	0
chr17:38718905-38719405	21.3298	1.36885	0.309433	4.42375	9.70028e-06	0.0647198	CCR7	0
chr3:112217289-112218433	38.0077	1.02221	0.234849	4.35263	1.34512e-05	0.0647198	BTLA	0
chr10:13140942-13143525	518.675	0.344403	0.0804134	4.28291	1.84468e-05	0.0681819	CCDC3	0
chr17:38719583-38720349	30.9404	1.41309	0.341005	4.1439	3.41451e-05	0.112182	CCR7	0
chr9:35649235-35650997	88.254	0.693218	0.168271	4.11965	3.79454e-05	0.112201	SIT1	0
chr14:71720450-71721596	57.0489	0.828544	0.204992	4.04184	5.30337e-05	0.142559	NA	NA
chr19:47126559-47128796	303.76	-0.469413	0.117852	-3.98307	6.8031e-05	0.167634	PTGIR	0
chr19:50843267-50848737	641.756	-0.490938	0.125474	-3.91267	9.12799e-05	0.19279	NAPSB	0
chr5:35857012-35860029	116.819	0.901689	0.230436	3.91297	9.1169e-05	0.19279	IL7R	0
chr1:21587934-21589275	94.4156	-0.458295	0.121235	-3.78023	0.000156681	0.222854	ECE1	0
chr11:60740455-60741192	30.4244	1.19862	0.316465	3.78752	0.000152161	0.222854	CD6	0
chr11:60869903-60871210	61.0843	0.945857	0.247439	3.82259	0.000132059	0.222854	CD5	0
chr13:99957720-99959943	129.546	0.637589	0.166692	3.82495	0.000130799	0.222854	GPR183	0
chr14:99734899-99739046	188.17	0.690519	0.182675	3.78004	0.000156804	0.222854	BCL11B	0
chr19:44280768-44285977	876.901	-0.360735	0.0957845	-3.76611	0.000165808	0.222854	KCNN4	0
chr4:2403523-2404679	44.3513	-1.14438	0.301837	-3.79137	0.000149819	0.222854	ZFYVE28	0
chr8:114696985-114697777	28.0778	-0.884132	0.234242	-3.77444	0.000160365	0.222854	NA	NA
chr10:105437346-105438405	62.0257	-0.828635	0.22418	-3.69629	0.000218772	0.281255	SH3PXD2A	0
chr11:60739013-60740075	59.5757	0.910208	0.251576	3.61802	0.000296861	0.351433	CD6	0
chr2:204572367-204573079	20.3261	1.07851	0.298264	3.61595	0.000299247	0.351433	CD28	0
chr22:45680030-45682293	230.504	-0.370473	0.102692	-3.60762	0.000309015	0.351433	UPK3A	0
chr15:59468613-59470554	95.1036	-0.530569	0.148906	-3.56311	0.000366484	0.401354	MYO1E	0
chr4:5712005-5713820	183.885	0.46841	0.132231	3.54236	0.000396569	0.418791	EVC	0
chr5:79864398-79866886	368.679	0.564019	0.159816	3.52917	0.00041687	0.419362	ANKRD34B	0
chr6:52528265-52529881	168.105	0.337641	0.0958185	3.52376	0.000425474	0.419362	TMEM14A	6002
chr5:156611008-156611545	18.1362	1.15342	0.32905	3.50529	0.000456105	0.435051	ITK	0
chr2:119711788-119712647	34.0671	-0.6357	0.182809	-3.47739	0.00050632	0.457157	MARCO	0
chr6:108052168-108053129	34.7508	0.853947	0.245716	3.47534	0.000510202	0.457157	SCML4	0
chr10:91001688-91002646	46.9427	-0.592187	0.175302	-3.3781	0.000729883	0.549302	LIPA	0
chr11:118211908-118213555	70.608	0.874451	0.263179	3.32264	0.000891694	0.549302	CD3D	0
chr12:45268690-45270594	82.3453	0.592529	0.177064	3.34642	0.000818621	0.549302	NELL2	0
chr12:6554475-6555161	31.8286	0.857748	0.25566	3.35503	0.000793554	0.549302	CD27	0
chr14:103909630-103910268	19.8051	-0.850479	0.254111	-3.34688	0.000817264	0.549302	MARK3	0
chr16:84540570-84541693	37.0163	1.55391	0.467165	3.32625	0.000880234	0.549302	TLDC1	2281
chr19:13945753-13954788	2688.95	-0.200743	0.0595293	-3.37217	0.00074579	0.549302	ZSWIM4	2708
chr19:18612175-18615075	154.345	-0.422519	0.124976	-3.3808	0.000722741	0.549302	ELL	0
chr2:20211747-20213089	90.0767	0.519931	0.152401	3.4116	0.000645825	0.549302	MATN3	0
chr20:57796775-57798271	146.433	0.597436	0.177491	3.366	0.000762668	0.549302	ZNF831	0
chr3:158389541-158391083	255.625	0.320838	0.0949004	3.38078	0.000722796	0.549302	GFM1	0
chr3:39314119-39315989	86.6587	-0.456709	0.135466	-3.3714	0.000747879	0.549302	CX3CR1	0
chr4:109683382-109684403	44.5359	0.579658	0.17399	3.33155	0.000863646	0.549302	ETNPPL	0
chr4:13658115-13659305	69.4615	-0.507633	0.152174	-3.33587	0.000850329	0.549302	MIR5091	28533
chr6:36665285-36667524	280.078	-0.381827	0.114667	-3.32988	0.00086884	0.549302	RAB44	0
chr19:4557828-4560130	152.885	1.58344	0.47765	3.31507	0.000916207	0.552884	SEMA6B	0
chr3:126248463-126250035	95.6416	-0.438149	0.133252	-3.28812	0.00100859	0.596459	CHST13	0
chr1:160765930-160766989	59.7541	0.668567	0.204537	3.26868	0.00108051	0.614414	LY9	0
chr11:44086976-44089265	718.684	0.265746	0.0812725	3.26981	0.00107618	0.614414	ACCS	0
chr17:79323647-79324595	40.8206	-0.576587	0.177406	-3.2501	0.00115364	0.643621	TMEM105	19172
chr17:78518476-78520106	659.204	0.217966	0.0683089	3.19089	0.00141834	0.776644	RPTOR	0
chr18:28680044-28682901	791.482	0.326026	0.102632	3.17664	0.00148992	0.801009	DSC2	0
chr1:117296734-117300691	189.369	0.531678	0.170677	3.11511	0.00183874	0.823539	CD2	0
chr1:210516529-210517371	48.0223	0.803861	0.258577	3.10879	0.00187852	0.823539	HHAT	0
chr1:32716712-32719178	131.018	0.659424	0.210516	3.13241	0.00173376	0.823539	LCK	0
chr10:33622273-33626264	516.75	0.492214	0.158015	3.11498	0.00183956	0.823539	NRP1	0
chr10:75935377-75937843	796.011	0.211267	0.0678837	3.11219	0.00185704	0.823539	ADK	0
chr11:123985555-123987488	351.904	0.249112	0.0793045	3.14121	0.00168249	0.823539	VWA5A	0
chr11:128388231-128393469	816.657	0.290981	0.0928053	3.1354	0.00171623	0.823539	ETS1	0
chr11:14379244-14381271	206.957	0.378363	0.121244	3.12068	0.00180434	0.823539	RRAS2	0
chr11:61738194-61741130	171.578	-0.442292	0.141227	-3.13177	0.00173754	0.823539	FTH1	3061
chr12:9822192-9823868	64.9072	0.745142	0.238643	3.12241	0.00179375	0.823539	CLEC2D	0
chr17:33862883-33864842	75.2608	0.679042	0.218015	3.11465	0.00184162	0.823539	SLFN12L	0
chr3:16328192-16329917	69.6344	0.655381	0.207687	3.15562	0.00160156	0.823539	OXNAD1	0
chr7:56101113-56102762	591.898	0.205599	0.0661861	3.10639	0.0018939	0.823539	PSPH	0
chr22:50731914-50733372	77.3978	-0.403583	0.130359	-3.09594	0.00196193	0.828747	PLXNB2	0
chr8:22408024-22412286	393.2	-0.334492	0.108022	-3.09652	0.00195809	0.828747	SORBS3	0
chr1:10002215-10004702	983.545	0.102314	0.0656502	1.55848	0.11912	0.846797	LZIC	0
chr1:10010168-10011303	66.6616	-0.157782	0.139625	-1.13004	0.258459	0.846797	NMNAT1	0
chr1:100314723-100317013	686.286	0.13829	0.074304	1.86114	0.0627248	0.846797	AGL	0
chr1:100434592-100436770	765.132	0.170761	0.0728602	2.34368	0.0190946	0.846797	SLC35A3	0
chr1:10050390-10051024	30.3545	-0.461532	0.237256	-1.94529	0.0517398	0.846797	NMNAT1	4833
chr1:100597356-100599983	937.754	0.113851	0.0743262	1.53177	0.125579	0.846797	SASS6	0
chr1:100730494-100733378	968.288	0.0951311	0.0679198	1.40064	0.161322	0.846797	RTCA	0
chr1:10115785-10116828	50.0344	-0.199689	0.181498	-1.10022	0.271235	0.846797	UBE4B	0
chr1:101359752-101363287	1833.68	0.145105	0.0729468	1.98919	0.0466805	0.846797	EXTL2	0
chr1:101490379-101492030	607.344	0.137689	0.0699848	1.96741	0.0491361	0.846797	DPH5	0
chr1:101701037-101704927	621.795	0.185928	0.112537	1.65215	0.0985041	0.846797	S1PR1	0
chr1:101774691-101776015	149.882	0.140145	0.104034	1.34711	0.177945	0.846797	RNU6-31P	30409
chr1:104104113-104105282	67.4896	-0.230112	0.153301	-1.50105	0.133343	0.846797	AMY2B	0
chr1:1050073-1052650	646.511	0.155285	0.137398	1.13018	0.258399	0.846797	C1orf159	0
chr1:10531356-10533465	586.238	0.102682	0.0796249	1.28957	0.197201	0.846797	DFFA	0
chr1:10534075-10536555	781.408	0.192152	0.0843351	2.27844	0.0227005	0.846797	PEX14	0
chr1:10753007-10755804	875.62	0.17403	0.148967	1.16825	0.242708	0.846797	CASZ1	0
chr1:107598385-107601085	1046.51	0.0999116	0.0852376	1.17215	0.241135	0.846797	PRMT6	0
chr1:108600173-108601032	32.1798	-0.266445	0.203892	-1.30679	0.191283	0.846797	NA	NA
chr1:108741004-108744048	1151.53	0.134659	0.0728689	1.84796	0.0646081	0.846797	SLC25A24	0
chr1:109101769-109104908	750.733	0.171945	0.108477	1.58509	0.112947	0.846797	FAM102B	0
chr1:109188578-109190271	110.581	-0.181338	0.120563	-1.5041	0.132556	0.846797	HENMT1	638
chr1:109233939-109238777	1656.11	0.0747327	0.0598276	1.24913	0.211616	0.846797	PRPF38B	0
chr1:109418650-109421277	833.605	0.127828	0.0846107	1.51078	0.130844	0.846797	AKNAD1	0
chr1:109431652-109432152	19.4532	-0.281817	0.264936	-1.06372	0.287456	0.846797	AKNAD1	0
chr1:109504823-109507315	651.823	0.102499	0.0865687	1.18402	0.236407	0.846797	AKNAD1	0
chr1:109755914-109758097	901.048	0.182894	0.0982622	1.86128	0.0627042	0.846797	SARS	0
chr1:109791727-109793157	323.634	0.133952	0.121946	1.09846	0.272004	0.846797	CELSR2	0
chr1:109823806-109826979	924.51	0.125169	0.0707964	1.76802	0.0770575	0.846797	PSRC1	0
chr1:109933720-109936586	199.465	-0.142759	0.135573	-1.053	0.29234	0.846797	SORT1	0
chr1:109938068-109941595	898.952	0.147314	0.102448	1.43793	0.150453	0.846797	SORT1	0
chr1:110036339-110038002	704.482	0.170768	0.103493	1.65004	0.0989339	0.846797	CYB561D1	0
chr1:11004035-11004813	36.225	-0.262975	0.194516	-1.35194	0.176394	0.846797	C1orf127	1716
chr1:110051371-110053185	320.639	0.102375	0.0891493	1.14835	0.250823	0.846797	AMIGO1	0
chr1:110161491-110167722	2016.85	-0.093085	0.071124	-1.30877	0.190612	0.846797	AMPD2	0
chr1:110169531-110170228	46.4405	-0.229679	0.209205	-1.09786	0.272264	0.846797	AMPD2	0
chr1:110170786-110172238	80.4064	-0.223416	0.184432	-1.21137	0.225753	0.846797	AMPD2	0
chr1:110230159-110231480	94.3246	-4.38238	2.00855	-2.18186	0.0291199	0.846797	GSTM1	0
chr1:11024819-11026745	129.934	-0.133219	0.122372	-1.08864	0.276314	0.846797	C1orf127	0
chr1:110364623-110365155	23.093	-0.411281	0.240451	-1.71046	0.0871806	0.846797	NA	NA
chr1:110438199-110439265	52.0587	-0.39872	0.207141	-1.92487	0.0542454	0.846797	CSF1	13967
chr1:110527107-110528985	567.951	0.139761	0.0820851	1.70264	0.0886358	0.846797	AHCYL1	0
chr1:110576218-110578690	901.65	0.113904	0.0768308	1.48253	0.138199	0.846797	STRIP1	0
chr1:110610312-110612210	117.933	-0.133403	0.126465	-1.05486	0.29149	0.846797	ALX3	0
chr1:110879750-110884046	1867.16	0.0780066	0.0642672	1.21379	0.224829	0.846797	RBM15	0
chr1:111213858-111218766	1245.46	0.185227	0.0909976	2.03551	0.0417992	0.846797	KCNA3	0
chr1:11158713-11160636	730.137	0.166584	0.102718	1.62176	0.104854	0.846797	EXOSC10	0
chr1:111681105-111685271	1794.09	0.108868	0.0715523	1.52152	0.12813	0.846797	CEPT1	0
chr1:111739774-111748710	1101.77	0.173237	0.0900077	1.9247	0.0542675	0.846797	DENND2D	0
chr1:111764121-111765820	67.7592	-0.197316	0.164561	-1.19904	0.230512	0.846797	CHI3L2	4460
chr1:112012945-112014265	70.3729	-0.241165	0.144501	-1.66895	0.095127	0.846797	C1orf162	2338
chr1:112050056-112051713	134.902	-0.197825	0.118248	-1.67296	0.0943358	0.846797	ADORA3	0
chr1:112161438-112164766	1273.34	0.111935	0.090844	1.23216	0.217888	0.846797	RAP1A	0
chr1:112275879-112277198	76.7006	-0.166704	0.147589	-1.12952	0.25868	0.846797	FAM212B	0
chr1:112280132-112283738	829.12	0.10675	0.088673	1.20386	0.228643	0.846797	FAM212B	0
chr1:112937748-112940232	811.571	0.230241	0.10168	2.26438	0.0235509	0.846797	CTTNBP2NL	0
chr1:113008345-113009603	63.5268	-0.312775	0.156871	-1.99383	0.0461708	0.846797	WNT2B	436
chr1:113160275-113165253	1830	0.0743917	0.0630074	1.18068	0.237729	0.846797	CAPZA1	0
chr1:113216318-113218708	896.319	0.11331	0.0897817	1.26206	0.206928	0.846797	MOV10	0
chr1:113243466-113244190	34.6833	-0.28098	0.193113	-1.455	0.145669	0.846797	RHOC	0
chr1:113265160-113266350	74.9965	-0.263391	0.135649	-1.94171	0.0521726	0.846797	FAM19A3	0
chr1:113588961-113589565	23.6326	-0.302231	0.215232	-1.40421	0.160256	0.846797	LRIG2	26265
chr1:113931415-113934766	914.66	0.219728	0.0951688	2.30882	0.0209536	0.846797	MAGI3	0
chr1:114300203-114303390	1033.94	0.121137	0.0845286	1.43308	0.151834	0.846797	PHTF1	0
chr1:114352711-114356082	944.504	0.135762	0.0767581	1.7687	0.0769439	0.846797	RSBN1	0
chr1:114412091-114415572	346.097	0.216151	0.0848007	2.54892	0.0108056	0.846797	AP4B1-AS1	0
chr1:114669010-114670017	50.0934	-0.199168	0.152169	-1.30886	0.190581	0.846797	SYT6	0
chr1:114888342-114889663	161.482	0.166853	0.0912385	1.82876	0.0674361	0.846797	TRIM33	45735
chr1:115322155-115324165	655.28	0.155316	0.0618384	2.51164	0.0120171	0.846797	SIKE1	0
chr1:115630884-115633355	624.261	0.114785	0.101299	1.13312	0.257162	0.846797	TSPAN2	0
chr1:1165267-1168916	1031.44	0.121468	0.0969931	1.25234	0.210447	0.846797	B3GALT6	0
chr1:116681354-116682108	28.0647	0.357656	0.207526	1.72343	0.084811	0.846797	MAB21L3	3492
chr1:116918693-116919478	32.8936	0.303256	0.242399	1.25106	0.210912	0.846797	ATP1A1	0
chr1:116919993-116921707	115.453	-0.164926	0.140842	-1.171	0.241597	0.846797	ATP1A1	0
chr1:117046385-117047153	28.4689	-0.44517	0.245669	-1.81207	0.0699758	0.846797	CD58	10002
chr1:117130524-117131024	20.3641	-0.311948	0.275152	-1.13373	0.256908	0.846797	IGSF3	0
chr1:11713923-11716031	335.292	0.171765	0.119321	1.43952	0.150003	0.846797	FBXO2	0
chr1:117148257-117149343	44.0818	-0.33765	0.206647	-1.63394	0.102271	0.846797	IGSF3	0
chr1:11723648-11725692	473.152	0.141998	0.126803	1.11983	0.262788	0.846797	FBXO6	0
chr1:117451955-117453916	381.855	0.155393	0.113197	1.37276	0.169827	0.846797	PTGFRN	0
chr1:117601639-117603679	920.435	0.123927	0.0640176	1.93583	0.0528888	0.846797	TTF2	0
chr1:11789126-11792484	266.033	-0.100034	0.0776502	-1.28827	0.197653	0.846797	AGTRAP	3657
chr1:117908275-117912719	1282.52	0.114519	0.0784571	1.45964	0.144388	0.846797	MAN1A2	0
chr1:11799989-11801701	105.818	-0.146375	0.127491	-1.14812	0.250919	0.846797	AGTRAP	0
chr1:118147445-118150665	813.914	0.118662	0.0848706	1.39815	0.162067	0.846797	FAM46C	0
chr1:11861914-11868027	1911.18	0.0715258	0.0672079	1.06425	0.287217	0.846797	CLCN6	0
chr1:11903277-11904424	48.4117	-0.216696	0.180648	-1.19954	0.230317	0.846797	NPPA-AS1	0
chr1:119543108-119545391	190.766	-0.144594	0.106278	-1.36053	0.173662	0.846797	TBX15	10928
chr1:120107009-120108668	71.1515	-0.358902	0.173817	-2.06482	0.03894	0.846797	HSD3BP4	0
chr1:120174145-120174812	28.0314	-0.402629	0.236266	-1.70413	0.0883563	0.846797	ZNF697	0
chr1:12020965-12021829	46.0868	-0.227231	0.179628	-1.26501	0.205866	0.846797	PLOD1	0
chr1:120253951-120255970	300.543	-0.150145	0.100112	-1.49977	0.133673	0.846797	PHGDH	0
chr1:120530442-120531717	49.6299	-0.182676	0.163417	-1.11785	0.263631	0.846797	NOTCH2	0
chr1:120557584-120560056	107.193	-0.298368	0.154415	-1.93224	0.0533295	0.846797	NOTCH2	0
chr1:120641982-120642687	15.3553	-0.445047	0.30617	-1.4536	0.146058	0.846797	NOTCH2	29664
chr1:12078599-12081006	876.922	0.125083	0.0926678	1.3498	0.177082	0.846797	MIIP	0
chr1:120834897-120835609	18.5324	-0.303729	0.247205	-1.22865	0.219203	0.846797	FAM72B	3395
chr1:121260107-121262200	421.707	0.166709	0.100346	1.66134	0.0966445	0.846797	EMBP1	0
chr1:12202654-12204094	77.8821	-0.262434	0.154185	-1.70207	0.0887423	0.846797	TNFRSF8	0
chr1:12212512-12213615	54.4397	-0.225399	0.156566	-1.43964	0.149969	0.846797	TNFRSF8	8247
chr1:12289780-12291867	957.898	0.157996	0.0971446	1.6264	0.103864	0.846797	VPS13D	0
chr1:1248453-1249468	55.064	-0.249647	0.231676	-1.07757	0.281226	0.846797	INTS11	0
chr1:12570279-12571610	77.6743	-0.304406	0.183797	-1.65621	0.0976802	0.846797	VPS13D	0
chr1:1259439-1261864	932.83	0.120445	0.115643	1.04152	0.297632	0.846797	CPTP	0
chr1:12655027-12657043	138.842	-0.156553	0.112764	-1.38833	0.165038	0.846797	DHRS3	0
chr1:1282926-1285510	776.963	0.138894	0.13089	1.06115	0.288622	0.846797	DVL1	0
chr1:1306616-1307775	53.0112	-0.185901	0.171294	-1.08527	0.277801	0.846797	AURKAIP1	1334
chr1:1308503-1311843	1016.16	0.0723197	0.0644997	1.12124	0.262186	0.846797	AURKAIP1	0
chr1:14074496-14077855	957.344	0.126144	0.097856	1.28908	0.197371	0.846797	PRDM2	0
chr1:1414493-1415683	59.1722	-0.459381	0.212988	-2.15684	0.031018	0.846797	ATAD3B	0
chr1:143663595-143664353	11.2003	-0.535543	0.459169	-1.16633	0.243481	0.846797	LINC01138	0
chr1:143742833-143745432	629.653	0.126579	0.110777	1.14265	0.253185	0.846797	LINC01138	0
chr1:143916309-143917034	21.8805	-0.544613	0.226101	-2.40871	0.0160088	0.846797	SRGAP2B	0
chr1:143998114-143998642	8.70031	-0.391536	0.369126	-1.06071	0.288821	0.846797	SRGAP2B	0
chr1:1440222-1441323	70.5807	-0.218152	0.146805	-1.48599	0.137281	0.846797	ATAD3A	6199
chr1:144339839-144340442	17.7993	-3.43288	2.99372	-1.14669	0.251509	0.846797	NA	NA
chr1:144519873-144521987	270.955	-0.12362	0.116488	-1.06122	0.288589	0.846797	NA	NA
chr1:144826123-144826643	14.55	0.373667	0.298816	1.25049	0.21112	0.846797	NBPF9	0
chr1:144928811-144933576	2751.21	0.109525	0.0756219	1.44832	0.147528	0.846797	NBPF9	0
chr1:145096018-145098131	709.535	0.0813508	0.0613234	1.32659	0.184645	0.846797	NBPF9	0
chr1:145113962-145115453	121.498	-0.175886	0.123396	-1.42538	0.154048	0.846797	NBPF9	0
chr1:145129424-145130667	45.4263	-0.290603	0.173732	-1.67271	0.0943841	0.846797	NBPF9	0
chr1:145152658-145153368	16.619	-0.313451	0.286354	-1.09463	0.273679	0.846797	NBPF9	0
chr1:145179510-145180010	12.0265	-0.860503	0.413072	-2.08318	0.037235	0.846797	NBPF9	0
chr1:145208690-145212611	1441.84	0.156197	0.0973788	1.60402	0.10871	0.846797	NBPF9	0
chr1:145427413-145428150	48.861	-0.274166	0.177739	-1.54252	0.122946	0.846797	NBPF10	0
chr1:145476343-145478555	598.383	0.124662	0.0939591	1.32677	0.184585	0.846797	LIX1L	0
chr1:145514890-145517719	1104.57	0.0691709	0.0647768	1.06783	0.285595	0.846797	GNRHR2	0
chr1:145548151-145549787	289.717	0.233196	0.139982	1.6659	0.095734	0.846797	ANKRD35	0
chr1:145574548-145577199	1228.26	0.135453	0.10363	1.30708	0.191186	0.846797	NBPF10	0
chr1:145826108-145827311	339.228	0.187637	0.0918229	2.04347	0.0410063	0.846797	GPR89A	0
chr1:146642192-146645853	1662.11	0.136756	0.0819498	1.66877	0.0951625	0.846797	PRKAB2	0
chr1:146696003-146698138	560.231	0.113334	0.0609281	1.86013	0.0628665	0.846797	FMO5	0
chr1:146713488-146716117	1023.37	0.122099	0.0948761	1.28693	0.198119	0.846797	CHD1L	0
chr1:147012770-147013274	17.5124	0.351086	0.260839	1.34599	0.178306	0.846797	BCL9	0
chr1:147141311-147143511	814.148	0.157402	0.0945411	1.6649	0.0959322	0.846797	ACP6	0
chr1:147400234-147401471	353.446	0.15179	0.0983292	1.5437	0.122662	0.846797	GPR89B	0
chr1:148176062-148177037	343.067	0.120515	0.110754	1.08814	0.276534	0.846797	NBPF14	0
chr1:148555186-148557226	297.073	0.240462	0.0992865	2.4219	0.0154394	0.846797	NBPF15	961
chr1:148598181-148599118	29.8972	0.442562	0.234144	1.89013	0.0587407	0.846797	NBPF15	1913
chr1:148604027-148604556	12.1351	0.476937	0.314757	1.51525	0.129708	0.846797	NBPF15	7759
chr1:148604652-148605650	47.4326	0.231401	0.170663	1.3559	0.175132	0.846797	NBPF15	8384
chr1:149378837-149379974	48.4727	0.306282	0.2607	1.17484	0.240058	0.846797	FCGR1CP	539
chr1:149576188-149576984	52.702	0.201763	0.193921	1.04044	0.298138	0.846797	LINC00623	0
chr1:149605285-149606013	13.9999	0.548087	0.47585	1.15181	0.249401	0.846797	LINC00623	0
chr1:149671632-149673559	86.82	-0.244098	0.186875	-1.30621	0.191481	0.846797	LINC00869	0
chr1:149718123-149720016	98.0526	0.222118	0.182097	1.21978	0.222549	0.846797	HIST2H2BF	34228
chr1:149814850-149816242	284.056	0.153305	0.0785895	1.95071	0.0510916	0.846797	HIST2H3C	2084
chr1:149981570-149983294	319.277	0.209283	0.0877109	2.38605	0.0170303	0.846797	OTUD7B	0
chr1:150038434-150041064	771.339	0.101536	0.0893729	1.1361	0.255917	0.846797	VPS45	0
chr1:150158268-150159645	100.24	-0.161439	0.116316	-1.38794	0.165154	0.846797	PLEKHO1	26442
chr1:150205640-150209251	1575.74	0.0639002	0.0483771	1.32088	0.186543	0.846797	ANP32E	0
chr1:150335270-150339700	1616.21	0.114611	0.0716596	1.59939	0.109735	0.846797	RPRD2	0
chr1:150487054-150489461	409.613	0.0963268	0.0747666	1.28837	0.197618	0.846797	FALEC	0
chr1:150584096-150587194	165.756	-0.24365	0.136656	-1.78295	0.0745945	0.846797	ENSA	7404
chr1:150600536-150603352	952.465	-0.0937701	0.0902224	-1.03932	0.298655	0.846797	ENSA	0
chr1:150719296-150720033	30.6892	0.274876	0.199531	1.37761	0.168323	0.846797	CTSS	0
chr1:150763321-150764923	85.8737	-0.185373	0.138895	-1.33463	0.181997	0.846797	CTSK	3760
chr1:150779805-150780636	38.6614	-0.292049	0.207326	-1.40865	0.15894	0.846797	CTSK	0
chr1:150824279-150825945	113.136	-0.213262	0.125293	-1.70211	0.0887348	0.846797	ARNT	0
chr1:150846618-150850261	1111.69	0.0890432	0.0806965	1.10343	0.269839	0.846797	ARNT	0
chr1:150948564-150950806	176.646	-0.151765	0.100382	-1.51188	0.130564	0.846797	CERS2	1084
chr1:150951207-150952434	176.92	-0.111858	0.105102	-1.06428	0.287202	0.846797	ANXA9	2064
chr1:151019613-151021679	431.942	0.0947731	0.0765247	1.23846	0.215544	0.846797	BNIPL	0
chr1:151027370-151033377	2681.99	0.0888773	0.0653565	1.35988	0.173867	0.846797	CDC42SE1	0
chr1:151118048-151120101	534.227	0.0987643	0.0929878	1.06212	0.288181	0.846797	SEMA6C	0
chr1:151128466-151132890	1499.5	0.087904	0.0755069	1.16419	0.244349	0.846797	LYSMD1	0
chr1:151161304-151163554	795.957	0.070135	0.0655474	1.06999	0.284624	0.846797	VPS72	0
chr1:151253080-151256779	1622.13	0.104378	0.0960027	1.08724	0.27693	0.846797	ZNF687	0
chr1:151371055-151373546	864.508	0.0926994	0.0622632	1.48883	0.136532	0.846797	PSMB4	0
chr1:151429433-151432455	1101.86	0.100647	0.0912783	1.10264	0.270184	0.846797	POGZ	0
chr1:151445244-151446623	229.348	0.154764	0.139567	1.10889	0.267477	0.846797	POGZ	13302
chr1:151482957-151485068	394.566	0.15233	0.0931147	1.63594	0.101851	0.846797	CGN	0
chr1:151566067-151567149	60.5009	-0.220855	0.155464	-1.42062	0.155428	0.846797	TUFT1	10007
chr1:151592810-151593710	46.783	-0.257615	0.157711	-1.63346	0.102372	0.846797	SNX27	0
chr1:151626216-151628383	109.306	-0.1831	0.1488	-1.23051	0.218507	0.846797	SNX27	0
chr1:151734845-151737074	615.879	0.0785338	0.0671499	1.16953	0.24219	0.846797	MRPL9	0
chr1:151917744-151919332	65.5897	-0.385166	0.235851	-1.63309	0.10245	0.846797	THEM4	35382
chr1:152004460-152011544	1970.25	0.0719125	0.056136	1.28104	0.20018	0.846797	S100A11	0
chr1:152022181-152022851	30.8331	-0.370509	0.215079	-1.72266	0.0849493	0.846797	S100A11	12669
chr1:152079591-152085357	441.269	0.112419	0.104968	1.07098	0.284177	0.846797	TCHH	0
chr1:152432051-152433118	86.0998	-0.30006	0.158409	-1.89421	0.0581969	0.846797	CRNN	45300
chr1:153487710-153488979	70.1518	-0.280636	0.185956	-1.50916	0.131259	0.846797	S100A6	18096
chr1:153538066-153540109	115.795	-0.166013	0.140301	-1.18326	0.236707	0.846797	S100A2	0
chr1:153630592-153632513	623.155	0.140086	0.088852	1.57662	0.114883	0.846797	SNAPIN	0
chr1:153762085-153763871	135.323	-0.287627	0.147836	-1.94558	0.0517047	0.846797	SLC27A3	9451
chr1:153892846-153896874	1186.48	0.104486	0.072422	1.44274	0.149093	0.846797	GATAD2B	0
chr1:153904936-153905513	28.8426	-0.289719	0.24184	-1.19797	0.230927	0.846797	DENND4B	0
chr1:153928708-153931857	1198.43	0.110468	0.0788422	1.40113	0.161175	0.846797	CRTC2	0
chr1:153933745-153937174	1058.78	0.0942824	0.0812815	1.15995	0.24607	0.846797	SLC39A1	0
chr1:153947985-153951288	1193.37	0.11674	0.0796051	1.46649	0.142516	0.846797	JTB	0
chr1:154149692-154156381	1803.88	0.0920564	0.0721831	1.27532	0.202197	0.846797	TPM3	0
chr1:154300195-154301936	149.858	0.236022	0.119209	1.97991	0.0477135	0.846797	ATP8B2	0
chr1:154391264-154393188	107.507	-0.162534	0.113859	-1.4275	0.153435	0.846797	IL6R	0
chr1:154473683-154475672	200.48	-0.192355	0.10271	-1.8728	0.0610957	0.846797	SHE	0
chr1:15478549-15481671	629.448	-0.228149	0.147714	-1.54454	0.122458	0.846797	TMEM51	0
chr1:154927256-154929607	477.324	0.121889	0.0666216	1.82957	0.0673148	0.846797	PBXIP1	0
chr1:154932774-154935672	881.679	0.130725	0.0997431	1.31062	0.189988	0.846797	PYGO2	0
chr1:155144426-155147646	715.574	0.0873729	0.0802158	1.08922	0.276056	0.846797	KRTCAP2	0
chr1:155196032-155198238	452.584	0.0986195	0.0746981	1.32024	0.186755	0.846797	GBAP1	0
chr1:155246489-155248425	307.407	0.148901	0.100574	1.48051	0.138738	0.846797	CLK2	0
chr1:155529876-155530873	34.9749	0.348085	0.223226	1.55934	0.118916	0.846797	ASH1L	0
chr1:155879582-155881892	817.449	0.0971311	0.0798258	1.21679	0.223685	0.846797	RIT1	0
chr1:155934597-155935647	48.139	-0.208579	0.169138	-1.23319	0.217506	0.846797	ARHGEF2	0
chr1:155958436-155960373	201.763	-0.246563	0.110695	-2.22742	0.0259191	0.846797	ARHGEF2	0
chr1:155989101-155990981	702.612	0.116754	0.07735	1.50942	0.131191	0.846797	SSR2	0
chr1:156022449-156026389	1920.86	0.115249	0.0927322	1.24282	0.213935	0.846797	LAMTOR2	0
chr1:156051408-156053494	325.636	0.104875	0.0975384	1.07522	0.282278	0.846797	LMNA	0
chr1:156059906-156060630	33.2973	-0.413421	0.242872	-1.70222	0.0887148	0.846797	LMNA	0
chr1:156084020-156086247	200.696	0.305777	0.170885	1.78937	0.0735552	0.846797	LMNA	0
chr1:156096507-156097007	22.446	-0.394735	0.282246	-1.39855	0.161948	0.846797	LMNA	0
chr1:156123860-156126686	682.239	-0.122563	0.0836411	-1.46535	0.142826	0.846797	SEMA4A	0
chr1:156260759-156261877	94.3512	-0.171032	0.133901	-1.2773	0.201495	0.846797	TMEM79	0
chr1:156389488-156392158	325.552	-0.0984145	0.0916714	-1.07356	0.283021	0.846797	C1orf61	0
chr1:156494147-156495548	93.9608	-0.18915	0.134887	-1.40229	0.16083	0.846797	IQGAP3	0
chr1:156560826-156562732	455.601	0.134319	0.0948226	1.41653	0.156622	0.846797	NAXE	0
chr1:156709907-156711898	425.298	0.10317	0.0819041	1.25965	0.207796	0.846797	HDGF	0
chr1:15671751-15672764	51.514	-0.24601	0.186996	-1.31559	0.188311	0.846797	FHAD1	0
chr1:156861716-156863550	128.112	-0.22567	0.115412	-1.95535	0.0505417	0.846797	PEAR1	0
chr1:157013065-157016995	736.783	0.15593	0.107352	1.45251	0.146359	0.846797	ARHGEF11	0
chr1:15710866-15711550	32.7175	-0.333108	0.247203	-1.34751	0.177817	0.846797	FHAD1	0
chr1:1571771-1573032	56.1957	-0.325464	0.206059	-1.57947	0.114228	0.846797	CDK11B	0
chr1:15752520-15753575	48.4573	-0.207432	0.176118	-1.1778	0.238876	0.846797	EFHD2	0
chr1:15754067-15754841	38.9568	-0.319462	0.193265	-1.65297	0.0983365	0.846797	EFHD2	0
chr1:158087431-158088593	58.2871	-0.813276	0.439299	-1.8513	0.0641258	0.846797	KIRREL	21586
chr1:158123761-158124356	25.1302	-0.424649	0.238777	-1.77843	0.0753329	0.846797	CD1D	25380
chr1:158132727-158133587	42.6232	-0.236245	0.20166	-1.1715	0.241397	0.846797	CD1D	16149
chr1:158146875-158148506	154.414	0.30849	0.143628	2.14783	0.031727	0.846797	CD1D	1230
chr1:158769604-158772998	168.265	-0.166145	0.128223	-1.29575	0.195062	0.846797	OR6N2	22178
chr1:158788917-158790120	44.6695	-0.384961	0.199728	-1.92743	0.0539264	0.846797	MNDA	11047
chr1:158900971-158903088	78.1041	0.306003	0.226862	1.34885	0.177385	0.846797	PYHIN1	0
chr1:1590153-1591542	274.658	0.133138	0.0968689	1.37441	0.169314	0.846797	CDK11B	0
chr1:159045018-159047717	181.253	-0.153451	0.146039	-1.05076	0.293371	0.846797	AIM2	0
chr1:159061039-159062608	72.958	-0.230855	0.17604	-1.31138	0.18973	0.846797	AIM2	14391
chr1:15910591-15911981	132.077	0.14771	0.113677	1.29938	0.193813	0.846797	AGMAT	0
chr1:15929231-15930738	423.545	0.0873055	0.0837916	1.04194	0.297441	0.846797	DDI2	13214
chr1:159749854-159752072	628.64	0.170263	0.123987	1.37323	0.16968	0.846797	DUSP23	0
chr1:159823575-159825468	339.978	0.110745	0.0850407	1.30226	0.192826	0.846797	SNHG28	0
chr1:159906572-159908104	93.4249	-0.511272	0.187725	-2.72352	0.0064591	0.846797	IGSF9	0
chr1:160000164-160002671	970.65	0.147307	0.0633756	2.32435	0.0201069	0.846797	PIGM	0
chr1:160253469-160255467	652.145	0.105539	0.0665594	1.58564	0.112822	0.846797	DCAF8	0
chr1:160308102-160308795	25.9018	-0.411433	0.234101	-1.7575	0.0788321	0.846797	COPA	0
chr1:160311442-160314711	1548.27	0.0629548	0.0596983	1.05455	0.291631	0.846797	COPA	0
chr1:160315818-160317786	98.1169	-0.245017	0.137988	-1.77563	0.0757932	0.846797	NCSTN	0
chr1:160491879-160493289	75.7447	0.465152	0.166043	2.80139	0.00508828	0.846797	SLAMF6	0
chr1:16054494-16055163	38.6007	-0.311815	0.268874	-1.15971	0.246169	0.846797	PLEKHM2	0
chr1:16058256-16059168	48.3838	-0.337951	0.209419	-1.61376	0.10658	0.846797	PLEKHM2	0
chr1:16059510-16060163	34.1724	-0.291985	0.238158	-1.22601	0.220194	0.846797	PLEKHM2	0
chr1:160616021-160617734	96.465	0.298406	0.166406	1.79325	0.0729336	0.846797	SLAMF1	0
chr1:160696497-160697341	33.6297	-0.330675	0.179151	-1.84579	0.0649231	0.846797	SLAMF7	11735
chr1:160982611-160984498	171.138	-0.178889	0.0927975	-1.92773	0.0538882	0.846797	F11R	0
chr1:161086264-161089570	1289.43	0.073572	0.0662193	1.11104	0.266553	0.846797	NIT1	0
chr1:161100815-161104039	1349.37	0.102339	0.0759643	1.3472	0.177915	0.846797	DEDD	0
chr1:161128396-161130490	786.132	0.128856	0.086146	1.49579	0.134709	0.846797	UFC1	0
chr1:161171147-161173694	726.392	0.0812969	0.0569493	1.42753	0.153427	0.846797	NDUFS2	0
chr1:161516055-161516788	25.539	-0.382466	0.331229	-1.15469	0.248219	0.846797	FCGR3A	0
chr1:16155577-16157395	130.539	-0.12858	0.106858	-1.20327	0.22887	0.846797	SPEN	16963
chr1:161581260-161582841	127.269	-0.261722	0.164499	-1.59102	0.111604	0.846797	HSPA7	2918
chr1:161590971-161592049	44.4574	-0.254535	0.228119	-1.1158	0.264509	0.846797	FCGR3B	938
chr1:161695419-161698060	403.283	0.291498	0.148696	1.96036	0.0499536	0.846797	FCRLB	0
chr1:161718926-161721115	721.087	0.192293	0.0967219	1.9881	0.0468008	0.846797	DUSP12	0
chr1:16173012-16177537	2110.98	0.0919266	0.0722452	1.27242	0.203222	0.846797	SPEN	0
chr1:161734538-161737706	1081.03	0.083551	0.064797	1.28943	0.19725	0.846797	ATF6	0
chr1:162466966-162468919	829.725	0.0875704	0.0749647	1.16816	0.242744	0.846797	UHMK1	0
chr1:16269269-16270360	52.2613	-0.233045	0.199702	-1.16696	0.243226	0.846797	ZBTB17	0
chr1:16301228-16302783	738.052	0.124801	0.0969028	1.28789	0.197783	0.846797	ZBTB17	0
chr1:163290864-163292911	650.374	0.0886516	0.066617	1.33077	0.183266	0.846797	NUF2	0
chr1:1634968-1635665	20.1514	-0.357176	0.310451	-1.1505	0.249936	0.846797	CDK11A	0
chr1:164527474-164529819	312.332	0.151365	0.0832643	1.81789	0.0690815	0.846797	PBX1	28946
chr1:165344966-165346384	81.8077	-0.265182	0.148985	-1.77993	0.0750879	0.846797	LMX1A	19013
chr1:165393296-165394298	38.2237	-0.31458	0.257627	-1.22107	0.22206	0.846797	RXRG	0
chr1:165566809-165568305	276.679	0.121095	0.0990956	1.222	0.221707	0.846797	MGST3	31804
chr1:165795855-165798931	1094.32	0.131979	0.0874225	1.50966	0.13113	0.846797	TMCO1	0
chr1:166478572-166479329	28.0612	-0.260717	0.24727	-1.05438	0.291708	0.846797	NA	NA
chr1:166807532-166811022	865.506	0.130899	0.0986655	1.3267	0.184609	0.846797	POGK	0
chr1:166844265-166846254	573.724	0.102945	0.0977128	1.05355	0.29209	0.846797	TADA1	0
chr1:16692883-16695648	1008.22	0.10708	0.0807515	1.32604	0.184827	0.846797	SZRD1	0
chr1:166943827-166945853	396.951	0.111644	0.0972891	1.14755	0.251156	0.846797	ILDR2	0
chr1:167188605-167192330	1815.8	0.15009	0.122205	1.22818	0.219379	0.846797	POU2F1	0
chr1:167198589-167199612	55.2073	-0.405797	0.157224	-2.58102	0.00985096	0.846797	POU2F1	0
chr1:167416258-167417301	106.134	-0.148216	0.125167	-1.18415	0.236353	0.846797	CD247	0
chr1:167485468-167486011	14.7248	0.727547	0.348151	2.08974	0.0366409	0.846797	CD247	0
chr1:167486033-167488090	90.1984	0.684744	0.356009	1.92339	0.0544308	0.846797	CD247	0
chr1:167517171-167519279	134.989	-0.174048	0.114964	-1.51394	0.130042	0.846797	CREG1	0
chr1:167596633-167604387	2038.21	0.0746812	0.0661763	1.12852	0.259101	0.846797	RCSD1	0
chr1:16766522-16769684	1075.73	0.0897226	0.0706668	1.26966	0.204206	0.846797	NECAP2	0
chr1:167689916-167692689	1162.77	0.123462	0.0916895	1.34652	0.178134	0.846797	MPZL1	0
chr1:167788871-167789956	95.3569	0.150776	0.130168	1.15832	0.246733	0.846797	ADCY10	0
chr1:168114688-168115819	57.5412	0.168293	0.161894	1.03952	0.298561	0.846797	GPR161	7782
chr1:168147427-168149829	890.737	0.0723414	0.0678776	1.06576	0.286531	0.846797	TIPRL	0
chr1:168197858-168198773	38.1825	-0.217603	0.184205	-1.18131	0.23748	0.846797	SFT2D2	0
chr1:16824404-16826742	547.873	0.187669	0.149882	1.25211	0.210528	0.846797	CROCCP3	5207
chr1:168316987-168318255	190.977	0.131063	0.0903214	1.45107	0.14676	0.846797	MIR557	26506
chr1:1684844-1687113	104.314	-0.184297	0.164488	-1.12043	0.262533	0.846797	NADK	0
chr1:169085026-169086095	70.4883	-0.218047	0.199271	-1.09422	0.273857	0.846797	ATP1B1	0
chr1:169574181-169574813	28.5559	-0.295015	0.229467	-1.28566	0.198563	0.846797	SELP	0
chr1:169675301-169681577	1054.43	0.252046	0.115012	2.19148	0.0284174	0.846797	C1orf112	0
chr1:169763022-169765386	901.316	0.105961	0.061386	1.72615	0.0843211	0.846797	C1orf112	0
chr1:170042735-170044591	355.657	0.12758	0.0791392	1.61209	0.106942	0.846797	KIFAP3	0
chr1:170499932-170502697	1025.11	0.0817529	0.0699099	1.1694	0.242241	0.846797	GORAB	0
chr1:171403833-171404897	58.4649	-0.370003	0.282376	-1.31032	0.190087	0.846797	PRRC2C	49768
chr1:171809742-171812253	494.908	0.12755	0.0915313	1.39352	0.163464	0.846797	DNM3	0
chr1:172149681-172151226	75.2956	-0.212174	0.176822	-1.19993	0.230167	0.846797	DNM3	0
chr1:17221474-17223707	122.37	0.356323	0.180714	1.97175	0.0486378	0.846797	CROCC	0
chr1:17239761-17241971	505.76	0.194714	0.146586	1.32832	0.184072	0.846797	CROCC	0
chr1:172594319-172595070	37.1075	-0.367792	0.293619	-1.25262	0.210345	0.846797	SUCO	13345
chr1:17286985-17288125	70.9868	0.325934	0.134407	2.42498	0.0153094	0.846797	MFAP2	12873
chr1:173091476-173093122	127.911	-0.150648	0.124768	-1.20742	0.22727	0.846797	NA	NA
chr1:17336051-17338986	801.245	0.172077	0.105138	1.63667	0.101699	0.846797	ATP13A2	0
chr1:173375390-173376664	102.546	0.136843	0.128302	1.06657	0.286168	0.846797	NA	NA
chr1:173444849-173448174	1021.93	0.103367	0.0864649	1.19548	0.2319	0.846797	PRDX6	0
chr1:173683352-173685332	734.222	0.0819518	0.0579387	1.41446	0.157228	0.846797	KLHL20	0
chr1:173792331-173795131	1021.64	0.0721136	0.0583382	1.23613	0.216411	0.846797	CENPL	0
chr1:173988897-173993082	1340.92	0.0774345	0.0601876	1.28655	0.19825	0.846797	RC3H1	26686
chr1:174127445-174130251	983.586	0.130359	0.0933212	1.39688	0.162449	0.846797	RABGAP1L	0
chr1:174768376-174770144	341.973	-0.125135	0.11262	-1.11113	0.266514	0.846797	RABGAP1L	0
chr1:174843264-174844975	244.142	-0.134655	0.122591	-1.09841	0.272027	0.846797	RABGAP1L	0
chr1:174907075-174908306	75.9004	-0.234894	0.155116	-1.51431	0.129947	0.846797	RABGAP1L	0
chr1:175159258-175162786	1080.43	0.128298	0.0635174	2.01989	0.0433948	0.846797	KIAA0040	0
chr1:17608286-17609229	51.9651	-0.243793	0.186737	-1.30554	0.191709	0.846797	PADI3	0
chr1:176173354-176177851	2058.01	0.087522	0.0760728	1.1505	0.249937	0.846797	RFWD2	0
chr1:17630741-17631470	30.0812	-0.278021	0.2052	-1.35488	0.175456	0.846797	PADI4	3219
chr1:17757881-17759391	75.7434	-0.283277	0.143691	-1.97143	0.0486752	0.846797	RCC2	0
chr1:178024992-178025742	36.4879	-0.235991	0.188321	-1.25313	0.210159	0.846797	SEC16B	17849
chr1:178062083-178064545	772.115	0.158973	0.122947	1.29302	0.196005	0.846797	RASAL2	0
chr1:178455434-178456648	71.7764	-0.307437	0.181193	-1.69673	0.0897468	0.846797	RASAL2	6785
chr1:178693477-178696032	1046.23	0.215983	0.120091	1.7985	0.0720983	0.846797	RALGPS2	0
chr1:178994123-178996767	921.221	0.124786	0.116817	1.06821	0.285424	0.846797	FAM20B	0
chr1:179049955-179052666	997.823	0.114474	0.0914851	1.25128	0.210831	0.846797	TOR3A	0
chr1:179262034-179265024	935.483	0.148883	0.0908474	1.63883	0.101249	0.846797	SOAT1	0
chr1:179334139-179336090	531.964	-0.0915604	0.075333	-1.21541	0.22421	0.846797	AXDND1	0
chr1:17955986-17956486	20.1921	-0.318538	0.236501	-1.34688	0.17802	0.846797	ARHGEF10L	0
chr1:17956511-17957796	80.6276	-0.29239	0.145983	-2.00291	0.0451869	0.846797	ARHGEF10L	0
chr1:179845638-179847485	457.818	0.150714	0.0853231	1.7664	0.0773293	0.846797	TOR1AIP2	0
chr1:179920832-179921983	64.1441	-0.279589	0.169172	-1.6527	0.0983928	0.846797	CEP350	1924
chr1:180247845-180248622	36.5715	-0.235406	0.206295	-1.14111	0.253822	0.846797	LHX4	3656
chr1:180366359-180366986	22.0304	0.296569	0.226248	1.31082	0.18992	0.846797	ACBD6	0
chr1:180470340-180473124	1208.02	0.108788	0.0747446	1.45546	0.145541	0.846797	ACBD6	0
chr1:180983331-180984718	59.7904	-0.283684	0.163816	-1.73172	0.0833226	0.846797	STX6	0
chr1:181096998-181099235	171.493	-0.125849	0.114819	-1.09606	0.273051	0.846797	IER5	37018
chr1:181100008-181101157	48.0808	-0.235104	0.158234	-1.48579	0.137334	0.846797	IER5	40028
chr1:181103586-181105866	132.932	-0.19088	0.116657	-1.63625	0.101787	0.846797	IER5	43606
chr1:181111223-181111964	27.1374	-0.351995	0.207031	-1.7002	0.089093	0.846797	NA	NA
chr1:181997999-181999927	590.064	0.142284	0.0975906	1.45797	0.14485	0.846797	ZNF648	23777
chr1:182112930-182113561	23.133	-0.394064	0.253891	-1.5521	0.120638	0.846797	NA	NA
chr1:182356989-182362430	2176.97	0.0943005	0.0891607	1.05765	0.290217	0.846797	GLUL	0
chr1:182557129-182558472	623.182	0.118973	0.0695273	1.71117	0.0870494	0.846797	RNASEL	0
chr1:182583066-182585242	250.123	0.138828	0.0835169	1.66228	0.0964571	0.846797	RGS16	9517
chr1:182758159-182759975	524.808	0.145906	0.100546	1.45113	0.146744	0.846797	NPL	0
chr1:182991257-182994147	633.838	0.20044	0.160067	1.25223	0.210488	0.846797	LAMC1	0
chr1:183600929-183605795	1717.08	0.144142	0.0882698	1.63297	0.102475	0.846797	ARPC5	0
chr1:183773784-183775779	278.948	0.140395	0.103255	1.35969	0.173929	0.846797	RGL1	0
chr1:184020057-184021967	756.09	0.11501	0.065072	1.76743	0.0771561	0.846797	TSEN15	0
chr1:184134211-184135066	36.0908	-0.266768	0.181149	-1.47264	0.140848	0.846797	NA	NA
chr1:184387770-184388659	32.7102	-0.240858	0.200474	-1.20144	0.229581	0.846797	C1orf21	0
chr1:184941652-184944344	746.136	0.238665	0.106563	2.23967	0.0251124	0.846797	FAM129A	0
chr1:1849658-1851778	375.584	0.109383	0.100991	1.0831	0.278765	0.846797	TMEM52	0
chr1:185013925-185016575	936.319	0.15373	0.104965	1.46459	0.143034	0.846797	RNF2	0
chr1:185308281-185309197	45.1718	-0.258916	0.199684	-1.29663	0.19476	0.846797	IVNS1ABP	21819
chr1:185372648-185373244	12.747	0.591189	0.531599	1.1121	0.266097	0.846797	NA	NA
chr1:185377731-185378587	52.3188	-0.351409	0.154106	-2.28031	0.0225893	0.846797	NA	NA
chr1:19249907-19251344	117.035	-0.237882	0.131249	-1.81245	0.0699175	0.846797	IFFO2	0
chr1:19275940-19278884	370.738	0.176415	0.114362	1.54259	0.122929	0.846797	IFFO2	0
chr1:19280206-19284392	1036.47	0.167507	0.0972506	1.72242	0.0849929	0.846797	IFFO2	0
chr1:193027065-193030170	1200.36	0.0812844	0.0737238	1.10255	0.270221	0.846797	TROVE2	0
chr1:193072841-193075253	901.643	0.100374	0.0810748	1.23804	0.215702	0.846797	GLRX2	0
chr1:193089976-193092560	869.956	0.0909337	0.0638826	1.42345	0.154605	0.846797	CDC73	0
chr1:19535204-19538080	1171.26	0.079903	0.0756279	1.05653	0.290728	0.846797	UBR4	0
chr1:19673820-19674757	47.1852	-0.250407	0.168984	-1.48184	0.138384	0.846797	CAPZB	0
chr1:197114396-197116547	775.359	0.0717781	0.0622886	1.15235	0.249178	0.846797	ASPM	0
chr1:197628164-197628957	25.8933	-0.31836	0.246417	-1.29195	0.196373	0.846797	DENND1B	0
chr1:197644494-197645375	55.152	-0.303907	0.166078	-1.82991	0.067263	0.846797	DENND1B	0
chr1:197742721-197745541	772.199	0.148067	0.0960041	1.5423	0.123	0.846797	DENND1B	0
chr1:197871006-197873033	549.088	0.199905	0.107149	1.86567	0.062088	0.846797	C1orf53	0
chr1:19794688-19796789	130.914	-0.169482	0.143846	-1.17822	0.238711	0.846797	CAPZB	0
chr1:1980638-1982853	329.449	0.141766	0.122566	1.15665	0.247414	0.846797	PRKCZ	0
chr1:19809491-19813800	1645.93	0.141324	0.10698	1.32103	0.186491	0.846797	CAPZB	0
chr1:198125246-198129083	1772.24	0.101041	0.0868643	1.16321	0.244746	0.846797	NEK7	0
chr1:19831700-19832897	49.4685	-0.198774	0.16294	-1.21992	0.222493	0.846797	CAPZB	19633
chr1:198649516-198650234	32.459	-0.277368	0.192197	-1.44315	0.148979	0.846797	PTPRC	0
chr1:198650234-198651035	26.8134	-0.240384	0.224766	-1.06949	0.28485	0.846797	PTPRC	0
chr1:198651083-198653283	118.4	-0.223471	0.135243	-1.65237	0.0984599	0.846797	PTPRC	0
chr1:198888310-198889639	70.2334	0.178548	0.132569	1.34683	0.178034	0.846797	MIR181A1HG	0
chr1:198898100-198900304	207.959	0.142602	0.108585	1.31328	0.18909	0.846797	MIR181A1HG	0
chr1:19922528-19924929	775.429	0.0913271	0.0750802	1.21639	0.223835	0.846797	MINOS1	0
chr1:199826406-199827103	26.4624	-0.300297	0.214395	-1.40067	0.161312	0.846797	NA	NA
chr1:200211482-200212368	36.2286	-0.2927	0.196814	-1.48719	0.136965	0.846797	NA	NA
chr1:200332181-200332919	30.8281	-0.347704	0.203227	-1.71091	0.0870976	0.846797	LINC00862	0
chr1:200337030-200337957	36.5133	-0.447518	0.213086	-2.10018	0.0357134	0.846797	LINC00862	0
chr1:200377613-200380224	1005.51	0.131475	0.0983929	1.33623	0.181475	0.846797	ZNF281	0
chr1:201122388-201124473	584.448	0.172156	0.115352	1.49244	0.135584	0.846797	TMEM9	0
chr1:20125140-20127505	719.026	0.164308	0.110503	1.48691	0.137038	0.846797	TMCO4	0
chr1:201437302-201438998	136.997	-0.197429	0.129906	-1.51978	0.128566	0.846797	PHLDA3	0
chr1:201449070-201451522	289.156	0.213645	0.105775	2.01979	0.0434047	0.846797	CSRP1	1135
chr1:201474272-201476875	629.041	0.104801	0.0820172	1.27779	0.201322	0.846797	CSRP1	0
chr1:201683192-201685880	173.911	-0.183257	0.147846	-1.23951	0.215156	0.846797	NAV1	0
chr1:201797864-201799655	665.651	0.0953212	0.078025	1.22168	0.22183	0.846797	IPO9	0
chr1:201923422-201925725	805.77	0.0839832	0.0606995	1.38359	0.166484	0.846797	TIMM17A	0
chr1:201951150-201953264	805.927	0.128063	0.119193	1.07442	0.282632	0.846797	RNPEP	0
chr1:202111183-202115124	1910.17	0.106218	0.0907562	1.17037	0.241854	0.846797	ARL8A	0
chr1:202317578-202319337	865.019	0.0816609	0.0769689	1.06096	0.288708	0.846797	PPP1R12B	0
chr1:202775301-202778507	1143.1	0.167408	0.0983135	1.7028	0.0886052	0.846797	KDM5B	0
chr1:202779028-202781351	715.035	0.0913434	0.0810087	1.12757	0.2595	0.846797	PCAT6	0
chr1:202829547-202831624	443.724	0.126479	0.0719398	1.75813	0.0787255	0.846797	RABIF	15785
chr1:202856794-202858581	594.196	0.184899	0.114939	1.60867	0.107688	0.846797	RABIF	0
chr1:202895264-202897235	752.314	0.101124	0.0876605	1.15359	0.24867	0.846797	KLHL12	0
chr1:202921359-202922969	73.1019	-0.180484	0.152925	-1.18021	0.237917	0.846797	ADIPOR1	0
chr1:202974592-202977715	1262.69	0.117253	0.0686374	1.70829	0.0875817	0.846797	TMEM183A	0
chr1:203097100-203097600	26.6599	0.526459	0.380045	1.38525	0.165975	0.846797	ADORA1	0
chr1:203236150-203237310	150.051	0.12772	0.0964488	1.32422	0.18543	0.846797	CHIT1	0
chr1:203255449-203257604	111.406	-0.205531	0.127986	-1.60588	0.1083	0.846797	CHIT1	13511
chr1:203273108-203279219	2729.02	0.104612	0.0739344	1.41493	0.157089	0.846797	BTG2	0
chr1:203594682-203599612	1608.9	0.0878034	0.0587023	1.49574	0.134721	0.846797	ATP2B4	0
chr1:203734323-203735120	41.6748	0.373646	0.227993	1.63884	0.101246	0.846797	LAX1	0
chr1:203738429-203739273	32.5959	-0.268627	0.244883	-1.09696	0.272659	0.846797	LAX1	0
chr1:203764106-203766578	850.373	0.098724	0.0735704	1.3419	0.179629	0.846797	ZC3H11A	0
chr1:203858588-203859495	40.0789	-0.317561	0.227425	-1.39633	0.162616	0.846797	SNRPE	18307
chr1:2043412-2044236	28.8131	-0.525461	0.317643	-1.65425	0.0980766	0.846797	PRKCZ	0
chr1:204374998-204381829	2888.23	0.0909838	0.0580269	1.56796	0.116891	0.846797	PPP1R15B	0
chr1:204462329-204464879	584.749	0.13443	0.072507	1.85402	0.0637359	0.846797	PIK3C2B	2854
chr1:204547505-204548891	72.5097	-0.222576	0.157941	-1.40924	0.158764	0.846797	MDM4	0
chr1:205183781-205184690	38.4275	-0.264559	0.203458	-1.30031	0.193495	0.846797	DSTYK	3053
chr1:205275525-205276158	29.5188	-0.30282	0.256302	-1.1815	0.237405	0.846797	NUAK2	0
chr1:205279850-205281482	75.5532	-0.236174	0.163756	-1.44223	0.149237	0.846797	NUAK2	0
chr1:205286020-205291686	1957.22	0.181567	0.065794	2.75964	0.00578659	0.846797	NUAK2	0
chr1:205498085-205498693	21.4439	-0.300451	0.241548	-1.24386	0.213552	0.846797	CDK18	0
chr1:205781029-205783467	642.915	0.152178	0.112042	1.35822	0.174393	0.846797	SLC41A1	0
chr1:206223210-206224328	64.7703	-0.201983	0.157132	-1.28544	0.198639	0.846797	AVPR1B	0
chr1:206238760-206239531	33.0173	-0.276834	0.216176	-1.28059	0.200336	0.846797	C1orf186	0
chr1:2063948-2065683	261.461	0.113394	0.0947577	1.19668	0.231432	0.846797	PRKCZ	0
chr1:206753395-206754502	67.3429	-0.163374	0.145741	-1.12099	0.262291	0.846797	RASSF5	0
chr1:206784786-206786454	271.031	0.118563	0.0911379	1.30092	0.193285	0.846797	EIF2D	0
chr1:206857555-206860722	1054.36	0.166307	0.12764	1.30294	0.192597	0.846797	DYRK3	0
chr1:207222856-207224883	896.274	0.125708	0.0666593	1.88583	0.0593179	0.846797	PFKFB2	0
chr1:207227507-207228374	36.9976	-0.288635	0.19471	-1.48238	0.138239	0.846797	PFKFB2	0
chr1:2073996-2074632	24.0462	-0.313863	0.23759	-1.32103	0.186492	0.846797	PRKCZ	0
chr1:207627113-207628740	181.51	0.131375	0.113825	1.15419	0.248422	0.846797	CR2	0
chr1:207668564-207671940	733.666	0.154576	0.103465	1.49399	0.135178	0.846797	CR1	0
chr1:207998332-208000854	191.225	-0.185281	0.137165	-1.35078	0.176764	0.846797	MIR29C	22463
chr1:208001257-208002092	32.1906	-0.300556	0.195834	-1.53475	0.124845	0.846797	MIR29C	25388
chr1:208039459-208042602	1314.45	0.106768	0.0989709	1.07878	0.280686	0.846797	CD34	17280
chr1:208056414-208057165	24.0313	0.298599	0.243884	1.22435	0.220821	0.846797	CD34	2717
chr1:208115455-208116543	45.4499	-0.524574	0.239027	-2.19463	0.0281904	0.846797	CD34	30771
chr1:208131794-208133563	196.11	-0.111161	0.105448	-1.05417	0.291804	0.846797	CD34	47110
chr1:2081692-2083220	96.7019	-0.16263	0.141282	-1.15111	0.249689	0.846797	PRKCZ	0
chr1:20923148-20924983	98.3213	-0.248196	0.144808	-1.71397	0.0865342	0.846797	CDA	0
chr1:20959410-20961765	788.461	0.167095	0.122933	1.35923	0.174072	0.846797	PINK1	0
chr1:20986290-20989099	1150.13	0.103858	0.0759891	1.36675	0.171702	0.846797	DDOST	0
chr1:209928844-209934104	1280.93	0.186075	0.112371	1.6559	0.0977416	0.846797	TRAF3IP3	0
chr1:209956948-209958708	308.316	0.106307	0.0818294	1.29913	0.193898	0.846797	C1orf74	0
chr1:209978751-209980181	298.603	0.147831	0.134763	1.09697	0.272653	0.846797	IRF6	0
chr1:210424224-210425606	115.609	0.2103	0.129569	1.62308	0.104573	0.846797	SERTAD4	7783
chr1:21043487-21045062	228.838	0.175516	0.15933	1.10159	0.270642	0.846797	KIF17	0
chr1:210501293-210503262	643.235	0.141749	0.0947014	1.4968	0.134446	0.846797	HHAT	0
chr1:2105627-2106542	54.5605	-0.482462	0.227167	-2.12382	0.0336851	0.846797	PRKCZ	0
chr1:21057652-21060096	453.755	-0.0996949	0.0812362	-1.22722	0.219739	0.846797	SH2D5	0
chr1:211306806-211307911	40.3415	0.238047	0.174001	1.36808	0.171288	0.846797	KCNH1	0
chr1:211430963-211434992	1855.71	0.153118	0.100565	1.52257	0.127866	0.846797	RCOR3	0
chr1:211499377-211501720	519.745	0.143704	0.0858225	1.67443	0.0940455	0.846797	TRAF5	0
chr1:211688174-211689526	86.9041	-0.241014	0.130431	-1.84783	0.0646266	0.846797	RD3	21914
[truncated: 29,052 more rows]

## Sheet: CD4_H3K27ac
Table S5: Differential ChIP-seq peaks between AS patients and HC in CD4+ T cells, CD8+ T cells and CD14+ monocytes. Related to Figure 2.
[truncated: 31,669 more rows]

[truncated: 2 more sheets: CD8_H3K27ac, CD14_H3K27ac]
