# Supplementary material for: Comprehensive epigenomic profiling reveals the extent of disease-specific chromatin states and informs target discovery in ankylosing spondylitis
Source: Cell Genom. 2023 Apr 24;3(6):100306. doi: 10.1016/j.xgen.2023.100306 (PMC10300554; doi:10.1016/j.xgen.2023.100306)
Supplement: Table S6. Differentially expressed eRNAs between AS patients and HCs in CD4+ T cells, CD8+ T cells, and monocytes, related to Figure 2 — Output of DEseq2 analysis, significant eRNAs defined as padj <0.05 and FC > 1.5. Spreadsheet sheet name shows the cell type. Peak.name, position of eRNA; baseMean, normalized count values; log2FoldChange, log2 FC of AS vs. HC; lfcSE, standard error of log2FoldChange; stat, Wald statistic; pvalue, Wald test p-value; padj, Benjamini-Hochberg adjusted p-value; ProxGene, nearest coding gene; dist, distance to nearest coding gene. [file mmc6.xlsx]

## Sheet: CD4
Table S6: Differentially expressed eRNAs between AS patients and HC in CD4+ T cells, CD8+ T cells and CD14+ monocytes. Related to Figure 2.
peak.name	baseMean	log2FoldChange	lfcSE	stat	pvalue	padj	ProxGene	Dist
chr12:109005099-109007099	81.4062	-0.93657	0.150368	-6.22852	4.70869e-10	1.74363e-06	SELPLG	8580
chr12:69723774-69725774	148.887	0.889578	0.151343	5.87791	4.15488e-09	7.69275e-06	LYZ	16359
chr13:114907501-114909501	79.5743	1.00169	0.177637	5.63894	1.71103e-08	2.11198e-05	RASA3	9405
chr20:18773817-18775817	232.567	0.651251	0.119695	5.44091	5.30084e-08	3.9258e-05	LINC00652	0
chr8:41997382-41999382	102.195	1.09571	0.201014	5.45093	5.01078e-08	3.9258e-05	AP3M2	11081
chr17:76253588-76255588	15.4573	1.84694	0.344603	5.35961	8.34024e-08	5.14732e-05	TMEM235	16519
chr12:25538394-25540394	283.717	0.606024	0.120355	5.0353	4.77098e-07	0.000220837	NA	NA
chr2:42328366-42330366	57.5566	1.00776	0.199632	5.04809	4.46253e-07	0.000220837	PKDCC	42697
chr12:92473198-92475198	100.542	1.2656	0.255143	4.96033	7.03731e-07	0.000289546	NA	NA
chr2:136890824-136892824	122.71	1.25723	0.254869	4.93285	8.10381e-07	0.000300084	CXCR4	15098
chr11:27506659-27508659	30.5269	-0.951285	0.197779	-4.80984	1.51054e-06	0.000465286	LIN7C	7305
chr17:76247082-76249082	49.8062	1.17896	0.245915	4.79417	1.63347e-06	0.000465286	TMEM235	10013
chr5:1385264-1387264	172.572	0.569147	0.117904	4.8272	1.38464e-06	0.000465286	SLC6A3	5640
chr12:92489551-92491551	184.57	0.917225	0.193837	4.73195	2.22373e-06	0.000588176	BTG1	42502
chr1:38495107-38497107	20.9863	-1.24821	0.265811	-4.69584	2.65511e-06	0.00062089	UTP11	4609
chr14:90849154-90851154	164.872	0.655308	0.139614	4.69372	2.68276e-06	0.00062089	CALM1	12172
chr13:30928562-30930562	107.334	-0.725397	0.156801	-4.62624	3.72358e-06	0.000811083	LINC00426	0
chr10:22725140-22727140	250.193	0.491113	0.106605	4.60686	4.08796e-06	0.000840983	SPAG6	18600
chr3:150352478-150354478	59.3589	-0.881612	0.192026	-4.59111	4.40889e-06	0.00085927	SELENOT	4243
chr17:80254834-80256834	42.8206	1.01506	0.2228	4.55592	5.21564e-06	0.000965675	CD7	15911
chr1:203258274-203260274	101.749	0.878774	0.194928	4.50819	6.5384e-06	0.00115005	BTG2	14389
chr8:29907966-29909966	65.9962	-0.791772	0.175995	-4.49884	6.83262e-06	0.00115005	MIR548O2	10291
chr12:93840800-93842800	14.242	1.93421	0.437654	4.41951	9.89261e-06	0.00157803	UBE2N	4773
chr16:3207621-3209621	119.42	0.556328	0.126086	4.4123	1.02276e-05	0.00157803	CASP16P	7656
chr13:114905156-114907156	31.0408	0.992566	0.226496	4.38226	1.17453e-05	0.00173972	RASA3	7060
chr10:32292669-32294669	96.4945	-0.624515	0.144687	-4.3163	1.58664e-05	0.00224191	KIF5B	3268
chr17:38754300-38756300	11.8846	1.29046	0.29943	4.30971	1.63467e-05	0.00224191	SMARCE1	27675
chr19:19474759-19476759	69.1789	0.502358	0.11757	4.27285	1.92993e-05	0.00255233	MAU2	5195
chr17:38758220-38760220	41.703	1.02927	0.245137	4.19877	2.68374e-05	0.00338703	SMARCE1	23755
chr17:76338718-76340718	39.5366	0.903457	0.21543	4.19373	2.74402e-05	0.00338703	SOCS3	12140
chr10:33397926-33399926	82.8667	-0.945149	0.226445	-4.17386	2.99482e-05	0.00357736	NA	NA
chr11:118740161-118742161	76.7482	1.08187	0.260672	4.1503	3.32036e-05	0.00361626	CXCR5	12313
chr12:8122760-8124760	41.8147	0.722206	0.17379	4.15562	3.24411e-05	0.00361626	SLC2A3	33867
chr16:9220752-9222752	108.705	-0.645016	0.15491	-4.16382	3.12973e-05	0.00361626	C16orf72	7196
chr20:1654375-1656375	36.4158	-0.729009	0.176013	-4.14179	3.44609e-05	0.00364596	SIRPG	15949
chr18:10559511-10561511	38.9336	-0.803233	0.194662	-4.12629	3.68657e-05	0.00379204	NAPG	6744
chr10:32047851-32049851	30.0627	0.783386	0.190631	4.10944	3.96619e-05	0.00396941	ARHGAP12	44474
chr13:100084228-100087797	36.4576	1.33299	0.327915	4.06504	4.80237e-05	0.00467978	MIR548AN	25673
chr6:2793013-2795013	18.9211	-1.27563	0.314364	-4.05783	4.95317e-05	0.00470297	WRNIP1	7033
chr14:95961471-95963471	143.277	-0.60233	0.148811	-4.04762	5.1742e-05	0.00479001	SYNE3	19297
chr1:117027107-117029107	30.0961	-0.983134	0.245623	-4.00261	6.26467e-05	0.00494048	CD58	28048
chr11:128322882-128324882	782.493	-0.516022	0.128781	-4.00699	6.14978e-05	0.00494048	ETS1	3773
chr17:38768401-38770401	26.8315	0.836697	0.209027	4.00281	6.2594e-05	0.00494048	SMARCE1	13574
chr2:238511387-238513387	37.7854	1.45694	0.363194	4.01146	6.03451e-05	0.00494048	RAB17	11617
chr3:107842922-107844922	326.799	0.43342	0.10829	4.00239	6.27066e-05	0.00494048	CD47	32986
chr5:139012026-139014026	223.532	-0.445896	0.110811	-4.02394	5.72316e-05	0.00494048	UBE2D2	4007
chr6:138144371-138146371	78.0717	0.735011	0.182665	4.02383	5.72602e-05	0.00494048	TNFAIP3	41953
chr3:129101346-129103346	326.884	-0.354647	0.0887797	-3.99468	6.47816e-05	0.00499763	RPL32P3	0
chr12:109010499-109012499	231.924	-0.526761	0.132507	-3.97535	7.02761e-05	0.00531087	SELPLG	3180
chr20:24007144-24009144	9.09272	1.43473	0.363875	3.94292	8.04965e-05	0.00596157	GGTLC1	37727
chr10:74056530-74058530	47.6556	0.793109	0.201994	3.9264	8.62263e-05	0.00626071	DDIT4	20732
chr2:162100032-162102032	116.426	0.641006	0.163605	3.91801	8.92838e-05	0.00635804	TANK	7348
chr5:133519064-133521064	23.462	-0.885624	0.226668	-3.90715	9.33915e-05	0.00652507	SKP1	6339
chr4:40309799-40311799	15.4651	1.34593	0.346528	3.88406	0.000102727	0.00693013	CHRNA9	25546
chr5:109256964-109258964	8.87029	1.27376	0.327987	3.88357	0.000102932	0.00693013	NA	NA
chr11:354791-356791	29.7905	0.858937	0.221688	3.87453	0.00010683	0.00706416	B4GALNT4	13003
chr14:62065168-62067168	10.207	1.56321	0.404456	3.86497	0.000111101	0.0072177	PRKCH	47469
chr6:157007079-157009079	23.8078	0.772735	0.201201	3.84061	0.000122731	0.00783576	NA	NA
chr2:136888630-136890630	458.7	0.783025	0.205066	3.8184	0.000134323	0.00843045	CXCR4	12904
chr17:48995834-48997834	30.7057	1.21287	0.318652	3.80624	0.000141093	0.0087078	SPAG9	41700
chr16:9228067-9230067	63.6549	-0.557063	0.147029	-3.78878	0.000151386	0.00918988	C16orf72	14511
chr20:51025952-51027952	86.0469	1.19717	0.316399	3.78375	0.000154483	0.00922661	NA	NA
chr6:138131671-138133671	8.31905	1.45255	0.385429	3.76867	0.000164123	0.00949604	NA	NA
chr6:27446074-27448074	186.1	0.581243	0.154148	3.77069	0.000162798	0.00949604	ZNF184	5176
chr1:234859193-234861193	27.7434	1.25074	0.332259	3.76436	0.000166979	0.00951269	NA	NA
chr5:64330727-64332727	8.91401	1.32937	0.353628	3.75924	0.000170431	0.00956222	CWC27	16136
chr7:66022028-66024028	47.2936	-0.757167	0.202506	-3.73899	0.000184763	0.0102116	NA	NA
chr19:14476422-14482099	65.3537	0.607919	0.162896	3.73194	0.000190011	0.0103472	ADGRE5	9856
chr18:3060808-3062808	87.343	0.660529	0.177319	3.7251	0.000195241	0.0104779	MYOM1	3996
chr16:11903272-11905272	9.42728	-1.36841	0.36832	-3.71527	0.000202986	0.0107379	BCAR4	8419
chr2:113430971-113432971	11.4398	-1.16725	0.315288	-3.70218	0.000213758	0.0110625	SLC20A1	9570
chr8:141473692-141475692	14.9582	1.2469	0.336946	3.70059	0.000215096	0.0110625	TRAPPC9	5013
chr21:46741546-46743546	28.8019	0.864728	0.233934	3.69646	0.000218625	0.01109	POFUT2	33734
chr19:30170682-30172682	22.2359	-0.79306	0.215364	-3.68242	0.000231029	0.0115229	PLEKHF1	4298
chr5:148227677-148229677	10.0649	-1.36031	0.369665	-3.67984	0.000233384	0.0115229	SH3TC2	0
chr5:159912689-159914689	119.529	-0.653945	0.177891	-3.6761	0.000236824	0.011539	MIR146A	231
chr1:65514891-65516891	221.458	-0.520401	0.142514	-3.65158	0.00026063	0.0120639	MIR3671	6546
chr11:128171538-128173538	412.905	0.856512	0.234113	3.65855	0.00025365	0.0120639	NA	NA
chr11:1536099-1538099	98.619	-0.729407	0.199665	-3.65315	0.000259041	0.0120639	MOB2	0
chr2:8612012-8614012	33.6732	-1.02835	0.281136	-3.65785	0.000254338	0.0120639	NA	NA
chr7:140146803-140148803	48.8957	-0.613934	0.168286	-3.64815	0.000264138	0.0120754	MKRN1	4036
chr12:92458206-92460206	48.889	0.798301	0.219568	3.63577	0.000277147	0.0124779	NA	NA
chr5:42992732-42994732	719.866	0.314674	0.0866055	3.63343	0.000279684	0.0124779	ANXA2R	44449
chr10:23737037-23739037	78.6261	0.666317	0.183857	3.6241	0.000289972	0.0126325	OTUD1	5726
chr21:19152107-19155537	52.9666	-0.814286	0.224612	-3.6253	0.000288621	0.0126325	C21orf91-OT1	0
chr2:8548137-8550137	6.85979	-1.26869	0.350788	-3.61669	0.000298395	0.0128483	NA	NA
chr10:28656274-28658274	18.7976	0.943361	0.261365	3.60936	0.000306952	0.0129685	NA	NA
chr4:40302946-40304946	8.87162	1.17272	0.325004	3.60832	0.000308191	0.0129685	CHRNA9	32399
chr17:38737735-38739735	9.28492	1.30599	0.363803	3.58982	0.00033091	0.0136151	CCR7	15998
chr21:46721435-46723435	68.9722	0.778932	0.216912	3.59101	0.000329402	0.0136151	POFUT2	13623
chr7:38406679-38408679	179.505	-0.511355	0.142572	-3.58664	0.00033497	0.0136307	TRG-AS1	3559
chr7:38408683-38410683	133.806	-0.614425	0.17242	-3.56353	0.000365904	0.0147276	TRG-AS1	5563
chr2:91817853-91819853	9.08049	-1.40214	0.394946	-3.55019	0.000384948	0.0153275	NA	NA
chr11:35103668-35105668	116.137	0.962305	0.271797	3.54053	0.000399331	0.0155426	NA	NA
chr17:76267626-76269626	19.5341	1.31386	0.371342	3.53815	0.00040294	0.0155426	TMEM235	30557
chr19:14615413-14619078	80.7975	0.954467	0.269576	3.54062	0.000399192	0.0155426	DNAJB1	6503
chr1:160642302-160644302	61.5594	-0.707007	0.201011	-3.51726	0.000436031	0.0163655	CD48	4233
chr17:38696353-38698353	36.3627	0.773332	0.219777	3.51872	0.000433636	0.0163655	CCR7	11668
chr4:152860951-152862951	17.9909	-1.28184	0.364538	-3.51634	0.000437533	0.0163655	NA	NA
chr13:27834553-27836553	37.6043	0.743015	0.211785	3.50835	0.000450896	0.0163693	RPL21	3850
chr14:50562007-50564007	55.422	-0.473934	0.135027	-3.50991	0.000448258	0.0163693	LINC01599	2645
chr21:44781127-44783127	47.0436	0.846122	0.241043	3.51026	0.000447676	0.0163693	NA	NA
chr17:38763440-38765440	56.0422	0.989384	0.282673	3.5001	0.000465088	0.0167206	SMARCE1	18535
chr20:1644379-1646379	30.8494	-0.620955	0.177929	-3.48991	0.000483185	0.0170403	SIRPG	5953
chr6:151796187-151798187	20.4396	-0.690119	0.197679	-3.49111	0.000481027	0.0170403	ARMT1	4954
chr12:98896584-98898584	27.2905	0.63139	0.181214	3.48422	0.000493573	0.0172183	TMPO-AS1	8166
chr15:74730384-74732384	12.7356	-1.04025	0.298743	-3.48208	0.00049753	0.0172183	SEMA7A	4084
chr12:12161297-12163297	9.03606	1.38603	0.398858	3.475	0.00051085	0.0175155	ETV6	0
chr11:65273999-65275999	171.252	0.493492	0.142266	3.4688	0.000522785	0.0176616	MALAT1	59
chr20:32446194-32448194	34.0883	-0.702961	0.202708	-3.46785	0.000524648	0.0176616	CHMP4B	4020
chr9:35050447-35052447	159.088	-0.346565	0.100092	-3.46247	0.000535247	0.017856	VCP	3617
chr2:136893102-136895102	219.326	0.752232	0.218166	3.44798	0.000564786	0.0186732	CXCR4	17376
chr6:149815560-149817560	78.1527	0.87008	0.254617	3.41721	0.000632654	0.020732	PPIL4	8070
chr10:76946787-76948787	55.992	-0.525241	0.154103	-3.40838	0.000653509	0.0209007	SAMD8	4905
chr14:52752850-52754850	43.0055	-0.905233	0.265501	-3.40953	0.000650741	0.0209007	PTGDR	9407
chr7:45025152-45027152	419.747	0.382935	0.112368	3.40786	0.000654735	0.0209007	SNHG15	0
chr3:101361942-101363942	13.4735	-1.21015	0.35663	-3.3933	0.000690564	0.0218561	ZBTB11	4340
chr22:30830755-30832755	102.598	0.962211	0.284227	3.38536	0.000710859	0.0223077	MTFP1	5713
chr17:27197510-27199510	6.93084	-1.25571	0.371567	-3.3795	0.000726188	0.0224089	FLOT2	6846
chr2:42332008-42334008	31.9503	0.96164	0.284452	3.38068	0.000723067	0.0224089	PKDCC	46339
chr12:793622-795622	14.0311	1.42001	0.421837	3.36626	0.000761962	0.0231274	NINJ2	20866
chr19:41276111-41278111	28.7477	-0.781987	0.232172	-3.36814	0.00075676	0.0231274	MIA	2970
chr2:8625456-8629440	94.4108	-0.698003	0.208034	-3.35524	0.000792971	0.0238729	NA	NA
chr8:29386237-29388237	28.3622	0.637376	0.191195	3.33365	0.000857149	0.025597	NA	NA
chr1:45258783-45260783	8.94465	1.25579	0.379265	3.31111	0.000929258	0.0275284	PLK3	5252
chr2:131147900-131149900	36.6113	-0.618755	0.187232	-3.30474	0.000950636	0.0279381	PTPN18	14917
chr11:128699811-128701811	44.2731	-0.670168	0.203322	-3.2961	0.000980379	0.0281773	KCNJ1	6097
chr11:30366935-30368935	47.4843	-0.582994	0.176893	-3.29575	0.000981604	0.0281773	ARL14EP	7769
chr3:46954201-46956201	101.252	-0.417576	0.126668	-3.29662	0.000978548	0.0281773	CCDC12	7018
chr11:35065948-35067948	30.9284	1.25653	0.381811	3.29096	0.000998446	0.0282232	PDHX	48272
chr5:14992389-14994389	24.1826	0.709259	0.215501	3.29121	0.000997576	0.0282232	NA	NA
chr7:38401690-38403690	257.846	-0.567035	0.172468	-3.28777	0.00100984	0.0283291	TRG-AS1	0
chr2:237453830-237455830	88.8743	-0.496073	0.151054	-3.28408	0.00102317	0.0284871	ACKR3	13593
chr21:19155655-19157655	67.4612	-0.653198	0.199512	-3.27398	0.00106044	0.0290875	C21orf91-OT1	0
chr22:46431207-46433207	86.4381	0.556891	0.170082	3.27426	0.0010594	0.0290875	LINC00899	2579
chr14:65765746-65767746	25.4882	-0.936474	0.287814	-3.25375	0.00113894	0.0303417	MIR4708	34089
chr22:36847043-36849043	7.97628	1.08508	0.332901	3.25947	0.00111622	0.0303417	TXN2	14049
chr3:112237460-112239460	6.34544	-1.41475	0.434343	-3.25722	0.00112509	0.0303417	ATG3	11896
chr3:128326275-128328275	48.6366	-0.64479	0.198058	-3.25555	0.00113172	0.0303417	RPN1	10537
chr2:8468915-8470915	9.13017	-1.23818	0.381597	-3.24473	0.00117561	0.031095	LINC00299	365
chr11:65694730-65696730	29.0979	-0.775903	0.239332	-3.24195	0.00118715	0.0311774	DRAP1	5681
chr1:65506167-65508167	74.3463	-0.500518	0.15483	-3.23269	0.0012263	0.031712	MIR3671	15270
chr17:73307473-73311140	102.333	-0.479418	0.148413	-3.23029	0.00123666	0.031712	GRB2	3016
chr2:43360451-43362451	42.1967	0.746577	0.231483	3.22519	0.00125889	0.031712	NA	NA
chr2:8442209-8444209	35.3583	-0.920729	0.284712	-3.2339	0.00122111	0.031712	LINC00299	0
chr3:98258476-98260476	11.1091	1.67329	0.518795	3.22535	0.0012582	0.031712	GPR15	6481
chr8:29355688-29357688	18.0536	0.744053	0.23056	3.22716	0.00125026	0.031712	NA	NA
chr2:232381412-232383412	12.0201	-1.53604	0.476998	-3.22022	0.00128093	0.0317959	LINC00471	2361
chr2:37842273-37844273	151.218	-0.501455	0.155797	-3.21864	0.00128798	0.0317959	CDC42EP3	24751
chr9:77766175-77768175	136.783	-0.510604	0.158559	-3.22028	0.00128067	0.0317959	OSTF1	4060
chr1:249166986-249168986	39.0334	0.671137	0.208681	3.21609	0.00129949	0.0318677	ZNF692	13670
chr5:76450529-76452529	6.52126	1.51412	0.471821	3.20911	0.00133148	0.0324373	ZBED3-AS1	6352
chr5:42950435-42952435	283.764	0.498348	0.155389	3.20711	0.00134077	0.0324502	NA	NA
chr10:112115438-112117438	20.0894	1.1224	0.350391	3.20327	0.00135878	0.0326725	NA	NA
chr2:8617051-8619051	34.9558	-0.730085	0.228089	-3.20087	0.00137012	0.0327327	NA	NA
chr3:108580942-108582942	276.813	-0.39083	0.122191	-3.19853	0.00138131	0.0327885	TRAT1	7227
chr1:160626461-160628461	33.0343	-0.669064	0.209692	-3.1907	0.0014193	0.0332637	SLAMF1	9379
chr2:109647522-109649522	22.0653	0.80022	0.250776	3.19097	0.00141794	0.0332637	EDAR	41693
chr21:44802304-44804304	9.00514	1.4077	0.441718	3.18686	0.00143825	0.033496	SIK1	30093
chr3:46950287-46952287	44.171	-0.509499	0.159977	-3.18483	0.00144838	0.033521	PTH1R	4997
chr12:92371181-92373181	23.1462	-0.696816	0.21893	-3.18282	0.00145846	0.0335446	NA	NA
chr1:118196219-118200091	19.6955	0.85753	0.27013	3.17451	0.00150091	0.0342528	FAM46C	25207
chr7:30315011-30317011	56.0024	-0.415068	0.130805	-3.17319	0.00150775	0.0342528	ZNRF2	6911
chr13:30919708-30921708	136.246	-0.485705	0.153595	-3.16224	0.00156563	0.0353507	LINC00426	0
chr1:100995500-100997500	20.6058	-0.663257	0.21085	-3.14563	0.00165727	0.0360343	GPR88	6227
chr12:92448828-92450828	46.7177	0.742353	0.236128	3.14386	0.00166738	0.0360343	NA	NA
chr14:98190037-98192037	12.899	-1.06903	0.340343	-3.14104	0.00168348	0.0360343	NA	NA
chr17:38760866-38762866	16.0002	1.13792	0.36186	3.14466	0.00166283	0.0360343	SMARCE1	21109
chr20:42285182-42287182	37.9597	0.745648	0.236906	3.14745	0.00164704	0.0360343	MYBL2	8526
chr21:47034718-47036718	35.4636	0.992405	0.315652	3.14398	0.00166666	0.0360343	PCBP3	26964
chr4:185457788-185459788	38.7224	0.55267	0.175862	3.14264	0.00167433	0.0360343	NA	NA
chr6:28071650-28073650	17.5711	0.826491	0.262603	3.1473	0.00164788	0.0360343	ZSCAN12P1	8156
chr7:104583971-104585971	196.872	0.69252	0.219585	3.15377	0.00161177	0.0360343	LHFPL3-AS2	16878
chr13:50795740-50797740	9.55854	-1.204	0.385086	-3.12659	0.00176847	0.0374208	DLEU1	0
chr6:29973751-29975751	33.1494	1.27539	0.407842	3.12716	0.00176506	0.0374208	HLA-G	0
chr1:713229-715229	219.766	0.381691	0.122163	3.12444	0.00178143	0.0374808	LINC00115	46356
chr22:50328720-50330720	26.3623	0.820557	0.264117	3.10679	0.00189131	0.0395679	CRELD2	7533
chr22:19584438-19586438	9.63383	1.26163	0.406461	3.10394	0.00190964	0.0397269	LINC00895	30075
chr22:31708373-31710373	110.342	0.38168	0.123299	3.09557	0.00196436	0.040637	PATZ1	11416
chr2:42325778-42327778	35.0093	0.681097	0.220197	3.09312	0.00198063	0.0407459	PKDCC	40109
chr13:53197191-53199191	42.4997	0.617058	0.199841	3.08774	0.00201682	0.0412613	HNRNPA1L2	0
chr11:74733148-74735148	7.61048	-1.0476	0.339705	-3.08384	0.00204346	0.0415766	NEU3	14404
chr3:128309926-128311926	7.75128	1.21927	0.395629	3.08186	0.00205709	0.0416252	LINC01565	14996
chr12:120754362-120756362	39.3079	0.570709	0.185588	3.07515	0.00210398	0.0421136	SIRT4	3316
chr3:98271392-98273392	13.0945	1.22125	0.396932	3.07673	0.00209282	0.0421136	GPR15	19397
chr2:8438112-8440112	28.5568	-0.871716	0.284066	-3.06871	0.00214986	0.0428007	LINC00299	0
chr14:20908200-20910200	34.2221	-0.838978	0.273601	-3.06643	0.00216631	0.0428177	KLHL33	4398
chr17:62772189-62774189	195.026	-0.348862	0.113807	-3.06539	0.00217384	0.0428177	PLEKHM1P1	999
chr4:78774093-78776093	112.71	0.544261	0.177677	3.0632	0.00218983	0.0429045	MRPL1	7711
chr17:62803767-62805767	60.0164	-0.451431	0.147478	-3.061	0.00220596	0.0429931	PLEKHM1P1	0
chr10:22517936-22519936	19.2134	0.721199	0.236274	3.05239	0.0022703	0.0440153	EBLN1	19023
chr19:13957088-13959088	167.265	0.951893	0.313092	3.0403	0.00236344	0.0455824	ZSWIM4	14043
chr11:35061027-35063027	27.6949	1.1431	0.377439	3.02857	0.00245718	0.0471447	PDHX	43351
chr11:61792121-61794121	85.0352	0.861939	0.284806	3.02641	0.00247479	0.0472379	NA	NA
chr14:102187570-102189570	32.823	0.867146	0.286789	3.02364	0.00249751	0.0474272	LINC00239	7203
chr2:43285705-43287705	13.1765	0.887687	0.294072	3.01861	0.00253938	0.0477326	NA	NA
chr3:120509031-120511031	16.1541	-0.901328	0.298456	-3.01997	0.00252801	0.0477326	GTF2E1	7114
chr2:8620970-8622970	54.0053	-0.770664	0.256145	-3.0087	0.00262368	0.0488215	NA	NA
chr6:159289950-159291950	183.705	0.656347	0.218127	3.00901	0.00262104	0.0488215	OSTCP1	11285
chr12:90343109-90345109	18.8279	1.26018	0.419586	3.00339	0.0026699	0.0493253	NA	NA
chr19:35703828-35705828	57.4995	0.865956	0.288408	3.00254	0.00267739	0.0493253	FAM187B	9875
chr17:78427605-78429605	61.1696	0.491072	0.163925	2.99572	0.00273798	0.0501918	NPTX1	11027
chr11:73705861-73707861	137.951	0.846415	0.282924	2.99167	0.00277459	0.0504383	UCP3	3464
chr2:218649429-218651429	14.3878	-0.825514	0.27601	-2.99089	0.00278169	0.0504383	DIRC3	28112
chr2:235196744-235202038	116.05	0.971508	0.325272	2.98676	0.00281953	0.0504383	NA	NA
chr20:25699201-25701201	25.3154	-0.766706	0.256692	-2.98687	0.00281845	0.0504383	ZNF337	40492
chr4:40284613-40286613	7.06238	1.04262	0.348828	2.98893	0.00279956	0.0504383	RHOH	38331
chr10:112623522-112625522	8.19247	1.09184	0.36585	2.9844	0.0028414	0.050585	PDCD4-AS1	3125
chr1:40903243-40905243	17.0422	-0.709513	0.238041	-2.98063	0.00287653	0.0509068	ZFP69B	10530
chr6:53223327-53225327	36.3436	0.664635	0.223067	2.97952	0.00288697	0.0509068	ELOVL5	9349
chr20:58840443-58842443	10.3917	-0.95378	0.320435	-2.97652	0.00291543	0.0511652	NA	NA
chr2:136886416-136888416	77.2325	0.626419	0.210626	2.97408	0.00293865	0.0513293	CXCR4	10690
chr12:45598804-45600804	14.8174	-0.722658	0.243192	-2.97156	0.00296293	0.0515105	PLEKHA8P1	0
chr10:134259941-134261941	23.8572	0.769656	0.259849	2.96194	0.0030571	0.0519978	C10orf91	0
chr11:87964216-87966216	13.7475	-0.784488	0.264757	-2.96305	0.00304605	0.0519978	NA	NA
chr19:30181257-30183257	25.0514	-0.671113	0.22666	-2.96087	0.00306768	0.0519978	C19orf12	6535
chr22:25857702-25859702	125.797	-0.565419	0.190726	-2.96457	0.00303111	0.0519978	CRYBB2P1	0
chr3:128948482-128950482	8.67574	1.44998	0.489838	2.96012	0.00307522	0.0519978	COPG1	17970
chr5:40409393-40411393	63.0584	1.04378	0.352036	2.96497	0.00302713	0.0519978	NA	NA
chr6:27719749-27721749	16.1683	0.729363	0.246631	2.9573	0.00310347	0.0522371	NA	NA
chr5:36869719-36871719	87.5711	0.421205	0.142604	2.95368	0.00314014	0.0523781	NIPBL	5141
chr7:150276447-150278447	321.507	-0.644532	0.218165	-2.95433	0.00313346	0.0523781	GIMAP4	5405
chr12:53763963-53765963	33.548	0.613414	0.208206	2.94619	0.00321713	0.0534216	SP1	8015
chr2:131554456-131556456	42.9805	0.617527	0.209994	2.94069	0.00327482	0.0537758	AMER3	28748
chr2:43400591-43404237	88.591	0.453726	0.154196	2.94253	0.00325545	0.0537758	ZFP36L2	45303
chr20:3082031-3084031	28.1394	-0.634613	0.215854	-2.94001	0.00328203	0.0537758	UBOX5-AS1	3525
chr6:31430071-31432071	293.026	-0.455402	0.15509	-2.93637	0.00332079	0.0541713	HCP5	0
chr8:221579-223579	6.93585	1.33298	0.456117	2.92246	0.00347277	0.056402	ZNF596	24239
chr9:33452113-33457123	324.662	-0.350892	0.120274	-2.91743	0.00352926	0.0570692	NOL6	4227
chr21:44343115-44346805	43.4992	-0.570571	0.196188	-2.90828	0.0036342	0.0585107	NDUFV3	13341
chr20:1417129-1419129	45.2441	-0.477737	0.164575	-2.90286	0.00369773	0.0592758	NSFL1C	3677
chr1:8212179-8214179	25.8154	0.868085	0.299315	2.90024	0.00372876	0.0595156	NA	NA
chr13:42066122-42068122	20.275	0.955572	0.330039	2.89533	0.00378754	0.0601943	RGCC	21108
chr15:23206978-23208978	56.0616	0.46304	0.160204	2.89032	0.00384852	0.060902	WHAMMP3	0
chr2:43333774-43335774	18.4474	0.795777	0.275958	2.88369	0.00393045	0.0616714	NA	NA
chr7:139118417-139120417	7.50991	-0.92528	0.320867	-2.88369	0.00393045	0.0616714	C7orf55-LUC7L2	10213
chr1:226813390-226815390	204.406	-0.42012	0.145819	-2.88112	0.00396268	0.0618398	ITPKB	4000
chr1:244237456-244239456	12.5886	0.945096	0.328261	2.8791	0.00398809	0.0618398	ZBTB18	16675
chr18:60172393-60174393	10.5843	-1.06769	0.370873	-2.87885	0.00399128	0.0618398	ZCCHC2	16264
chr1:185536133-185538133	19.4167	1.43435	0.499471	2.87173	0.00408232	0.0627815	NA	NA
chr19:18404630-18406630	24.8992	0.924977	0.322178	2.87102	0.00409155	0.0627815	LSM4	10409
chr8:71526285-71530268	15.1321	0.901767	0.31419	2.87014	0.00410292	0.0627815	TRAM1	5590
chr15:93374646-93376646	13.6727	0.982945	0.343076	2.8651	0.00416884	0.0635276	ASB9P1	34307
chr17:18119894-18121894	14.9818	-0.916062	0.320579	-2.85752	0.00426968	0.0647976	ALKBH5	6626
chr16:87928-89928	95.8309	-0.451941	0.15834	-2.85424	0.00431398	0.0652027	POLR3K	7050
chr16:70098674-70100674	154.738	0.348686	0.123061	2.83344	0.00460494	0.0690367	CLEC18C	0
chr6:156716263-156718263	57.9865	0.5655	0.19955	2.83387	0.00459874	0.0690367	NA	NA
chr22:24046358-24048358	186.592	-0.280155	0.0990613	-2.8281	0.00468259	0.0699178	GUSBP11	0
chr10:8373224-8375224	35.7807	0.962847	0.34184	2.81666	0.00485252	0.0721643	NA	NA
chr18:29664518-29666518	25.7959	-0.557946	0.198377	-2.81255	0.004915	0.072801	RNF138	5299
chr1:32531140-32533140	85.6197	-0.343526	0.122292	-2.80906	0.00496857	0.0728955	KHDRBS1	4679
chr10:33391309-33393309	86.922	-0.628857	0.223796	-2.80995	0.00495489	0.0728955	NA	NA
chr4:119511735-119513735	146.615	0.379577	0.135163	2.8083	0.00498044	0.0728955	CEP170P1	36375
chr1:65532512-65534512	159.166	0.41815	0.149479	2.79739	0.00515176	0.0751062	MIR101-1	8320
chr2:8230232-8232232	6.7405	-1.15597	0.413481	-2.79569	0.00517883	0.0752048	LINC00299	0
chr10:80703981-80705981	11.2246	-0.801287	0.286891	-2.79301	0.00522209	0.0752427	ZMIZ1-AS1	0
chr7:36834018-36836018	7.90076	0.983811	0.352094	2.79417	0.00520325	0.0752427	NA	NA
chr9:132175156-132177156	70.2673	0.667193	0.238989	2.79173	0.00524277	0.0752479	NA	NA
chr14:23005269-23007269	1418.42	-0.284171	0.101968	-2.78687	0.00532195	0.0756853	TRA	0
chr16:29129030-29131030	125.597	-0.387032	0.138977	-2.78487	0.005355	0.0756853	NPIPB7	0
chr2:43353738-43355738	41.3621	0.489144	0.175439	2.78812	0.00530143	0.0756853	NA	NA
chr3:114883181-114885181	12.2695	0.735503	0.264055	2.78542	0.00534587	0.0756853	ZBTB20	17053
chr20:3073277-3075277	32.2666	0.892992	0.321031	2.78164	0.00540847	0.0761504	AVP	7906
chr10:69523050-69525050	110.634	0.524025	0.190062	2.75713	0.00583109	0.0817898	DNAJC12	31376
chr13:103045807-103047807	42.5504	0.465645	0.169	2.7553	0.00586384	0.0819389	FGF14	0
chr10:33375547-33377547	57.2772	-0.58184	0.211503	-2.75098	0.00594169	0.0824503	NA	NA
chr11:13959547-13963338	6.34806	1.07433	0.390605	2.75043	0.00595174	0.0824503	SPON1	20845
chr11:72517803-72519803	53.1185	-0.545238	0.198389	-2.74833	0.00598998	0.0824503	ATG16L2	5647
chr16:50839454-50841454	37.749	-0.514753	0.187461	-2.74593	0.00603403	0.0824503	CYLD	3607
chr2:237462629-237464629	59.1255	-0.460509	0.167658	-2.74671	0.00601956	0.0824503	ACKR3	4794
chr2:89064262-89066262	27.9877	0.684101	0.249096	2.74634	0.00602651	0.0824503	ANKRD36BP2	0
chr2:171829139-171831139	16.8415	-0.685505	0.249978	-2.74226	0.00610184	0.0830703	GORASP2	5495
chr10:80062082-80064082	8.33148	0.9315	0.34015	2.7385	0.00617209	0.08311	LINC00595	0
chr2:196361938-196363938	12.6842	1.05377	0.384586	2.74001	0.00614369	0.08311	NA	NA
chr4:154035756-154037756	7.67028	1.26426	0.461601	2.73887	0.00616511	0.08311	TRIM2	36513
chr10:33427269-33429269	19.7142	0.925862	0.338563	2.73468	0.00624407	0.0837746	NRP1	37149
chr11:129564821-129566821	18.6594	0.895514	0.327973	2.73045	0.00632473	0.0845504	NA	NA
chr22:50935778-50937778	21.7875	-0.678174	0.248495	-2.72912	0.00635026	0.0845864	LMF2	3597
chr19:35701420-35703420	165.364	0.555385	0.20365	2.72716	0.00638823	0.0847871	FAM187B	12283
chr2:8455119-8457119	6.20912	-1.15584	0.424395	-2.7235	0.00645935	0.0851253	LINC00299	0
chr6:89831717-89833717	9.47586	-0.881695	0.323738	-2.72349	0.00645968	0.0851253	SRSF12	3916
chr5:171282049-171284049	30.6027	-0.450886	0.165626	-2.72231	0.0064828	0.085127	FBXW11	4506
chr13:40962343-40964343	30.1313	0.524294	0.192844	2.71874	0.00655303	0.0851433	LINC00598	0
chr19:35696544-35698544	25.799	0.795268	0.292408	2.71972	0.00653371	0.0851433	FAM187B	17159
chr2:8421750-8423750	62.83	-0.84453	0.310427	-2.72054	0.0065175	0.0851433	LINC00299	0
chr2:74346385-74348385	85.0421	0.417766	0.153741	2.71733	0.00658113	0.0852096	TET3	11082
chr2:136982632-136984632	7.35807	1.12346	0.414292	2.71175	0.00669288	0.0863545	NA	NA
chr3:39332488-39334488	7.04614	1.03273	0.381546	2.70669	0.00679576	0.0873774	CX3CR1	9261
chr12:117571179-117573179	14.8088	-0.696466	0.258138	-2.69804	0.00697484	0.0890245	FBXO21	8405
chr20:25730861-25732861	14.142	-0.611109	0.226585	-2.69704	0.00699598	0.0890245	FAM182B	11240
chr3:156891795-156893795	123.248	0.423982	0.157144	2.69804	0.00697486	0.0890245	CCNL1	13312
chr11:6726284-6728284	223.486	-0.358003	0.132859	-2.69461	0.00704704	0.0890453	GVINP1	9240
chr11:76049537-76051537	14.5363	-0.573517	0.212851	-2.69445	0.00705051	0.0890453	THAP12	9466
chr15:40690003-40692003	23.0161	-0.630916	0.234233	-2.69354	0.00706976	0.0890453	KNSTRN	3513
chr1:115641045-115643045	125.182	0.893945	0.332254	2.69055	0.00713349	0.0894879	TSPAN2	8923
chr2:232421586-232423586	6.96228	-1.26052	0.468658	-2.68963	0.00715323	0.0894879	NMUR1	26403
chr5:148223367-148225367	23.5206	-1.01053	0.375946	-2.68795	0.00718911	0.0896339	SH3TC2	0
chr14:95972932-95974932	163.611	-0.307116	0.1145	-2.68223	0.00731328	0.0908067	SNHG10	24316
chr5:172465591-172467591	25.3529	-0.542512	0.202327	-2.68137	0.00733222	0.0908067	ATP6V0E1	3690
chr15:89206808-89208808	55.6444	-0.487066	0.181864	-2.67819	0.00740216	0.0913673	ISG20	7928
chr10:70974411-70976411	8.80783	-1.03339	0.38622	-2.67564	0.00745873	0.0917597	HKDC1	3647
chr17:41797170-41799170	30.9245	0.483232	0.180715	2.674	0.00749533	0.0919047	SOST	31928
chr6:160882533-160884533	6.48327	-1.22256	0.457613	-2.67161	0.00754881	0.092255	LPAL2	3053
chr1:118206171-118208171	7.16344	1.23998	0.468085	2.64906	0.00807162	0.0928836	FAM46C	35159
chr1:155606121-155608121	134.443	0.4147	0.156549	2.64901	0.00807274	0.0928836	YY1AP1	21111
chr1:249218092-249220092	26.1954	-0.508579	0.192001	-2.64884	0.00807683	0.0928836	PGBD2	4746
chr10:6341285-6343285	21.3118	0.83017	0.312922	2.65296	0.00797894	0.0928836	NA	NA
chr11:121525606-121527606	25.5739	-0.614193	0.231792	-2.64976	0.00805491	0.0928836	SORL1	21134
chr12:90256454-90258454	64.7862	0.917048	0.345881	2.65134	0.00801736	0.0928836	NA	NA
chr13:78352879-78354879	30.4994	-0.594638	0.223509	-2.66046	0.00780333	0.0928836	SLAIN1	14501
chr14:105281312-105283312	90.7962	0.427359	0.160849	2.6569	0.00788632	0.0928836	LINC00638	4225
chr14:96592010-96594010	37.5591	1.2727	0.479298	2.65535	0.00792257	0.0928836	C14orf132	31783
chr18:22071067-22073067	9.44432	-0.886326	0.332805	-2.6632	0.00774012	0.0928836	HRH4	11145
chr18:32733037-32735037	44.923	-0.441206	0.166443	-2.6508	0.00803012	0.0928836	MAPRE2	9604
chr2:190211198-190213198	14.0835	1.32351	0.496738	2.6644	0.00771263	0.0928836	NA	NA
chr2:43357599-43359599	115.657	0.538106	0.202954	2.65136	0.00801675	0.0928836	NA	NA
chr2:99374308-99376308	18.3172	-0.664868	0.24965	-2.6632	0.00774014	0.0928836	MGAT4A	26718
chr21:38935345-38937345	48.5023	0.508981	0.192063	2.65007	0.00804757	0.0928836	DYRK1A	47665
chr22:35826118-35828118	38.8653	-0.479441	0.179956	-2.66421	0.00771688	0.0928836	MCM5	5622
chr6:27472583-27474583	21.4609	0.618466	0.233326	2.65065	0.00803367	0.0928836	ZNF184	31685
chr6:28103998-28105998	136.829	0.27139	0.102285	2.65327	0.00797155	0.0928836	ZKSCAN8	3689
chr8:129566481-129570262	17.0673	-0.809095	0.305006	-2.65272	0.00798458	0.0928836	NA	NA
chr16:29765153-29767153	7.97012	-0.852045	0.322283	-2.64378	0.00819868	0.0937028	BOLA2	0
chr2:87765388-87767388	130.947	-0.352392	0.133279	-2.64402	0.00819273	0.0937028	CYTOR	0
chr10:1980051-1982051	7.38116	2.20169	0.834482	2.63839	0.00833003	0.0943305	NA	NA
chr15:88997459-88999459	27.4658	-0.517668	0.196106	-2.63973	0.00829712	0.0943305	MRPL46	3249
chr17:44343481-44345481	12.0649	0.888509	0.336652	2.63925	0.00830891	0.0943305	LRRC37A	27015
chr22:36850252-36852252	15.9296	0.621029	0.235519	2.63686	0.00836782	0.0944697	TXN2	10840
chr4:10162541-10164541	12.094	-1.15213	0.437864	-2.63124	0.00850729	0.0954621	WDR1	43967
chr5:139015797-139017797	171.726	-0.442678	0.168238	-2.63125	0.00850706	0.0954621	UBE2D2	7778
chr10:3846202-3848202	113.012	0.724188	0.275982	2.62404	0.00868928	0.0972097	KLF6	18728
chr6:111611354-111613354	82.2959	-0.353468	0.134823	-2.62173	0.00874857	0.0975782	REV3L	6879
chr17:47772364-47774364	49.4519	-0.456533	0.174303	-2.61919	0.0088139	0.0980116	SLC35B1	4325
chr10:27393044-27395044	35.2626	-0.475193	0.182366	-2.60571	0.00916836	0.0984985	ANKRD26	3616
chr10:88295053-88297053	29.5994	-0.575919	0.220238	-2.61498	0.00892325	0.0984985	WAPL	13511
chr11:112191818-112193818	21.0944	-0.641223	0.2462	-2.60447	0.00920157	0.0984985	NA	NA
chr11:133906103-133908103	30.4115	0.461085	0.177175	2.60243	0.00925668	0.0984985	JAM3	30716
chr11:6758483-6760483	196.13	-0.363538	0.139557	-2.60494	0.00918909	0.0984985	GVINP1	0
chr12:92384378-92386378	93.2633	-0.383924	0.146976	-2.61215	0.00899738	0.0984985	NA	NA
chr12:9799625-9801625	2167.42	0.268527	0.102749	2.61343	0.00896382	0.0984985	CLEC2D	20678
chr13:34116168-34118168	101.721	0.390328	0.149356	2.61341	0.00896431	0.0984985	STARD13	0
chr14:22292860-22294860	205.896	-0.368498	0.141273	-2.60842	0.00909626	0.0984985	TRAC	0
chr15:77784877-77786877	16.0434	-0.731355	0.280794	-2.6046	0.00919812	0.0984985	HMG20A	6931
chr22:50976958-50978958	157.29	0.645658	0.24803	2.60315	0.00923724	0.0984985	ODF3B	5949
chr3:129345324-129347324	12.5749	1.08765	0.417855	2.60295	0.00924259	0.0984985	TMCC1	19310
chr7:158502597-158504597	10.2463	0.80689	0.309867	2.60399	0.00921465	0.0984985	NCAPG2	5076
chr8:126941705-126943705	86.8613	0.442589	0.169643	2.60895	0.00908216	0.0984985	LINC00861	0
chr9:86263365-86265365	91.0738	-0.335088	0.128699	-2.60366	0.00922343	0.0984985	IDNK	4319
chr12:92551833-92553833	10.4416	-0.831901	0.320128	-2.59865	0.00935899	0.098736	BTG1	12159
chr17:43274344-43276344	28.8598	-0.548498	0.211061	-2.59876	0.009356	0.098736	FMNL1	22947
chr2:87798697-87800697	161.492	0.434314	0.167008	2.60055	0.00930745	0.098736	CYTOR	0
chr11:112167427-112169427	32.109	-0.560233	0.215935	-2.59445	0.00947411	0.0990192	PTS	26748
chr16:27300157-27302157	12.9366	0.831181	0.32028	2.59517	0.00945448	0.0990192	NSMCE1	20043
chr2:162106427-162108427	81.445	0.611306	0.235682	2.59378	0.0094928	0.0990192	TANK	13743
chr9:110102694-110104694	51.0787	-0.42351	0.163146	-2.5959	0.00943446	0.0990192	RAD23B	8218
chr1:203295748-203297748	35.2548	0.500114	0.193014	2.59108	0.00956764	0.0992921	FMOD	12003
chr17:37320270-37322270	6.77575	-1.10656	0.427389	-2.58913	0.00962199	0.0992921	ARL5C	0
chr2:96906923-96908923	151.615	-0.338469	0.130735	-2.58897	0.00962621	0.0992921	TMEM127	7022
chr6:2939858-2941858	17.837	0.868201	0.335136	2.5906	0.009581	0.0992921	SERPINB6	6534
chr11:95420894-95422894	37.077	0.680059	0.263396	2.58189	0.00982599	0.101071	NA	NA
chr10:74078647-74080647	27.0526	0.635612	0.246309	2.58055	0.00986421	0.101183	DNAJB12	11940
chr10:131987592-131989592	63.7466	-0.458681	0.178144	-2.57477	0.0100308	0.102451	GLRX3	4806
chr7:38369235-38371235	82.5966	-0.78359	0.304385	-2.57434	0.0100431	0.102451	TRGC2	12413
chr13:30721540-30723540	7.23205	1.01062	0.393053	2.5712	0.0101346	0.102536	NA	NA
chr14:102413543-102415543	202.237	0.384761	0.149552	2.57276	0.0100892	0.102536	DYNC1H1	15321
chr6:139506926-139508926	172.865	-0.428646	0.16666	-2.57199	0.0101117	0.102536	HECA	4979
chr11:68732661-68734661	26.0061	-0.553307	0.215451	-2.56814	0.0102247	0.102886	MRGPRD	12828
chr2:137138860-137140860	22.9745	1.03057	0.401225	2.56856	0.0102122	0.102886	NA	NA
chr21:26939172-26941172	25.9951	-0.557824	0.217381	-2.56612	0.0102844	0.103206	MIR155HG	0
chr8:20088610-20090610	45.5408	-0.602493	0.234934	-2.56452	0.0103318	0.103402	ATP6V1B2	9402
chr1:161359231-161361231	57.1972	0.453412	0.177396	2.55594	0.0105902	0.10402	CFAP126	21557
chr1:204475193-204477193	100.592	0.433019	0.169364	2.55674	0.0105659	0.10402	MDM4	8313
chr2:231766046-231768046	14.9827	-0.942336	0.36792	-2.56125	0.0104296	0.10402	GPR55	6290
chr2:242943950-242945950	25.0863	-0.693578	0.271048	-2.55888	0.010501	0.10402	NA	NA
chr2:42067199-42069199	24.5775	0.616638	0.241086	2.55775	0.0105353	0.10402	NA	NA
chr8:23037510-23039510	11.6793	-0.653058	0.255355	-2.55745	0.0105443	0.10402	TNFRSF10A	9459
chr9:132145103-132147103	22.9466	0.576088	0.225219	2.5579	0.0105306	0.10402	NA	NA
chr11:102260904-102262904	153.354	-0.316477	0.124131	-2.54955	0.0107863	0.104264	TMEM123	4151
chr11:62193599-62195599	9.37769	1.35547	0.530863	2.55334	0.0106694	0.104264	SCGB1A1	2920
chr15:41582769-41584769	136.389	-0.302104	0.118322	-2.55323	0.0106728	0.104264	OIP5-AS1	0
chr19:53444877-53446877	60.4663	0.435611	0.170915	2.5487	0.0108125	0.104264	ZNF321P	0
chr21:46969881-46971881	7.91324	1.12365	0.441026	2.5478	0.0108403	0.104264	SLC19A1	5555
chr3:98280287-98283904	27.8094	0.842689	0.330321	2.55112	0.0107377	0.104264	CPOX	14385
chr5:49623262-49625262	11.5815	-0.80993	0.317893	-2.54781	0.0108401	0.104264	NA	NA
chr8:27131207-27133207	9.76096	-0.886842	0.347479	-2.55222	0.0107039	0.104264	TRIM35	9196
chr10:3914901-3918678	50.7997	0.806016	0.317058	2.54218	0.0110165	0.105411	NA	NA
chr14:98172715-98174715	13.3196	-0.904706	0.355867	-2.54226	0.0110139	0.105411	NA	NA
chr16:74463241-74465241	8.36067	-0.764694	0.301804	-2.53374	0.0112852	0.107704	CLEC18B	7872
chr1:207979747-207981747	370.535	-0.339018	0.133903	-2.53182	0.0113473	0.107769	MIR29C	3878
chr14:50334008-50336008	19.6362	0.618671	0.244558	2.52975	0.0114143	0.107769	NEMF	14468
chr2:12848472-12850472	16.2965	0.551009	0.217681	2.53127	0.0113651	0.107769	TRIB2	6525
chr4:129434301-129436301	7.2733	1.01989	0.40307	2.53031	0.0113963	0.107769	NA	NA
chr9:77770944-77772944	79.4071	-0.37122	0.146783	-2.52904	0.0114375	0.107769	OSTF1	8829
chr3:40493689-40495689	89.6847	0.334727	0.132546	2.52536	0.011558	0.108628	ENTPD3-AS1	0
chr1:33592467-33594467	146.317	0.269203	0.106801	2.52061	0.0117151	0.109273	TRIM62	16535
chr10:130833502-130835502	93.0527	0.522707	0.20736	2.52077	0.0117098	0.109273	NA	NA
chr20:25719612-25721612	16.9631	-0.706587	0.280275	-2.52105	0.0117005	0.109273	FAM182B	22489
chr1:167012358-167014358	17.832	-0.596678	0.237233	-2.51515	0.0118981	0.109728	GPA33	7723
chr11:121520650-121522650	37.0764	-0.530412	0.210975	-2.5141	0.0119336	0.109728	SORL1	16178
chr14:50448491-50450491	71.9823	-0.390581	0.155228	-2.51618	0.0118634	0.109728	LINC01588	0
chr2:148420318-148422318	6.90561	1.11417	0.442531	2.51772	0.0118118	0.109728	NA	NA
chr5:148234288-148236288	16.7114	-0.974103	0.387489	-2.51389	0.0119408	0.109728	SH3TC2	0
chr7:1208603-1210603	17.2581	-0.63147	0.251195	-2.51386	0.0119418	0.109728	ZFAND2A	8747
chr6:2790615-2792615	21.1536	-0.647877	0.257973	-2.51142	0.0120248	0.110218	WRNIP1	4635
chr1:36652716-36654716	9.19443	-0.863485	0.34418	-2.50882	0.0121135	0.110757	MAP7D1	6274
chr12:7265080-7267080	52.293	-0.509373	0.203303	-2.50549	0.0122281	0.111255	C1RL-AS1	0
chr12:9891973-9893973	37.787	0.709644	0.28315	2.50625	0.0122021	0.111255	CLECL1	6077
chr6:16161610-16163610	26.1252	-0.520273	0.207732	-2.50454	0.0122612	0.111282	MYLIP	13131
chr2:42359277-42361277	28.8317	0.825348	0.329835	2.50231	0.0123387	0.111712	EML4	35212
chr17:5151836-5153836	15.1543	-0.719402	0.287692	-2.50059	0.0123985	0.111964	SCIMP	13680
chr5:53941575-53943575	8.37709	-0.923217	0.369319	-2.49978	0.012427	0.111964	NA	NA
chr10:8445937-8447937	12.4026	1.10532	0.442671	2.49693	0.0125275	0.112103	NA	NA
chr17:62732208-62734208	7.68696	-1.11901	0.448183	-2.49676	0.0125332	0.112103	PLEKHM1P1	40980
chr6:112293481-112295481	8.66456	1.21934	0.488311	2.49705	0.0125233	0.112103	NA	NA
chr18:68338945-68340945	18.8148	0.835979	0.335004	2.49543	0.0125804	0.112254	NA	NA
chr18:46522815-46524815	11.1768	1.32549	0.532066	2.4912	0.0127311	0.113053	DYM	45356
chr8:144362885-144364885	153.093	0.289212	0.116072	2.49166	0.0127149	0.113053	GLI4	3783
chr16:30644831-30646831	63.6596	0.455514	0.182972	2.48952	0.0127914	0.113317	PRR14	15409
chr13:50829429-50831429	6.68114	-1.04332	0.420853	-2.47907	0.0131726	0.116416	DLEU1	0
chr12:92791725-92793725	14.6185	0.699684	0.282695	2.47505	0.0133219	0.117227	CLLU1OS	20144
chr17:37729012-37731012	45.4501	-0.480422	0.194185	-2.47404	0.0133594	0.117227	NEUROD2	29008
chr9:5607822-5609822	31.4718	-0.46401	0.187496	-2.47477	0.0133321	0.117227	PLGRKT	0
chr3:115502343-115504343	31.4383	0.551373	0.222969	2.47287	0.0134032	0.117334	LSAMP	16866
chr12:68777057-68779057	13.709	-0.971566	0.393182	-2.47103	0.0134724	0.117532	NA	NA
chr9:95467912-95469912	93.3834	-0.326328	0.132085	-2.47058	0.0134893	0.117532	BICD2	3732
chr6:159270264-159272264	32.6664	0.830291	0.336338	2.46862	0.0135635	0.1179	OSTCP1	0
chr8:128901408-128903408	435.579	0.319483	0.129687	2.4635	0.0137589	0.119319	PVT1	0
chr8:124168461-124170461	28.6885	-0.468374	0.190369	-2.46034	0.0138804	0.120091	TBC1D31	4068
chr3:128313479-128315479	12.1546	0.89183	0.363029	2.45663	0.0140246	0.121056	LINC01565	18549
chr2:70368435-70370435	97.0959	0.488188	0.199826	2.44307	0.014563	0.12512	C2orf42	6581
chr2:8577918-8579918	26.5669	-0.659696	0.269936	-2.4439	0.0145296	0.12512	NA	NA
chr12:110516672-110518672	9.39764	0.863005	0.354329	2.43561	0.0148669	0.12569	C12orf76	5232
chr13:30332017-30334017	39.5517	-0.476003	0.195161	-2.43902	0.014727	0.12569	UBL3	4527
chr2:8452572-8454572	19.4956	-0.802681	0.329227	-2.43808	0.0147655	0.12569	LINC00299	0
chr22:50363304-50365304	25.1252	0.661667	0.271582	2.43634	0.0148365	0.12569	PIM3	5583
chr3:152926953-152928953	30.543	-0.689562	0.283106	-2.43571	0.0148628	0.12569	RAP2B	40689
chr6:37017792-37019792	14.2271	0.731291	0.299824	2.43907	0.0147253	0.12569	FGD2	20946
chr9:95804688-95806688	43.7291	-0.441463	0.181217	-2.43611	0.0148462	0.12569	FGD3	6169
chr2:235333953-235335953	23.8384	0.637343	0.26189	2.43363	0.0149482	0.126089	NA	NA
chr1:33457391-33459391	96.0856	-0.391825	0.161369	-2.42813	0.0151769	0.126292	AK2	14149
chr14:105556003-105558003	79.1845	-0.471724	0.194022	-2.43129	0.015045	0.126292	GPR132	24248
chr17:7425568-7427568	12.6198	-0.736904	0.303484	-2.42815	0.0151761	0.126292	POLR2A	7632
chr19:15946553-15948553	93.1606	0.423314	0.174249	2.42936	0.0151255	0.126292	UCA1	0
chr2:235216546-235218546	7.83904	1.23596	0.508606	2.43009	0.0150949	0.126292	NA	NA
chr2:43436827-43438827	54.3319	-0.386711	0.159261	-2.42815	0.0151759	0.126292	ZFP36L2	10713
chr11:6723917-6725917	170.381	-0.326336	0.134504	-2.42621	0.0152573	0.126367	GVINP1	11607
chr21:19147073-19149073	15.6967	-0.743737	0.306575	-2.42595	0.0152682	0.126367	C21orf91-OT1	647
chr21:38653775-38655775	7.87196	1.16056	0.478487	2.42548	0.0152883	0.126367	DSCR3	13941
chr11:102256153-102258153	95.6629	-0.32404	0.133895	-2.4201	0.0155161	0.127617	BIRC2	6751
chr19:40168939-40170939	12.1954	0.759408	0.314082	2.41787	0.0156118	0.127617	LGALS16	17651
chr7:130625737-130629425	17.2988	0.490499	0.202792	2.41873	0.015575	0.127617	NA	NA
chr7:38374331-38376331	85.8094	-0.700877	0.28985	-2.41807	0.015603	0.127617	TRGC2	17509
chr7:66308834-66310834	217.456	0.401712	0.165993	2.42006	0.015518	0.127617	GTF2IRD1P1	0
chr6:138140083-138142083	9.66375	0.920241	0.381389	2.41287	0.0158275	0.129096	TNFAIP3	46241
chr11:94870616-94872616	29.234	-0.640881	0.265787	-2.41126	0.0158974	0.12938	ENDOD1	4800
chr13:41279683-41281683	21.7482	-0.647994	0.269	-2.4089	0.0160008	0.129823	MIR320D1	20280
chr2:137084118-137086118	38.6812	0.629434	0.261404	2.40789	0.0160448	0.129823	NA	NA
chr2:237444610-237446610	112.811	-0.353332	0.146756	-2.40762	0.0160569	0.129823	ACKR3	22813
chr20:1414719-1416719	40.096	-0.524608	0.218096	-2.4054	0.0161549	0.13033	NSFL1C	6087
chr9:96927864-96929864	142.854	0.288789	0.120173	2.40311	0.0162563	0.130863	MIRLET7A1	8374
chr1:46838550-46840550	37.67	-0.553341	0.230569	-2.39989	0.0164	0.130986	NSUN4	7725
chr16:29136658-29138658	159.558	-0.382541	0.159419	-2.3996	0.0164131	0.130986	NPIPB7	0
chr16:3201809-3203809	314.79	0.42907	0.178718	2.40082	0.0163582	0.130986	CASP16P	1844
chr20:25686486-25688486	20.3714	-0.5784	0.24102	-2.3998	0.016404	0.130986	ZNF337	27777
chr11:128214435-128216435	28.7206	0.852965	0.356235	2.39439	0.0166482	0.13159	NA	NA
chr19:18131510-18133510	11.4894	0.740391	0.309271	2.39398	0.0166665	0.13159	ARRDC2	6598
chr2:157256224-157258224	10.1646	0.669606	0.27967	2.39427	0.0166535	0.13159	GPD2	33740
chr2:37861892-37863892	121.102	-0.427481	0.178549	-2.3942	0.0166566	0.13159	CDC42EP3	5132
chr6:27660881-27662881	25.4339	-0.442324	0.184548	-2.3968	0.0165387	0.13159	NA	NA
chr17:30453665-30455665	39.8979	0.46646	0.195303	2.38839	0.0169223	0.133326	RHOT1	13807
chr11:33382844-33384844	8.88802	-0.856506	0.358783	-2.38725	0.0169748	0.133456	HIPK3	4275
chr13:30945177-30947177	207.533	-0.425882	0.178644	-2.38398	0.0171266	0.134009	LINC00426	0
chr15:63771248-63773248	44.2547	0.779403	0.326947	2.38388	0.0171311	0.134009	USP3	23461
chr9:125167654-125169654	8.45925	1.82931	0.767521	2.3834	0.0171537	0.134009	PTGS1	9671
chr11:73489662-73491662	9.49379	0.886511	0.372406	2.38049	0.0172895	0.134785	MRPL48	7254
chr11:267505-269505	66.0227	0.468176	0.196891	2.37784	0.0174143	0.135473	NLRP6	9064
chr13:74821273-74823273	118.165	-0.508189	0.213995	-2.37476	0.0175602	0.136322	NA	NA
chr10:33438966-33440966	16.3401	0.747672	0.314968	2.37381	0.0176058	0.13639	NRP1	25452
chr1:229799008-229801008	49.8244	-0.405765	0.17107	-2.37193	0.0176955	0.136799	URB2	3061
chr11:121287839-121289839	72.6838	0.302579	0.127693	2.36958	0.0178081	0.137382	SORL1	33072
chr10:90788755-90790755	48.4562	-0.407965	0.172522	-2.36471	0.0180444	0.138915	FAS	13212
chr14:66868892-66870892	16.1041	-0.844026	0.357338	-2.36198	0.0181776	0.139651	NA	NA
chr10:81443922-81445922	139.176	-0.392357	0.166301	-2.35931	0.0183089	0.139789	BEND3P3	0
chr13:30968296-30970296	6.25955	0.977517	0.414284	2.35954	0.0182978	0.139789	LINC00426	20259
chr2:12834636-12836636	6.78418	0.802908	0.340295	2.35945	0.0183022	0.139789	TRIB2	20361
chr12:782804-784804	14.0161	1.03083	0.437162	2.35801	0.0183733	0.139956	NINJ2	10048
chr16:74471723-74473723	15.7299	-0.817903	0.34696	-2.35734	0.0184063	0.139956	GLG1	7602
chr11:128193520-128195520	89.4405	0.670951	0.284765	2.35615	0.0184654	0.140117	NA	NA
chr1:173378294-173380294	62.4033	-0.326689	0.139079	-2.34895	0.0188265	0.142082	NA	NA
chr22:35747709-35749709	8.14904	-0.790746	0.336615	-2.34911	0.0188183	0.142082	TOM1	3721
chr6:156380405-156382405	28.3761	0.452228	0.192544	2.34869	0.0188394	0.142082	NA	NA
chr1:149604440-149606440	17.9192	2.50607	1.06783	2.34688	0.0189311	0.142195	LINC00623	0
chr6:710359-712359	86.6197	0.366927	0.1563	2.34758	0.0188958	0.142195	EXOC2	17217
chr1:198875545-198877545	20.5489	-0.590266	0.251899	-2.34327	0.0191156	0.142449	MIR181A1HG	0
chr10:14540205-14542205	25.5914	0.527194	0.225132	2.34171	0.0191958	0.142449	FAM107B	18353
chr16:29480077-29482077	8.93233	-0.886547	0.378239	-2.34388	0.0190843	0.142449	SULT1A3	3775
chr19:12098286-12100286	202.106	0.304962	0.130226	2.34179	0.0191915	0.142449	ZNF763	7087
chr6:44423167-44425167	14.0865	-0.534188	0.228067	-2.34224	0.0191685	0.142449	CDC5L	5005
chr9:6680406-6682406	83.4936	0.409305	0.17474	2.34236	0.0191621	0.142449	GLDC	34713
chr11:63728331-63730331	43.1681	-0.434432	0.185713	-2.33926	0.019322	0.143099	NAA40	3884
chr4:38515540-38517540	93.3559	-0.512312	0.21928	-2.33634	0.0194738	0.143648	NA	NA
chr7:36816063-36818063	13.0247	0.939081	0.401887	2.33668	0.0194559	0.143648	NA	NA
chr13:114913076-114915076	89.0153	0.483957	0.207404	2.33341	0.0196268	0.144489	RASA3	14980
chr9:80323621-80325621	12.6803	-0.651227	0.279229	-2.33223	0.0196883	0.144655	GNAQ	9569
chr3:32550822-32552822	19.1783	-0.53471	0.229597	-2.32891	0.0198641	0.145657	CMTM6	6418
chr20:47716632-47718632	101.183	-0.315699	0.135619	-2.32784	0.0199205	0.145669	CSE1L	3134
chr6:27300008-27302008	6.27586	1.03195	0.443395	2.32739	0.0199444	0.145669	VN1R10P	6266
chr7:22893225-22895225	82.9067	0.294936	0.126913	2.32393	0.0201293	0.14673	SNORD93	1006
chr4:38655295-38657295	62.0911	0.482731	0.207914	2.32178	0.020245	0.147284	KLF3	8494
chr17:45966432-45968432	12.3454	-0.787131	0.339419	-2.31905	0.0203921	0.147484	SP2	5083
chr3:160991925-160993925	9.54245	-0.775295	0.334124	-2.32038	0.0203201	0.147484	NMD3	20604
chr8:87349528-87351528	20.3439	0.535663	0.230927	2.31962	0.0203613	0.147484	WWP1	3465
chr12:31424117-31426117	59.6298	-0.360815	0.155703	-2.31732	0.0204862	0.147876	FAM60A	7402
chr2:196341653-196343653	10.1938	0.770837	0.332864	2.31577	0.0205708	0.14791	NA	NA
chr3:40340313-40342313	42.8388	-0.401364	0.173299	-2.31602	0.020557	0.14791	EIF1B-AS1	0
chr1:1078574-1080574	8.37306	0.938375	0.40541	2.31463	0.0206332	0.147918	MIR200B	21909
chr1:193537600-193539600	10.6193	-1.03078	0.4454	-2.31429	0.0206518	0.147918	NA	NA
chr15:40336505-40338505	67.9587	-0.278205	0.120293	-2.31272	0.0207378	0.148247	SRP14-AS1	0
chr16:88856537-88858537	77.738	-0.37148	0.160703	-2.31159	0.0208001	0.148406	PIEZO1	5164
chr19:47416099-47418099	13.0896	-0.621296	0.269371	-2.30646	0.0210847	0.150148	ARHGAP35	3833
chr12:31949261-31951261	14.1247	2.19022	0.950442	2.30442	0.0211989	0.150671	H3F3C	4085
chr1:16946868-16948868	544.349	-0.389459	0.169118	-2.30289	0.0212852	0.150913	CROCCP2	3004
chr15:77788253-77790253	8.15493	-0.887318	0.385613	-2.30106	0.0213883	0.150913	HMG20A	10307
chr3:113944323-113946323	48.0536	-0.346879	0.150756	-2.30092	0.021396	0.150913	ZNF80	7156
chr9:129481110-129483110	13.4776	0.956986	0.415757	2.30179	0.0213469	0.150913	LMX1B	17798
chr14:22999589-23001589	1391.39	-0.230905	0.100426	-2.29925	0.0214908	0.151294	TRA	0
chr13:51184462-51186462	8.75187	-0.848717	0.369454	-2.29722	0.0216064	0.151819	NA	NA
chr11:61152135-61154135	17.587	-0.650942	0.283643	-2.29494	0.0217367	0.152445	TMEM216	5696
chr6:46057050-46059050	7.14951	-0.947858	0.414335	-2.28766	0.0221572	0.1551	CLIC5	8964
chr1:117040799-117042799	62.499	-0.453678	0.198548	-2.28498	0.0223141	0.15561	CD58	14356
chr14:75724987-75726987	243.747	0.739803	0.32374	2.28518	0.0223025	0.15561	FOS	18493
chr18:68219860-68221860	9.72254	1.18749	0.520031	2.2835	0.0224008	0.155629	NA	NA
chr4:7103603-7105603	18.6038	0.531905	0.232892	2.28391	0.0223767	0.155629	GRPEL1	33802
chr10:70820456-70822456	13.3236	1.06827	0.468869	2.2784	0.0227027	0.156844	SRGN	25371
chr13:42073911-42075911	6.97414	0.941938	0.413309	2.27902	0.022666	0.156844	RGCC	28897
chr3:125708715-125710715	52.3481	0.399677	0.175388	2.27881	0.0226785	0.156844	ROPN1B	6418
chr3:151926609-151928609	6.59733	-0.72692	0.31956	-2.27476	0.0229206	0.158054	NA	NA
chr11:118747195-118749195	18.1661	0.640404	0.281703	2.27333	0.0230062	0.158217	CXCR5	5279
chr9:129484312-129486312	30.2127	0.498814	0.219457	2.27294	0.0230297	0.158217	LMX1B	21000
chr11:60793527-60795527	35.0387	-0.508329	0.22427	-2.2666	0.0234147	0.15973	CD6	5678
chr12:9894329-9896329	33.5362	0.556962	0.24559	2.26785	0.0233386	0.15973	CLECL1	8433
chr21:44203204-44205204	11.5114	0.642921	0.283666	2.26647	0.0234224	0.15973	PDE9A	7585
chr8:90898781-90900781	41.5041	-0.34761	0.153361	-2.26661	0.0234138	0.15973	OSGIN2	13314
chr10:22540338-22542338	273.706	0.284112	0.125397	2.2657	0.02347	0.15976	EBLN1	41425
chr5:159903661-159905661	24.3149	-0.57782	0.255154	-2.26459	0.0235378	0.159927	MIR3142	2170
chr1:228056970-228060769	9.18791	-0.756645	0.334265	-2.26361	0.0235982	0.16001	PRSS38	22798
chr1:8977483-8979483	26.2776	1.05855	0.468156	2.26112	0.0237521	0.16001	CA6	26409
chr13:53190391-53192391	175.738	0.19624	0.0867976	2.26089	0.023766	0.16001	HNRNPA1L2	0
chr20:5694277-5696277	13.0716	1.16255	0.514012	2.26173	0.0237144	0.16001	C20orf196	34765
chr8:29947614-29949614	18.6235	0.658989	0.291359	2.26177	0.0237114	0.16001	MIR548O2	0
chr9:77815033-77817033	18.4698	-0.504606	0.223339	-2.25938	0.0238601	0.160352	NA	NA
chr14:50553195-50557121	91.7833	-0.303696	0.134637	-2.25566	0.0240917	0.161615	LINC01599	0
chr14:88489235-88491235	14.9669	-0.683	0.303356	-2.25148	0.024355	0.163086	GPR65	8079
chr2:8595924-8597924	21.413	-0.676804	0.301248	-2.24667	0.0246613	0.164839	NA	NA
chr12:51218102-51220102	32.5985	-0.429649	0.191351	-2.24534	0.024746	0.165107	ATF1	3158
chr3:195276163-195278163	53.5109	0.408993	0.182255	2.24407	0.0248277	0.165354	PPP1R2	5938
chr1:249098529-249100529	67.719	-0.345242	0.154104	-2.24031	0.0250707	0.166454	SH3BP5L	4121
chr8:61910539-61912539	14.0453	-0.60999	0.272301	-2.24013	0.0250827	0.166454	NA	NA
chr8:67445067-67448978	15.1078	0.593364	0.265199	2.23743	0.0252584	0.16732	C8orf46	14307
chr9:88433072-88435072	27.1034	-0.455203	0.203942	-2.23202	0.0256133	0.169368	NA	NA
chr18:21557109-21559109	17.476	-0.63864	0.28632	-2.23051	0.0257137	0.169729	TTC39C	13627
chr11:128174139-128176139	54.8217	0.510096	0.229863	2.21913	0.0264778	0.170391	NA	NA
chr14:95989001-95991001	15.9044	-0.592403	0.266999	-2.21874	0.0265042	0.170391	SNHG10	8247
chr16:25077448-25079448	73.9729	0.319813	0.143828	2.22358	0.026177	0.170391	LCMT1	43598
chr2:242972909-242974909	112.003	0.333867	0.150314	2.22114	0.0263417	0.170391	NA	NA
chr2:43363246-43365246	41.74	0.505443	0.226965	2.22697	0.0259494	0.170391	NA	NA
chr2:70358795-70360795	18.5653	0.503128	0.226349	2.2228	0.0262294	0.170391	C2orf42	16221
chr2:8572291-8574291	12.0596	-0.880731	0.396731	-2.21997	0.0264209	0.170391	NA	NA
chr20:61813861-61815861	8.13022	-0.788951	0.354562	-2.22514	0.0260715	0.170391	MIR124-3	3922
chr22:41821084-41823084	83.2828	-0.447544	0.201494	-2.22113	0.0263423	0.170391	TOB2	6407
chr22:47608659-47610659	6.20128	1.07111	0.481082	2.22647	0.0259829	0.170391	TBC1D22A	37316
chr3:40357807-40359807	12.1307	0.676111	0.304175	2.22277	0.0262315	0.170391	EIF1B	3891
chr5:130751932-130753932	164.391	0.276719	0.124529	2.22212	0.0262749	0.170391	RAPGEF6	5681
chr6:35294267-35296267	150.411	-0.242562	0.108976	-2.22584	0.0260251	0.170391	DEF6	4718
chr6:3977453-3979453	23.852	-0.428135	0.192696	-2.22181	0.0262958	0.170391	PRPF4B	42115
chr8:101821206-101823206	31.5759	0.529138	0.238446	2.21911	0.026479	0.170391	NA	NA
chr1:235146769-235148769	10.3134	0.890185	0.401445	2.21745	0.0265921	0.17066	NA	NA
chr1:224391975-224393975	6.69529	-0.967916	0.436948	-2.21517	0.0267482	0.171364	DEGS1	10832
chr11:35068092-35070092	13.7381	0.780253	0.353429	2.20766	0.0272677	0.174391	NA	NA
chr17:46955277-46957277	9.15315	-0.722265	0.327874	-2.20287	0.0276039	0.175933	CALCOCO2	12669
chr7:36819759-36821759	10.8607	0.862957	0.391657	2.20335	0.0275702	0.175933	NA	NA
chr2:182087198-182090770	27.9558	0.622999	0.283017	2.20128	0.0277164	0.176347	NA	NA
chr12:132579152-132581152	35.998	-0.497489	0.226309	-2.19828	0.0279294	0.177397	EP400NL	0
chr17:7035286-7037286	25.7292	0.932088	0.424584	2.1953	0.0281424	0.178444	ASGR2	17155
chr6:20319231-20321231	62.2117	0.378533	0.172654	2.19243	0.0283484	0.179443	NA	NA
chr3:112155379-112157379	7.57826	-0.916081	0.418421	-2.18938	0.0285693	0.180533	BTLA	25433
chr13:40760731-40762731	9.95966	0.78136	0.357393	2.18628	0.0287952	0.18165	LINC00332	0
chr7:35955835-35957835	13.1591	-0.734374	0.336431	-2.18284	0.0290476	0.182931	2007-09-01	9119
chr10:11726139-11728139	23.7993	0.428444	0.19701	2.17473	0.0296501	0.186142	NA	NA
chr4:99369267-99371267	10.0689	-0.553025	0.254308	-2.17463	0.029658	0.186142	RAP1GDS1	4254
chr5:172233508-172235508	32.9365	0.667862	0.307269	2.17355	0.0297392	0.186336	ERGIC1	25714
chr2:3698350-3700350	10.8582	1.0199	0.469849	2.17071	0.0299533	0.18736	ALLC	5435
chr7:65957737-65959737	250.799	0.228281	0.105461	2.1646	0.0304186	0.189949	NA	NA
chr5:66510698-66512698	35.1909	0.561262	0.259381	2.16385	0.0304755	0.189985	CD180	18080
chr12:92423432-92425432	95.337	0.390248	0.180731	2.15928	0.0308286	0.19098	NA	NA
chr7:36829006-36831006	7.74414	0.769443	0.356283	2.15964	0.0308003	0.19098	NA	NA
chr9:66552754-66554754	36.0091	-0.784542	0.363297	-2.15951	0.0308108	0.19098	PTGER4P2-CDK2AP2P2	49726
chr9:99983010-99985010	6.72947	-1.14484	0.530238	-2.15911	0.0308415	0.19098	NA	NA
chr11:129672835-129674835	12.1076	0.801913	0.371561	2.15822	0.0309105	0.191088	TMEM45B	10905
chr13:30988885-30990885	15.7056	0.695772	0.322594	2.1568	0.0310211	0.191452	LINC00426	40848
chr18:9090426-9092426	12.9601	0.6876	0.319235	2.1539	0.0312482	0.191856	NDUFV2	10201
chr19:23455760-23457760	224.324	0.206356	0.0958306	2.15334	0.0312921	0.191856	ZNF724	22587
chr5:134660281-134662281	37.7771	-0.47755	0.221795	-2.15312	0.0313096	0.191856	H2AFY	7789
chr8:59702534-59704534	7.85028	-0.855425	0.397381	-2.15266	0.0313456	0.191856	TOX	13442
chr8:98182254-98184254	33.9751	0.407904	0.189318	2.1546	0.0311935	0.191856	CPQ	26531
chr1:206289311-206291311	20.3396	-0.65882	0.306605	-2.14876	0.0316534	0.19342	C1orf186	1074
chr13:74817076-74819076	107.351	-0.408702	0.190289	-2.1478	0.0317299	0.193568	NA	NA
chr22:37852381-37854381	37.4664	-0.491374	0.228871	-2.14695	0.0317976	0.193662	MFNG	10719
chr1:117045933-117047933	67.2223	-0.419978	0.19589	-2.14394	0.0320373	0.194802	CD58	9222
chr13:30947795-30949795	185.765	-0.333063	0.155522	-2.14158	0.0322274	0.195636	LINC00426	0
chr1:46911715-46913715	22.8642	-0.687793	0.32161	-2.13859	0.0324685	0.196015	FAAH	32194
chr15:92012325-92014325	24.3082	0.945799	0.44244	2.13769	0.0325419	0.196015	NA	NA
chr2:208103988-208105988	18.6292	-0.464664	0.217203	-2.13931	0.0324108	0.196015	NA	NA
chr2:98364066-98366066	97.8901	-0.364278	0.170242	-2.13977	0.0323734	0.196015	TMEM131	6734
chr4:10182101-10184101	9.54648	-1.11494	0.5216	-2.13754	0.0325544	0.196015	NA	NA
chr2:158191800-158195710	115.391	0.436019	0.204302	2.13419	0.0328276	0.197339	ERMN	7653
chr2:42350296-42352296	8.72245	1.0202	0.478764	2.13091	0.0330967	0.198575	EML4	44193
chr3:72130909-72132909	18.0975	-0.786088	0.36899	-2.13038	0.0331405	0.198575	NA	NA
chr17:58211721-58213721	37.0319	0.35106	0.164868	2.12934	0.0332262	0.198767	CA4	13580
chr2:175418135-175420135	273.439	-0.225331	0.105964	-2.12649	0.0334626	0.199858	WIPF1	4166
chr2:30387104-30389104	68.556	0.461167	0.217319	2.12207	0.0338317	0.201737	YPEL5	3704
chr4:9605097-9607097	40.2683	0.540224	0.254943	2.119	0.0340905	0.202772	MIR548I2	47159
chr8:21718330-21720330	29.3604	-0.451747	0.213218	-2.11871	0.0341148	0.202772	DOK2	0
chr2:235345943-235347943	22.5306	-0.452635	0.213836	-2.11673	0.0342824	0.203042	NA	NA
chr21:47009892-47013479	14.0295	0.666117	0.314765	2.11624	0.0343247	0.203042	SLC19A1	45566
chr8:103989908-103993074	23.8547	-0.45097	0.213045	-2.11678	0.0342781	0.203042	ATP6V1C1	40173
chr17:80260386-80262386	6.36755	0.994776	0.470701	2.11339	0.0345673	0.204119	CD7	10359
chr3:128951598-128953598	6.26421	0.880198	0.416601	2.11281	0.0346171	0.204119	COPG1	14854
chr1:114872120-114874120	10.5335	-0.779371	0.36918	-2.11109	0.034765	0.204629	NA	NA
chr2:204722684-204724684	62.0111	-0.415007	0.196752	-2.10929	0.0349198	0.204629	CTLA4	7826
chr5:6359272-6361272	27.4168	-0.413394	0.195917	-2.11005	0.0348542	0.204629	MED10	10766
chr7:142239366-142241366	191.461	0.262324	0.12437	2.10923	0.0349245	0.204629	TRBV5-1	0
chr13:50782337-50784337	10.6803	-0.78024	0.370224	-2.10748	0.0350759	0.204868	DLEU1	0
chr21:37484711-37486711	15.1601	0.704035	0.33406	2.10751	0.0350736	0.204868	CBR3-AS1	17353
chr2:85172571-85174571	59.5084	-0.338516	0.160763	-2.10568	0.0352323	0.205092	KCMF1	23659
chr6:42693675-42695675	8.94627	0.804961	0.382314	2.1055	0.0352482	0.205092	ATP6V0CP3	0
chr9:80649516-80651516	6.05625	1.10064	0.522839	2.10512	0.0352806	0.205092	GNAQ	3296
chr13:50822152-50824152	9.37161	-0.922235	0.438361	-2.10383	0.0353935	0.205274	DLEU1	0
chr2:235361694-235363694	501.313	0.336404	0.159926	2.10349	0.0354226	0.205274	ARL4C	37991
chr7:39784912-39786912	9.72987	-0.797056	0.379314	-2.10131	0.0356135	0.205792	LINC00265	0
chr9:20321048-20323048	8.36254	0.950875	0.452538	2.1012	0.0356232	0.205792	MLLT3	21919
chr15:69760051-69762051	19.4097	0.803973	0.383119	2.09849	0.0358617	0.206431	RPLP1	12166
chr2:106354343-106356343	13.82	0.83041	0.39558	2.09922	0.0357973	0.206431	NCK2	5176
chr3:107845367-107847367	195.808	0.283423	0.135129	2.09742	0.0359568	0.206431	IFT57	32291
chr4:4033786-4035786	21.1372	0.742844	0.354133	2.09764	0.0359369	0.206431	NA	NA
chr17:74786578-74788578	11.1062	-0.645042	0.307638	-2.09676	0.0360149	0.206444	MFSD11	11241
chr14:58747375-58749375	170.893	-0.304055	0.145184	-2.09427	0.0362362	0.206836	C14orf37	0
chr14:88492447-88494447	13.4077	-0.661983	0.316023	-2.09473	0.036195	0.206836	GPR65	11291
chr2:19546891-19548891	79.2974	0.301197	0.143831	2.0941	0.0362507	0.206836	MIR4757	0
chr1:84284016-84286016	14.1275	0.532611	0.254699	2.09113	0.036516	0.207459	MIR548AP	0
chr10:121225094-121227094	12.6515	-0.597203	0.285606	-2.091	0.0365281	0.207459	GRK5	9962
chr22:27060467-27062467	586.75	-0.36341	0.173728	-2.09183	0.0364535	0.207459	MIAT	0
chr1:225654377-225656377	91.2598	0.343928	0.164581	2.08972	0.0366426	0.207478	ENAH	18156
chr14:22983429-22985429	1137.02	-0.162461	0.0777432	-2.08971	0.0366434	0.207478	TRA	0
chr3:39399038-39401038	11.6045	0.717405	0.343503	2.0885	0.0367528	0.20778	SLC25A38	23776
chr22:46511425-46513425	24.3463	-0.463833	0.222186	-2.08759	0.036835	0.207927	MIRLET7B	1776
chr11:129591665-129593665	31.3471	0.5976	0.286421	2.08644	0.0369387	0.208195	NA	NA
chr3:142889092-142891092	8.75781	-0.741368	0.356485	-2.07966	0.0375563	0.211034	CHST2	46235
chr8:124491320-124493320	25.9804	-0.494204	0.237579	-2.08017	0.0375101	0.211034	FBXO32	16806
chr16:862885-864885	18.7421	-0.557314	0.268256	-2.07754	0.0377517	0.211309	PRR25	0
chr5:61594578-61596578	9.73656	-0.634519	0.305355	-2.07797	0.037712	0.211309	KIF2A	5410
chr9:138818052-138820052	15.1477	-0.566209	0.272573	-2.07727	0.0377766	0.211309	UBAC1	4762
chr1:20819384-20821384	17.483	-0.570513	0.27506	-2.07414	0.0380663	0.212608	MUL1	4556
chr14:95945698-95947698	77.0489	-0.293042	0.141356	-2.07308	0.0381651	0.21284	SYNE3	3524
chr2:64438622-64442272	8.72158	0.866038	0.418026	2.07173	0.0382904	0.212878	LINC00309	6002
chr22:19710484-19712484	32.4898	0.808878	0.390545	2.07115	0.0383445	0.212878	TBX1	31741
chr9:21317310-21319310	42.2132	-0.36102	0.174302	-2.07124	0.0383365	0.212878	KLHL9	4740
chr6:46086498-46088498	18.9761	-0.705903	0.34103	-2.06992	0.0384603	0.213201	ENPP4	9202
chr12:106620271-106622271	9.31023	0.907118	0.439255	2.06513	0.0389109	0.215377	CKAP4	9387
chr2:196397088-196399088	38.2407	0.466196	0.226096	2.06194	0.0392136	0.215912	NA	NA
chr2:43366269-43368269	37.1369	0.350129	0.169783	2.06221	0.0391875	0.215912	NA	NA
chr20:17975904-17977904	7.44436	-0.759403	0.368347	-2.06165	0.0392409	0.215912	MGME1	4141
chr5:159894083-159896083	63.8122	-0.379858	0.18421	-2.06209	0.0391991	0.215912	MIR3142	5325
chr13:31347477-31349477	18.9462	-0.471803	0.229019	-2.06011	0.0393882	0.216401	ALOX5AP	8911
chr20:40321017-40323017	19.2943	0.468076	0.227286	2.05941	0.039455	0.216447	NA	NA
chr14:86503919-86505919	68.2273	-0.331738	0.161376	-2.05569	0.0398127	0.217764	NA	NA
chr5:49658200-49660200	30.7795	-0.42536	0.206917	-2.05571	0.0398106	0.217764	EMB	31830
chr5:150168846-150170846	11.3117	-0.659091	0.320748	-2.05486	0.0398926	0.217879	SMIM3	0
chr6:53105018-53107018	27.6262	-0.434112	0.211397	-2.05354	0.0400206	0.218257	ELOVL5	25177
chr11:94883502-94888851	117.778	0.260076	0.126812	2.05089	0.0402779	0.218915	SESN3	9825
chr17:80173722-80175722	6.26844	1.16917	0.569938	2.0514	0.0402275	0.218915	CCDC57	3032
chr19:9735685-9737685	18.3884	-0.477334	0.232837	-2.05008	0.0403569	0.218915	ZNF561	3768
chr20:58868930-58870930	29.3005	-0.587301	0.286507	-2.04986	0.0403777	0.218915	NA	NA
chr10:8129826-8131826	24.6507	-0.455794	0.222573	-2.04784	0.0405755	0.219665	GATA3	12661
chr4:40174230-40176230	51.0251	-0.342139	0.167225	-2.04598	0.0407584	0.220333	N4BP2	14357
chr16:8753988-8755988	39.1809	-0.493848	0.241605	-2.04403	0.0409508	0.221051	ABAT	12455
chr10:5605500-5607500	43.3572	0.399	0.195468	2.04126	0.0412254	0.221886	CALML3	37274
chr6:37069595-37071595	15.4149	0.972416	0.476269	2.04174	0.0411776	0.221886	NA	NA
chr1:160634109-160636109	48.2556	-0.397058	0.194823	-2.03804	0.0415457	0.222961	CD48	12426
chr10:120849525-120851525	46.9913	0.532913	0.261622	2.03696	0.0416544	0.222961	EIF3A	9190
chr16:53543405-53545405	17.8431	-0.828102	0.406562	-2.03684	0.041666	0.222961	AKTIP	6234
chr2:235371809-235373809	17.1033	0.629552	0.308987	2.03747	0.0416028	0.222961	ARL4C	27876
chr15:60095030-60097030	13.3413	0.620721	0.305002	2.03514	0.0418367	0.223264	NA	NA
chr20:56802714-56804714	36.2979	-0.357971	0.1759	-2.03508	0.0418431	0.223264	PPP4R1L	3029
chr15:70050539-70054235	6.64054	1.00777	0.49535	2.03445	0.041906	0.223278	NA	NA
chr6:156202755-156204755	10.9551	0.598616	0.294561	2.03223	0.0421301	0.224149	NA	NA
chr14:98185027-98187027	6.51557	-0.914117	0.450024	-2.03126	0.0422283	0.224349	NA	NA
chr12:8260831-8262831	13.4339	-0.577522	0.284921	-2.02695	0.0426671	0.224787	NECAP1	10457
chr13:42061363-42063363	14.3586	0.809378	0.398846	2.0293	0.0424278	0.224787	RGCC	16349
chr16:46981032-46983032	8.80633	-0.570935	0.281682	-2.02688	0.042675	0.224787	DNAJA2	6241
chr17:76661201-76663201	81.2454	-0.343471	0.169329	-2.02843	0.0425168	0.224787	CYTH1	6928
chr20:1652273-1654273	37.841	-0.370518	0.182654	-2.02852	0.0425067	0.224787	SIRPG	13847
chr6:138036045-138039721	35.6252	0.848238	0.418393	2.02737	0.0426244	0.224787	NA	NA
chr1:1092244-1094244	38.0686	0.357001	0.176565	2.02193	0.0431837	0.22618	MIR200B	8239
chr13:48729500-48731500	14.5447	0.548901	0.271343	2.0229	0.0430831	0.22618	NA	NA
chr14:100679693-100681693	101.918	0.247047	0.12212	2.023	0.0430736	0.22618	YY1	23408
chr19:51669642-51671642	34.1996	-0.622549	0.307812	-2.02249	0.0431254	0.22618	SIGLEC17P	0
chr1:59277816-59279816	83.6079	-0.346127	0.171298	-2.02062	0.0433193	0.22657	JUN	28030
chr11:3532287-3534287	76.0744	0.580905	0.288237	2.01538	0.0438653	0.228205	NA	NA
chr13:91999670-92001670	117.582	0.35873	0.178008	2.01525	0.0438785	0.228205	MIR17HG	0
chr14:76026663-76028663	9.57336	-0.679462	0.336973	-2.01637	0.0437615	0.228205	BATF	13328
chr3:106958609-106960609	6.07577	0.664066	0.32941	2.01593	0.0438077	0.228205	DUBR	0
chr16:84705227-84707227	13.3653	-0.550426	0.273645	-2.01146	0.0442764	0.229612	KLHL36	9310
chr17:33894127-33896127	330.359	0.274979	0.136742	2.01094	0.0443316	0.229612	SNORD7	4548
chr2:61990370-61992370	89.7472	0.500062	0.248674	2.01091	0.044335	0.229612	NA	NA
chr15:74199801-74201801	31.0239	-0.389203	0.193705	-2.00926	0.04451	0.230196	LOXL1-AS1	8007
chr1:8959203-8961203	20.1919	0.816073	0.406471	2.0077	0.0446747	0.230716	ENO1-AS1	19259
chr3:126700639-126702639	25.007	0.472802	0.235596	2.00684	0.044767	0.230716	PLXNA1	4797
chr6:99292506-99294506	7.32611	-0.914035	0.455525	-2.00655	0.0447974	0.230716	POU3F2	5839
chr14:23009087-23011087	1172	-0.190027	0.0948666	-2.00309	0.0451674	0.232198	TRA	0
chr2:207664479-207666479	24.8156	-0.501202	0.250264	-2.00269	0.0452107	0.232198	FASTKD2	3567
chr1:93445817-93447817	12.4072	0.614536	0.307191	2.0005	0.045446	0.233084	FAM69A	18737
chr10:27856727-27858727	10.1411	-0.618161	0.309326	-1.99841	0.0456718	0.233918	RAB18	25560
chr17:45568980-45570980	94.2549	0.304374	0.152429	1.99682	0.0458444	0.234478	MRPL45P2	0
chr10:29736934-29738934	43.8298	-0.383198	0.19229	-1.99281	0.0462824	0.235243	PTCHD3P1	0
chr2:9921451-9923451	14.4593	0.812997	0.407918	1.99304	0.0462571	0.235243	NA	NA
chr3:183197437-183199437	61.6561	-0.423063	0.212292	-1.99284	0.0462795	0.235243	KLHL6	5881
chr6:159273437-159276677	40.0132	0.444575	0.22312	1.99254	0.0463116	0.235243	OSTCP1	0
chr7:50477040-50479040	274.07	-0.232832	0.116811	-1.99324	0.0462355	0.235243	IKZF1	4241
chr10:26892510-26896468	32.754	0.553342	0.278837	1.98446	0.0472043	0.235576	FAM238A	9258
chr11:128198286-128202216	23.9015	0.684666	0.34489	1.98517	0.047125	0.235576	NA	NA
chr11:128210862-128212862	26.1599	0.708996	0.357229	1.98471	0.047177	0.235576	NA	NA
chr14:21080822-21082822	787.388	0.477666	0.240427	1.98674	0.0469511	0.235576	RNASE12	21839
chr15:22482090-22484090	25.7548	0.649573	0.326758	1.98794	0.0468186	0.235576	NA	NA
chr15:26326564-26328564	7.87713	0.658642	0.331874	1.98462	0.047187	0.235576	LINC00929	32395
chr16:88615815-88617815	41.5944	-1.63568	0.823172	-1.98705	0.0469174	0.235576	ZC3H18-AS1	2369
chr17:47957080-47959080	6.58325	0.854054	0.430011	1.98612	0.0470197	0.235576	TAC4	31700
chr17:49020818-49022818	63.9868	0.316041	0.159113	1.98627	0.0470037	0.235576	SPAG9	16716
chr2:114633624-114635624	60.565	-0.305562	0.153444	-1.99136	0.0464418	0.235576	ACTR3	11886
chr4:109492647-109494647	13.7158	-0.560109	0.28179	-1.98768	0.046847	0.235576	RPL34-AS1	0
chr5:178960697-178962697	17.9585	-1.34937	0.679134	-1.98689	0.0469343	0.235576	RUFY1	14864
chr6:149435878-149437878	12.054	0.629291	0.31626	1.98979	0.0466139	0.235576	UST	37751
chr9:130787974-130791943	54.4763	0.348635	0.17599	1.981	0.0475918	0.23719	NAIF1	31568
chr7:130784516-130786516	386.212	0.306955	0.155031	1.97996	0.0477076	0.237448	MKLN1	8338
chr1:227729211-227731211	7.55965	0.694624	0.351489	1.97623	0.0481286	0.238335	ZNF678	20008
chr11:114210176-114212176	12.5924	0.760093	0.384426	1.97722	0.048017	0.238335	NNMT	26937
chr13:46877261-46879261	7.40958	0.711907	0.360191	1.97647	0.0481018	0.238335	LINC00563	5281
chr14:91293916-91295916	10.5564	0.684243	0.34631	1.97581	0.0481764	0.238335	TTC7B	11154
chr7:142492203-142494203	77.1421	0.306379	0.155087	1.97553	0.0482076	0.238335	PRSS3P2	9803
chr12:8389092-8391092	19.4687	-0.483801	0.245218	-1.97294	0.0485025	0.239073	FAM86FP	0
chr2:119066864-119068864	22.0812	0.464346	0.235476	1.97195	0.0486153	0.239073	NA	NA
chr22:21050950-21052950	30.9122	0.51289	0.260077	1.97207	0.0486015	0.239073	TMEM191A	2451
chr6:74097853-74099853	61.0826	-0.448344	0.227275	-1.9727	0.0485302	0.239073	OOEP	0
chr12:92440047-92442047	38.2543	0.450812	0.228979	1.96879	0.0489769	0.240533	NA	NA
chr1:202688117-202690117	12.0448	-0.622056	0.316273	-1.96683	0.049203	0.240977	KDM5B	6414
chr16:57634992-57636992	8.14684	-0.813037	0.413483	-1.96631	0.0492626	0.240977	ADGRG1	16657
chr3:195383873-195385873	59.6809	0.561981	0.285712	1.96695	0.0491888	0.240977	SDHAP2	0
chr16:9232298-9234298	42.9014	-0.42762	0.217572	-1.96542	0.0493654	0.241161	C16orf72	18742
chr6:131763649-131765649	151.226	0.237802	0.121037	1.96471	0.0494484	0.241248	NA	NA
chr6:29854814-29856814	521.08	0.757118	0.385558	1.9637	0.0495653	0.241501	HLA-G	0
chr1:203292636-203294636	24.5978	0.436509	0.222557	1.96134	0.0498399	0.241583	BTG2	13906
chr12:10516440-10518440	19.2861	-0.639053	0.32583	-1.96131	0.0498432	0.241583	KLRC4-KLRK1	6511
chr13:74664290-74666290	161.483	-0.311125	0.15856	-1.96218	0.049741	0.241583	KLF12	0
chr3:52340840-52342840	213.764	-0.259277	0.132116	-1.9625	0.0497047	0.241583	DNAH1	7494
chr10:121248211-121250211	49.4595	-0.318581	0.162556	-1.95983	0.0500162	0.242105	RGS10	9127
chr5:175155807-175157807	6.03051	-0.872512	0.445367	-1.95908	0.0501031	0.242208	HRH2	42561
chr1:37914758-37916758	13.411	-0.658455	0.336463	-1.95699	0.0503487	0.242762	ZC3H12A	23360
chr12:4323836-4325836	8.27963	0.6746	0.344709	1.95701	0.0503458	0.242762	NA	NA
chr15:99960505-99962505	7.55997	0.859961	0.440239	1.9534	0.0507727	0.244488	LRRC28	33224
chr11:127908434-127910434	16.0116	-0.612018	0.313764	-1.95057	0.0511084	0.245466	NA	NA
chr22:46453182-46455182	152.247	-0.218206	0.111857	-1.95076	0.0510852	0.245466	MIRLET7BHG	0
chr14:22216737-22218737	340.782	-0.201385	0.103274	-1.95	0.0511762	0.245473	TRBV20OR9-2	11475
chr10:81133567-81135567	8.03919	-0.704324	0.361587	-1.94787	0.0514306	0.246056	ZCCHC24	6515
chr8:61821711-61825533	70.6167	0.312076	0.160179	1.94829	0.0513802	0.246056	CHD7	41124
chr11:60815492-60817492	21.5516	-0.390024	0.200319	-1.94702	0.0515323	0.246225	CD6	27643
chr12:55384523-55388181	11.7697	-0.654138	0.336204	-1.94566	0.0516959	0.246688	TESPA1	5992
chr11:6766643-6768643	482.776	-0.176296	0.0906913	-1.94392	0.0519057	0.24737	GVINP1	0
chr2:207661898-207663898	28.7235	-0.358558	0.184558	-1.9428	0.0520403	0.247693	FASTKD2	986
chr1:37919491-37921491	192.122	-0.224912	0.115837	-1.94164	0.0521812	0.247852	ZC3H12A	18627
chr3:125554267-125556267	34.8701	0.626003	0.322446	1.94142	0.0522076	0.247852	MIR548I1	44871
chr6:11699539-11701539	7.5019	0.895373	0.461695	1.93932	0.0524627	0.248277	SNORA67	8512
chr6:33500130-33502130	14.5003	0.526567	0.271563	1.93903	0.0524982	0.248277	BAK1	38192
chr9:36327753-36329753	32.2851	-0.417848	0.215415	-1.93974	0.0524119	0.248277	RNF38	6645
chr20:25128322-25130322	6.57081	0.64875	0.334769	1.9379	0.052635	0.248289	ENTPD6	46016
chr20:56202379-56205941	71.9028	0.458248	0.23646	1.93795	0.0526295	0.248289	ZBP1	6746
chr3:13349165-13351165	58.8037	-0.323133	0.16712	-1.93354	0.0531703	0.250496	NUP210	6571
chr3:52344227-52346227	182.305	-0.249072	0.128867	-1.93279	0.0532626	0.250612	DNAH1	4107
chr22:23132150-23134150	28.6644	-0.497094	0.257275	-1.93215	0.0533406	0.25066	MIR650	31119
chr22:41808637-41810637	179.544	0.196005	0.10152	1.9307	0.0535197	0.251183	TEF	13304
chr16:3414221-3416221	49.0511	0.350923	0.181826	1.93	0.0536071	0.251275	MTRNR2L4	4831
chr1:33462794-33464794	118.398	-0.221266	0.11494	-1.92506	0.0542224	0.252137	AK2	8746
chr10:88973620-88975620	117.536	-0.35889	0.186463	-1.92472	0.0542642	0.252137	NUTM2A-AS1	0
chr14:100687143-100689143	8.93199	-0.718176	0.373111	-1.92483	0.0542504	0.252137	YY1	15958
chr16:57333232-57335232	509.616	0.431463	0.223979	1.92635	0.0540603	0.252137	PLLP	14647
chr17:73020560-73022560	13.9281	-0.509236	0.264379	-1.92616	0.0540847	0.252137	MRPL58	3203
chr22:17651502-17653502	15.4812	-0.57775	0.299955	-1.92612	0.0540893	0.252137	HDHD5-AS1	5166
chr7:24819877-24821877	6.74785	-0.738106	0.383493	-1.92469	0.0542678	0.252137	OSBPL3	14286
chr12:90273881-90275881	9.08112	0.857992	0.446031	1.92362	0.0544026	0.252447	NA	NA
chr7:36351092-36353092	9.20265	0.87664	0.455856	1.92306	0.054472	0.252453	EEPD1	9939
chr17:62788168-62790168	235.64	-0.211296	0.109922	-1.92224	0.0545754	0.252616	PLEKHM1P1	0
chr15:99977978-99979978	7.61797	1.19809	0.624548	1.91832	0.0550699	0.254586	NA	NA
chr14:104012164-104014164	56.3092	-0.455937	0.238022	-1.91552	0.0554263	0.255704	BAG5	8716
chr17:48986355-48988355	13.9744	0.472266	0.246571	1.91534	0.0554497	0.255704	TOB1-AS1	40622
chr7:7029784-7031784	11.147	0.888325	0.464563	1.91217	0.055854	0.257248	NA	NA
chr12:92270215-92272215	51.1289	0.412685	0.215974	1.91081	0.0560296	0.257736	NA	NA
chr5:133361439-133363439	6.62677	0.745299	0.390635	1.90792	0.0564021	0.259128	VDAC1	0
chr6:26420495-26422495	38.1907	-0.375215	0.196851	-1.90609	0.0566383	0.259891	BTN2A3P	0
chr4:84161200-84163200	19.8408	-0.494572	0.259568	-1.90537	0.0567324	0.26	COQ2	19488
chr5:141474535-141476535	11.8745	0.778653	0.4092	1.90287	0.0570577	0.261168	NDFIP1	11788
chr13:50803589-50805589	8.57624	-0.77008	0.404861	-1.90209	0.05716	0.261313	DLEU1	0
chr20:5717467-5719467	7.60112	0.748036	0.393433	1.9013	0.0572624	0.261458	C20orf196	11575
chr15:55459935-55461935	31.6789	-0.3781	0.199276	-1.89737	0.0577793	0.263341	RSL24D1	11576
chr7:38413360-38415360	243.863	-0.229879	0.121175	-1.89708	0.057817	0.263341	AMPH	7936
chr1:27985311-27987311	18.1014	0.465227	0.245426	1.89559	0.058014	0.263593	IFI6	5260
chr1:53799668-53801668	14.3909	-0.643693	0.339575	-1.89559	0.0580148	0.263593	LRP8	5846
chr18:68325591-68327591	24.4069	0.698852	0.369147	1.89316	0.0583371	0.264478	NA	NA
chr2:232530275-232532275	6.91906	0.949709	0.501684	1.89304	0.0583523	0.264478	PTMA	40959
chr2:38769056-38771056	22.8594	-0.616991	0.326159	-1.89169	0.0585322	0.264708	HNRNPLL	19271
chr7:74305811-74307811	150.413	0.402575	0.212824	1.89159	0.0585461	0.264708	PMS2P5	0
chr1:193602787-193604787	10.1714	-0.781879	0.41378	-1.8896	0.0588118	0.265262	NA	NA
chr15:22447760-22449760	1769.63	0.395591	0.209301	1.89006	0.0587501	0.265262	OR4N3P	33364
chr9:71160802-71162802	11.5461	0.828419	0.439235	1.88605	0.0592883	0.267086	TMEM252	5018
chr19:52740343-52742343	35.2733	-0.422838	0.224411	-1.88422	0.0595358	0.267875	PPP2R1A	10664
chr6:2868661-2870661	58.1801	-0.419135	0.222733	-1.88178	0.0598654	0.269031	MIR4645	14319
chr21:46974402-46976402	24.7993	0.725724	0.386028	1.87998	0.0601109	0.269807	SLC19A1	10076
chr10:33298362-33300362	17.8597	-0.457911	0.243823	-1.87805	0.060375	0.270475	NA	NA
chr17:62832354-62834354	159.533	0.203954	0.108612	1.87782	0.0604058	0.270475	PLEKHM1P1	0
chr7:102265682-102267682	52.0875	0.348635	0.185777	1.87662	0.0605695	0.27088	RASA4	0
chr14:22964885-22966885	923.053	-0.163957	0.0875757	-1.87217	0.0611825	0.272698	TRA	0
chr16:2712912-2714912	266.89	-0.290088	0.15492	-1.8725	0.0611375	0.272698	ERVK13-1	0
chr2:43421025-43423025	48.0189	0.343319	0.183426	1.8717	0.061248	0.272698	ZFP36L2	26515
chr7:142175812-142177812	8.38273	0.625767	0.33436	1.87154	0.0612705	0.272698	TRBV2	0
chr21:35564074-35566074	12.0524	-0.476297	0.254582	-1.8709	0.0613591	0.272764	LINC00310	1853
chr11:68729585-68731585	25.9782	-0.385808	0.206334	-1.86982	0.0615089	0.273102	MRGPRD	15904
chr13:74804504-74806504	701.942	0.334575	0.179118	1.86791	0.0617747	0.2733	NA	NA
chr17:47268773-47270773	60.6698	0.312473	0.16726	1.86819	0.0617351	0.2733	GNGT2	12822
chr2:70362190-70364190	9.17545	-0.621183	0.332421	-1.86867	0.0616693	0.2733	C2orf42	12826
chr1:90245961-90247961	7.87888	-0.856901	0.45918	-1.86616	0.0620196	0.273726	LRRC8D	38611
chr12:111027958-111029958	14.6131	0.879857	0.471614	1.86563	0.0620929	0.273726	PPTC7	6893
chr15:92065104-92067104	6.56038	1.07453	0.575897	1.86584	0.062064	0.273726	NA	NA
chr10:38690883-38692883	126.614	0.335545	0.180062	1.8635	0.0623919	0.274122	SEPT7P9	0
chr15:91220861-91222861	6.44118	0.903175	0.484762	1.86313	0.0624437	0.274122	CRTC3	32283
chr19:14485355-14487355	65.0823	0.606839	0.325752	1.86288	0.0624787	0.274122	ADGRE5	4600
chr2:218598684-218600684	35.2014	-0.443863	0.238166	-1.86367	0.0623676	0.274122	DIRC3	0
chr17:25680095-25682095	10.0403	0.620949	0.333646	1.8611	0.0627298	0.274144	WSB1	39449
chr22:23151831-23153831	10.1921	-0.619348	0.332748	-1.86132	0.0626997	0.274144	MIR650	11438
chr3:142882964-142884964	6.72252	-0.858015	0.461113	-1.86075	0.0627799	0.274144	CHST2	40107
chr7:45807443-45809443	363.827	0.194309	0.10437	1.86174	0.06264	0.274144	SEPT7P2	0
chr2:87767999-87769999	157.724	-0.275488	0.148103	-1.86011	0.0628704	0.274216	CYTOR	0
chr1:40499676-40501676	8.21279	-0.62677	0.337707	-1.85596	0.0634593	0.275436	CAP1	4578
chr14:97058172-97060172	6.47803	0.71976	0.387902	1.85552	0.0635221	0.275436	PAPOLA	24718
chr2:98361213-98363213	150.827	-0.315884	0.170211	-1.85585	0.0634756	0.275436	ZAP70	4889
chr7:150180334-150182334	52.3812	0.424136	0.228364	1.85728	0.0632718	0.275436	GIMAP8	3850
chr9:68454411-68456411	23.8862	0.826959	0.445336	1.85693	0.063321	0.275436	NA	NA
chr7:135678051-135680051	29.229	-0.437416	0.235964	-1.85374	0.0637761	0.276214	LUZP6	15846
chr17:18466422-18468422	18.5016	-0.50877	0.274689	-1.85216	0.0640022	0.276869	CCDC144B	0
chr21:44237558-44239558	26.541	0.38937	0.211152	1.84403	0.0651793	0.281633	WDR4	23631
chr1:156425690-156427690	43.1066	0.293726	0.159638	1.83995	0.0657761	0.282144	MEF2D	5822
chr11:78134894-78136894	50.5142	0.275487	0.149756	1.83957	0.0658311	0.282144	GAB2	6025
chr12:104751288-104753288	19.2844	-0.505526	0.274744	-1.83999	0.06577	0.282144	TXNRD1	7202
chr16:80573780-80575780	6.56604	0.680876	0.369912	1.84064	0.065674	0.282144	DYNLRB2	0
chr18:68317084-68319084	103.049	0.584991	0.317855	1.84043	0.065705	0.282144	NA	NA
chr2:70296023-70298023	60.2162	-0.271115	0.147169	-1.8422	0.065446	0.282144	PCBP1-AS1	0
chr3:87308470-87310470	10.334	-0.585905	0.318325	-1.84059	0.0656818	0.282144	POU1F1	0
chr13:30527662-30529662	32.9422	-0.414965	0.225812	-1.83766	0.0661123	0.282695	LINC00544	3036
chr2:99377059-99379059	64.8102	-0.24522	0.133441	-1.83767	0.066111	0.282695	MGAT4A	29469
chr2:196246023-196248023	7.46824	0.75702	0.412081	1.83707	0.0662001	0.282744	NA	NA
chr14:32670949-32672949	35.2598	0.392494	0.213751	1.83622	0.0663252	0.282952	ARHGAP5	42014
chr12:12857264-12859264	26.4708	0.409623	0.223346	1.83403	0.0666491	0.28368	GPR19	8142
chr5:179094582-179096582	13.3277	-0.495483	0.270107	-1.8344	0.0665951	0.28368	CBY3	8976
chr15:40339337-40341337	69.7577	-0.299672	0.163563	-1.83215	0.0669287	0.284543	SRP14-AS1	0
chr18:14449490-14451490	7.3662	0.806374	0.440691	1.82979	0.0672809	0.285712	CXADRP3	26463
chr2:69533233-69535233	6.5943	-0.684118	0.373994	-1.82922	0.0673665	0.285748	GFPT1	11667
chr17:75883079-75885079	11.4681	0.758903	0.415119	1.82816	0.0675256	0.285768	NA	NA
chr8:101504544-101508377	20.7248	0.463504	0.253507	1.82837	0.0674946	0.285768	ANKRD46	13602
chr20:2431920-2433920	21.6547	-0.416455	0.228024	-1.82636	0.0677955	0.286583	SNRPB	8360
chr1:761854-763854	141.417	0.204004	0.111866	1.82364	0.0682059	0.287334	LINC00115	0
chr14:22978074-22980074	1190.08	-0.167903	0.0920648	-1.82374	0.068191	0.287334	TRA	0
chr5:140104764-140106764	40.6942	0.431693	0.236615	1.82445	0.0680837	0.287334	VTRNA1-3	0
chr5:128461173-128463173	8.58869	-0.595175	0.326731	-1.82161	0.0685149	0.288308	ISOC1	11453
chr1:159879476-159881476	160.74	-0.307648	0.168962	-1.82081	0.0686359	0.288379	TAGLN2	6420
chr1:89493725-89495725	6.05972	-0.74944	0.411674	-1.82047	0.0686877	0.288379	GBP3	5175
chr17:80454174-80456174	7.11013	0.600702	0.330467	1.81773	0.0691049	0.289802	NARF	8030
chr15:22549696-22551696	25.9274	0.566821	0.312196	1.8156	0.0694324	0.290518	REREP3	0
chr2:75630261-75632261	27.5382	-0.558649	0.307658	-1.81581	0.069399	0.290518	NA	NA
chr4:40318053-40320053	12.3086	0.777943	0.428931	1.81368	0.0697269	0.291092	CHRNA9	17292
chr6:2877357-2879357	52.2566	-0.385262	0.212393	-1.81391	0.069692	0.291092	SERPINB9	8142
chr12:32048736-32050736	11.4037	0.644361	0.356036	1.80982	0.0703235	0.292008	NA	NA
chr13:50818385-50820385	8.76928	-0.659396	0.364371	-1.80968	0.0703453	0.292008	DLEU1	0
chr14:69286439-69290069	25.9156	-0.343495	0.18986	-1.8092	0.0704193	0.292008	ZFP36L1	23478
chr18:12743305-12745305	6.62382	-0.748098	0.412959	-1.81155	0.0700551	0.292008	PSMG2	17565
chr2:136995386-136997386	12.1492	0.730251	0.403353	1.81045	0.0702256	0.292008	NA	NA
chr20:3795781-3797781	33.6265	-0.347839	0.192093	-1.81078	0.0701743	0.292008	AP5S1	3389
chr7:70261597-70263597	7.14103	-0.937961	0.518788	-1.80799	0.0706087	0.292465	AUTS2	3711
chr12:68844173-68846173	42.9356	-0.675431	0.37373	-1.80727	0.0707205	0.292601	NA	NA
chr1:108609879-108611879	7.27398	-1.13265	0.630438	-1.79662	0.0723967	0.292815	NA	NA
chr1:204366952-204368952	135.908	-0.215153	0.119786	-1.79615	0.0724702	0.292815	PPP1R15B	3539
chr11:65536448-65538448	18.6168	-0.525422	0.291681	-1.80136	0.0716467	0.292815	AP5B1	2920
chr12:133021235-133023235	23.5051	0.40366	0.22383	1.80342	0.0713219	0.292815	FBRSL1	43921
chr12:92451689-92453689	46.2346	0.461595	0.255738	1.80495	0.071082	0.292815	NA	NA
chr14:35881632-35883632	9.28712	-0.483618	0.268001	-1.80454	0.0711466	0.292815	NFKBIA	7671
chr15:22450846-22452846	110.82	0.361146	0.200249	1.80348	0.0713123	0.292815	OR4N3P	36450
chr15:70770095-70773839	11.073	0.587986	0.327368	1.7961	0.0724786	0.292815	NA	NA
chr15:75060353-75062353	7.84139	-0.663633	0.368248	-1.80214	0.0715241	0.292815	CYP1A2	11411
chr15:92071919-92073919	6.13536	0.839693	0.466545	1.79981	0.0718901	0.292815	NA	NA
chr17:62961054-62963054	19.5849	-0.485794	0.270565	-1.79548	0.0725771	0.292815	AMZ2P1	0
chr2:208175250-208177250	6.19228	0.812252	0.451646	1.79843	0.0721096	0.292815	NA	NA
chr22:25030309-25032309	7.23415	-0.855212	0.474467	-1.80247	0.0714718	0.292815	BCRP3	0
chr3:101236316-101238316	18.8685	0.556081	0.309271	1.79803	0.0721715	0.292815	FAM172BP	0
chr3:177076450-177078450	32.0864	0.49781	0.277	1.79715	0.0723122	0.292815	NA	NA
chr3:32216306-32220229	27.9239	-0.349255	0.194474	-1.79589	0.0725117	0.292815	GPD1L	6098
chr3:67735387-67737387	16.1015	-0.581043	0.322176	-1.8035	0.0713104	0.292815	SUCLG2	30348
chr3:98264055-98266055	6.31293	1.21382	0.676071	1.79539	0.0725908	0.292815	GPR15	12060
chr5:176744211-176746211	100.576	-0.277318	0.154036	-1.80034	0.0718073	0.292815	MXD3	4918
chr6:11153526-11155526	8.93176	-0.537345	0.298779	-1.79847	0.072102	0.292815	SMIM13	14556
chr6:14921144-14923144	6.92495	0.922711	0.513909	1.79547	0.0725781	0.292815	NA	NA
chr7:6119882-6121882	24.6766	0.37081	0.205516	1.80428	0.071187	0.292815	EIF2AK1	21021
chr8:135843426-135845426	95.2454	0.369568	0.205687	1.79675	0.0723753	0.292815	MIR30D	26237
chr11:127920302-127925540	27.3534	-0.471584	0.262934	-1.79355	0.0728856	0.293365	NA	NA
chr9:75746513-75748513	50.1213	0.569597	0.317563	1.79365	0.0728688	0.293365	ANXA1	18267
chr13:45869574-45873418	191.932	0.199799	0.111747	1.78795	0.0737843	0.296659	GTF2F2	11334
chr21:47026319-47029804	11.875	0.783068	0.438661	1.78513	0.0742398	0.297522	PCBP3	33878
chr6:156699225-156701225	19.9939	0.529553	0.29649	1.78608	0.074087	0.297522	NA	NA
chr8:101818511-101820511	14.1074	0.56465	0.316238	1.78552	0.074177	0.297522	NA	NA
chr1:173388888-173392807	121.97	-0.292944	0.164486	-1.78097	0.074918	0.299327	NA	NA
chr21:44464866-44466866	28.008	-0.398924	0.224004	-1.78088	0.0749327	0.299327	CBS	6434
chr5:172203910-172205910	79.4707	0.367438	0.206215	1.78182	0.0747789	0.299327	DUSP1	5706
chr1:1541618-1543618	29.7435	0.350515	0.197067	1.77866	0.075296	0.300454	FNDC10	6141
chr17:56412384-56416297	1037.79	-0.141632	0.0796749	-1.77763	0.0754654	0.300794	MIR4736	0
chr6:2875228-2877228	78.8646	-0.313859	0.176608	-1.77715	0.0755438	0.300794	SERPINB9	10271
chr7:104596913-104598913	15.6454	0.445199	0.250657	1.77612	0.0757125	0.301142	LHFPL3-AS2	29820
chr12:110282325-110284325	7.76123	-0.639546	0.360413	-1.77448	0.0759837	0.301896	GLTP	4422
chr14:98175339-98177339	9.66992	-0.759243	0.428935	-1.77007	0.0767158	0.303721	NA	NA
chr2:96191510-96193510	46.81	-0.34107	0.192724	-1.76974	0.076771	0.303721	TRIM43B	41030
chr20:29610757-29612757	250.491	0.283736	0.160198	1.77116	0.0765338	0.303721	FRG1BP	0
chr8:1764615-1766615	16.0802	0.585584	0.330794	1.77024	0.0766879	0.303721	MIR596	0
chr2:232378254-232380254	40.3085	0.386496	0.218534	1.76858	0.0769641	0.30416	LINC00471	0
chr20:2434562-2436562	27.1517	-0.440453	0.249457	-1.76564	0.0774558	0.305777	SNRPB	5718
chr13:30950049-30952049	89.4172	-0.331474	0.187873	-1.76435	0.0776731	0.306308	LINC00426	2012
chr14:62035094-62037094	56.4907	0.322672	0.183026	1.76298	0.0779041	0.306893	PRKCH	17395
chr22:18263398-18265398	33.4715	0.393427	0.223314	1.76176	0.0781094	0.307374	MICAL3	5017
chr11:117849748-117851748	120.876	-0.232598	0.132213	-1.75926	0.0785331	0.308386	IL10RA	5357
chr9:132257749-132259749	54.7118	-0.388931	0.221027	-1.75966	0.0784662	0.308386	NA	NA
chr1:40003888-40007752	84.6971	-0.272287	0.15493	-1.75748	0.0788356	0.309238	PPIEL	0
chr13:40779931-40783875	9.15934	0.544623	0.310179	1.75584	0.0791164	0.309238	LINC00548	0
chr2:175642650-175644650	12.0341	0.77278	0.440142	1.75575	0.0791311	0.309238	CHRNA1	13449
chr3:107871274-107873274	17.0857	-0.422423	0.240503	-1.75642	0.0790175	0.309238	IFT57	6384
chr5:130559334-130561334	10.3688	-0.537282	0.306185	-1.75476	0.0793001	0.309238	LYRM7	18214
chr7:150136265-150138265	26.372	-0.516313	0.294227	-1.75481	0.0792915	0.309238	GIMAP8	9696
chr8:129552052-129554052	19.1628	0.540986	0.308332	1.75456	0.0793346	0.309238	NA	NA
chr12:9176844-9178844	83.4408	-0.416729	0.237751	-1.75279	0.0796372	0.309765	KLRG1	13503
chr8:128806054-128808054	113.903	0.231869	0.132272	1.75297	0.0796072	0.309765	MYC	0
chr6:156518060-156520060	27.6924	0.470152	0.268388	1.75177	0.079814	0.310127	NA	NA
chr3:156806056-156808056	33.8971	0.402573	0.23041	1.74721	0.0806017	0.312532	LINC00880	0
chr4:79565421-79567421	6.50747	1.04291	0.596787	1.74754	0.0805436	0.312532	ANXA3	33815
chr11:6714214-6716214	60.155	-0.311656	0.178764	-1.7434	0.0812644	0.313611	MRPL17	9581
chr12:45563534-45565534	14.8244	-0.463466	0.265831	-1.74346	0.0812535	0.313611	PLEKHA8P1	1282
chr5:130748775-130750775	185.224	0.194682	0.111648	1.74371	0.08121	0.313611	RAPGEF6	8838
chr6:156589990-156591990	20.4823	0.349287	0.200374	1.74317	0.0813035	0.313611	NA	NA
chr7:76212227-76214227	205.389	-0.230935	0.132406	-1.74415	0.0811337	0.313611	POMZP3	25075
chr11:58989270-58991270	6.84714	0.816911	0.469233	1.74095	0.0816929	0.314132	MPEG1	8775
chr2:7236442-7238442	84.2866	0.312096	0.179221	1.7414	0.0816131	0.314132	NA	NA
chr7:38338866-38340866	285.05	-0.388804	0.223309	-1.7411	0.081666	0.314132	TRGC2	0
chr4:175142535-175144535	16.215	-0.46955	0.269841	-1.7401	0.0818418	0.314378	FBXO8	13274
chr2:118942641-118944641	11.2454	0.666334	0.383759	1.73634	0.0825044	0.316595	NA	NA
chr3:142934961-142936961	8.41855	-0.659686	0.380097	-1.73557	0.0826391	0.316783	SLC9A9	47102
chr7:104580350-104582350	117.91	0.312498	0.180182	1.73435	0.0828563	0.317288	LHFPL3-AS2	13257
chr21:33909902-33911902	31.6864	-0.530594	0.306033	-1.73378	0.0829569	0.317345	EVA1C	22204
chr3:151939312-151942802	6.07638	-0.709614	0.409506	-1.73285	0.0831218	0.317647	MBNL1-AS1	37602
chr11:114218324-114220324	6.48874	0.778657	0.450063	1.73011	0.083611	0.318994	NNMT	35085
chr7:39771925-39773925	43.1393	-0.327534	0.189336	-1.72991	0.0836465	0.318994	LINC00265	0
chr12:47753951-47755951	12.0697	0.465647	0.269454	1.72811	0.0839679	0.319496	NA	NA
chr14:60430842-60432842	29.2809	0.4502	0.260574	1.72773	0.0840371	0.319496	LRRC9	0
chr2:43054548-43056548	56.4651	0.334892	0.193803	1.728	0.0839876	0.319496	HAAO	34796
chr1:145176458-145178458	7.40493	0.640516	0.370924	1.72681	0.0842011	0.319792	NBPF9	0
chr16:29238560-29240560	39.4843	-0.475777	0.275762	-1.72532	0.08447	0.320484	NPIPB7	0
chr3:49194716-49196716	269.738	-0.196926	0.114501	-1.71986	0.0854583	0.323902	LAMB2P1	2881
chr3:67712310-67714310	17.3458	-0.442983	0.257884	-1.71776	0.08584	0.325016	SUCLG2	7271
chr10:65388573-65390573	6.30445	0.772205	0.449782	1.71684	0.0860081	0.32532	REEP3	3689
chr19:47515432-47517432	12.4682	0.589651	0.343651	1.71584	0.0861909	0.325679	NPAS1	5668
chr22:38291340-38293340	24.8188	-0.305378	0.178093	-1.71471	0.086398	0.326128	EIF3L	6550
chr19:18133721-18135721	12.9993	0.594659	0.34698	1.71382	0.0865625	0.326417	ARRDC2	8809
chr17:66097108-66099108	13.6504	0.408616	0.23852	1.71313	0.0866881	0.326558	LINC00674	0
chr4:78015868-78017868	20.9733	-0.360803	0.210796	-1.71162	0.086967	0.326943	CCNI	18742
chr4:84138149-84141921	48.2776	0.430413	0.251402	1.71205	0.0868872	0.326943	COQ2	40767
chr11:60850007-60852007	42.7856	0.303763	0.177655	1.70985	0.0872945	0.327841	CD5	17922
chr13:22808950-22810950	13.7278	-0.690204	0.403883	-1.70892	0.0874654	0.32815	NA	NA
chr14:91729948-91731948	176.667	-0.228478	0.133795	-1.70768	0.087696	0.328682	CCDC88C	5718
chr14:22980534-22982534	1089.27	-0.17753	0.104045	-1.70628	0.0879567	0.329326	TRA	0
chr6:151802563-151804563	10.4853	-0.610731	0.358082	-1.70556	0.0880897	0.329491	CCDC170	10611
chr16:15004816-15006816	78.0489	-0.373295	0.219108	-1.70371	0.088436	0.330453	MIR3180-3	0
chr4:3956418-3958418	34.2576	0.322461	0.189406	1.70248	0.0886646	0.330973	FAM86EP	0
chr16:75321572-75323572	29.7242	-0.343735	0.202147	-1.70042	0.0890524	0.332085	CFDP1	4035
chr3:15576717-15578717	14.0434	-0.4145	0.244185	-1.69748	0.0896056	0.333813	HACL1	0
chr16:29159260-29161260	163.224	0.327231	0.192847	1.69684	0.0897264	0.333926	NPIPB7	0
chr16:84290-86290	85.3714	-0.241882	0.142655	-1.69557	0.0899675	0.334488	POLR3K	10688
chr14:95981789-95983789	176.211	-0.206378	0.121866	-1.69348	0.0903636	0.335287	SNHG10	15459
chr20:61407509-61409509	21.4509	0.36036	0.212782	1.69357	0.0903479	0.335287	LINC00659	0
chr13:109147524-109149524	49.3893	-0.742742	0.438942	-1.69212	0.0906235	0.33546	NA	NA
chr14:106322819-106324819	12.5467	0.98544	0.582367	1.69213	0.0906214	0.33546	IGH	0
chr4:174336983-174338983	14.4789	-0.736861	0.435546	-1.69181	0.090682	0.33546	SCRG1	9454
chr17:402540-404540	9.30426	0.539318	0.319343	1.68884	0.0912508	0.336891	VPS53	7367
chr19:47362964-47364964	110.925	-0.230642	0.136532	-1.68929	0.0911647	0.336891	AP2S1	8760
chr13:100068191-100070191	138.408	0.433349	0.256873	1.68701	0.0916006	0.337611	MIR548AN	9636
chr9:107752792-107754792	6.89781	0.729462	0.432435	1.68687	0.0916282	0.337611	NA	NA
chr1:208004743-208006743	127.143	-0.246872	0.146619	-1.68376	0.0922279	0.339483	MIR29C	28874
chr3:31267393-31269393	11.3405	0.630033	0.374382	1.68286	0.0924018	0.339771	NA	NA
chr5:43007528-43009528	121.259	0.186261	0.110742	1.68193	0.0925815	0.339771	ANXA2R	29653
chr9:131928583-131930583	10.6618	-0.688587	0.409333	-1.68222	0.0925265	0.339771	IER5L	7247
chr10:80811213-80813213	25.5512	-0.381081	0.227114	-1.67793	0.0933611	0.34128	ZMIZ1-AS1	0
chr5:133771807-133773807	8.72199	0.695021	0.414195	1.67801	0.0933459	0.34128	CDKN2AIPNL	24208
chr6:14910019-14912019	6.1046	0.858939	0.511752	1.67843	0.0932633	0.34128	NA	NA
chr8:21714749-21716749	17.5828	-0.499055	0.297212	-1.67912	0.093128	0.34128	DOK2	0
chr12:127629710-127631710	11.5352	0.723306	0.431501	1.67626	0.0936877	0.341799	NA	NA
chr14:98663824-98665824	45.4296	-0.434515	0.2592	-1.67637	0.0936663	0.341799	NA	NA
chr17:75877236-75879236	7.38311	-0.540037	0.323006	-1.67191	0.0945421	0.344576	NA	NA
chr2:232468710-232470710	123.862	0.759458	0.454543	1.67082	0.0947579	0.345023	TEX44	9715
chr22:20193072-20195072	50.2073	0.273508	0.163787	1.6699	0.0949397	0.345346	LINC00896	0
chr17:76249715-76251715	17.7429	0.389952	0.233677	1.66877	0.0951636	0.345612	TMEM235	12646
chr20:35585378-35587378	12.5181	-0.478511	0.286777	-1.66859	0.0951996	0.345612	SAMHD1	5131
chr7:148609403-148611403	7.22438	0.602425	0.361541	1.66627	0.0956596	0.346942	EZH2	27961
chr2:96675324-96677324	49.5894	0.242555	0.145736	1.66434	0.0960436	0.347653	FAHD2CP	0
chr6:44063850-44065850	63.4409	-0.275876	0.165741	-1.6645	0.0960121	0.347653	MRPL14	15522
chr16:19096976-19098976	7.40402	-0.575046	0.345766	-1.66311	0.0962907	0.347982	COQ7	5558
chr8:101463402-101465402	16.8384	0.615869	0.370347	1.66295	0.0963223	0.347982	NA	NA
chr10:74085634-74087634	30.899	0.366254	0.220489	1.6611	0.0966933	0.348008	DNAJB12	4953
chr11:58396536-58398536	23.5647	-0.352715	0.212438	-1.66032	0.0968496	0.348008	CNTF	3330
chr11:6754111-6757760	835.876	-0.168391	0.10144	-1.66	0.0969153	0.348008	GVINP1	0
chr12:31954001-31956001	101.167	0.66675	0.401723	1.65972	0.0969699	0.348008	H3F3C	8825
chr12:68071510-68073510	68.2031	-0.25818	0.15538	-1.6616	0.0965927	0.348008	DYRK2	15065
chr14:22563768-22567324	142.476	-0.30041	0.181126	-1.65856	0.0972036	0.348008	TRA	0
chr17:76981599-76983599	36.3865	-0.393059	0.236525	-1.66181	0.0965513	0.348008	CANT1	4198
chr19:19664458-19666458	10.2224	-0.503051	0.303201	-1.65914	0.0970884	0.348008	PBX4	6057
chr5:128470480-128472480	6.693	-0.628768	0.379015	-1.65895	0.0971255	0.348008	ISOC1	20760
chr6:4010006-4012006	85.7407	0.200038	0.120633	1.65824	0.0972693	0.348008	PRPF4B	9562
chr11:67687205-67689205	19.0505	-0.497935	0.30062	-1.65636	0.0976488	0.348022	NA	NA
chr13:51085758-51087758	14.2114	-0.606859	0.366217	-1.6571	0.0974986	0.348022	DLEU1	0
chr13:74832973-74834973	940.492	0.251756	0.151925	1.6571	0.0974988	0.348022	NA	NA
chr6:71308100-71310100	10.1834	-0.450225	0.271816	-1.65636	0.097649	0.348022	SDHAF4	9493
chr3:113932227-113934227	102.01	0.26889	0.162482	1.65489	0.0979461	0.348745	DRD3	13972
chr1:17026328-17028328	70.1293	0.73923	0.447043	1.6536	0.0982091	0.349345	ESPNP	0
chr1:28189166-28191166	12.6658	0.916233	0.554424	1.65259	0.098415	0.349406	THEMIS2	7888
chr4:84173004-84175004	40.1073	-0.346936	0.209916	-1.65274	0.0983838	0.349406	COQ2	7684
chr14:62044602-62046602	9.26664	0.850611	0.514998	1.65168	0.0986002	0.349729	PRKCH	26903
chr6:2860563-2862563	46.7381	-0.344376	0.20889	-1.6486	0.0992301	0.351626	MIR4645	6221
chr17:49441697-49443697	7.83264	-0.817493	0.496844	-1.64537	0.0998933	0.353637	NA	NA
chr12:105802897-105804897	7.26743	-0.586973	0.357048	-1.64396	0.100184	0.354329	C12orf75	37600
chr20:56811172-56813172	69.7367	-0.273577	0.166514	-1.64297	0.100389	0.354377	PPP4R1L	0
chr6:159378790-159380790	7.21936	0.604811	0.368024	1.6434	0.1003	0.354377	RSPH3	17475
chr15:65008808-65010808	24.9015	0.43856	0.267217	1.64121	0.100754	0.355325	OAZ2	13345
chr19:50220134-50222134	50.7228	0.280028	0.170775	1.63975	0.101057	0.355983	CPT1C	3145
chr2:242784906-242786906	8.38843	0.770782	0.470165	1.63939	0.101133	0.355983	PDCD1	5126
chr10:8457617-8459617	28.1738	0.638078	0.389627	1.63766	0.101492	0.356893	NA	NA
chr11:102925252-102927252	133.845	0.185565	0.113341	1.63722	0.101584	0.356893	DCUN1D5	0
chr18:68265179-68267179	20.6467	0.57981	0.354339	1.63631	0.101774	0.356919	NA	NA
chr3:14257029-14259029	11.4095	-0.618297	0.377871	-1.63627	0.101784	0.356919	LSM3	17159
chr1:228687832-228689832	59.5754	-0.256249	0.156761	-1.63465	0.102123	0.357255	RNF187	3942
chr1:792696-794696	39.2964	-0.309112	0.189123	-1.63445	0.102164	0.357255	FAM41C	8754
chr10:81585567-81587567	204.094	0.218893	0.133943	1.63422	0.102213	0.357255	NA	NA
chr15:22465709-22467709	140.17	0.344338	0.210737	1.63397	0.102266	0.357255	NA	NA
chr6:158938496-158940496	6.96663	-0.6243	0.3828	-1.63088	0.102917	0.359189	TULP4	5639
chr1:84325508-84327508	28.9484	0.363931	0.22349	1.6284	0.10344	0.359224	MIR548AP	0
chr13:33356501-33358501	30.0414	0.404912	0.248699	1.62812	0.103499	0.359224	PDS5B	4342
chr20:25989691-25991691	41.3374	-0.350937	0.215549	-1.62811	0.103502	0.359224	FAM182A	43558
chr22:31703331-31705331	82.4907	0.270308	0.165928	1.62907	0.103299	0.359224	PIK3IP1	14810
chr3:11825265-11827265	53.0282	-0.239479	0.146921	-1.62998	0.103105	0.359224	TAMM41	4653
chr4:1123555-1125555	36.1275	-0.292927	0.179922	-1.62808	0.103508	0.359224	TMED11P	6602
chr11:63943427-63945427	35.3568	-0.334853	0.205858	-1.62662	0.103818	0.359961	STIP1	8159
chr13:50939085-50941085	6.23183	-0.646154	0.397758	-1.62449	0.104271	0.360857	DLEU1	0
chr9:69064438-69066438	78.3625	0.375686	0.231234	1.6247	0.104227	0.360857	PGM5P2	13805
chr1:179800168-179802168	7.80113	0.715703	0.441816	1.61991	0.105251	0.36139	TOR1AIP2	6933
chr10:73647685-73649685	8.28755	0.778604	0.479698	1.62311	0.104565	0.36139	ANAPC16	0
chr12:25529505-25531505	6.62215	0.493435	0.304497	1.62049	0.105127	0.36139	NA	NA
chr12:96838794-96840794	8.79946	0.791649	0.48789	1.6226	0.104676	0.36139	CDK17	44427
chr15:70826983-70828983	58.3229	0.329476	0.203578	1.61842	0.105571	0.36139	NA	NA
chr16:89306626-89308626	48.5062	0.351376	0.217094	1.61854	0.105546	0.36139	ZNF778	10660
chr2:234775967-234777967	13.768	-0.388808	0.239688	-1.62214	0.104773	0.36139	MSL3P1	0
chr3:112753570-112755570	16.725	-0.484907	0.299638	-1.61831	0.105596	0.36139	NEPRO	15014
chr3:125484483-125486483	8.05882	0.74309	0.458471	1.6208	0.105061	0.36139	MIR548I1	22763
chr4:120991541-120993541	8.98244	-0.595031	0.367606	-1.61866	0.105519	0.36139	MAD2L1	3527
chr4:7961672-7963672	7.19533	0.549803	0.339452	1.61968	0.105302	0.36139	ABLIM2	3364
chr8:6547051-6549051	14.2906	-0.458407	0.282795	-1.62098	0.105021	0.36139	AGPAT5	16826
chr8:95002768-95004768	14.4792	0.457514	0.282943	1.61698	0.105882	0.362034	NA	NA
chr20:31937732-31939732	22.3393	-0.390227	0.241447	-1.6162	0.10605	0.362274	CDK5RAP1	6912
chr15:28833598-28835598	14.6757	-0.363871	0.225424	-1.61416	0.106493	0.363449	NA	NA
chr14:75759949-75763666	63.4154	0.601963	0.373643	1.61107	0.107165	0.365341	FOS	11011
chr8:142395916-142397916	15.4926	-1.06335	0.66018	-1.6107	0.107244	0.365341	GPR20	18550
chr18:5236949-5238949	1256.01	0.13947	0.0867333	1.60803	0.107829	0.366996	LINC00526	0
chr3:33004567-33006567	15.6555	-0.496001	0.30864	-1.60705	0.108043	0.367386	CCR4	8163
chr1:154850068-154852068	6.9174	-0.777373	0.484076	-1.60589	0.108298	0.367669	KCNN3	7313
chr2:182027132-182029132	43.1682	-0.281532	0.175375	-1.60532	0.108424	0.367669	NA	NA
chr9:88419388-88421388	69.6004	0.229243	0.142765	1.60574	0.10833	0.367669	NA	NA
chr7:36823699-36825699	6.51789	0.669997	0.417758	1.60379	0.10876	0.368469	NA	NA
chr12:46776632-46778632	67.2092	0.293533	0.183245	1.60186	0.109187	0.369578	SLC38A2	9986
chr1:23917724-23919724	9.02477	-0.762104	0.477521	-1.59596	0.110498	0.371315	MDS2	0
chr12:27337737-27339737	11.0406	-0.437321	0.273627	-1.59824	0.10999	0.371315	NA	NA
chr14:102172320-102174320	14.9529	0.477757	0.2991	1.59732	0.110195	0.371315	LINC00239	22453
chr17:33544696-33546696	29.423	0.340666	0.21334	1.59683	0.110304	0.371315	SLC35G3	23283
chr17:70555596-70557596	6.15193	-1.00315	0.627411	-1.59887	0.109849	0.371315	LINC00673	0
chr19:35730375-35732375	14.6927	0.695354	0.435347	1.59724	0.110212	0.371315	LSR	7183
chr2:12581509-12583509	30.1632	1.18171	0.740449	1.59594	0.110502	0.371315	NA	NA
chr3:156918646-156920646	13.2974	-0.534225	0.334431	-1.59741	0.110173	0.371315	CCNL1	40163
chr21:35347399-35349399	497.568	-0.244915	0.153563	-1.59488	0.110739	0.371773	LINC00649	3911
chr2:201577079-201579079	14.9187	0.436039	0.27442	1.58894	0.112073	0.374892	AOX2P	0
chr3:186618210-186620210	43.994	0.395319	0.248644	1.5899	0.111857	0.374892	ST6GAL1	28104
chr5:126180676-126182676	14.2301	-0.462189	0.290842	-1.58914	0.112029	0.374892	LMNB1	7963
chr6:2848006-2850006	28.2047	-0.390963	0.245972	-1.58946	0.111956	0.374892	MIR4645	4258
chr3:98274090-98276090	13.679	0.674456	0.424737	1.58794	0.1123	0.375314	GPR15	22095
chr17:6839070-6841070	32.4228	0.401913	0.253493	1.5855	0.112853	0.37682	ALOX12P2	35401
chr19:36660670-36662670	16.4081	-0.540353	0.340949	-1.58485	0.113001	0.376976	ZNF565	10516
chr21:46300115-46302115	12.0074	-0.608885	0.384579	-1.58325	0.113364	0.377507	ITGB2	3752
chr7:29723947-29725947	24.3324	0.424726	0.268245	1.58335	0.113342	0.377507	MIR550A3	3502
chr22:23515207-23517207	9.92012	-0.515022	0.325492	-1.58229	0.113584	0.377561	BCR	5344
chr8:128987426-128991292	502.107	0.213308	0.134806	1.58234	0.113573	0.377561	PVT1	0
chr14:50437436-50439436	19.3461	0.363534	0.230029	1.58039	0.114019	0.378325	LINC01588	8993
chr6:170402986-170404986	15.7763	0.586913	0.371288	1.58075	0.113936	0.378325	NA	NA
chr6:27469941-27471941	13.4214	0.495724	0.314014	1.57867	0.114412	0.379289	ZNF184	29043
chr6:149474367-149476367	22.3596	-0.412412	0.261467	-1.5773	0.114725	0.37999	NA	NA
chr1:206975798-206977798	7.4775	0.821933	0.521791	1.57522	0.115207	0.38096	IL19	0
chr1:7961845-7963845	7.68836	0.690553	0.438408	1.57514	0.115224	0.38096	UTS2	0
chr22:42928277-42930277	6.03448	0.92281	0.586158	1.57434	0.115409	0.381232	RRP7A	12447
chr4:26788943-26790943	57.9021	-0.275349	0.175037	-1.57309	0.115698	0.381801	TBC1D19	32024
chr7:149231440-149233440	49.3138	-0.250422	0.159231	-1.5727	0.115788	0.381801	ZNF767P	10804
chr9:29211414-29213414	6.5899	-1.11935	0.712184	-1.57172	0.116017	0.382215	LINGO2	0
chr17:81150111-81152111	6.57031	0.952204	0.606016	1.57125	0.116124	0.382229	NA	NA
chr20:5202816-5204816	16.8623	-0.400281	0.254899	-1.57035	0.116333	0.382238	CDS2	24282
chr7:150474789-150476789	20.6095	0.635495	0.404646	1.5705	0.116299	0.382238	TMEM176B	11586
chr12:8178532-8180532	114.109	0.214463	0.136743	1.56837	0.116795	0.383416	FOXJ2	4826
chr1:84712302-84714302	17.4239	-0.483518	0.308509	-1.56727	0.117051	0.383915	PRKACB	8120
chr7:142505478-142507478	29.5734	0.601134	0.384515	1.56335	0.117969	0.386584	TRBV30	2794
chr6:96946749-96948749	45.0621	-0.275533	0.176342	-1.56249	0.118173	0.386909	UFL1	20952
chr19:55727235-55729235	31.9312	-0.332458	0.213068	-1.56034	0.11868	0.388225	PTPRH	6360
chr11:94890409-94892409	76.364	0.235832	0.151431	1.55735	0.119387	0.390195	SESN3	6267
chr1:25916098-25918098	108.171	-0.22203	0.142704	-1.55588	0.119737	0.390304	LDLRAP1	20720
chr12:132673292-132675292	398.03	0.136795	0.0879126	1.55603	0.119701	0.390304	GALNT9	5624
chr19:28283834-28285834	236.165	-0.159631	0.102578	-1.55619	0.119663	0.390304	LINC00662	0
chr9:35971238-35973238	33.7952	0.471581	0.303615	1.55322	0.120371	0.392025	OR2S2	13086
chr14:52765620-52767620	87.0584	-0.300688	0.193733	-1.55207	0.120644	0.392347	PTGER2	13395
chr8:20292067-20295338	12.1211	0.435074	0.280426	1.55148	0.120787	0.392347	NA	NA
chr9:123824237-123826237	11.9097	0.449829	0.289899	1.55168	0.12074	0.392347	C5	11682
chr1:209920430-209922430	7.15964	-0.660307	0.42585	-1.55056	0.121007	0.39252	TRAF3IP3	6963
chr6:26553745-26555745	62.5996	0.413236	0.26654	1.55037	0.121053	0.39252	HMGN4	6580
chr19:11052027-11054027	8.70311	-0.493029	0.318113	-1.54985	0.121177	0.392578	TIMM29	11110
chr6:33515068-33517068	6.55231	0.540858	0.349365	1.54811	0.121595	0.393588	BAK1	23254
chr1:8997764-8999764	6.57046	0.583483	0.377104	1.54727	0.121797	0.393749	CA6	6128
chr12:32027354-32030693	15.0976	0.568059	0.367194	1.54703	0.121857	0.393749	NA	NA
chr12:133005988-133007988	20.1022	0.541545	0.350422	1.54541	0.122248	0.394669	NA	NA
chr1:90074728-90076728	206.666	0.202283	0.131456	1.53879	0.123856	0.394698	LRRC8B	11307
chr10:116526816-116528816	19.4428	-0.443633	0.287355	-1.54385	0.122626	0.394698	NA	NA
chr12:92434778-92436778	30.7714	0.3725	0.241637	1.54157	0.123179	0.394698	NA	NA
chr13:21899486-21901486	20.7837	-0.32068	0.208244	-1.53993	0.123578	0.394698	MIPEPP3	0
chr13:40764101-40766101	10.2197	0.441201	0.286205	1.54156	0.123181	0.394698	LINC00332	933
chr13:45491295-45493295	27.4125	0.421093	0.273084	1.54199	0.123075	0.394698	NUFIP1	20088
chr14:35022884-35024884	62.3249	0.22882	0.14852	1.54067	0.123396	0.394698	SNX6	5733
chr14:75715440-75717440	11.2926	0.597689	0.388224	1.53955	0.123671	0.394698	FOS	28040
chr14:98647851-98649851	29.981	-0.390413	0.25356	-1.53973	0.123626	0.394698	NA	NA
chr15:94404987-94406987	9.46806	-0.687151	0.446161	-1.54014	0.123526	0.394698	NA	NA
chr16:3264707-3266707	20.1715	0.414056	0.268223	1.5437	0.122661	0.394698	OR1F2P	0
chr19:35350462-35352462	331.294	0.14377	0.093193	1.54271	0.122901	0.394698	LINC00904	30470
chr21:46724187-46726187	18.3009	0.407494	0.264399	1.5412	0.123267	0.394698	POFUT2	16375
chr22:43499313-43501313	17.3717	0.412399	0.267929	1.53921	0.123753	0.394698	BIK	5440
chr9:115773473-115775473	6.34527	0.571537	0.370961	1.54069	0.123391	0.394698	ZNF883	0
chr13:42076065-42078065	13.2831	0.661802	0.430714	1.53652	0.12441	0.395235	RGCC	31051
chr14:35884929-35886929	8.81499	-0.587237	0.381983	-1.53734	0.12421	0.395235	NFKBIA	10968
chr22:20310857-20312857	27.2572	-0.370482	0.241144	-1.53635	0.124451	0.395235	DGCR6L	3228
chr5:139125856-139127856	6.97402	-0.617916	0.402077	-1.53681	0.124339	0.395235	PSD2	47549
chr10:71274882-71276882	7.35385	-0.667241	0.434676	-1.53503	0.124777	0.395589	TSPAN15	7458
chr6:111842928-111844928	30.8729	-0.281688	0.183472	-1.53532	0.124704	0.395589	TRAF3IP2-AS1	0
chr1:160959240-160961240	45.4895	-0.279821	0.182454	-1.53365	0.125116	0.39631	F11R	3760
chr3:58448566-58450566	6.96796	-0.621093	0.405087	-1.53323	0.125218	0.39631	KCTD6	27256
chr16:31711147-31713147	192.386	0.399949	0.260969	1.53255	0.125386	0.396502	CLUHP3	0
chr6:106441514-106443514	16.7065	0.475757	0.310699	1.53125	0.125709	0.397184	NA	NA
chr13:74588415-74590415	77.2096	0.320633	0.209731	1.52878	0.126318	0.397752	KLF12	0
chr17:76257738-76259738	19.9609	0.545469	0.356662	1.52937	0.126173	0.397752	TMEM235	20669
chr20:1403124-1405124	22.7195	-0.422174	0.275983	-1.52971	0.126089	0.397752	NSFL1C	17682
chr7:35768677-35770677	10.6262	-0.432093	0.282616	-1.5289	0.126288	0.397752	HERPUD2	33904
chr14:24482150-24484150	54.4173	0.284871	0.186474	1.52767	0.126594	0.397864	DHRS4L1	0
chr2:99381748-99383748	108.276	-0.173358	0.113503	-1.52734	0.126676	0.397864	KIAA1211L	26560
chr9:130769185-130771185	8.89321	0.528247	0.3458	1.52761	0.12661	0.397864	FAM102A	26372
chr1:84157693-84159693	8.91333	0.512242	0.335785	1.52551	0.127133	0.398622	NA	NA
chr20:37675931-37679696	18.8882	-0.408899	0.26797	-1.52591	0.127031	0.398622	DHX35	7564
chr10:8178523-8180523	15.1719	0.468236	0.307076	1.52482	0.127304	0.398822	NA	NA
chr10:116568063-116570063	6.87953	0.514672	0.337958	1.52289	0.127787	0.399399	FAM160B1	11439
chr19:35328626-35330626	60.2554	-0.339851	0.223177	-1.52279	0.127812	0.399399	NA	NA
chr6:144536379-144538379	20.6983	0.471336	0.309478	1.52301	0.127757	0.399399	STX11	23302
chr14:69280337-69283988	225.82	0.177668	0.116944	1.51925	0.128699	0.400817	ZFP36L1	17376
chr14:99450070-99452070	8.94207	-0.538375	0.3543	-1.51955	0.128625	0.400817	NA	NA
chr15:70010880-70014848	7.13309	0.722166	0.475263	1.51951	0.128634	0.400817	NA	NA
chr16:74362462-74364462	353.216	-0.162674	0.10703	-1.51989	0.128537	0.400817	PSMD7	22275
chr6:29715831-29717831	7.98911	-0.666676	0.439228	-1.51784	0.129056	0.401592	HLA-F-AS1	0
chr1:224179718-224181718	273.416	0.167262	0.110297	1.51646	0.129403	0.402333	NA	NA
chr11:45395274-45397274	13.78	0.636688	0.420701	1.5134	0.130179	0.404067	NA	NA
chr20:26188282-26190282	45.991	0.425453	0.281104	1.51351	0.130151	0.404067	MIR663A	0
chr7:106064690-106066690	10.4635	0.84879	0.561119	1.51267	0.130363	0.404299	NA	NA
chr4:120374937-120376937	417.709	0.131803	0.0871819	1.51181	0.130582	0.404639	PDE5A	38612
chr13:114215796-114217796	38.3222	-0.319431	0.211395	-1.51106	0.130773	0.404893	TMCO3	11251
chr15:85112826-85114826	58.2786	0.294156	0.194793	1.5101	0.131019	0.405059	LINC00933	0
chr7:5862360-5864360	448.12	0.191656	0.126953	1.50967	0.131128	0.405059	ZNF815P	0
chr8:20349845-20351845	6.78324	0.576057	0.381605	1.50956	0.131155	0.405059	NA	NA
chr14:64810140-64812140	9.36592	0.396726	0.263019	1.50836	0.131463	0.405673	TEX21P	50
chr14:99752635-99754635	12.7518	-0.680668	0.451573	-1.50733	0.131726	0.406147	BCL11B	14812
chr6:37013514-37017482	17.0998	0.461648	0.306642	1.5055	0.132197	0.407216	FGD2	16668
chr7:130741379-130743379	166.39	-0.180581	0.119978	-1.50512	0.132293	0.407216	NA	NA
chr1:117348030-117350030	69.1551	-0.468051	0.311392	-1.50309	0.132815	0.408099	CD2	36178
chr3:39402363-39404363	10.7663	0.564378	0.375596	1.50262	0.132937	0.408099	SLC25A38	20451
chr5:90656368-90658368	6.27688	0.626115	0.416772	1.5023	0.133021	0.408099	ARRDC3	6172
chr9:100657305-100659305	234.217	-0.199841	0.132923	-1.50344	0.132726	0.408099	TRMO	7466
chr22:46408584-46410584	39.1854	0.334381	0.222754	1.50112	0.133325	0.408694	LINC00899	25202
chr1:198887921-198889921	39.1694	-0.284858	0.189889	-1.50013	0.133582	0.409051	MIR181A1HG	0
chr14:39483933-39485933	10.5195	-0.579792	0.386575	-1.49981	0.133662	0.409051	SEC23A	15189
chr2:149281225-149283225	43.2446	0.238118	0.158924	1.49831	0.134052	0.409904	MBD5	10180
chr14:22538308-22540308	334.982	-0.219755	0.146721	-1.49778	0.13419	0.409989	TRA	0
chr1:161260587-161262587	30.9683	-0.357716	0.239415	-1.49413	0.135142	0.411604	PCP4L1	5346
chr12:12989217-12993167	36.9402	-0.282324	0.189008	-1.49371	0.135251	0.411604	DDX47	6301
chr16:68623633-68625633	11.4715	-0.457944	0.306392	-1.49463	0.13501	0.411604	ZFP90	22593
chr19:23999618-24001618	28.965	-0.320404	0.214515	-1.49362	0.135275	0.411604	RPSAP58	0
chr6:7073135-7075135	14.9854	-0.50069	0.335213	-1.49364	0.135268	0.411604	RREB1	32694
chr3:139145541-139147541	10.8308	-0.452404	0.30315	-1.49234	0.13561	0.412284	RBP2	24184
chr2:87806480-87808480	115.632	0.272589	0.182759	1.49152	0.135825	0.412599	CYTOR	0
chr2:43036711-43038711	150.194	0.226415	0.151847	1.49108	0.135942	0.412616	HAAO	16959
chr12:112271887-112273887	6.43173	0.632593	0.424818	1.48909	0.136463	0.41386	MAPKAPK5-AS1	3685
chr13:46894618-46896618	12.1964	0.412077	0.276986	1.48772	0.136825	0.414617	RUBCNL	19518
chr2:42322359-42324359	9.38994	0.476194	0.320685	1.48493	0.137563	0.416515	PKDCC	36690
chr1:16160553-16162553	429.18	0.153034	0.103266	1.48194	0.138356	0.417209	SPEN	11805
chr10:134265457-134267457	7.01639	0.470782	0.317383	1.48332	0.137988	0.417209	C10orf91	3631
chr11:65197630-65201592	1410.06	0.278826	0.188058	1.48266	0.138164	0.417209	NEAT1	0
chr9:125226117-125228117	7.11519	0.753818	0.508598	1.48215	0.138301	0.417209	OR1J2	3251
chr9:73033504-73035504	199.866	0.272381	0.183678	1.48293	0.138094	0.417209	KLF9	3930
chr11:128159460-128162943	482.071	0.165806	0.112046	1.4798	0.138926	0.418587	NA	NA
chr1:194102569-194104569	15.1579	-0.388775	0.263154	-1.47737	0.139577	0.419424	NA	NA
chr13:52767765-52769765	159.585	0.137514	0.0930992	1.47707	0.139657	0.419424	MRPS31P5	0
chr2:661594-663594	19.8316	-0.314306	0.21261	-1.47832	0.139322	0.419424	TMEM18	4378
chr5:157144672-157146672	14.6431	-0.40787	0.276098	-1.47727	0.139604	0.419424	THG1L	11650
chr4:26076088-26078088	6.34358	1.04479	0.707763	1.47619	0.139892	0.41979	NA	NA
chr2:179277700-179279700	48.2854	0.224904	0.152547	1.47433	0.140394	0.420629	MIR548N	0
chr2:46876845-46878845	88.0547	0.245105	0.166251	1.47431	0.140399	0.420629	CRIPT	23963
chr16:67588920-67590920	56.3763	-0.304183	0.206693	-1.47166	0.141111	0.422422	CTCF	5389
chr2:37850733-37854419	215.286	-0.274341	0.186684	-1.46955	0.141683	0.423791	CDC42EP3	14605
chr1:16950552-16952552	733.367	-0.224749	0.153077	-1.46821	0.142047	0.424535	CROCCP2	0
chr10:101195058-101197058	17.883	-0.308777	0.210455	-1.46719	0.142326	0.424683	GOT1	4527
chr4:1580800-1582800	42.1359	-0.342347	0.233328	-1.46723	0.142312	0.424683	NA	NA
chr10:116462607-116464607	11.1204	-0.501608	0.342009	-1.46665	0.142471	0.424774	ABLIM1	18192
chr2:43375958-43377958	25.2596	-0.316459	0.216024	-1.46493	0.142941	0.425832	NA	NA
chr2:150417052-150419052	13.346	-0.463075	0.316296	-1.46406	0.143178	0.426196	MMADHC	7094
chr21:30203556-30205556	12.6856	0.430721	0.294428	1.46291	0.143492	0.426789	N6AMT1	38956
chr2:182257823-182259823	34.3734	0.258813	0.177039	1.4619	0.143768	0.427267	NA	NA
chr10:126604758-126606758	348.106	0.203084	0.138992	1.46111	0.143985	0.427558	ZRANB1	22213
chr14:24504816-24506816	11.0361	0.54281	0.371609	1.4607	0.144097	0.427558	DHRS4L1	0
chr3:186543990-186545990	10.5666	0.434012	0.297596	1.45839	0.144732	0.429096	ADIPOQ	14472
chr5:55775270-55777270	60.4881	0.298806	0.204978	1.45775	0.14491	0.429281	NA	NA
chr22:36617085-36619085	15.0082	-0.578586	0.397878	-1.45418	0.145897	0.431673	APOL2	3169
chr6:156486557-156488557	36.0842	0.323511	0.222537	1.45374	0.146018	0.431673	NA	NA
chr7:142147771-142149771	55.8513	0.240244	0.165279	1.45356	0.146067	0.431673	TRBV2	0
chr6:160940387-160942387	28.377	-0.351866	0.242167	-1.45299	0.146226	0.431798	LPAL2	8230
chr17:49007799-49009799	6.07855	0.646897	0.446235	1.44968	0.147148	0.434175	SPAG9	29735
chr1:89498990-89500990	22.0911	-0.366959	0.253428	-1.44798	0.147623	0.43426	GBP3	10440
chr13:74860995-74862995	139.744	-0.273763	0.189076	-1.4479	0.147646	0.43426	NA	NA
chr16:25117332-25119332	32.5771	0.287823	0.198716	1.44841	0.147502	0.43426	LCMT1	3714
chr8:8851837-8853837	8.85293	-0.505378	0.349018	-1.448	0.147616	0.43426	ERI1	6476
chr4:6892927-6894927	12.1823	-0.4312	0.297929	-1.44733	0.147806	0.434385	KIAA0232	7027
chr5:79387115-79389115	32.5718	-0.410632	0.283929	-1.44625	0.148107	0.434925	THBS4	8007
chr17:21178123-21180123	30.9172	0.295925	0.204711	1.44557	0.148298	0.43514	MAP2K3	7844
chr15:75068853-75070853	35.2835	-0.232041	0.160913	-1.44203	0.149293	0.436848	CSK	3571
chr2:20090835-20092835	63.2862	0.273844	0.189916	1.44192	0.149325	0.436848	TTC32	3678
chr2:213822524-213824524	28.5757	-0.351751	0.243835	-1.44258	0.14914	0.436848	MIR4776-1	31463
chr6:3990332-3992332	70.9451	-0.198784	0.13787	-1.44183	0.149352	0.436848	PRPF4B	29236
chr2:87813839-87815839	42.9994	0.26316	0.182875	1.43902	0.150146	0.43849	CYTOR	0
chr8:101513864-101515864	20.8005	0.353207	0.245453	1.439	0.15015	0.43849	ANKRD46	6115
chr12:45585254-45587254	11.326	-0.437192	0.304104	-1.43764	0.150536	0.438674	PLEKHA8P1	0
chr19:41338425-41340425	63.6986	-0.271824	0.189092	-1.43753	0.150568	0.438674	CYP2A6	9017
chr6:284414-286414	64.8648	0.225625	0.156914	1.43789	0.150464	0.438674	DUSP22	5686
chr1:101743600-101745600	7.08029	0.556908	0.387652	1.43662	0.150827	0.438877	S1PR1	36523
chr2:241584973-241586973	7.79471	0.848127	0.590434	1.43645	0.150875	0.438877	GPR35	14296
chr3:112769265-112771265	12.0106	-0.398183	0.277661	-1.43406	0.151555	0.440508	NEPRO	30709
chr11:47415401-47417401	130.957	0.491825	0.343239	1.4329	0.151887	0.440875	SLC39A13	0
chr2:68629612-68633329	8.4611	-0.623119	0.4349	-1.43279	0.151919	0.440875	PLEK	5026
chr16:15247623-15249623	80.8999	0.367667	0.256698	1.43229	0.15206	0.440938	MIR3180-4	0
chr1:208001088-208003088	106.431	-0.232104	0.162433	-1.42892	0.153027	0.44098	MIR29C	25219
chr1:35433057-35435057	20.439	-0.318808	0.223043	-1.42935	0.152903	0.44098	TMEM35B	12069
chr13:50550049-50552049	39.0257	-0.322486	0.225415	-1.43063	0.152535	0.44098	DLEU2	4638
chr14:22171647-22173647	109.515	0.227522	0.158996	1.43099	0.152434	0.44098	TRBV20OR9-2	30804
chr16:856583-858583	68.9178	0.228698	0.159933	1.42996	0.152728	0.44098	PRR25	0
chr3:56726305-56730193	22.2686	0.402757	0.281579	1.43035	0.152617	0.44098	FAM208A	9169
chr7:30587566-30589566	107.758	-0.170456	0.119257	-1.42932	0.152914	0.44098	GGCT	43108
chr8:126969375-126971375	15.2894	0.424119	0.296274	1.43151	0.152285	0.44098	LINC00861	5933
chr6:58286617-58288617	73.5313	0.178736	0.125264	1.42687	0.153617	0.442334	GUSBP4	0
chr15:45996538-45998538	11.8078	-0.445335	0.312275	-1.4261	0.15384	0.442632	SQOR	13045
chr1:9476794-9478794	13.8135	-0.417552	0.29298	-1.42519	0.154102	0.442683	SPSB1	47203
chr11:47421033-47423033	9.13108	0.467333	0.328	1.4248	0.154216	0.442683	SLC39A13	0
chr9:123821397-123823397	10.4613	-0.345009	0.242014	-1.42558	0.153991	0.442683	C5	8842
chr7:38383972-38385972	88.7768	-0.446607	0.313793	-1.42325	0.154663	0.443624	TRGV3	11562
chr6:36085572-36087572	135.893	-0.180801	0.127232	-1.42103	0.155307	0.445125	MAPK14	6558
chr8:129554782-129556782	6.7682	0.502434	0.353691	1.42055	0.155448	0.445186	NA	NA
chr12:45593286-45595286	17.7108	-0.389247	0.274143	-1.41987	0.155647	0.445409	PLEKHA8P1	0
chr19:39810478-39812478	22.8604	-0.433865	0.30645	-1.41578	0.156841	0.448068	LRFN1	4501
chr7:38397553-38399553	367.348	-0.248881	0.175781	-1.41586	0.156817	0.448068	TRGV3	0
chr8:128971441-128973441	60.9486	-0.244436	0.172692	-1.41544	0.156939	0.448068	MIR1205	0
chr19:40446721-40448721	116.465	-0.907884	0.641602	-1.41503	0.157061	0.448071	FCGBP	6187
chr1:8908012-8910012	8.46931	-0.447884	0.317019	-1.4128	0.157715	0.449591	ENO1	11046
chr13:46869096-46871096	27.7564	0.388992	0.275691	1.41097	0.158253	0.450086	LINC00563	0
chr14:77520897-77522897	8.70876	0.442013	0.313116	1.41166	0.158051	0.450086	IRF2BPL	25854
chr15:57597967-57599967	61.1661	0.335395	0.237664	1.41122	0.158181	0.450086	LINC00926	0
chr11:85997272-85999272	155.29	-0.148234	0.105135	-1.40994	0.158557	0.450105	EED	7486
chr21:26945007-26947007	51.1623	-0.259533	0.184024	-1.41033	0.158443	0.450105	MIR155	0
chr5:177263453-177265453	193.232	-0.238665	0.1693	-1.40971	0.158625	0.450105	NA	NA
chr10:5593163-5595163	6.90285	0.667382	0.473777	1.40864	0.15894	0.450467	CALML3	24937
chr3:37895820-37897820	6.53574	-0.625659	0.444216	-1.40846	0.158995	0.450467	CTDSPL	5848
chr3:186489666-186491666	9.20221	0.530878	0.377128	1.40769	0.159224	0.45077	EIF4A2	9694
chr22:29224656-29226656	77.1908	-0.24524	0.174294	-1.40705	0.159414	0.450962	XBP1	28095
chr1:212808948-212810948	6.64646	0.800607	0.570412	1.40356	0.16045	0.451017	FAM71A	8834
chr11:9555964-9557964	8.41422	-0.456401	0.32533	-1.40289	0.160651	0.451017	ZNF143	5892
chr17:38267000-38270583	9.66797	-0.408843	0.29138	-1.40313	0.160578	0.451017	MSL1	8206
chr19:19970848-19972848	20.3907	0.604528	0.429932	1.4061	0.159695	0.451017	ZNF253	3865
chr2:8368888-8370888	7.71055	-0.627025	0.44694	-1.40293	0.160639	0.451017	LINC00299	0
chr22:37662328-37664328	6.94931	0.524918	0.373521	1.40532	0.159925	0.451017	CYTH4	14166
chr3:72787450-72789450	131.09	0.220225	0.156815	1.40436	0.160211	0.451017	SHQ1	8977
chr4:177261254-177263254	191.82	-0.157342	0.112058	-1.40411	0.160287	0.451017	SPCS3	7857
chr6:53095756-53097756	12.6846	0.464056	0.330271	1.40508	0.159998	0.451017	ELOVL5	34439
chr7:148714-150714	61.6123	0.275278	0.195852	1.40554	0.159861	0.451017	FAM20C	42254
chr2:106522021-106524021	59.1243	-0.265191	0.18924	-1.40135	0.161109	0.45196	NCK2	11290
chr6:133143215-133145215	45.6328	-0.2205	0.157397	-1.40092	0.161239	0.451983	RPS12	4511
chr1:193526986-193528986	14.3598	-0.514583	0.367749	-1.39928	0.16173	0.453015	NA	NA
chr22:24255132-24257132	106.925	-0.595254	0.427288	-1.3931	0.16359	0.45788	MIF	17722
chr16:67537328-67539328	185.642	0.172355	0.123822	1.39195	0.163936	0.458501	AGRP	19611
chr18:74513043-74516866	9.05804	-0.512847	0.368672	-1.39107	0.164206	0.458562	ZNF236	19249
chr21:44596262-44598262	33.1007	0.293907	0.211279	1.39108	0.1642	0.458562	CRYAA	3348
chr21:37501499-37503499	67.2711	0.230411	0.165702	1.39051	0.164373	0.458684	CBR3-AS1	565
chr10:80784300-80786300	15.7268	-0.336209	0.242009	-1.38925	0.164758	0.459095	ZMIZ1-AS1	0
chr8:104365654-104367654	8.97165	-0.516313	0.371659	-1.38921	0.164768	0.459095	CTHRC1	16088
chr8:128985422-128987422	41.551	-0.27759	0.19994	-1.38836	0.165026	0.459468	PVT1	0
chr2:28645981-28647981	13.1418	-0.504072	0.363207	-1.38784	0.165187	0.459569	FOSL2	6535
chr15:40346143-40348143	56.3578	-0.254853	0.183717	-1.38721	0.165378	0.459755	SRP14-AS1	0
chr2:204667666-204669666	9.18821	0.575201	0.41479	1.38673	0.165524	0.459816	NA	NA
chr12:47801311-47805284	13.3061	-0.488849	0.35269	-1.38606	0.16573	0.460043	NA	NA
chr16:89313048-89315048	17.915	0.316923	0.228915	1.38446	0.166218	0.460363	ZNF778	17082
chr17:62776245-62778245	681.716	-0.205835	0.148652	-1.38467	0.166152	0.460363	PLEKHM1P1	0
chr6:52169211-52171211	6.89819	0.594879	0.429651	1.38456	0.166186	0.460363	MCM3	19531
chr1:23953610-23955610	183.636	0.206961	0.149545	1.38394	0.166377	0.46046	MDS2	0
chr2:97197071-97199071	6.04167	0.586438	0.423942	1.3833	0.166573	0.460658	ARID5A	3392
chr1:150539495-150541495	366.13	-0.188565	0.136676	-1.37965	0.167694	0.461346	MCL1	5531
chr1:9688736-9690736	372.681	-0.159495	0.115548	-1.38033	0.167484	0.461346	TMEM201	13800
chr10:33406023-33408023	14.5788	0.376569	0.272901	1.37987	0.167625	0.461346	NA	NA
chr11:65755749-65757749	9.91273	-0.423995	0.306979	-1.38118	0.167222	0.461346	EIF1AD	6266
chr16:3155488-3157488	50.9786	0.2512	0.181969	1.38045	0.167447	0.461346	ZNF205-AS1	2972
chr3:18781632-18783632	6.51789	0.722799	0.523763	1.38001	0.167583	0.461346	NA	NA
chr5:90606685-90608685	32.3931	0.54066	0.391824	1.37986	0.167631	0.461346	NA	NA
chr6:156511979-156513979	14.6961	0.51212	0.371394	1.37891	0.167922	0.461629	NA	NA
chr3:120276965-120278965	6.06737	-0.571151	0.415005	-1.37625	0.168743	0.463334	NDUFB4	36162
chr7:142447142-142449142	355.594	0.22784	0.16557	1.37609	0.168792	0.463334	TRBV29-1	0
chr7:139929686-139931686	40.8135	0.270452	0.196603	1.37562	0.168938	0.463391	NA	NA
chr1:89760115-89762115	8.9368	-0.401963	0.292766	-1.37298	0.169757	0.463423	GBP5	21570
chr10:47639577-47641577	32.8177	0.434283	0.316327	1.37289	0.169785	0.463423	NA	NA
chr11:67697121-67699121	7.73755	-0.724927	0.528233	-1.37236	0.169951	0.463423	NA	NA
chr14:106479223-106481223	17.4481	0.847137	0.616671	1.37373	0.169527	0.463423	ADAM6	40864
chr15:45015681-45017681	161.184	-0.216821	0.157959	-1.37264	0.169865	0.463423	TRIM69	3537
chr17:33540685-33542685	20.761	0.24436	0.178047	1.37244	0.169925	0.463423	SLC35G3	19272
chr2:85165327-85167327	12.4799	-0.357111	0.259717	-1.375	0.16913	0.463423	KCMF1	30903
chr6:58266639-58268639	31.8083	-0.255567	0.186171	-1.37276	0.169827	0.463423	GUSBP4	0
chr15:64133574-64135574	9.60671	0.70652	0.515966	1.36932	0.1709	0.464985	HERC1	7426
chr2:12595786-12597786	11.1242	1.02185	0.746152	1.36949	0.170847	0.464985	NA	NA
chr4:174361319-174363319	9.5983	-0.503239	0.367392	-1.36976	0.170762	0.464985	SCRG1	33790
chr10:102132503-102134503	39.4127	0.27612	0.201918	1.36748	0.171474	0.46586	OLMALINC	0
chr13:44715114-44717114	20.0671	0.378967	0.277049	1.36787	0.171353	0.46586	SMIM2-IT1	3491
chr14:23024674-23026674	118.718	-0.197259	0.144306	-1.36695	0.171641	0.465972	TRAC	5065
chr16:81751696-81753696	14.0175	-0.395437	0.28997	-1.36372	0.172656	0.4677	CMIP	6328
chr20:1782995-1784995	24.7394	0.756593	0.554698	1.36397	0.172576	0.4677	NA	NA
chr7:135799179-135801179	26.0617	-0.355312	0.26051	-1.36391	0.172597	0.4677	NA	NA
chr2:114343960-114345960	159.036	0.165726	0.121572	1.36319	0.172823	0.46781	WASH2P	0
chr14:22635403-22637403	138.567	0.178392	0.13103	1.36146	0.17337	0.468278	TRA	0
chr15:70820019-70822019	73.4337	0.217327	0.159631	1.36144	0.173376	0.468278	NA	NA
chr6:27124783-27126783	76.6201	0.319719	0.234714	1.36217	0.173146	0.468278	MIR3143	9315
chr1:27851304-27853304	153.812	-0.239805	0.176504	-1.35864	0.174261	0.468959	AHDC1	7451
chr12:8383445-8385445	37.4259	-0.32142	0.236453	-1.35934	0.174039	0.468959	FAM86FP	0
chr15:99964456-99966456	15.0132	0.536515	0.394858	1.35876	0.174224	0.468959	LRRC28	37175
chr22:36519180-36521180	59.1896	-0.347621	0.255739	-1.35928	0.174057	0.468959	APOL3	15190
chr4:84004088-84006088	333.15	-0.135954	0.10001	-1.3594	0.17402	0.468959	PLAC8	5122
chr19:2301925-2303925	80.7338	0.227707	0.167802	1.35699	0.174783	0.470023	LINGO3	0
chr20:34651737-34653737	7.9566	0.613613	0.452435	1.35625	0.175021	0.47032	NORAD	12854
chr15:29076321-29078321	14.0424	0.415057	0.306155	1.35571	0.175192	0.470439	GOLGA6L7P	11785
chr19:30334941-30336941	7.1001	0.451282	0.333559	1.35293	0.176079	0.472478	CCNE1	19725
chr2:239139217-239141217	35.5841	0.533327	0.394371	1.35235	0.176264	0.472633	HES6	5690
chr1:89764668-89766668	12.7102	-0.43555	0.322688	-1.34976	0.177094	0.474171	GBP5	26123
chr11:10899465-10901465	237.699	0.188217	0.139406	1.35013	0.176975	0.474171	ZBED5-AS1	0
chr1:154357812-154359812	10.016	-0.406154	0.301	-1.34935	0.177225	0.474178	IL6R	17856
chr16:47183069-47185069	38.0574	-0.241657	0.1792	-1.34853	0.177487	0.474537	ITFG1	4228
chr6:36582256-36584256	39.0392	-0.221178	0.164187	-1.34711	0.177944	0.475416	MIR3925	5956
chr8:146222189-146224189	35.5398	-0.251008	0.186445	-1.34628	0.178212	0.475788	TMED10P1	0
chr1:119817281-119819281	6.65137	-0.52502	0.39033	-1.34507	0.178604	0.475822	NA	NA
chr17:6826868-6828868	17.0842	-0.433578	0.322261	-1.34543	0.178488	0.475822	ALOX12P2	23199
chr21:43393423-43395423	7.77151	0.483781	0.359727	1.34486	0.178672	0.475822	ZBTB21	11516
chr8:100013763-100015763	38.433	-0.298814	0.222225	-1.34465	0.178738	0.475822	VPS13B	9730
chr7:143532982-143534982	50.0951	0.24377	0.181456	1.34341	0.17914	0.476547	TCAF1	13478
chr10:112281268-112283268	11.4472	-0.415417	0.309522	-1.34213	0.179555	0.476639	DUSP5	9965
chr18:51655058-51657058	9.87911	-0.585499	0.436253	-1.34211	0.17956	0.476639	MBD2	20912
chr7:30127-32127	47.3698	0.489822	0.364883	1.34241	0.179465	0.476639	NA	NA
chr14:102197056-102199056	108.701	0.220261	0.164339	1.34028	0.180154	0.477522	LINC00239	0
chr3:152965306-152967306	8.26655	-0.49539	0.369678	-1.34006	0.180226	0.477522	NA	NA
chr6:14660632-14662632	6.10451	-0.483894	0.361143	-1.33989	0.18028	0.477522	NA	NA
chr12:69683900-69685900	19.9205	-0.287977	0.21553	-1.33613	0.181506	0.480425	CPSF6	15761
chr22:27067256-27069256	1091.22	-0.188408	0.141281	-1.33357	0.182346	0.482305	MIAT	0
chr7:1618417-1620417	24.233	0.302692	0.227301	1.33168	0.182965	0.483598	PSMG3-AS1	0
chr7:128162599-128164599	26.3363	-0.263361	0.197853	-1.33109	0.183158	0.483762	METTL2B	19620
chr2:231024283-231026283	8.47456	-0.589603	0.4434	-1.32973	0.183607	0.484256	SP110	7361
chr6:88450936-88452936	7.50831	-0.614732	0.462193	-1.33003	0.183507	0.484256	AKIRIN2	38950
chr1:166458360-166460360	12.1014	0.37602	0.283495	1.32637	0.184717	0.486145	NA	NA
chr14:22645050-22647050	6.13188	0.476173	0.35898	1.32646	0.184686	0.486145	TRA	0
chr19:14463299-14465299	6.14831	-0.702621	0.529435	-1.32712	0.184471	0.486145	ADGRE5	26656
chr1:65474522-65476522	25.8418	-0.320679	0.241925	-1.32553	0.184996	0.486189	JAK1	41902
chr20:5509017-5511017	18.8013	-0.323987	0.244494	-1.32513	0.185127	0.486189	GPCPD1	14062
chr4:185275429-185277429	6.25095	0.52529	0.396203	1.32581	0.184902	0.486189	IRF2	31446
chr2:87892409-87894409	19.7902	-0.414844	0.313893	-1.32161	0.186298	0.488225	RMND5A	0
chr5:95169955-95171955	83.4628	-0.183652	0.13896	-1.32162	0.186295	0.488225	GLRX	11377
chr7:30276146-30278146	6.8303	-0.415352	0.314244	-1.32175	0.186251	0.488225	ZNRF2	45776
chr2:39718502-39720502	18.352	0.353497	0.267661	1.32069	0.186605	0.488683	NA	NA
chr10:3934020-3936020	6.72813	0.648382	0.491117	1.32022	0.186761	0.488747	NA	NA
chr17:37400099-37402099	18.8541	-0.317798	0.240895	-1.31924	0.18709	0.488916	FBXL20	6797
chr2:114360504-114362504	11.284	-0.451936	0.342501	-1.31952	0.186996	0.488916	DDX11L2	1350
chr19:39677065-39679065	8.88036	-0.497264	0.377306	-1.31793	0.187526	0.489711	PAK4	7018
chr1:235266346-235268346	19.8351	-0.301986	0.229299	-1.317	0.18784	0.489839	TOMM20	4311
chr2:102516163-102518163	70.1435	0.176119	0.133718	1.31709	0.187808	0.489839	MAP4K4	5010
chr11:116612846-116614846	6.71682	-0.488987	0.371959	-1.31463	0.188635	0.489843	BUD13	4039
chr14:22313925-22315925	757.365	-0.129442	0.0983475	-1.31617	0.188118	0.489843	TRAC	0
chr2:113356806-113358806	23.5969	-0.330869	0.251631	-1.3149	0.188545	0.489843	CHCHD5	9955
chr2:191714223-191716223	10.9337	-0.418455	0.317893	-1.31634	0.18806	0.489843	GLS	29323
chr3:120513157-120515157	8.71496	-0.398742	0.303287	-1.31473	0.1886	0.489843	GTF2E1	11240
chr6:149531100-149533100	12.0661	0.36746	0.279416	1.3151	0.188477	0.489843	TAB2	6658
chr11:86001989-86005352	64.0578	-0.187106	0.142432	-1.31365	0.188964	0.489846	HIKESHI	7900
chr16:2709770-2711770	279.902	-0.153589	0.116936	-1.31344	0.189033	0.489846	ERVK13-1	0
chr2:238329488-238331488	14.2334	-0.335267	0.25525	-1.31348	0.18902	0.489846	COL6A3	6637
chr14:50530842-50532842	22.8962	-0.293146	0.22344	-1.31197	0.189532	0.490452	LINC01599	17526
chr20:58837255-58839255	11.2178	-0.415486	0.316608	-1.3123	0.189418	0.490452	NA	NA
chr12:68382058-68386005	47.9342	-0.323572	0.246838	-1.31087	0.189902	0.491046	NA	NA
chr17:71715540-71717540	7.01238	-0.650378	0.496283	-1.3105	0.190027	0.491046	LINC00469	27868
chr12:53026383-53028383	8.2594	0.631883	0.483155	1.30783	0.190932	0.493041	KRT2	9958
chr21:34587304-34589304	6.94291	0.543431	0.416287	1.30542	0.191748	0.49477	IFNAR2	12926
chr5:55355774-55357774	23.6763	-0.328756	0.251982	-1.30468	0.192002	0.49477	ANKRD55	37732
chr6:131747236-131749236	83.0762	0.24293	0.186172	1.30487	0.191937	0.49477	NA	NA
chr1:247373081-247375081	457.216	0.131018	0.100485	1.30386	0.192283	0.495148	MIR3916	7718
chr4:16262804-16264804	28.3997	-0.262342	0.201536	-1.30171	0.193015	0.496688	TAPT1-AS1	2993
chr3:101354412-101356412	7.70649	-0.490181	0.376827	-1.30081	0.193323	0.497136	ZBTB11	11870
chr7:150317162-150319162	52.3609	-0.207428	0.159536	-1.3002	0.193533	0.49733	GIMAP6	3301
chr11:9779295-9781295	26.7528	-0.252577	0.194342	-1.29965	0.19372	0.497466	SBF2-AS1	0
chr16:67527169-67529169	156.607	-0.19213	0.147922	-1.29886	0.193992	0.497818	AGRP	9452
chr11:35079449-35081449	8.98526	-0.379581	0.292824	-1.29628	0.194879	0.499748	NA	NA
chr10:70807013-70809013	7.49073	0.697687	0.539193	1.29395	0.195684	0.500527	KIF1BP	30273
chr13:31369362-31371362	11.693	-0.418746	0.323457	-1.29459	0.19546	0.500527	LINC00398	5980
chr15:93362267-93364267	11.6433	0.443329	0.34268	1.29371	0.195765	0.500527	ASB9P1	21928
chr16:25071463-25073463	22.6476	0.394114	0.304436	1.29457	0.195469	0.500527	ARHGAP17	44787
chr8:37923752-37925752	24.4839	-0.356987	0.275998	-1.29344	0.195858	0.500527	EIF4EBP1	5868
chr14:106325211-106327211	12.9177	1.26049	0.975155	1.2926	0.196149	0.500753	IGH	0
chr18:19924796-19926796	14.0615	-0.391058	0.302582	-1.2924	0.196217	0.500753	NA	NA
chr8:32784429-32786429	26.0578	0.273871	0.211989	1.29191	0.196387	0.500842	NA	NA
chr10:63626601-63628601	12.7252	0.39686	0.307745	1.28957	0.197199	0.501185	ARID5B	32411
chr11:118204648-118206648	1349	-0.166564	0.129024	-1.29095	0.196721	0.501185	CD3D	3140
chr12:127255963-127257963	44.0292	0.311409	0.241423	1.28989	0.197089	0.501185	LINC00944	0
chr2:182029168-182031168	64.1589	-0.220372	0.170834	-1.28998	0.197057	0.501185	NA	NA
chr5:118126997-118128997	13.0518	0.405653	0.314562	1.28958	0.197196	0.501185	DTWD2	43571
chr11:11177111-11179111	76.6659	-0.286482	0.222231	-1.28912	0.197357	0.501243	NA	NA
chr5:55353643-55355643	16.8893	-0.420991	0.326818	-1.28815	0.197693	0.501753	ANKRD55	39863
chr1:26946383-26948383	13.4068	0.332796	0.258875	1.28555	0.198601	0.503711	RPS6KA1	44862
chr1:110854397-110856397	21.4648	-0.288747	0.224939	-1.28367	0.199259	0.503999	RBM15	25547
chr16:21831056-21833056	311.009	0.185645	0.144609	1.28377	0.199222	0.503999	RRN3P1	560
chr3:75483458-75485458	48.9251	0.340042	0.264857	1.28387	0.199187	0.503999	FAM86DP	0
chr7:150282741-150284741	46.9473	-0.3214	0.250153	-1.28481	0.198858	0.503999	GIMAP4	11699
chr1:9703302-9705302	288.323	-0.206047	0.160589	-1.28307	0.199468	0.504155	PIK3CD	6487
chr11:60847403-60849403	58.8776	0.196265	0.153054	1.28232	0.199729	0.504155	CD5	20526
chr12:92796863-92798863	17.4281	0.438607	0.342032	1.28235	0.199718	0.504155	CLLU1OS	15006
chr3:30372973-30374973	9.02777	0.645783	0.504806	1.27927	0.200802	0.50652	NA	NA
chr2:43369111-43371111	46.6676	0.295222	0.230853	1.27883	0.200956	0.506563	NA	NA
chr1:193461834-193463834	15.8506	-0.424693	0.332375	-1.27775	0.201337	0.506565	NA	NA
chr19:23944908-23946908	79.9528	0.181259	0.141861	1.27772	0.20135	0.506565	RPSAP58	0
chr5:74352554-74354554	38.2996	0.246725	0.193106	1.27766	0.201368	0.506565	ANKRD31	9567
chr2:102186655-102188655	10.3236	0.421747	0.330667	1.27544	0.202152	0.507849	NA	NA
chr3:31503027-31505027	8.83786	0.442225	0.346709	1.27549	0.202134	0.507849	NA	NA
chr1:27853486-27855486	177.581	-0.182352	0.143284	-1.27266	0.203138	0.508396	AHDC1	5269
chr14:22974553-22976553	852.411	-0.154744	0.121479	-1.27383	0.202722	0.508396	TRA	0
chr2:46861395-46863395	139.113	-0.155701	0.12233	-1.2728	0.203089	0.508396	CRIPT	8513
chr4:11471943-11473943	6.36022	0.475325	0.373119	1.27392	0.202691	0.508396	HS3ST1	41405
chr5:35835283-35837283	23.9023	0.275151	0.216228	1.27251	0.203194	0.508396	IL7R	19693
chr5:55933944-55935944	13.4627	0.994033	0.780727	1.27322	0.202942	0.508396	NA	NA
chr11:67651272-67653272	74.5718	0.238136	0.187355	1.27104	0.203713	0.509007	NA	NA
chr12:11697793-11699793	10.0843	0.51505	0.405117	1.27136	0.2036	0.509007	NA	NA
chr8:129061198-129063198	151.868	-0.12917	0.101684	-1.27032	0.203972	0.509245	MIR1207	0
chr9:21454366-21456366	9.4127	0.505337	0.397902	1.27	0.204083	0.509245	MIR31HG	0
chr15:65374072-65376072	10.3268	-0.429435	0.338256	-1.26956	0.204243	0.509301	KBTBD13	1795
chr18:43353934-43355934	6.98223	0.515876	0.40668	1.26851	0.204618	0.509549	SLC14A1	21448
chr2:70350774-70352774	27.7509	0.301149	0.237365	1.26872	0.204542	0.509549	C2orf42	24242
chr14:95985352-95987352	7.45549	-0.368196	0.290716	-1.26651	0.205329	0.510977	SNHG10	11896
chr3:5006711-5008711	7.16634	0.492565	0.389234	1.26547	0.205702	0.511561	BHLHE40-AS1	0
chr13:48767352-48769352	10.7659	-0.4566	0.36102	-1.26475	0.205962	0.511864	ITM2B	37921
chr2:182034296-182036296	42.9349	-0.258342	0.204455	-1.26356	0.206387	0.512577	NA	NA
chr17:62980967-62982967	35.4206	0.319153	0.252709	1.26293	0.206615	0.512798	AMZ2P1	9263
chr7:39872084-39874084	8.35097	0.497734	0.39427	1.26242	0.206798	0.512908	LINC00265	37861
chr9:107504872-107506872	9.24105	-0.434503	0.344358	-1.26177	0.20703	0.51314	NIPSNAP3A	3096
chr15:63786636-63788636	21.1343	-0.312368	0.247688	-1.26113	0.207261	0.513368	USP3	8073
chr7:142246055-142248055	102.979	0.256476	0.203581	1.25982	0.207734	0.514198	TRBV5-1	0
chr5:43017862-43019862	455.112	0.116299	0.0923747	1.259	0.208031	0.51459	ANXA2R	19319
chr11:133903044-133905044	9.01485	-0.445442	0.354513	-1.25649	0.208938	0.515454	JAM3	33775
chr12:92798898-92800898	10.0741	-0.61486	0.489119	-1.25708	0.208726	0.515454	CLLU1OS	12971
chr2:112211196-112213196	11.3487	-0.468792	0.372785	-1.25754	0.208559	0.515454	NA	NA
chr4:38530307-38532307	7.74217	0.440156	0.35029	1.25655	0.208917	0.515454	NA	NA
chr14:21659260-21661260	6.38623	0.503154	0.401386	1.25354	0.21001	0.517204	LINC00641	6977
chr15:70784144-70786144	13.2453	-0.34596	0.275855	-1.25414	0.209791	0.517204	NA	NA
chr2:231851172-231853172	11.6471	-0.453868	0.362114	-1.25338	0.210066	0.517204	SPATA3	7666
chr14:22235947-22237947	202.848	-0.159806	0.127702	-1.2514	0.21079	0.518642	TRBV20OR9-2	30685
chr14:53627672-53629672	56.7454	0.168045	0.134418	1.25017	0.211237	0.519397	DDHD1	7625
chr17:74510638-74512638	34.7865	0.320689	0.256891	1.24834	0.211905	0.52057	CYGB	10791
chr5:147699102-147701102	9.68238	0.491186	0.393548	1.2481	0.211996	0.52057	SPINK7	3620
chr4:174346488-174348488	14.0996	-0.515685	0.414045	-1.24548	0.212955	0.52258	SCRG1	18959
chr15:40811001-40813001	17.9004	-0.311443	0.250315	-1.2442	0.213425	0.523039	C15orf57	10536
chr2:218297833-218299833	20.0516	-0.270842	0.217669	-1.24428	0.213396	0.523039	DIRC3	0
chr1:226162745-226164745	34.1493	-0.287622	0.231247	-1.24379	0.213577	0.523067	SDE2	5657
chr6:149449037-149451037	15.4531	0.338605	0.272502	1.24258	0.214022	0.52381	NA	NA
chr5:108063003-108065003	26.8409	0.396867	0.319497	1.24216	0.214177	0.523843	LINC01023	0
chr7:38379522-38381522	23.9643	-0.444612	0.358055	-1.24174	0.214332	0.523875	TRGV3	16012
chr7:148679791-148681791	81.8405	-0.425815	0.343109	-1.24105	0.214588	0.524155	PDIA4	18362
chr19:21766528-21770399	20.3024	0.416329	0.336267	1.23809	0.215682	0.525095	ZNF429	27457
chr2:64509965-64511965	7.93812	-0.801162	0.647005	-1.23826	0.215618	0.525095	NA	NA
chr2:95739642-95743599	381.451	0.221689	0.178837	1.23961	0.215119	0.525095	MRPS5	9352
chr3:44726000-44728000	8.91474	-0.395409	0.319164	-1.23889	0.215386	0.525095	ZNF35	23716
chr4:75263043-75265043	12.2903	0.424756	0.343015	1.2383	0.215605	0.525095	EREG	8565
chr3:112829214-112831214	26.0404	0.295977	0.239186	1.23743	0.215927	0.525262	NA	NA
chr4:110468968-110470968	62.274	-0.205011	0.165713	-1.23714	0.216034	0.525262	SEC24B	7352
chr3:33029728-33031728	15.9545	-0.297289	0.240477	-1.23624	0.216368	0.525728	GLB1	6371
chr10:22628732-22630732	11.5384	0.422898	0.342296	1.23547	0.216655	0.525908	SPAG6	3641
chr6:86378411-86380411	98.53	-0.176231	0.142665	-1.23528	0.216726	0.525908	SNHG5	6313
chr2:114340641-114342641	179.876	0.179445	0.145709	1.23153	0.218125	0.528957	WASH2P	0
chr15:91393552-91397162	16.8392	-0.482969	0.392471	-1.23059	0.218478	0.529466	FURIN	14722
chr1:121310156-121312156	13.5429	0.385846	0.313808	1.22956	0.218861	0.530048	EMBP1	0
chr1:173413072-173415072	69.7934	-0.185913	0.151287	-1.22888	0.219118	0.530175	PRDX6	31413
chr12:2048294-2050294	93.7719	-0.141983	0.115559	-1.22866	0.2192	0.530175	DCP1B	462
chr9:99448288-99450288	9.66536	0.353143	0.287589	1.22794	0.219468	0.530478	AAED1	30688
chr12:4039351-4041351	33.3597	-0.299823	0.244498	-1.22628	0.220093	0.531028	NA	NA
chr15:22541275-22543275	10.0328	-0.701232	0.572055	-1.22581	0.22027	0.531028	REREP3	3289
chr5:90609313-90611313	26.9754	0.394388	0.321675	1.22605	0.220181	0.531028	NA	NA
chr8:129004583-129006583	195.939	-0.137871	0.112465	-1.22591	0.220234	0.531028	PVT1	0
chr2:7706926-7708926	8.7573	0.568537	0.464088	1.22506	0.220551	0.531348	NA	NA
chr7:77286309-77288309	21.2098	-0.293588	0.239723	-1.2247	0.22069	0.531348	APTR	0
chr11:67572168-67574168	12.3953	0.313744	0.257403	1.21888	0.222888	0.531502	FAM86C2P	0
chr12:9802681-9804681	561.542	0.249858	0.204936	1.2192	0.222769	0.531502	CLEC2D	17622
chr14:107011878-107013878	12.2204	-1.04118	0.853514	-1.21987	0.222514	0.531502	NA	NA
chr14:99521286-99523286	18.078	0.290197	0.237726	1.22072	0.222193	0.531502	NA	NA
chr17:38775342-38777342	6.79828	0.485997	0.397514	1.22259	0.221484	0.531502	SMARCE1	6633
chr17:74964473-74966473	8.39898	-0.549915	0.450027	-1.22196	0.221723	0.531502	MGAT5B	18001
chr21:33026460-33028460	12.9995	0.354839	0.290198	1.22275	0.221426	0.531502	SOD1	3474
chr3:151916336-151920078	45.9016	0.227123	0.186238	1.21953	0.222642	0.531502	NA	NA
chr5:133388496-133390496	23.2912	-0.33253	0.271865	-1.22314	0.221276	0.531502	VDAC1	0
chr5:149808317-149810317	11.7621	-0.590205	0.482914	-1.22217	0.221642	0.531502	RPS14	13474
chr6:26304196-26306196	15.8161	0.47747	0.391742	1.21884	0.222906	0.531502	HIST1H4H	18433
chr6:90066484-90068484	7.15293	0.487783	0.399465	1.22109	0.222051	0.531502	UBE2J1	3864
chr7:142508008-142510008	12.0064	0.386514	0.316377	1.22169	0.221826	0.531502	TRBV30	264
chr8:128932587-128934587	52.1463	-0.194993	0.159905	-1.21943	0.22268	0.531502	PVT1	0
chr9:137347206-137349206	22.0218	0.345552	0.282448	1.22342	0.221172	0.531502	RXRA	14774
chr20:1088253-1090253	15.4901	-0.325939	0.26811	-1.21569	0.224103	0.534012	PSMF1	3652
chr1:181997902-181999902	19.0787	0.284119	0.234494	1.21162	0.225656	0.535023	ZNF648	23802
chr1:232765055-232767055	13.7102	-0.488806	0.40343	-1.21163	0.225655	0.535023	NA	NA
chr10:43915090-43917090	37.4876	0.335906	0.276742	1.21379	0.22483	0.535023	HNRNPF	10393
chr12:9198555-9200555	49.4488	-0.282354	0.232774	-1.21299	0.225132	0.535023	LINC00612	7629
chr14:64116171-64118171	105.221	0.170802	0.140707	1.21389	0.224791	0.535023	WDR89	7529
chr16:28081218-28083218	8.01196	-0.471396	0.388512	-1.21334	0.225001	0.535023	GSG1L	6387
chr4:1129015-1132514	34.3492	-0.249873	0.206264	-1.21142	0.225733	0.535023	TMED11P	12062
chr4:153464962-153466962	14.1756	-0.27358	0.225881	-1.21117	0.225831	0.535023	LINC02486	4546
chr8:82552712-82554712	7.94336	-0.410914	0.339013	-1.21209	0.225479	0.535023	IMPA1	14438
chr8:8774343-8778317	49.0416	0.192382	0.158888	1.2108	0.225972	0.535023	MFHAS1	23211
chr22:45524812-45526812	7.19142	-0.52591	0.435319	-1.2081	0.227008	0.53713	NUP50	32913
chr10:17282859-17284859	10.3978	-0.394783	0.326964	-1.20742	0.22727	0.537409	VIM	3266
chr3:196183589-196185589	15.6259	-0.276894	0.229553	-1.20623	0.22773	0.538152	RNF168	10067
chr16:28813448-28815448	11.4198	0.321136	0.266536	1.20485	0.228261	0.538718	NPIPB7	0
chr3:49381908-49383908	9.99917	0.495198	0.410993	1.20488	0.228249	0.538718	USP4	4371
chr1:89771069-89773069	8.45705	-0.434867	0.361801	-1.20195	0.229383	0.540879	GBP5	32524
chr10:75488991-75490991	95.0235	0.166287	0.138373	1.20173	0.229468	0.540879	AGAP5	0
chr16:2722586-2724586	96.3765	-0.154892	0.129184	-1.199	0.230529	0.543034	ERVK13-1	0
chr11:75242333-75244333	6.39129	-0.546182	0.455729	-1.19848	0.23073	0.543162	GDPD5	5733
chr1:11967807-11969807	874.603	0.20647	0.172373	1.19781	0.230991	0.543431	KIAA2013	9837
chr11:121189188-121191188	10.2937	-0.406447	0.33953	-1.19709	0.231272	0.543746	SC5D	5068
chr14:100658508-100660508	6.23913	0.555747	0.465346	1.19427	0.232374	0.544264	DEGS2	32495
chr14:22475150-22477150	589.797	-0.145109	0.121501	-1.1943	0.232361	0.544264	TRA	0
chr17:33561995-33563995	192.088	0.188551	0.15782	1.19473	0.232193	0.544264	SLFN5	6090
chr2:65205101-65207101	12.7236	0.349102	0.29216	1.1949	0.232126	0.544264	SLC1A4	8477
chr5:32612292-32614292	21.466	-0.287356	0.240395	-1.19535	0.23195	0.544264	SUB1	8106
chr6:170838254-170840254	8.6312	-0.393966	0.32984	-1.19441	0.232316	0.544264	PSMB1	0
chr14:65822504-65824504	11.108	-0.418722	0.350855	-1.19343	0.232699	0.544337	MIR4708	20602
chr6:25118620-25120620	13.6339	-0.306125	0.256427	-1.19381	0.232553	0.544337	CMAHP	0
chr11:65207565-65209565	1023.95	0.220778	0.185231	1.1919	0.233299	0.544427	NEAT1	0
chr14:22391370-22393370	322.628	-0.191836	0.160902	-1.19225	0.233163	0.544427	TRAC	0
chr8:103818303-103820303	40.5375	0.201312	0.168909	1.19184	0.233326	0.544427	AZIN1	18232
chr8:41371913-41373913	14.6814	0.336957	0.282665	1.19208	0.233232	0.544427	GOLGA7	3413
chr1:173398134-173401671	109.151	-0.177679	0.149267	-1.19034	0.233912	0.544485	PRDX6	44814
chr1:193508392-193510392	25.574	-0.327189	0.274765	-1.1908	0.233734	0.544485	NA	NA
chr13:48796228-48798228	9.23668	0.318574	0.267648	1.19027	0.233939	0.544485	ITM2B	9045
chr17:73290818-73294656	35.7483	0.308037	0.258648	1.19095	0.233672	0.544485	SLC25A19	5287
chr15:85872776-85874776	11.6252	-0.310427	0.261534	-1.18695	0.235249	0.544841	AKAP13	49070
chr16:11317918-11319918	13.713	0.324804	0.273575	1.18726	0.235126	0.544841	RMI2	23587
chr2:7869863-7871863	414.202	-0.224123	0.188448	-1.18931	0.234319	0.544841	NA	NA
chr21:15398762-15400762	19.428	0.24019	0.202284	1.18739	0.235073	0.544841	ANKRD20A11P	45996
chr5:109280205-109282205	8.50578	0.402511	0.338946	1.18754	0.235016	0.544841	NA	NA
chr5:176905278-176907278	7.73649	-0.480402	0.404026	-1.18904	0.234425	0.544841	PDLIM7	3116
chr5:90729063-90731063	9.69944	-0.40151	0.33824	-1.18706	0.235205	0.544841	ARRDC3-AS1	12530
chr9:75141433-75143433	8.20353	0.493491	0.415783	1.1869	0.235269	0.544841	TMC1	0
chr3:4909338-4911338	73.5252	0.170798	0.143975	1.18631	0.235501	0.545038	ITPR1	19813
chr1:234866076-234868076	6.44005	-0.463232	0.391044	-1.1846	0.236175	0.545058	NA	NA
chr10:9051086-9053086	33.2943	-0.329878	0.278281	-1.18541	0.235854	0.545058	NA	NA
chr13:34183993-34185993	7.60688	0.450485	0.380341	1.18442	0.236246	0.545058	STARD13	0
chr19:56591265-56593265	11.8726	-0.355179	0.299751	-1.18491	0.236052	0.545058	ZNF787	5466
chr8:146227189-146229189	63.4357	-0.15526	0.13101	-1.1851	0.235978	0.545058	ZNF252P	0
chr12:68574126-68576126	7.76721	0.599921	0.506921	1.18346	0.236627	0.545567	IL26	19002
chr5:35883412-35885412	558.259	-0.223693	0.189071	-1.18312	0.236761	0.545567	IL7R	3706
chr1:193560769-193562769	10.7662	-0.406116	0.343589	-1.18198	0.237213	0.54559	NA	NA
chr15:70799491-70801491	12.5001	-0.333603	0.282144	-1.18238	0.237054	0.54559	NA	NA
chr3:27680141-27682141	10.1821	0.356825	0.30188	1.18201	0.237202	0.54559	NA	NA
chr11:47408794-47410794	22.9244	0.51194	0.434005	1.17957	0.238171	0.545849	SLC39A13	0
chr2:218577666-218579666	34.4671	-0.246678	0.209135	-1.17952	0.238192	0.545849	DIRC3	0
chr2:235330771-235332771	7.12201	0.505013	0.428139	1.17955	0.238178	0.545849	NA	NA
chr21:43607409-43609409	8.00371	0.417067	0.353085	1.18121	0.237519	0.545849	ABCG1	10389
chr7:154996531-154998531	8.62595	0.401034	0.340011	1.17947	0.23821	0.545849	NA	NA
chr9:14584982-14586982	15.7995	-0.296302	0.250941	-1.18077	0.237696	0.545849	ZDHHC21	0
chr21:35319924-35323361	336.534	-0.169162	0.143634	-1.17773	0.238904	0.5471	LINC00649	0
chr9:132221725-132223725	12.3411	0.593046	0.503845	1.17704	0.239179	0.547393	NA	NA
chr2:69058508-69060508	49.1315	-0.202231	0.172023	-1.1756	0.239754	0.547497	ARHGAP25	15064
chr22:29985015-29987015	6.79611	0.465309	0.396013	1.17499	0.240001	0.547497	NIPSNAP1	7688
chr3:18530557-18532557	71.4034	-0.261548	0.222418	-1.17593	0.239623	0.547497	NA	NA
chr3:46130213-46132213	6.36863	0.500799	0.425703	1.17641	0.239433	0.547497	NA	NA
chr5:126186789-126190272	64.6318	0.202413	0.17231	1.17471	0.240112	0.547497	2003-03-01	13133
chr6:1551875-1553875	12.8078	-0.331974	0.282589	-1.17476	0.24009	0.547497	NA	NA
chr8:125273784-125275784	20.9592	0.379195	0.323033	1.17386	0.24045	0.547931	TMEM65	47374
chr1:46907344-46909344	19.1671	-0.372814	0.317942	-1.17259	0.240961	0.548083	FAAH	27823
chr21:30116833-30118833	28.2593	-0.354147	0.301848	-1.17326	0.240691	0.548083	NA	NA
chr8:66857583-66859583	7.47666	-0.351243	0.299521	-1.17268	0.240923	0.548083	NA	NA
chr1:208020977-208022977	169.501	-0.142005	0.121288	-1.17081	0.241677	0.54846	CD34	36905
chr14:98192155-98194155	10.1254	-0.469631	0.400963	-1.17126	0.241495	0.54846	NA	NA
chr18:68349839-68351839	11.4403	0.525631	0.448989	1.1707	0.241719	0.54846	NA	NA
chr3:32415779-32417779	29.194	0.304014	0.259467	1.17169	0.241323	0.54846	CMTM8	3965
chr5:150543486-150545486	47.5331	-0.240581	0.205903	-1.16842	0.242639	0.550208	ANXA6	6042
chr12:92427830-92429830	47.3016	0.238126	0.203988	1.16735	0.243068	0.550627	NA	NA
chr19:40458526-40460526	29.2274	-0.322145	0.275993	-1.16722	0.243121	0.550627	PSMC4	16385
chr10:116545374-116547374	24.1096	-0.335786	0.287995	-1.16595	0.243636	0.550784	FAM160B1	34128
chr3:18600262-18602262	22.8673	0.264876	0.227171	1.16597	0.243625	0.550784	NA	NA
chr6:33552624-33554624	20.8891	-0.260832	0.22362	-1.16641	0.243451	0.550784	GGNBP1	0
chr8:30523422-30525422	10.5695	-0.303631	0.260818	-1.16415	0.244364	0.551883	GTF2E2	7683
chr9:33178493-33180493	12.1916	0.365877	0.314325	1.16401	0.24442	0.551883	B4GALT1	11136
chr3:32557230-32559230	36.3685	-0.241014	0.207133	-1.16357	0.244599	0.55195	DYNC1LI1	8232
chr1:108619821-108623661	10.5099	-0.669006	0.575882	-1.16171	0.245354	0.553317	NA	NA
chr3:58456203-58458203	24.0922	0.406005	0.35019	1.15939	0.246299	0.55511	KCTD6	19619
chr2:204675504-204677504	8.37065	0.410593	0.354493	1.15825	0.246761	0.555812	NA	NA
chr19:48075505-48077505	7.52666	0.510959	0.441751	1.15667	0.247408	0.55693	ZNF541	16391
chr12:9599766-9601766	76.5408	0.206203	0.178478	1.15534	0.247952	0.557539	DDX12P	0
chr19:58520067-58522067	75.9788	-0.152868	0.132338	-1.15513	0.248036	0.557539	ZNF606	5352
chr3:129897420-129899420	7.81163	0.554672	0.480276	1.1549	0.24813	0.557539	COL6A4P2	32242
chr1:161581292-161583292	44.2841	0.313559	0.271781	1.15372	0.248615	0.558291	HSPA7	2950
chr1:33341340-33343340	6.28404	-0.475352	0.412272	-1.15301	0.248907	0.558308	FNDC5	3257
chr6:143066914-143068914	6.39539	-0.419869	0.364164	-1.15297	0.248924	0.558308	HIVEP2	3689
chr13:74598357-74602230	213.082	0.209328	0.181882	1.1509	0.249774	0.559874	KLF12	0
chr9:66457015-66459015	87.0061	0.383103	0.333149	1.14995	0.250166	0.560414	PTGER4P2-CDK2AP2P2	37454
chr7:130753219-130755219	128.559	-0.181401	0.15784	-1.14927	0.250445	0.5607	MKLN1	39635
chr1:161368456-161370456	53.7249	0.209307	0.182617	1.14615	0.251731	0.563239	CFAP126	30782
chr3:27946355-27948355	7.35027	0.38793	0.338654	1.1455	0.252	0.5635	NA	NA
chr1:24097886-24099886	105.278	-0.115584	0.100955	-1.14491	0.252248	0.563593	PITHD1	4989
chr14:22201953-22205435	496.224	-0.15946	0.139486	-1.1432	0.252955	0.563593	TRBV20OR9-2	0
chr14:62028653-62030653	100.202	0.174459	0.152431	1.14451	0.252412	0.563593	PRKCH	10954
chr17:39834412-39836412	7.84487	0.418068	0.36547	1.14392	0.252657	0.563593	JUP	0
chr2:96980555-96982555	25.9971	-0.248741	0.217387	-1.14423	0.252528	0.563593	ITPRIPL1	8506
chr7:4680581-4682581	13.2865	0.298955	0.261499	1.14323	0.252942	0.563593	FOXK1	806
chr5:42908017-42910017	7.14162	0.519828	0.456039	1.13988	0.254338	0.565994	NA	NA
chr9:128136109-128138109	25.7979	-0.240421	0.210913	-1.1399	0.254327	0.565994	GAPVD1	8818
chr13:50655320-50657320	254.902	-0.126268	0.110943	-1.13813	0.255065	0.56727	DLEU1	0
chr14:22520045-22522045	526.847	-0.123675	0.108705	-1.13771	0.255241	0.567322	TRA	0
chr9:3575506-3577506	15.0814	0.392733	0.346022	1.135	0.256377	0.569505	RFX3	49522
chr12:7791356-7793356	15.0412	0.296142	0.261558	1.13222	0.257542	0.570391	APOBEC1	8639
chr17:405506-407506	17.6255	0.315413	0.278442	1.13278	0.257307	0.570391	VPS53	4401
chr22:41160055-41162055	9.25125	-0.311569	0.274831	-1.13367	0.256931	0.570391	SLC25A17	3583
chr8:79304952-79306952	10.034	0.455008	0.401876	1.13221	0.257546	0.570391	NA	NA
chr8:90748637-90750637	19.0847	-0.268706	0.237284	-1.13242	0.257456	0.570391	RIPK2	19337
chr1:234732865-234734865	15.8079	0.306704	0.271902	1.128	0.259322	0.570718	IRF2BP2	5149
chr1:8986227-8988227	33.0968	0.557273	0.49398	1.12813	0.259265	0.570718	CA6	17665
chr11:65238540-65240540	23.4274	0.339357	0.300058	1.13097	0.258067	0.570718	MALAT1	24692
chr12:8472012-8474012	15.541	0.359969	0.318894	1.12881	0.258979	0.570718	LINC00937	35547
chr14:98661100-98663100	43.2349	-0.309414	0.273495	-1.13134	0.257914	0.570718	NA	NA
chr17:56409132-56411132	727.485	-0.215045	0.190615	-1.12817	0.25925	0.570718	TSPOAP1-AS1	0
chr2:113383399-113385399	6.98402	-0.546178	0.483152	-1.13045	0.258288	0.570718	SLC20A1	18034
chr2:235352642-235356480	1038.83	0.137346	0.121779	1.12784	0.259389	0.570718	ARL4C	45205
chr2:87808650-87810650	62.445	0.224672	0.198869	1.12975	0.258583	0.570718	CYTOR	0
chr5:90575118-90577118	6.35654	0.512102	0.453234	1.12988	0.258525	0.570718	NA	NA
chr6:35299036-35301036	117.106	-0.134433	0.119175	-1.12803	0.259308	0.570718	PPARD	9298
chr19:59091819-59093819	570.272	-0.147554	0.130879	-1.1274	0.259573	0.570782	MZF1	6876
chr1:101722715-101724715	7.11129	-0.366239	0.325302	-1.12585	0.260231	0.571455	S1PR1	15638
chr14:22197349-22199349	9.30298	-0.32424	0.288157	-1.12522	0.260496	0.571455	TRBV20OR9-2	5102
chr2:10168336-10170336	9.95367	0.608938	0.540999	1.12558	0.260343	0.571455	KLF11	13345
chr2:182169215-182172944	79.3996	0.202008	0.179387	1.1261	0.260124	0.571455	MIR4437	0
chr2:120459746-120463399	61.4231	-0.194167	0.172722	-1.12416	0.260944	0.5721	TMEM177	0
chr14:22327462-22329462	68.465	-0.184496	0.164286	-1.12302	0.26143	0.57237	TRAC	0
chr15:85267398-85269398	8.53419	0.470411	0.41889	1.12299	0.261441	0.57237	SEC11A	7706
chr22:27074162-27076162	177.729	-0.138896	0.123707	-1.12278	0.261531	0.57237	MIAT	1721
chr13:103243580-103245580	21.5487	0.228854	0.203986	1.12191	0.261901	0.572423	TPP2	3705
chr18:21549556-21553519	20.6374	-0.400076	0.356691	-1.12163	0.262019	0.572423	LAMA3	14526
chr5:21340991-21342991	11.6281	0.358596	0.319537	1.12224	0.261762	0.572423	GUSBP1	0
chr12:125423424-125425424	182.05	0.14541	0.129716	1.12098	0.262295	0.572604	DHX37	5945
chr2:173538351-173540351	8.17796	0.475713	0.424474	1.12071	0.262411	0.572604	RAPGEF4-AS1	47566
chr22:42839530-42841530	13.6358	0.294573	0.263189	1.11925	0.263035	0.573626	NFAM1	11128
chr1:89742582-89745880	26.0394	0.266557	0.238265	1.11874	0.263251	0.573759	GBP5	4037
chr11:60802170-60804170	27.1244	-0.268352	0.240044	-1.11793	0.263598	0.574178	CD6	14321
chr2:131484679-131486679	24.3571	0.242576	0.217111	1.11729	0.26387	0.574434	GPR148	0
chr1:183577605-183579605	50.1871	-0.932789	0.836386	-1.11526	0.264738	0.574701	ARPC5	15722
chr10:33421263-33423263	13.3152	0.432802	0.388088	1.11522	0.264757	0.574701	NRP1	43155
chr11:71420734-71422734	16.188	0.383086	0.344165	1.11309	0.265671	0.574701	NA	NA
chr16:30608764-30610764	9.39072	-0.352694	0.316723	-1.11358	0.265461	0.574701	ZNF689	3114
chr2:10571620-10573620	15.6006	-0.268285	0.241009	-1.11318	0.265633	0.574701	HPCAL1	3876
chr21:26933720-26935720	38.4881	-0.221434	0.198522	-1.11541	0.264674	0.574701	MIR155HG	0
chr21:46711800-46713800	568.586	-0.129222	0.1161	-1.11302	0.2657	0.574701	POFUT2	3988
chr4:40255670-40261327	161.609	-0.130983	0.117331	-1.11636	0.26427	0.574701	RHOH	9388
chr5:133405854-133407854	50.5938	-0.213322	0.191564	-1.11358	0.265459	0.574701	VDAC1	0
chr5:151089850-151091850	7.11363	-0.423556	0.379813	-1.11517	0.264778	0.574701	SPARC	23234
chr6:17589016-17591016	7.24212	-0.405408	0.363842	-1.11424	0.265176	0.574701	FAM8A1	9501
chr1:23903273-23905273	16.9721	0.2914	0.262049	1.11201	0.266135	0.574969	MDS2	2711
chr3:37471677-37473677	16.0667	0.255304	0.229574	1.11208	0.266104	0.574969	C3orf35	0
chr1:151917510-151919510	109.301	0.430573	0.387591	1.11089	0.266614	0.575669	THEM4	35148
chr2:101196453-101198453	9.86256	0.375152	0.338069	1.10969	0.267133	0.576453	PDCL3	3251
chr1:149285827-149287827	8.66873	0.663568	0.599041	1.10772	0.267984	0.577629	NA	NA
chr8:129549060-129551060	18.8355	0.311985	0.28165	1.1077	0.26799	0.577629	NA	NA
chr1:161108706-161110706	6.59202	-0.426556	0.385385	-1.10683	0.268367	0.577672	DEDD	6227
chr11:129619699-129621699	24.5956	0.376527	0.34054	1.10568	0.268867	0.577672	NA	NA
chr12:46852618-46854618	17.6511	0.355497	0.321577	1.10548	0.268952	0.577672	NA	NA
chr12:93934530-93936530	15.2659	0.254707	0.230404	1.10548	0.268951	0.577672	SOCS2-AS1	0
chr14:98196391-98198391	9.29191	-0.437075	0.395495	-1.10513	0.269102	0.577672	NA	NA
chr7:150253011-150255011	29.9901	0.324768	0.293629	1.10605	0.268705	0.577672	GIMAP4	9446
chr7:17808882-17810882	37.0058	-0.221314	0.200027	-1.10642	0.268543	0.577672	SNX13	19502
chr6:149460763-149462763	23.7575	0.251265	0.227558	1.10418	0.269515	0.578223	NA	NA
chr10:134822086-134824086	15.5353	0.589407	0.534138	1.10347	0.269822	0.5783	NA	NA
chr17:38702967-38704967	574.618	0.150774	0.136648	1.10338	0.269863	0.5783	CCR7	5054
chr4:15458383-15460383	10.5686	-0.298014	0.270189	-1.10298	0.270034	0.578333	C1QTNF7	10591
chr13:41387434-41389434	50.0928	-0.1721	0.156381	-1.10052	0.271107	0.579624	TPTE2P5	0
chr14:22190998-22192998	414.073	-0.140708	0.127816	-1.10087	0.270954	0.579624	TRBV20OR9-2	11453
chr19:47324016-47326016	9.95009	0.383782	0.348672	1.1007	0.271028	0.579624	SNAR-E	7825
chr13:51167537-51169537	8.01989	-0.407613	0.370741	-1.09946	0.271569	0.579635	NA	NA
chr5:147753504-147755504	8.8534	-0.368266	0.334962	-1.09943	0.271582	0.579635	FBXO38	7993
chr7:99932731-99934731	644.26	0.111572	0.101451	1.09976	0.271435	0.579635	PILRB	0
chr14:24747840-24749840	49.2933	-0.192883	0.175857	-1.09682	0.272722	0.581541	RABGGTA	7006
chr19:41331985-41333985	138.656	-0.147177	0.134204	-1.09666	0.272789	0.581541	CYP2A6	15457
chr7:129649719-129651719	13.615	-0.318579	0.290664	-1.09604	0.273061	0.581787	ZC3HC1	6406
chr1:23938473-23940473	23.4801	-0.279454	0.255074	-1.09558	0.273263	0.581826	MDS2	0
chr12:9201380-9203380	52.8941	-0.286573	0.261643	-1.09528	0.273394	0.581826	LINC00612	4804
chr19:16448646-16450646	8.16942	0.408948	0.374147	1.09301	0.274388	0.583606	KLF2	10306
chr18:68376077-68378077	10.3236	0.486224	0.445102	1.09239	0.274662	0.583854	NA	NA
chr19:34310203-34312203	10.881	-0.395882	0.362834	-1.09108	0.275237	0.584741	KCTD15	3536
chr7:151144701-151146701	10.0015	0.353505	0.32417	1.09049	0.275497	0.584957	CRYGN	6801
chr10:6653530-6655530	168.544	-0.221217	0.203301	-1.08812	0.27654	0.58621	PRKCQ-AS1	26206
chr17:43717018-43719018	44.6537	-0.29391	0.270119	-1.08807	0.276562	0.58621	CRHR1	0
chr3:13936828-13938828	25.6562	0.215799	0.198239	1.08858	0.276338	0.58621	WNT7A	15209
chr17:80249857-80251857	48.2765	0.253792	0.233544	1.0867	0.27717	0.587124	CSNK1D	18262
chr19:16452124-16454124	10.5326	0.308064	0.283743	1.08572	0.277604	0.587124	EPS15L1	11930
chr3:105894746-105896746	6.03947	-0.454018	0.418094	-1.08592	0.277513	0.587124	NA	NA
chr8:2584565-2586565	26.8379	-0.566248	0.521569	-1.08566	0.277628	0.587124	NA	NA
chr1:101693182-101695182	36.87	0.236383	0.218282	1.08293	0.278841	0.58911	S1PR1	7122
chr1:247569952-247571952	6.16466	-0.561046	0.51823	-1.08262	0.278978	0.58911	NLRP3	7505
chr11:58902519-58904519	199.487	-0.112657	0.10409	-1.0823	0.279118	0.58911	FAM111A	5798
chr17:36411941-36413941	27.5865	0.237852	0.219812	1.08207	0.279222	0.58911	MRPL45	39047
chr4:25179345-25183327	140.911	-0.266381	0.24625	-1.08175	0.279362	0.58911	PI4K2B	0
chr3:59694971-59696971	6.23003	0.429145	0.397584	1.07938	0.280418	0.591	FHIT	38064
chr15:30762364-30764364	96.313	0.265174	0.245932	1.07824	0.280926	0.59152	NA	NA
chr3:27673573-27675573	38.9163	0.208861	0.193729	1.07811	0.280984	0.59152	NA	NA
chr5:1563178-1565178	12.031	-0.397995	0.369661	-1.07665	0.281637	0.592557	SDHAP3	6894
chr12:109982180-109984180	11.1507	0.297893	0.277032	1.0753	0.282239	0.593487	MMAB	7340
chr3:59436437-59438437	10.1151	0.397088	0.369514	1.07462	0.282545	0.593792	NA	NA
chr10:80786585-80788585	15.6645	0.286381	0.266612	1.07415	0.282755	0.593899	ZMIZ1-AS1	0
chr1:90421834-90423834	7.89982	0.373471	0.348383	1.07201	0.283714	0.595237	LRRC8D	19844
chr5:8456719-8458719	39.6381	0.213403	0.199034	1.07219	0.283634	0.595237	MIR4458	2318
chr1:244485476-244487476	14.1985	-0.475108	0.443389	-1.07154	0.283927	0.595346	C1orf100	28460
chr18:2636068-2638068	25.8962	0.254599	0.238037	1.06958	0.284809	0.596521	CBX3P2	14100
chr9:138359909-138361909	8.00528	-0.426577	0.398727	-1.06985	0.284688	0.596521	PPP1R26	9738
chr11:18404520-18406520	10.5097	0.338345	0.317309	1.0663	0.286289	0.597592	LDHA	9415
chr13:48700109-48702109	6.35236	-0.342047	0.32074	-1.06643	0.286229	0.597592	MED4	30831
chr15:72753522-72755522	6.55695	-0.390378	0.365787	-1.06723	0.285868	0.597592	ARIH1	11144
chr21:29976515-29978515	8.42728	-0.369632	0.346246	-1.06754	0.285727	0.597592	NA	NA
chr6:7083861-7085861	13.6969	-0.384674	0.360572	-1.06684	0.286044	0.597592	RREB1	21968
chr7:42927188-42929188	25.9048	0.189208	0.177245	1.06749	0.285749	0.597592	C7orf25	19683
chr17:45176564-45178564	94.3845	-0.181572	0.17045	-1.06525	0.286761	0.598241	CDC27	16746
chr17:29334825-29336825	53.1586	0.198545	0.186515	1.0645	0.287103	0.59832	RNF135	7895
chr19:3493421-3495421	69.1704	-0.154346	0.145	-1.06446	0.287122	0.59832	DOHH	0
chr2:204679191-204681191	10.8508	0.409039	0.384534	1.06373	0.287453	0.598672	NA	NA
chr11:102176554-102178554	6.80418	0.495499	0.466655	1.06181	0.288321	0.599526	BIRC3	9626
chr11:88146961-88148961	8.4939	0.324301	0.305542	1.06139	0.288511	0.599526	NA	NA
chr14:98606446-98608446	150.076	-0.184601	0.173869	-1.06172	0.288362	0.599526	NA	NA
chr4:174340661-174342661	13.6147	-0.416509	0.392246	-1.06186	0.288301	0.599526	SCRG1	13132
chr21:32457897-32459897	6.79091	0.452712	0.42697	1.06029	0.289013	0.599913	TIAM1	30838
chr9:114791392-114793392	25.0494	-0.249992	0.235781	-1.06027	0.289021	0.599913	MIR3134	0
chr10:97848726-97850726	78.3729	0.146283	0.138184	1.05861	0.289779	0.600025	ENTPD1-AS1	0
chr12:132014118-132016118	6.55491	0.530383	0.500519	1.05967	0.289296	0.600025	NA	NA
chr9:130179568-130181568	22.2926	-0.231024	0.218282	-1.05837	0.289885	0.600025	ZNF79	5084
chr9:132019979-132021979	21.1268	-0.338732	0.319754	-1.05935	0.28944	0.600025	NA	NA
chr9:134127222-134129222	35.6523	-0.222384	0.210105	-1.05844	0.289853	0.600025	FAM78A	4242
chr10:88959925-88961925	30.2429	0.192777	0.182403	1.05687	0.29057	0.600626	NUTM2A-AS1	3619
chr11:76270659-76272659	48.1584	-0.194822	0.184374	-1.05667	0.290662	0.600626	EMSY	8069
chr20:58785459-58787459	11.1856	-0.341846	0.323306	-1.05734	0.290354	0.600626	NA	NA
chr14:22354941-22356941	559.749	-0.141673	0.134156	-1.05603	0.290955	0.600895	TRAC	0
chr12:132669531-132671531	161.876	0.129522	0.122768	1.05501	0.291419	0.601519	GALNT9	9385
chr7:97600428-97602428	332.91	0.0868394	0.0823625	1.05436	0.29172	0.601804	OCM2	11584
chr14:106966188-106968188	13.5731	0.494052	0.468752	1.05397	0.291895	0.601831	LINC00221	14658
chr5:61551436-61553436	10.3554	0.317464	0.301729	1.05215	0.292731	0.603219	KIF2A	48552
chr10:44118059-44120059	8.8898	0.31098	0.295861	1.0511	0.293212	0.603828	ZNF32-AS3	4205
chr12:120729409-120731409	18552.3	0.21077	0.200853	1.04938	0.294006	0.603828	SIRT4	8714
chr12:92403940-92405940	28.4644	-0.204108	0.194273	-1.05063	0.29343	0.603828	NA	NA
chr13:41494803-41496803	171.8	0.092554	0.0881216	1.0503	0.293581	0.603828	SUGT1P3	0
chr6:20335376-20337376	6.07425	-0.408613	0.389239	-1.04977	0.293822	0.603828	NA	NA
chr8:144128870-144130870	13.0968	-0.400412	0.381507	-1.04955	0.293923	0.603828	C8orf31	0
chr1:117591093-117593093	7.50535	-0.494416	0.471858	-1.0478	0.294729	0.604122	TTF2	9855
chr1:193447546-193449546	33.0344	-0.268581	0.256359	-1.04768	0.294788	0.604122	NA	NA
chr17:76640963-76642963	7.81374	0.3504	0.33443	1.04775	0.294752	0.604122	CYTH1	27166
chr2:20623773-20625773	12.8313	0.513026	0.489693	1.04765	0.294801	0.604122	RHOB	21061
chr15:92014546-92016546	10.188	0.438308	0.418942	1.04623	0.295457	0.604941	NA	NA
chr18:56324703-56326703	15.9036	0.225181	0.215263	1.04607	0.295528	0.604941	MALT1	11914
chr9:5599645-5601645	43.4914	-0.202644	0.194052	-1.04427	0.296359	0.606307	PLGRKT	0
chr21:30555553-30557553	9.23697	-0.357214	0.342622	-1.04259	0.297139	0.607568	MAP3K7CL	7350
chr18:67634347-67636347	14.4625	-0.302894	0.290865	-1.04136	0.297711	0.608401	CD226	10114
chr5:109211077-109213077	9.19308	-0.420009	0.403517	-1.04087	0.297935	0.608524	MAN2A1	7647
chr15:85858886-85862725	6.15141	-0.400331	0.384928	-1.04001	0.298334	0.609002	NA	NA
chr13:113807145-113809145	8.32154	0.419246	0.403645	1.03865	0.298968	0.609474	F10	3301
chr3:158562508-158564508	30.1784	-0.203936	0.19651	-1.03779	0.299367	0.609474	MFSD1	14999
chr6:143848886-143850886	9.09619	0.357028	0.343697	1.03879	0.298903	0.609474	FUCA2	15865
chr7:134321984-134323984	6.12769	-0.39142	0.37698	-1.0383	0.299128	0.609474	BPGM	7546
chr8:124172278-124174278	11.4915	0.305078	0.293981	1.03775	0.299388	0.609474	TBC1D31	7885
chr15:90829228-90831228	6.32787	-0.345567	0.333192	-1.03714	0.29967	0.609714	NGRN	13784
chr9:132098121-132100121	12.3892	0.505576	0.487896	1.03624	0.300092	0.610236	C9orf106	13238
chr1:101530856-101532856	28.0469	0.171373	0.165627	1.03469	0.300813	0.611367	DPH5	39211
chr9:132105516-132107516	7.218	0.5798	0.560664	1.03413	0.301075	0.611563	C9orf106	20633
chr22:22548985-22550985	11.7757	-0.568663	0.55127	-1.03155	0.302282	0.612228	VPREB1	48214
chr4:184392403-184394403	7.54864	0.339775	0.329214	1.03208	0.302035	0.612228	CDKN2AIP	23353
chr5:156340118-156342118	79.416	-0.218103	0.211481	-1.03131	0.302394	0.612228	TIMD4	4174
chr6:14144102-14146102	10.3324	-0.33937	0.329022	-1.03145	0.30233	0.612228	CD83	6953
chr7:150204351-150206351	50.5259	0.233674	0.226269	1.03273	0.301732	0.612228	GIMAP7	5593
chr8:61862731-61864731	23.0114	0.292406	0.283257	1.0323	0.301932	0.612228	NA	NA
chr16:53551765-53553765	11.4971	-0.379254	0.368149	-1.03017	0.302932	0.612982	AKTIP	14594
chr12:125390732-125392732	15.7519	0.288031	0.279954	1.02885	0.30355	0.613733	UBC	3459
chr8:56756143-56758143	7.12562	-0.428496	0.416553	-1.02867	0.303635	0.613733	TGS1	18137
chr1:143742686-143744686	35.595	0.512834	0.49909	1.02754	0.304167	0.614193	LINC01138	0
chr13:48794117-48796117	33.3233	-0.200302	0.194945	-1.02748	0.304194	0.614193	ITM2B	11156
chr11:72952813-72954813	21.867	-0.475467	0.462966	-1.027	0.30442	0.614259	P2RY2	0
chr13:22681135-22683135	24.2794	0.3565	0.347227	1.02671	0.304558	0.614259	NA	NA
chr5:16643568-16645568	9.81827	0.294727	0.287205	1.02619	0.304803	0.614417	MYO10	16447
chr11:60837678-60839678	42.9755	0.166576	0.162406	1.02567	0.305045	0.614571	CD5	30251
chr15:67142727-67144727	8.0314	-0.620299	0.605255	-1.02485	0.305432	0.615016	NA	NA
chr10:6332802-6334802	10.5994	0.382077	0.373194	1.0238	0.305928	0.615681	NA	NA
chr11:76046064-76048064	8.49088	-0.337021	0.330133	-1.02086	0.30732	0.615874	THAP12	12939
chr12:9784564-9787939	18.1858	0.306059	0.299144	1.02312	0.306253	0.615874	KLRB1	24066
chr14:103020676-103022676	10.2289	0.305783	0.299686	1.02034	0.307565	0.615874	MIR4309	14612
chr14:106828504-106830504	8.01525	-0.545646	0.534832	-1.02022	0.307625	0.615874	NA	NA
chr2:149284896-149286896	40.7223	0.20734	0.202889	1.02194	0.30681	0.615874	MBD5	13851
chr2:7589802-7593514	6.06069	0.487779	0.477482	1.02157	0.306986	0.615874	NA	NA
chr20:52451238-52453238	7.22758	0.378152	0.370706	1.02009	0.307688	0.615874	SUMO1P1	37801
chr4:110342601-110344601	15.1118	-0.245821	0.240595	-1.02172	0.306913	0.615874	SEC24B-AS1	6517
chr9:140023009-140025009	159.988	0.139306	0.136188	1.02289	0.306358	0.615874	GRIN1	8599
chr9:98782819-98784819	42.0243	0.172676	0.169128	1.02098	0.307265	0.615874	LINC00092	0
chr12:89791258-89793258	15.3171	-0.237359	0.232838	-1.01942	0.308005	0.616103	POC1B	20239
chr22:22230103-22232103	7.73316	-0.344748	0.338272	-1.01914	0.308135	0.616103	MAPK1	8132
chr20:21539685-21541685	244.485	0.204621	0.200911	1.01847	0.308457	0.616414	NKX2-2	45020
chr22:23164315-23166315	87.9562	-0.606734	0.596291	-1.01751	0.308909	0.616986	MIR650	0
chr12:129327648-129329648	22.3895	0.553467	0.544273	1.01689	0.309205	0.617243	GLT1D1	8432
chr7:44930352-44932352	8.80316	0.385091	0.378836	1.01651	0.309386	0.617272	PURB	5391
chr19:40938916-40940916	7.59951	0.492126	0.484472	1.0158	0.309725	0.617616	SERTAD3	5831
chr10:33402514-33405851	474.561	-0.167158	0.164677	-1.01506	0.310075	0.617675	NA	NA
chr8:128811211-128813211	73.161	-0.195586	0.192689	-1.01504	0.310089	0.617675	MYC	0
chr8:12457804-12459804	23.6046	0.270902	0.267013	1.01457	0.310313	0.617789	NA	NA
chr11:4475712-4477712	15.4893	-0.448993	0.443364	-1.0127	0.311205	0.61845	OR52K2	4120
chr3:46138707-46140707	9.04023	0.49449	0.488376	1.01252	0.31129	0.61845	NA	NA
chr7:66056175-66058175	144.869	0.13544	0.133772	1.01247	0.311313	0.61845	KCTD7	35692
chr7:99594263-99596263	6.44803	0.336843	0.332374	1.01345	0.310846	0.61845	AZGP1P1	2674
chr13:74654126-74656126	202.197	-0.159119	0.157335	-1.01134	0.311854	0.618915	KLF12	0
chr5:21458663-21460663	59.8928	-0.132842	0.13136	-1.01128	0.311881	0.618915	GUSBP1	0
chr2:25584415-25586415	26.2893	-0.174743	0.173289	-1.00839	0.313268	0.621334	DTNB	13651
chr5:80587204-80589204	42.4696	-0.244968	0.243133	-1.00755	0.313672	0.621803	RNU5E-1	0
chr1:121106785-121108785	21.2261	-0.200439	0.199302	-1.0057	0.314558	0.622909	SRGAP2D	0
chr16:3199322-3201322	34.4851	0.171031	0.170064	1.00569	0.314566	0.622909	CASP16P	0
chr9:35035332-35037332	50.3776	0.194713	0.193751	1.00496	0.314915	0.623266	C9orf131	3769
chr1:194194144-194196144	16.7588	-0.327509	0.326206	-1.00399	0.315382	0.623523	NA	NA
chr12:68511929-68513929	21.6815	0.413437	0.411697	1.00423	0.31527	0.623523	IFNG	34620
chr8:24799005-24801005	10.4531	-0.28128	0.280361	-1.00327	0.315728	0.623875	NEFL	7463
chr5:33435025-33437025	24.9781	0.248645	0.248315	1.00133	0.316668	0.625398	TARS	3776
chr1:145381692-145383692	7.6917	0.565875	0.56558	1.00052	0.317058	0.625835	NBPF10	0
chr12:9767338-9769338	15.7164	0.350326	0.350416	0.999742	0.317435	0.626245	KLRB1	6840
chr11:85565004-85567004	6.03394	-0.357986	0.359016	-0.997131	0.318701	0.628161	CCDC83	0
chr2:43439177-43441177	42.9447	-0.192703	0.193275	-0.99704	0.318745	0.628161	ZFP36L2	8363
chr17:35077699-35079699	37.8587	0.198583	0.199524	0.995283	0.319599	0.629507	NA	NA
chr14:106803683-106805683	32.4491	-0.53273	0.536277	-0.993386	0.320522	0.630991	NA	NA
chr6:12168817-12170817	30.2176	-0.201869	0.203441	-0.992275	0.321063	0.631554	HIVEP1	3584
chr9:33623009-33625009	45.7861	0.288377	0.290673	0.992099	0.321149	0.631554	ANXA2P2	0
chr18:68448318-68450318	13.989	0.401601	0.405859	0.989508	0.322414	0.633705	NA	NA
chr3:32821937-32823937	6.95866	-0.384459	0.388766	-0.988923	0.322701	0.633932	CNOT10	6569
chr1:90087632-90089632	44.757	-0.149961	0.151745	-0.988242	0.323034	0.634086	LRRC8C	9011
chr17:5099420-5101420	17.811	0.279701	0.283081	0.988063	0.323122	0.634086	ZNF594	4241
chr2:243039821-243041821	29.3964	-0.198686	0.201197	-0.987519	0.323388	0.634272	NA	NA
chr2:242907456-242909456	163.725	-0.217274	0.22014	-0.986982	0.323651	0.634453	NA	NA
chr7:99941668-99943668	406.454	0.116765	0.118386	0.986302	0.323985	0.634771	PILRB	0
chr13:74635469-74637469	223.81	-0.153524	0.155742	-0.985758	0.324252	0.634958	KLF12	0
chr17:72488610-72490610	13.3111	-0.264606	0.268717	-0.984703	0.32477	0.635416	CD300A	7672
chr19:37287322-37289322	45.8605	0.215304	0.218707	0.984439	0.3249	0.635416	ZNF790-AS1	0
chr3:13492541-13494541	8.87713	0.357351	0.363075	0.984234	0.325001	0.635416	HDAC11	26682
chr14:22264499-22266499	238.976	0.119615	0.121577	0.983864	0.325182	0.635436	TRAC	27163
chr1:249156447-249158447	13.678	0.297067	0.302202	0.983006	0.325604	0.635924	ZNF692	3131
chr10:120421061-120423061	8.0527	-0.383803	0.390666	-0.982432	0.325887	0.636141	CACUL1	10572
chr12:68506653-68508653	19.3403	0.378388	0.385298	0.982066	0.326067	0.636157	IFNG	39896
chr9:6703138-6705138	34.9531	0.216327	0.220383	0.981593	0.326301	0.636277	NA	NA
chr3:101642918-101644918	20.7565	0.371474	0.378722	0.980861	0.326661	0.636646	NA	NA
chr13:30509625-30511625	106.083	-0.164636	0.168324	-0.978085	0.328032	0.638967	LINC00544	0
chr15:22474039-22476039	125.233	0.250058	0.255749	0.977751	0.328198	0.638967	NA	NA
chr11:95337736-95339736	36.3279	0.255331	0.261553	0.976212	0.328959	0.640114	NA	NA
chr18:55296660-55298660	133.399	0.111946	0.114765	0.975431	0.329347	0.640317	NARS	7482
chr19:48291201-48294812	7.14471	-0.410912	0.421317	-0.975304	0.32941	0.640317	SELENOW	3257
chr14:50510532-50512532	38.793	0.150591	0.154571	0.974248	0.329933	0.640998	LINC01588	36293
chr21:30208687-30210687	14.323	0.24593	0.25255	0.973789	0.330161	0.641105	N6AMT1	33825
chr18:46557178-46559178	25.2208	0.221875	0.228212	0.97223	0.330936	0.641936	DYM	10993
chr6:1534676-1538296	18.904	0.295626	0.304038	0.972334	0.330884	0.641936	NA	NA
chr8:128257304-128259304	10.1591	0.402657	0.414507	0.971412	0.331343	0.642389	CCAT1	25970
chr1:33445840-33447840	41.6254	0.181115	0.186772	0.969714	0.332189	0.643109	RNF19B	15553
chr10:103831709-103833709	17.9565	-0.193488	0.20015	-0.966714	0.333687	0.643109	HPS6	3913
chr10:6458085-6460085	100.097	-0.119155	0.123308	-0.966319	0.333884	0.643109	PRKCQ	9019
chr10:8818310-8820310	7.27857	-0.441165	0.454975	-0.969647	0.332222	0.643109	NA	NA
chr11:127954967-127956967	9.10662	-0.315132	0.326185	-0.966113	0.333988	0.643109	NA	NA
chr14:107082082-107084082	17.8768	-0.444884	0.46072	-0.965628	0.33423	0.643109	NA	NA
chr19:13949592-13951592	517.381	0.304964	0.315821	0.965625	0.334232	0.643109	ZSWIM4	6547
chr19:47891557-47893557	17.4783	0.313979	0.324406	0.96786	0.333114	0.643109	DHX34	5595
chr21:44818294-44820294	16.1348	0.431041	0.445938	0.966595	0.333747	0.643109	SIK1	14103
chr5:139955245-139957245	37.693	0.494232	0.511902	0.965482	0.334304	0.643109	SLC35A4	6561
chr5:74354712-74356712	25.8681	0.211536	0.219106	0.96545	0.33432	0.643109	ANKRD31	7409
chr6:11172090-11174090	8.69946	-0.361222	0.373921	-0.966039	0.334025	0.643109	NEDD9	9440
chr6:167400658-167404533	249.455	-0.109861	0.11363	-0.966827	0.333631	0.643109	MIR3939	6761
chr8:127578309-127580309	19.1799	-0.208638	0.215852	-0.966579	0.333755	0.643109	FAM84B	7597
chr8:37096403-37098403	10.8669	-0.762275	0.786745	-0.968897	0.332597	0.643109	NA	NA
chr2:55394802-55396802	6.65702	0.38032	0.394304	0.964536	0.334777	0.643383	CLHC1	2884
chr4:153505271-153507271	9.53995	0.308206	0.319559	0.964472	0.334809	0.643383	TMEM154	39994
chr2:136754092-136756092	12.274	-0.246947	0.256435	-0.963	0.335547	0.644467	DARS	10869
chr15:69754000-69756000	31.3192	0.178405	0.185462	0.961951	0.336074	0.644853	RPLP1	6115
chr18:68329457-68331457	18.4396	0.361991	0.376327	0.961906	0.336097	0.644853	NA	NA
chr21:44034007-44037853	6.2414	-0.353091	0.367376	-0.961118	0.336493	0.644944	SLC37A1	32456
chr7:128170380-128172380	426.768	0.144057	0.149873	0.961197	0.336453	0.644944	METTL2B	27401
chr5:55389894-55391894	33.8843	-0.254197	0.265245	-0.958348	0.337887	0.646883	ANKRD55	3612
chr6:149402562-149404562	14.4977	0.234668	0.244789	0.958654	0.337733	0.646883	UST	4435
chr7:44058431-44060431	72.4134	0.130382	0.136089	0.958069	0.338028	0.646883	POLR2J4	0
chr2:204612396-204614396	301.906	-0.108526	0.113321	-0.957689	0.33822	0.646915	CD28	8759
chr7:130724460-130726460	267.676	-0.136955	0.143098	-0.957073	0.33853	0.647175	NA	NA
chr10:47394983-47396983	48.6208	0.208166	0.217953	0.955097	0.339529	0.647432	FAM35DP	0
chr10:80823181-80825181	41.4648	-0.157634	0.165168	-0.954385	0.339889	0.647432	ZMIZ1-AS1	0
chr11:95332413-95334413	32.9186	0.282793	0.295812	0.95599	0.339077	0.647432	NA	NA
chr14:22735894-22737894	8.02704	-0.342672	0.358465	-0.955941	0.339102	0.647432	TRA	0
chr15:23377435-23379435	26.7907	-0.246864	0.258511	-0.954945	0.339605	0.647432	HERC2P2	0
chr3:115376765-115378765	8.69124	0.409959	0.4291	0.955394	0.339379	0.647432	GAP43	0
chr5:98372856-98374856	9.35968	0.31993	0.335125	0.95466	0.33975	0.647432	NA	NA
chr14:98443621-98445621	233.745	0.0976821	0.102565	0.952393	0.340898	0.648255	LINC01550	0
chr19:41640578-41642578	8.53198	-0.396617	0.416549	-0.95215	0.341021	0.648255	CYP2F1	6296
chr19:47893882-47895882	7.7192	0.337919	0.354749	0.952559	0.340814	0.648255	DHX34	7920
chr8:90737208-90739208	36.1656	-0.190561	0.200081	-0.952417	0.340886	0.648255	RIPK2	30766
chr7:38358803-38360803	6.58643	-0.399685	0.420265	-0.951029	0.34159	0.649003	TRGC2	1981
chr14:22336151-22338151	933.997	-0.137603	0.145112	-0.948254	0.343	0.651348	TRAC	0
chr22:30442695-30444695	13.9643	-0.241435	0.25474	-0.947769	0.343247	0.651484	MTMR3	15837
chr17:78991066-78993066	54.6787	-0.189968	0.200634	-0.94684	0.34372	0.651713	BAIAP2-AS1	9866
chr2:191739759-191741759	16.2062	-0.263036	0.277765	-0.946976	0.343651	0.651713	GLS	3787
chr1:65524898-65526898	203.688	-0.152185	0.160952	-0.94553	0.344388	0.652312	MIR101-1	706
chr2:20067905-20069905	97.8442	0.135482	0.143285	0.945541	0.344383	0.652312	LINC00954	0
chr1:173423671-173425671	83.585	-0.131017	0.138636	-0.94504	0.344638	0.652452	PRDX6	20814
chr11:112425564-112427564	9.44759	-0.475166	0.503347	-0.944013	0.345163	0.65308	NA	NA
chr17:38671656-38673656	18.8002	0.288145	0.305335	0.9437	0.345323	0.65308	TNS4	13801
chr1:101546242-101548242	51.0631	-0.183858	0.195071	-0.942519	0.345927	0.653222	NA	NA
chr14:77518610-77520610	11.1998	0.315576	0.334755	0.942707	0.345831	0.653222	IRF2BPL	23567
chr7:148637622-148639622	41.3777	-0.232425	0.246516	-0.942841	0.345762	0.653222	NA	NA
chr2:182302159-182304159	6.56475	-0.33315	0.353689	-0.941929	0.346229	0.653458	ITGA4	17459
chr8:129575980-129577980	46.4137	0.258213	0.274264	0.941478	0.34646	0.653562	NA	NA
chr5:126564206-126566206	28.6791	0.179998	0.191307	0.940889	0.346762	0.653798	NA	NA
chr19:4871911-4873911	51.4391	0.219754	0.233781	0.940002	0.347217	0.654322	PLIN3	4130
chr4:1246781-1248781	85.752	-0.136672	0.145582	-0.938798	0.347834	0.65482	CTBP1-AS2	0
chr9:93955059-93957059	9.40137	-0.282611	0.300977	-0.938979	0.347741	0.65482	AUH	19037
chr19:9516736-9518736	6.19606	-0.339146	0.362001	-0.936867	0.348827	0.656022	ZNF266	4365
chr3:122364523-122366523	16.9678	-0.388655	0.414778	-0.93702	0.348749	0.656022	PARP15	8986
chr2:75244709-75246709	14.7279	-0.253763	0.271172	-0.935804	0.349374	0.656717	TACR1	26880
chr4:55807536-55809536	6.58598	0.505082	0.540022	0.935298	0.349635	0.656873	NA	NA
chr2:15776497-15778497	52.7059	-0.1374	0.146959	-0.934954	0.349812	0.656873	DDX1	5261
chr7:142333122-142335122	492.756	0.228167	0.244596	0.932832	0.350907	0.658595	TRBV5-1	0
chr22:17555276-17557276	8.4733	0.344569	0.369682	0.932068	0.351301	0.659002	IL17RA	8572
chr7:36826774-36828774	8.1176	0.352395	0.378485	0.931069	0.351818	0.659636	NA	NA
chr6:111614721-111616721	81.0435	-0.119888	0.128827	-0.930616	0.352052	0.659742	REV3L	3512
chr18:48677530-48681487	13.3211	-0.236968	0.255064	-0.929054	0.352861	0.660909	MEX3C	19432
chr8:128219466-128223394	30.6688	0.2111	0.227301	0.928724	0.353032	0.660909	CCAT1	0
chr9:132244313-132246313	7.82846	0.408422	0.440165	0.927883	0.353468	0.661392	NA	NA
chr8:86201523-86203523	7.00742	-0.305022	0.329049	-0.92698	0.353937	0.661934	CA13	0
chr11:82827470-82829470	49.6495	0.167312	0.180706	0.925878	0.354509	0.662385	PCF11	38666
chr2:37061418-37063418	19.9223	-0.229075	0.247428	-0.925827	0.354536	0.662385	STRN	1422
chr4:39135918-39137918	82.7645	-0.194564	0.21024	-0.925435	0.35474	0.662431	KLHL5	8064
chr14:69272821-69274821	63.4704	0.175761	0.190145	0.924357	0.3553	0.662476	ZFP36L1	9860
chr17:18528029-18530029	103.495	-0.2102	0.227392	-0.924393	0.355282	0.662476	CCDC144B	0
chr3:195720419-195722419	6.49188	-0.400074	0.432763	-0.924464	0.355245	0.662476	SDHAP1	3268
chr12:12998563-13000563	7.96979	-0.330657	0.358184	-0.923149	0.355929	0.662603	DDX47	15647
chr17:55207369-55209369	6.82377	-0.313135	0.339073	-0.923505	0.355744	0.662603	AKAP1	8658
chr3:47829756-47831756	12.971	0.261559	0.28353	0.922509	0.356263	0.662603	SMARCC1	6159
chr7:138436474-138438474	7.66531	0.348645	0.37774	0.922975	0.35602	0.662603	ATP6V0A4	0
chr9:68725439-68727439	74.9853	-0.096729	0.104851	-0.922536	0.356249	0.662603	NA	NA
chr16:11625019-11627019	31.1668	-0.275609	0.298874	-0.922158	0.356446	0.662611	LITAF	14558
chr1:194020773-194022773	10.1479	0.316498	0.343834	0.920498	0.357313	0.663633	NA	NA
chr1:53832977-53834977	16.0649	-0.212946	0.23164	-0.9193	0.357939	0.663633	LRP8	39155
chr12:4273280-4275280	12.8842	0.353951	0.385105	0.919103	0.358042	0.663633	NA	NA
chr12:47790391-47792391	7.15789	-0.376011	0.408907	-0.919552	0.357807	0.663633	NA	NA
chr12:92601381-92605064	9.11872	-0.324283	0.352962	-0.918749	0.358227	0.663633	NA	NA
chr16:2954040-2956040	25.1328	-0.218669	0.237713	-0.919886	0.357632	0.663633	FLYWCH2	4656
[truncated: 2,390 more rows]

## Sheet: CD8
Table S6: Differentially expressed eRNAs between AS patients and HC in CD4+ T cells, CD8+ T cells and CD14+ monocytes. Related to Figure 2.
peak.name	baseMean	log2FoldChange	lfcSE	stat	pvalue	padj	ProxGene	Dist
chr12:92473260-92475260	104.212	1.23756	0.231534	5.34506	9.0386e-08	0.000354042	NA	NA
chr11:128322725-128324725	628.987	-0.482213	0.0943299	-5.11198	3.18798e-07	0.000416244	ETS1	3930
chr12:92478002-92480002	102.129	1.15194	0.222735	5.17178	2.31872e-07	0.000416244	NA	NA
chr11:27506672-27508672	27.9165	-1.12201	0.24779	-4.52808	5.9522e-06	0.00465799	LIN7C	7292
chr11:94870534-94872534	39.3193	-0.963179	0.218079	-4.41665	1.0024e-05	0.00465799	ENDOD1	4718
chr12:53764048-53766048	39.8803	0.633272	0.144597	4.37956	1.18917e-05	0.00465799	SP1	7930
chr12:92489895-92491895	191.755	0.86299	0.194572	4.43532	9.1935e-06	0.00465799	BTG1	42158
chr12:92498290-92500290	291.124	0.713608	0.160846	4.43658	9.13981e-06	0.00465799	BTG1	33763
chr13:100084187-100087782	22.9081	1.68543	0.383237	4.39786	1.09321e-05	0.00465799	MIR548AN	25632
chr17:38758226-38760226	35.2648	1.08033	0.244622	4.41633	1.00391e-05	0.00465799	SMARCE1	23749
chr20:47899182-47901182	451.833	0.534556	0.122654	4.35825	1.31106e-05	0.00466857	ZFAS1	0
chr2:237453834-237455834	92.0591	-0.657063	0.152353	-4.31277	1.6122e-05	0.00526249	ACKR3	13589
chr17:38696485-38698485	32.9686	1.06911	0.251271	4.25479	2.09249e-05	0.00630484	CCR7	11536
chr6:2790743-2792743	25.0583	-0.938396	0.222285	-4.22159	2.42588e-05	0.00678727	WRNIP1	4763
chr11:47415401-47417401	22.3222	1.50847	0.364962	4.13321	3.57733e-05	0.00934159	SLC39A13	0
chr1:203258263-203260263	70.6593	0.853134	0.208065	4.10033	4.12557e-05	0.00968555	BTG2	14400
chr2:213774979-213776979	13.0949	-1.20044	0.293075	-4.096	4.20358e-05	0.00968555	MIR4776-1	14001
chr2:237462743-237464743	56.4605	-0.708663	0.174822	-4.05363	5.04289e-05	0.0109739	ACKR3	4680
chr1:112049828-112051828	7.99848	1.30699	0.324728	4.02486	5.70093e-05	0.0117529	ADORA3	0
chr14:96591911-96593911	18.5208	2.68751	0.674547	3.98417	6.77163e-05	0.0132622	C14orf132	31684
chr17:38754413-38756413	10.5355	1.26173	0.317725	3.97114	7.15308e-05	0.0133422	SMARCE1	27562
chr15:74730162-74732162	11.2079	-1.10943	0.281551	-3.94041	8.13414e-05	0.0141117	SEMA7A	3862
chr22:50328699-50330699	12.1649	1.14667	0.29133	3.93597	8.28614e-05	0.0141117	CRELD2	7512
chr14:62065176-62067176	11.9145	1.26651	0.323187	3.9188	8.89911e-05	0.0145241	PRKCH	47477
chr2:237445180-237447180	155.321	-0.541187	0.138536	-3.90647	9.3653e-05	0.0146735	ACKR3	22243
chr2:42325783-42327783	33.1529	0.843103	0.216708	3.8905	0.000100037	0.0150709	PKDCC	40114
chr1:234859012-234861012	13.8377	1.96723	0.507814	3.87392	0.000107098	0.0155371	NA	NA
chr15:63771012-63773012	31.3502	1.77711	0.464142	3.82881	0.000128762	0.0180129	USP3	23697
chr2:69058509-69060509	52.5927	-0.711103	0.186552	-3.81182	0.00013795	0.0186327	ARHGAP25	15065
chr13:74826146-74828146	50.547	-0.855638	0.226234	-3.78209	0.000155514	0.0190359	NA	NA
chr22:19710481-19712481	38.3196	1.58649	0.419288	3.78377	0.000154473	0.0190359	TBX1	31744
chr6:2793016-2795016	23.5498	-0.801905	0.212009	-3.78241	0.000155316	0.0190359	WRNIP1	7036
chr9:77574690-77576690	24.2762	-0.784767	0.208013	-3.77268	0.000161503	0.0191699	C9orf40	6887
chr2:96845459-96847459	11.9073	-1.11978	0.298633	-3.74969	0.000177052	0.0203974	STARD7	3143
chr3:107842928-107844928	241.201	0.463687	0.123927	3.74162	0.000182837	0.0204621	CD47	32992
chr1:24046143-24048143	11.7745	-1.19363	0.322541	-3.7007	0.000215009	0.0207392	ELOA	21712
chr11:128699869-128701869	46.7298	-0.635327	0.171392	-3.70687	0.000209837	0.0207392	KCNJ1	6039
chr2:30386951-30388951	71.4767	0.634504	0.170972	3.71115	0.000206319	0.0207392	YPEL5	3551
chr21:19152806-19154806	35.4306	-0.87184	0.235687	-3.69915	0.000216322	0.0207392	C21orf91-OT1	0
chr6:31430000-31432000	389.543	-0.605797	0.162782	-3.72153	0.000198022	0.0207392	HCP5	0
chr7:44953772-44955772	7.05113	1.64264	0.444165	3.69826	0.000217081	0.0207392	PURB	28811
chr2:42328235-42330235	45.3905	0.7626	0.207028	3.68357	0.000229993	0.0210869	PKDCC	42566
chr20:1654344-1656344	44.6829	-0.850307	0.230941	-3.68192	0.000231488	0.0210869	SIRPG	15918
chr3:150352460-150354460	65.6366	-0.645259	0.177843	-3.62824	0.00028536	0.0254035	SELENOT	4225
chr14:69280299-69283898	224.873	0.34144	0.0944389	3.61546	0.000299815	0.0260972	ZFP36L1	17338
chr12:53023747-53025747	104.1	-1.15379	0.323685	-3.56455	0.000364485	0.0303763	KRT73	11403
chr2:235198588-235202118	123.842	1.19234	0.334284	3.56686	0.000361281	0.0303763	NA	NA
chr17:38760881-38762881	14.2376	1.19123	0.337014	3.53467	0.000408287	0.0333179	SMARCE1	21094
chr1:24054017-24056017	12.3557	-1.00752	0.286679	-3.51445	0.000440671	0.0338453	ELOA	13838
chr10:74056681-74058681	33.381	0.782088	0.222478	3.51535	0.000439179	0.0338453	DDIT4	20883
chr19:35350213-35352213	267.747	0.315517	0.0897001	3.51747	0.000435688	0.0338453	LINC00904	30719
chr2:238511418-238513418	30.6713	1.52407	0.439535	3.46746	0.000525396	0.0395765	RAB17	11648
chr19:14485265-14487265	102.332	0.97178	0.280848	3.46016	0.000539854	0.0398983	ADGRE5	4690
chr10:130833530-130835530	83.7239	0.932497	0.270741	3.44424	0.000572671	0.0415399	NA	NA
chr17:33894266-33896266	305.829	0.384412	0.112238	3.42498	0.000614834	0.0430054	SNORD7	4409
chr19:14476560-14482100	96.1882	0.555119	0.161924	3.42826	0.000607465	0.0430054	ADGRE5	9855
chr11:35103658-35105658	59.7461	1.47938	0.432873	3.41759	0.000631789	0.0434161	NA	NA
chr9:95804741-95806741	32.6641	-0.825645	0.242309	-3.40741	0.000655837	0.0442916	FGD3	6222
chr13:53197368-53199368	48.2237	0.712512	0.210421	3.38613	0.000708854	0.0455177	HNRNPA1L2	0
chr5:128461032-128463032	12.19	-1.27446	0.376003	-3.38949	0.000700228	0.0455177	ISOC1	11312
chr6:138035916-138039724	35.7447	1.39648	0.411368	3.39472	0.000687	0.0455177	NA	NA
chr8:41997352-41999352	80.9463	0.805006	0.238645	3.37323	0.000742908	0.046935	AP3M2	11111
chr8:29913234-29915234	279.313	-0.526876	0.156742	-3.36141	0.000775444	0.0482129	MIR548O2	5023
chr12:47819876-47821876	21.1346	0.823238	0.246754	3.33627	0.000849103	0.0489109	NA	NA
chr12:92451674-92453674	44.4258	0.944624	0.282489	3.34393	0.000826007	0.0489109	NA	NA
chr2:137138961-137140961	23.2149	0.938356	0.280646	3.34356	0.000827111	0.0489109	NA	NA
chr5:82307032-82309032	7.40965	1.61966	0.485288	3.33753	0.000845265	0.0489109	TMEM167A	39632
chr7:2902906-2904906	16.7608	1.02481	0.305827	3.35094	0.000805371	0.0489109	GNA12	18946
chr10:22540325-22542325	154.244	0.459761	0.139535	3.29495	0.000984388	0.0521863	EBLN1	41412
chr12:120754253-120756253	39.9962	0.645972	0.196034	3.29521	0.000983484	0.0521863	SIRT4	3207
chr12:31949300-31951300	70.3141	2.14386	0.649163	3.30251	0.00095825	0.0521863	H3F3C	4124
chr12:90343168-90345168	14.3111	1.87643	0.56956	3.29452	0.000985904	0.0521863	NA	NA
chr19:13957102-13959102	132.244	1.59883	0.484002	3.30334	0.000955389	0.0521863	ZSWIM4	14057
chr3:177076365-177078365	18.7762	0.988525	0.299724	3.29811	0.000973372	0.0521863	NA	NA
chr1:37914676-37916676	21.1829	-0.865039	0.263965	-3.2771	0.00104878	0.0528224	ZC3H12A	23442
chr11:65273831-65275831	172.842	0.456159	0.139091	3.27957	0.00103964	0.0528224	MALAT1	0
chr13:114905192-114907192	26.127	0.742556	0.226647	3.27627	0.00105186	0.0528224	RASA3	7096
chr18:55259162-55261162	15.755	-0.79468	0.241872	-3.28553	0.00101789	0.0528224	FECH	5192
chr7:158502858-158504858	9.87963	1.50369	0.459607	3.27169	0.00106907	0.0530071	NCAPG2	5337
chr7:130784599-130786599	461.197	0.542318	0.166005	3.26687	0.00108742	0.0532428	MKLN1	8255
chr8:27131134-27133134	12.3243	-0.916935	0.281736	-3.25458	0.00113558	0.0549146	TRIM35	9269
chr19:19474810-19476810	47.357	0.547142	0.168444	3.24822	0.00116128	0.0550297	MAU2	5246
chr20:25719629-25721629	19.8172	-0.681869	0.209996	-3.24705	0.00116606	0.0550297	FAM182B	22472
chr10:3893499-3895499	8.19125	1.96731	0.606746	3.2424	0.00118527	0.0552572	NA	NA
chr15:69754105-69756105	21.5543	0.653711	0.201819	3.23909	0.0011991	0.0552572	RPLP1	6220
chr2:213822407-213824407	45.2351	-0.776066	0.24044	-3.22769	0.00124796	0.0568402	MIR4776-1	31346
chr14:90849186-90851186	165.789	0.489428	0.151966	3.22064	0.00127906	0.0569325	CALM1	12140
chr7:150276591-150278591	275.85	-0.668167	0.207366	-3.22216	0.0012723	0.0569325	GIMAP4	5549
chr12:10516333-10518333	652.555	-0.410889	0.128155	-3.20619	0.00134507	0.0572678	KLRC4-KLRK1	6618
chr2:43400867-43402867	63.7732	0.525773	0.163796	3.20992	0.00132773	0.0572678	ZFP36L2	46673
chr21:47034667-47036667	22.0334	1.19263	0.371689	3.20868	0.00133344	0.0572678	PCBP3	27015
chr22:50976880-50978880	84.6847	0.75744	0.235825	3.21187	0.00131875	0.0572678	ODF3B	5871
chr16:9220844-9222844	110.253	-0.535968	0.167546	-3.19892	0.00137944	0.0580995	C16orf72	7288
chr5:141474653-141476653	7.96293	1.45104	0.454149	3.19508	0.00139794	0.0582525	NDFIP1	11670
chr2:162099914-162101914	77.0624	0.6164	0.193351	3.18799	0.00143266	0.0584556	TANK	7230
chr2:3698253-3700253	11.7258	1.85605	0.581686	3.19081	0.00141874	0.0584556	ALLC	5532
chr22:39569510-39571510	38.9465	0.983765	0.309783	3.17565	0.00149499	0.0597538	CBX7	20971
chr3:151935313-151937313	7.66026	-0.930647	0.293013	-3.17613	0.00149252	0.0597538	MBNL1-AS1	43091
chr11:60849934-60851934	17.6562	0.904	0.285139	3.17038	0.00152238	0.0602339	CD5	17995
chr10:101525207-101527207	33.5656	-0.614246	0.194526	-3.15766	0.0015904	0.0610745	CUTC	9312
chr12:10518716-10520716	560.922	-0.374681	0.118554	-3.16043	0.00157538	0.0610745	KLRC4-KLRK1	4235
chr21:15487555-15489555	8.85711	1.02972	0.325514	3.16335	0.00155962	0.0610745	LIPI	0
chr12:90256538-90258538	42.7854	1.32772	0.421262	3.15177	0.00162283	0.061215	NA	NA
chr18:21557105-21559105	8.47551	-1.25261	0.397789	-3.14894	0.00163866	0.061215	TTC39C	13631
chr20:3795770-3797770	31.0397	-0.732518	0.232654	-3.14853	0.00164094	0.061215	AP5S1	3400
chr15:89206877-89208877	59.6276	-0.553262	0.176197	-3.14001	0.00168941	0.0624286	ISG20	7997
chr9:21095444-21097444	9.4988	0.946651	0.30254	3.12901	0.00175395	0.0642078	IFNB1	17500
chr1:117331490-117333490	22.4164	-1.14014	0.367523	-3.10222	0.00192075	0.0683638	CD2	19638
chr3:156509805-156511805	36.7482	-0.658175	0.212099	-3.10315	0.0019147	0.0683638	LINC00886	0
chr6:149815470-149817470	33.2706	0.992844	0.320075	3.10191	0.00192277	0.0683638	PPIL4	8160
chr6:159270394-159272394	25.4722	1.29723	0.418505	3.09968	0.00193729	0.0683638	OSTCP1	0
chr10:81582328-81584328	21.1319	0.63061	0.204361	3.08576	0.00203032	0.0685582	NA	NA
chr12:133021261-133023261	29.4281	0.70584	0.228602	3.08763	0.00201757	0.0685582	FBRSL1	43895
chr19:40446692-40448692	184.544	-1.12483	0.364143	-3.08899	0.00200837	0.0685582	FCGBP	6158
chr22:42839316-42841316	8.8197	1.07319	0.347785	3.08578	0.00203016	0.0685582	NFAM1	10914
chr5:172233469-172235469	16.8723	0.964161	0.311648	3.09375	0.00197642	0.0685582	ERGIC1	25753
chr1:65514724-65516724	197.397	-0.414996	0.135096	-3.07186	0.00212726	0.0700209	MIR3671	6713
chr11:61792131-61794131	57.2249	1.13123	0.367728	3.07627	0.00209609	0.0700209	NA	NA
chr3:195276175-195278175	47.0565	0.538184	0.175152	3.07266	0.00212157	0.0700209	PPP1R2	5950
chr12:9799639-9801639	2031.38	0.267635	0.0874269	3.06125	0.00220418	0.0715025	CLEC2D	20664
chr13:20390468-20392468	61.3475	-0.496034	0.16207	-3.06062	0.00220878	0.0715025	ZMYM5	5155
chr11:65694746-65696746	32.0217	-0.618308	0.202197	-3.05795	0.00222856	0.0715514	DRAP1	5697
chr19:18404554-18406554	27.3166	1.27729	0.418862	3.04942	0.00229283	0.0730164	LSM4	10485
chr11:65192233-65194233	2070.88	0.419912	0.138187	3.03872	0.00237588	0.075051	NEAT1	0
chr10:28656366-28658366	14.8305	0.965576	0.319	3.02689	0.00247086	0.075868	NA	NA
chr14:50561984-50563984	60.987	-0.390525	0.129062	-3.02587	0.00247922	0.075868	LINC01599	2622
chr16:856574-858574	62.4377	0.513069	0.169475	3.0274	0.0024667	0.075868	PRR25	0
chr16:89306642-89308642	44.3633	0.487088	0.160732	3.03043	0.00244204	0.075868	ZNF778	10676
chr1:25898433-25900433	256.553	-0.400888	0.133176	-3.01022	0.00261061	0.0760496	LDLRAP1	3055
chr17:62980984-62982984	43.3217	0.759048	0.251241	3.02119	0.00251785	0.0760496	AMZ2P1	9280
chr19:13952523-13954523	177.882	0.847011	0.280924	3.01509	0.00256906	0.0760496	ZSWIM4	9478
chr2:30559137-30561137	9.28893	-0.935411	0.310429	-3.01329	0.00258432	0.0760496	NA	NA
chr3:31267459-31269459	8.14059	1.69898	0.563246	3.0164	0.00255793	0.0760496	NA	NA
chr3:72148979-72152461	13.0571	1.32086	0.438095	3.01501	0.0025697	0.0760496	LINC00870	47946
chr7:149320883-149322883	93.9718	0.403885	0.134225	3.009	0.00262106	0.0760496	ZNF767P	0
chr17:38763341-38765341	40.1322	1.34082	0.446097	3.00567	0.00264994	0.0763222	SMARCE1	18634
chr22:50935713-50937713	17.9149	-0.676693	0.225762	-2.99737	0.00272317	0.0778588	LMF2	3662
chr14:50467532-50469532	247.522	0.307118	0.102623	2.99267	0.00276546	0.078495	LINC01588	0
chr12:109010308-109012308	150.176	-0.41867	0.140146	-2.98739	0.00281374	0.0792906	SELPLG	3371
chr19:2060386-2062386	29.8649	0.593775	0.199003	2.98375	0.00284743	0.079667	MOB3A	8648
chr1:160642319-160644319	66.1129	-0.485416	0.162915	-2.97958	0.00288647	0.0800943	CD48	4216
chr11:85997366-85999366	156.729	-0.343935	0.115533	-2.97694	0.00291145	0.0800943	EED	7580
chr12:92448930-92450930	40.6689	0.753261	0.253145	2.97561	0.00292404	0.0800943	NA	NA
chr10:99555714-99557714	7.78347	-1.20979	0.407759	-2.96693	0.00300788	0.0818186	SFRP5	23957
chr3:101236337-101238337	12.3021	1.26625	0.427477	2.96216	0.00305491	0.08204	FAM172BP	0
chr3:131079643-131081643	15.0361	0.748548	0.252729	2.96186	0.00305791	0.08204	NUDT16P1	0
chr1:84712375-84714375	22.7829	-0.686831	0.232361	-2.95589	0.00311772	0.0830757	PRKACB	8193
chr1:235265422-235269330	42.6048	-0.470392	0.159432	-2.95042	0.00317347	0.0839897	TOMM20	3327
chr1:90071764-90075621	161.563	0.480556	0.163629	2.93686	0.0033155	0.0842772	LRRC8B	8343
chr10:33420582-33424266	17.2093	1.00354	0.341415	2.93934	0.00328912	0.0842772	NRP1	42152
chr11:18404389-18406389	7.43212	0.877915	0.298597	2.94013	0.00328072	0.0842772	LDHA	9546
chr12:92458015-92460015	45.6878	0.787538	0.268758	2.93029	0.00338648	0.0842772	NA	NA
chr14:75760006-75763822	26.1068	1.43447	0.489477	2.93062	0.00338284	0.0842772	FOS	11068
chr16:84705324-84707324	11.8284	-0.824592	0.281327	-2.93108	0.00337785	0.0842772	KLHL36	9407
chr18:68219853-68221853	8.56785	1.38715	0.473575	2.92911	0.00339936	0.0842772	NA	NA
chr2:231766045-231768045	17.4821	-0.743045	0.253677	-2.9291	0.00339949	0.0842772	GPR55	6291
chr7:66021882-66023882	44.819	-0.640552	0.218248	-2.93497	0.00333576	0.0842772	NA	NA
chr7:76177870-76179870	235.062	0.317279	0.108071	2.93584	0.00332651	0.0842772	UPK3B	20670
chr17:48996024-48998024	31.4578	1.27054	0.434702	2.92279	0.00346906	0.085461	SPAG9	41510
chr1:185536066-185538066	19.8907	1.77429	0.611649	2.90084	0.00372167	0.0864252	NA	NA
chr10:3933915-3935915	8.05261	1.48568	0.512698	2.89777	0.00375823	0.0864252	NA	NA
chr10:52395822-52397822	29.5448	0.538291	0.185014	2.90945	0.0036206	0.0864252	SGMS1	10898
chr11:6726302-6728302	231.386	-0.364351	0.125087	-2.91278	0.00358222	0.0864252	GVINP1	9222
chr12:25538397-25540397	301.589	0.492738	0.170177	2.89544	0.00378628	0.0864252	NA	NA
chr12:69723602-69725602	107.826	0.62348	0.215491	2.89329	0.00381227	0.0864252	LYZ	16531
chr14:95960686-95962686	84.253	-0.514468	0.17782	-2.89319	0.00381353	0.0864252	SYNE3	18512
chr2:136995392-136997392	24.1433	0.695167	0.240302	2.89289	0.00381709	0.0864252	NA	NA
chr2:232468577-232470577	129.999	1.66263	0.573222	2.90051	0.00372561	0.0864252	TEX44	9582
chr20:51026177-51028177	64.345	1.27314	0.439177	2.89892	0.0037445	0.0864252	NA	NA
chr5:148244783-148246783	149.435	-0.636007	0.218448	-2.91148	0.00359725	0.0864252	SH3TC2	0
chr6:138140076-138142076	13.2228	1.32496	0.455393	2.9095	0.00362007	0.0864252	TNFAIP3	46248
chr6:2939734-2941734	22.3268	0.868472	0.299083	2.90378	0.00368682	0.0864252	SERPINB6	6658
chr8:29907856-29909856	56.723	-0.416355	0.143548	-2.90045	0.00372625	0.0864252	MIR548O2	10401
chr12:8260798-8262798	15.1239	-0.710026	0.245942	-2.88696	0.00388982	0.0872619	NECAP1	10424
chr2:232418362-232420362	23.637	-1.035	0.358819	-2.88446	0.00392088	0.0872619	NMUR1	23179
chr21:15398753-15400753	21.2143	0.612593	0.212249	2.8862	0.00389927	0.0872619	ANKRD20A11P	45987
chr1:152884770-152886770	21.9114	-1.36613	0.475322	-2.87412	0.00405152	0.0891562	IVL	407
chr21:44526800-44530323	425.146	0.268333	0.0933606	2.87415	0.00405111	0.0891562	U2AF1	0
chr10:23736914-23738914	78.5833	0.523445	0.183086	2.859	0.00424975	0.0922107	OTUD1	5603
chr12:90273679-90275679	8.95525	1.39502	0.488083	2.85817	0.00426095	0.0922107	NA	NA
chr14:62060716-62062716	12.7718	0.733072	0.256195	2.86138	0.00421803	0.0922107	PRKCH	43017
chr3:67712462-67714462	20.9933	-0.585334	0.205034	-2.85482	0.00430614	0.0926767	SUCLG2	7423
chr1:101743269-101745269	8.9537	1.11717	0.392795	2.84414	0.00445309	0.0943717	S1PR1	36192
chr14:50551565-50557114	167.413	-0.34075	0.119946	-2.84087	0.00449911	0.0943717	LINC01599	0
chr18:10559440-10561440	34.7347	-0.634057	0.222988	-2.84345	0.00446275	0.0943717	NAPG	6673
chr3:8397945-8399945	8.47357	1.15414	0.405425	2.84675	0.00441681	0.0943717	LMCD1-AS1	0
chr9:77766130-77768130	142.715	-0.456123	0.160583	-2.84042	0.00450536	0.0943717	OSTF1	4015
chr1:32366987-32368987	46.3969	-0.664256	0.234405	-2.8338	0.00459984	0.0951676	PTP4A2	3034
chr3:98258609-98260609	9.28032	1.45681	0.514596	2.83098	0.00464054	0.0951676	GPR15	6614
chr5:126564274-126566274	18.9737	0.60054	0.211907	2.83398	0.00459726	0.0951676	NA	NA
chr9:137347131-137349131	15.3954	0.721526	0.25485	2.83118	0.00463765	0.0951676	RXRA	14699
chr12:12857402-12859402	22.1953	0.551679	0.195325	2.82441	0.00473678	0.095639	GPR19	8280
chr22:18263139-18265139	49.7962	0.441568	0.156335	2.8245	0.00473548	0.095639	MICAL3	5276
chr7:38406649-38410633	599.346	-0.452955	0.160255	-2.82646	0.00470656	0.095639	TRG-AS1	3529
chr12:45563388-45565388	9.39505	-0.820753	0.29129	-2.81765	0.00483771	0.0970462	PLEKHA8P1	1428
chr8:101463432-101465432	18.9449	1.21471	0.431294	2.81643	0.00485602	0.0970462	NA	NA
chr11:354590-356590	25.2051	0.787439	0.280033	2.81195	0.00492422	0.0979095	B4GALNT4	13204
chr10:32048038-32050038	27.1038	0.602934	0.214619	2.80932	0.00496463	0.0982145	ARHGAP12	44287
chr6:11171936-11173936	8.831	-0.976562	0.348089	-2.8055	0.00502387	0.0984102	NEDD9	9594
chr6:53223245-53225245	33.1371	0.644626	0.229777	2.80544	0.00502477	0.0984102	ELOVL5	9267
chr13:45960092-45962092	95.7206	-0.418478	0.149484	-2.79948	0.00511857	0.0992547	TPT1-AS1	0
chr17:80249647-80251647	32.9135	0.435408	0.155505	2.79996	0.00511084	0.0992547	CSNK1D	18052
chr6:138028351-138030351	7.55774	1.5047	0.538	2.79685	0.00516035	0.0995719	NA	NA
chr1:115641035-115643035	123.253	1.10925	0.39872	2.78204	0.00540192	0.099808	TSPAN2	8913
chr10:6341429-6343429	18.8699	0.833872	0.299033	2.78856	0.0052943	0.099808	NA	NA
chr12:98849888-98851888	11.7286	1.28755	0.462272	2.78526	0.0053485	0.099808	SLC9A7P1	0
chr14:77498978-77500978	60.3764	0.38065	0.136765	2.78325	0.0053818	0.099808	IRF2BPL	3935
chr17:62803829-62805829	60.0468	-0.41613	0.149298	-2.78725	0.00531576	0.099808	PLEKHM1P1	0
chr2:42359361-42361361	27.104	0.984643	0.353481	2.78556	0.00534357	0.099808	EML4	35128
chr5:155200017-155202017	28.0693	-0.97349	0.349588	-2.78468	0.00535802	0.099808	SGCD	0
chr5:55883559-55885559	8.61378	1.21545	0.435432	2.79136	0.00524873	0.099808	NA	NA
chr8:29386315-29388315	21.2376	0.744556	0.26687	2.78996	0.00527141	0.099808	NA	NA
chr22:41338729-41340729	13.3868	0.661294	0.23798	2.77878	0.00545636	0.100341	XPNPEP3	0
chr12:109005130-109007130	50.5503	-0.432559	0.155815	-2.7761	0.00550151	0.100372	SELPLG	8549
chr14:88495676-88497676	18.1751	-0.676219	0.243626	-2.77564	0.00550934	0.100372	GPR65	14520
chr2:213675504-213677504	6.84308	-1.28256	0.46336	-2.76795	0.00564096	0.102295	NA	NA
chr3:128309995-128311995	12.2762	0.951513	0.344351	2.76321	0.00572366	0.102988	LINC01565	15065
chr3:67735336-67737336	18.3791	-0.667013	0.241431	-2.76274	0.00573176	0.102988	SUCLG2	30297
chr1:1092249-1094249	43.8451	0.51052	0.18511	2.75793	0.0058169	0.103037	MIR200B	8234
chr14:69272636-69274636	59.4168	0.50178	0.182212	2.75383	0.00589024	0.103037	ZFP36L1	9675
chr17:48986463-48988463	20.7478	0.671894	0.243996	2.75371	0.00589237	0.103037	TOB1-AS1	40730
chr2:213843462-213845462	22.039	-0.744983	0.27043	-2.75481	0.00587269	0.103037	IKZF2	18948
chr8:72886534-72888534	12.7471	-0.904021	0.327749	-2.75827	0.00581084	0.103037	TRPA1	44951
chr9:75746570-75748570	49.4696	1.06306	0.385917	2.75464	0.00587576	0.103037	ANXA1	18210
chr13:50821963-50823963	7.70645	-1.03553	0.37632	-2.75172	0.00592834	0.103206	DLEU1	0
chr5:139015918-139017918	155.019	-0.417301	0.151746	-2.74999	0.00595972	0.103293	UBE2D2	7899
chr15:91380549-91382549	8.82748	1.51405	0.551945	2.74312	0.00608585	0.104554	BLM	21862
chr15:91398964-91400964	12.8491	1.25014	0.455665	2.74355	0.00607788	0.104554	FURIN	10920
chr10:102129994-102131994	9.34306	1.09894	0.400891	2.74124	0.00612073	0.104694	OLMALINC	1338
chr14:22580613-22582613	179.399	0.542294	0.198235	2.73562	0.00622634	0.106037	TRA	0
chr1:212731243-212733243	26.158	0.567863	0.207976	2.73042	0.00632528	0.106795	ATF3	5432
chr15:29076471-29078471	15.0535	0.779966	0.285658	2.73042	0.00632535	0.106795	GOLGA6L7P	11635
chr9:132175186-132177186	62.5054	0.768767	0.281793	2.72812	0.0063696	0.10708	NA	NA
chr16:2712940-2714940	275.53	-0.316323	0.11604	-2.72599	0.00641082	0.107313	ERVK13-1	0
chr1:118196217-118200186	28.2352	0.794565	0.292203	2.71922	0.00654361	0.108607	FAM46C	25205
chr20:31937723-31939723	27.4654	-0.453597	0.166779	-2.71975	0.00653303	0.108607	CDK5RAP1	6921
chr11:6766646-6768646	509.269	-0.24708	0.0909631	-2.71626	0.00660235	0.108661	GVINP1	0
chr7:38401683-38403683	1208.69	-0.636314	0.234227	-2.71665	0.00659457	0.108661	TRG-AS1	0
chr10:26894454-26896454	22.0621	0.759221	0.280549	2.7062	0.00680579	0.109289	FAM238A	11202
chr11:1536309-1538309	83.7753	-0.585367	0.216531	-2.70339	0.00686368	0.109289	MOB2	0
chr13:113928804-113930804	8.16226	-1.17258	0.433081	-2.70752	0.00677877	0.109289	CUL4A	9411
chr13:27834839-27836839	43.2262	0.490762	0.181502	2.7039	0.00685309	0.109289	RPL21	4136
chr22:20310854-20312854	20.1861	-0.705054	0.260642	-2.70506	0.00682911	0.109289	DGCR6L	3225
chr5:177098173-177100173	46.8993	0.483846	0.178468	2.7111	0.00670598	0.109289	FAM153A	38063
chr7:104584066-104586066	258.049	0.673608	0.248842	2.70697	0.00679007	0.109289	LHFPL3-AS2	16973
chr7:6119984-6121984	21.5252	0.75124	0.277458	2.70758	0.00677755	0.109289	EIF2AK1	21123
chr12:9894327-9896327	31.5168	0.793405	0.294553	2.69359	0.00706876	0.11087	CLECL1	8431
chr15:31507263-31509263	41.644	0.441337	0.163714	2.69578	0.00702238	0.11087	NA	NA
chr19:35701404-35703404	117.247	0.67977	0.252524	2.69191	0.00710451	0.11087	FAM187B	12299
chr22:41808735-41810735	187.246	0.25021	0.0928185	2.69569	0.0070244	0.11087	TEF	13402
chr8:135843407-135845407	97.0172	0.346893	0.128839	2.69245	0.00709302	0.11087	MIR30D	26218
chr3:128326240-128328240	47.501	-0.634023	0.235714	-2.6898	0.00714956	0.11113	RPN1	10572
chr12:125390492-125392492	16.6287	0.732512	0.272603	2.6871	0.00720751	0.111588	UBC	3699
chr8:128200391-128202391	11.8435	-0.829465	0.30896	-2.6847	0.00725943	0.111949	CCAT1	17237
chr13:103045866-103047866	37.679	0.603158	0.224986	2.68087	0.00734302	0.112794	FGF14	0
chr3:4907654-4911370	100.999	0.328117	0.122794	2.67209	0.00753803	0.115338	ITPR1	18129
chr11:35079436-35081436	13.6613	-0.785861	0.29443	-2.66909	0.00760573	0.115359	NA	NA
chr20:3073211-3075211	21.7153	0.802408	0.300568	2.66964	0.00759329	0.115359	AVP	7840
chr6:170402974-170404974	19.7371	0.656341	0.245994	2.66812	0.00762774	0.115359	NA	NA
chr10:3915201-3918670	21.3294	1.23024	0.463245	2.65569	0.00791453	0.117338	NA	NA
chr16:15247538-15249538	59.2052	0.664743	0.250175	2.65712	0.00788124	0.117338	MIR3180-4	0
chr2:137084117-137086117	37.8934	0.612652	0.23077	2.65482	0.00793518	0.117338	NA	NA
chr2:98361455-98366142	318.764	-0.38549	0.144973	-2.65905	0.00783621	0.117338	ZAP70	5131
chr5:108062939-108064939	28.7409	0.692481	0.260853	2.65468	0.00793839	0.117338	LINC01023	0
chr5:159912475-159914475	96.6755	-0.608609	0.228887	-2.65899	0.00783754	0.117338	MIR146A	17
chr1:173398843-173400843	81.8948	-0.421997	0.159091	-2.65256	0.00798845	0.117635	PRDX6	45642
chr16:3207415-3209415	158.101	0.409302	0.154556	2.64824	0.00809109	0.1187	CASP16P	7450
chr13:50803658-50805658	8.51203	-1.12542	0.425812	-2.643	0.00821752	0.120105	DLEU1	0
chr10:8445860-8447860	10.3852	1.423	0.539479	2.63774	0.00834616	0.120634	NA	NA
chr11:2359194-2361194	8.33183	0.912476	0.345777	2.63891	0.00831721	0.120634	TSPAN32	19763
chr3:120509029-120511029	17.3535	-0.85485	0.323989	-2.63851	0.008327	0.120634	GTF2E1	7112
chr5:150162295-150164295	10.4098	0.716841	0.272043	2.63503	0.00841296	0.121153	SMIM3	0
chr1:25297053-25299053	21.6662	-0.757507	0.288204	-2.62837	0.00857945	0.122649	RUNX3	5551
chr1:92929159-92931159	25.234	-0.821463	0.312474	-2.6289	0.00856611	0.122649	GFI1	9158
chr2:70368432-70370432	82.5496	0.431763	0.164512	2.62451	0.00867734	0.123215	C2orf42	6584
chr20:5694399-5696399	9.75291	1.72444	0.657097	2.62433	0.00868202	0.123215	C20orf196	34643
chr19:47515303-47517303	14.2417	1.1143	0.425362	2.61965	0.00880203	0.12402	NPAS1	5797
chr2:96906900-96908900	147.317	-0.262636	0.100237	-2.62014	0.00878941	0.12402	TMEM127	7045
chr16:30824871-30826871	15.7417	0.537996	0.205798	2.6142	0.00894376	0.12473	BCL7C	19398
chr2:136886426-136888426	114.776	0.554624	0.212171	2.61404	0.00894796	0.12473	CXCR4	10700
chr7:128170459-128172459	333.452	0.303045	0.115891	2.61491	0.00892502	0.12473	METTL2B	27480
chr11:128214435-128216435	13.8902	1.50586	0.576767	2.61086	0.00903146	0.125075	NA	NA
chr17:72598321-72600321	7.36661	1.54357	0.591253	2.61067	0.00903654	0.125075	CD300E	5700
chr2:9842624-9844624	13.7804	1.46695	0.562818	2.60644	0.00914894	0.125302	NA	NA
chr22:23146666-23148666	7.93695	-0.907582	0.348098	-2.60726	0.00912708	0.125302	MIR650	16603
chr9:4900958-4902958	9.0653	-0.744515	0.285448	-2.60824	0.009101	0.125302	RCL1	39893
chr3:108580857-108582857	116.634	-0.423537	0.162908	-2.59986	0.00932627	0.126844	TRAT1	7142
chr6:138144390-138146390	64.5944	0.761831	0.292902	2.60097	0.00929594	0.126844	TNFAIP3	41934
chr1:149604598-149606598	18.1601	2.27791	0.877485	2.59595	0.00943288	0.12785	LINC00623	0
chr9:5607897-5609897	27.5477	-0.593614	0.228779	-2.59471	0.00946708	0.127871	PLGRKT	0
chr7:75946837-75948837	51.4199	-0.4225	0.163095	-2.59051	0.00958325	0.128995	YWHAG	7270
chr4:184376067-184378067	9.41498	0.766745	0.296944	2.58212	0.0098196	0.131724	CDKN2AIP	7017
chr10:8373233-8375233	28.0854	1.21786	0.473472	2.5722	0.0101056	0.134638	NA	NA
chr19:23455759-23457759	221.113	0.274652	0.106766	2.57247	0.0100975	0.134638	ZNF724	22586
chr4:120374816-120376816	386.59	0.22611	0.0880207	2.56883	0.0102044	0.134731	PDE5A	38733
chr6:139506823-139508823	172.833	-0.398691	0.155203	-2.56884	0.0102041	0.134731	HECA	4876
chr8:20088546-20090546	28.5067	-0.55279	0.215224	-2.56844	0.0102157	0.134731	ATP6V1B2	9338
chr5:133265315-133267315	13.9363	0.989792	0.385863	2.56514	0.0103133	0.135562	C5orf15	23882
chr2:114340659-114342659	173.677	0.272615	0.106467	2.56056	0.0104504	0.136904	WASH2P	0
chr19:14616272-14618272	49.5935	1.11011	0.434124	2.55711	0.0105545	0.137462	DNAJB1	7309
chr8:128659071-128661071	12.9795	-0.951511	0.372145	-2.55683	0.0105632	0.137462	NA	NA
chr2:233212895-233214895	39.6746	-0.481227	0.188381	-2.55454	0.0106327	0.137908	DIS3L2	4216
chr14:75725001-75727001	193.947	1.21773	0.476974	2.55303	0.0106791	0.138053	FOS	18479
chr12:8471962-8473962	10.8896	1.0559	0.413967	2.55069	0.0107509	0.138524	LINC00937	35597
chr3:39290177-39292177	25.4146	-1.14572	0.449438	-2.54922	0.0107965	0.138655	CX3CR1	12807
chr4:40309815-40311815	16.265	0.906678	0.356769	2.54136	0.0110422	0.141348	CHRNA9	25530
chr11:95374018-95376018	9.19312	1.03333	0.406828	2.53997	0.0110863	0.14145	NA	NA
chr1:211779295-211781295	8.88637	0.868397	0.342761	2.53353	0.0112919	0.143605	SLC30A1	27195
chr14:97942663-97944663	85.1181	-0.404588	0.160122	-2.52675	0.0115124	0.145935	NA	NA
chr15:23207042-23209042	77.078	0.402143	0.159246	2.5253	0.01156	0.146066	WHAMMP3	0
chr11:66870585-66872585	12.6298	0.936442	0.371854	2.51831	0.011792	0.148519	KDM2A	14154
chr10:33439127-33441127	8.23014	1.12987	0.449435	2.51398	0.0119377	0.149645	NRP1	25291
chr10:5605608-5607608	9.73066	0.990604	0.394421	2.51154	0.0120205	0.149645	CALML3	37382
chr19:41324269-41326269	26.8328	0.496054	0.197541	2.51114	0.0120343	0.149645	EGLN2	9922
chr5:42950344-42952344	357.295	0.45433	0.180975	2.51045	0.0120577	0.149645	NA	NA
chr6:2853215-2855215	258.683	0.522216	0.208053	2.51002	0.0120725	0.149645	MIR4645	0
chr2:162106405-162108405	65.0539	0.606829	0.242111	2.50641	0.0121965	0.150706	TANK	13721
chr4:40318048-40320048	7.70484	1.37432	0.548669	2.50483	0.0122511	0.150904	CHRNA9	17297
chr14:102413531-102415531	185.089	0.347838	0.139044	2.50165	0.0123618	0.15179	DYNC1H1	15333
chr17:76661158-76663158	83.8031	-0.44026	0.176424	-2.49546	0.0125792	0.153503	CYTH1	6971
chr8:128901497-128903497	218.946	0.357841	0.143397	2.49545	0.0125797	0.153503	PVT1	0
chr1:244978088-244980088	7.05142	0.996465	0.399744	2.49276	0.0126755	0.154193	COX20	18550
chr11:102256319-102258319	89.7815	-0.381585	0.153241	-2.4901	0.0127706	0.154391	BIRC2	6917
chr19:12097949-12099949	192.264	0.299606	0.120288	2.49075	0.0127475	0.154391	ZNF763	6750
chr21:38935340-38937340	49.2754	0.499317	0.20082	2.48639	0.0129045	0.155529	DYRK1A	47660
chr21:37669580-37671580	26.6371	0.494241	0.199126	2.48206	0.0130625	0.156951	DOPEY2	3007
chr22:39461379-39463379	22.0744	1.05983	0.42741	2.47966	0.0131509	0.157529	APOBEC3G	0
chr15:80309235-80311235	20.7331	0.885626	0.357856	2.47481	0.0133307	0.157753	ZFAND6	40674
chr2:196397093-196399093	22.7651	0.608082	0.245497	2.47695	0.0132512	0.157753	NA	NA
chr20:32446104-32448104	33.1054	-0.456029	0.184142	-2.4765	0.0132676	0.157753	CHMP4B	3930
chr5:1385273-1387273	162.241	0.362218	0.146361	2.47482	0.0133302	0.157753	SLC6A3	5631
chr14:105281387-105283387	85.7539	0.290867	0.11779	2.46937	0.0135353	0.159439	LINC00638	4150
chr4:40184824-40188707	93.5381	-0.331338	0.134207	-2.46886	0.0135546	0.159439	RHOH	9819
chr6:111853568-111855568	25.4374	-0.506845	0.205397	-2.46764	0.0136007	0.159503	TRAF3IP2-AS1	0
chr1:224391825-224393825	7.6894	-0.800449	0.325229	-2.46119	0.0138477	0.159534	DEGS1	10682
chr11:128198230-128200230	23.6621	0.914427	0.370936	2.46519	0.0136942	0.159534	NA	NA
chr11:73705856-73707856	110.059	0.930466	0.377875	2.46237	0.0138024	0.159534	UCP3	3469
chr2:182027157-182029157	63.3211	-0.328067	0.133276	-2.46157	0.0138332	0.159534	NA	NA
chr3:107854940-107856940	1058.6	0.409272	0.166044	2.46485	0.0137071	0.159534	IFT57	22718
chr5:176905278-176907278	8.28835	-0.935681	0.379787	-2.4637	0.013751	0.159534	PDLIM7	3116
chr4:185457877-185459877	39.9673	0.494083	0.201361	2.45372	0.0141388	0.16241	NA	NA
chr12:132673403-132675403	310.547	0.280783	0.114835	2.4451	0.0144813	0.163721	GALNT9	5513
chr13:30331939-30333939	47.663	-0.484804	0.198405	-2.44351	0.0145453	0.163721	UBL3	4605
chr2:106354335-106356335	9.39366	0.817552	0.334302	2.44555	0.0144632	0.163721	NCK2	5184
chr4:40255786-40257786	96.9686	-0.304258	0.124218	-2.44938	0.0143102	0.163721	RHOH	9504
chr5:36869721-36871721	90.2768	0.394746	0.161549	2.4435	0.0145456	0.163721	NIPBL	5139
chr7:139118415-139120415	9.72491	-0.684533	0.280047	-2.44435	0.0145113	0.163721	C7orf55-LUC7L2	10211
chr7:7297165-7299165	60.7437	-0.41701	0.170537	-2.44527	0.0144744	0.163721	C1GALT1	8884
chr12:90335750-90337750	19.2775	1.08834	0.445734	2.44168	0.0146193	0.164079	NA	NA
chr2:136888646-136890646	582.33	0.611467	0.250638	2.43965	0.0147016	0.164532	CXCR4	12920
chr1:65532481-65534481	113.207	0.33524	0.137853	2.43187	0.0150211	0.166679	MIR101-1	8289
chr13:45940828-45942828	133.475	0.367181	0.1509	2.43327	0.0149631	0.166679	TPT1-AS1	0
chr2:96675331-96677331	56.8423	0.303961	0.124954	2.43258	0.0149918	0.166679	FAHD2CP	0
chr1:229799074-229801074	52.8955	-0.337647	0.13943	-2.42162	0.0154514	0.166784	URB2	3127
chr1:91998259-92000259	7.16223	-0.814513	0.335943	-2.42456	0.015327	0.166784	CDC7	6937
chr10:93660923-93662923	12.5903	-0.742321	0.306547	-2.42156	0.0154543	0.166784	FGFBP3	3421
chr11:121189059-121191059	6.91871	-0.896766	0.370487	-2.42051	0.0154989	0.166784	SC5D	4939
chr11:88147023-88149023	10.8398	-0.682596	0.281416	-2.42558	0.0152841	0.166784	NA	NA
chr11:94883610-94887505	93.6396	0.268539	0.110802	2.4236	0.0153675	0.166784	SESN3	11171
chr14:50527881-50529881	65.5592	0.344699	0.142164	2.42466	0.0153228	0.166784	LINC01599	20487
chr20:5509135-5511135	16.9159	-0.620669	0.256332	-2.42135	0.0154628	0.166784	GPCPD1	13944
chr22:25857635-25859635	115.875	-0.372069	0.153492	-2.42402	0.0153497	0.166784	CRYBB2P1	0
chr3:107818258-107820258	11.0775	-0.742369	0.306324	-2.42347	0.0153729	0.166784	CD47	8322
chr9:126100964-126102964	8.90583	0.986152	0.40664	2.42512	0.0153032	0.166784	CRB2	15483
chr13:114907552-114909552	68.8123	0.472668	0.196186	2.40929	0.0159837	0.17153	RASA3	9456
chr2:55508546-55510546	136.528	0.267443	0.11106	2.4081	0.0160358	0.171618	PRORSD1P	0
chr13:74850425-74852425	80.4419	-0.604575	0.251822	-2.4008	0.0163592	0.173316	NA	NA
chr17:47949664-47951664	14.0078	0.610699	0.254507	2.39954	0.0164156	0.173316	TAC4	24284
chr22:23157452-23159452	16.8021	-0.591595	0.246243	-2.40249	0.0162839	0.173316	MIR650	5817
chr5:40409234-40411234	59.6806	1.30765	0.544838	2.40007	0.0163918	0.173316	NA	NA
chr7:38356761-38358761	583.36	-0.740189	0.308136	-2.40215	0.0162991	0.173316	TRGC2	0
chr14:99853391-99855391	15.93	-0.645954	0.269744	-2.39469	0.0166343	0.175152	SETD3	8691
chr11:3532404-3534404	15.0771	1.33733	0.559532	2.39009	0.0168441	0.176885	NA	NA
chr5:157144501-157146501	11.6286	-0.86712	0.363056	-2.38839	0.0169223	0.177232	THG1L	11821
chr13:87408968-87410968	18.5459	0.90885	0.38114	2.38456	0.0170995	0.178135	NA	NA
chr3:98269877-98273213	25.1781	0.969669	0.406633	2.38463	0.0170963	0.178135	GPR15	17882
chr2:42332022-42334022	22.2976	0.673408	0.282615	2.38277	0.0171829	0.178529	PKDCC	46353
chr12:68813268-68817092	89.5334	-0.982428	0.412585	-2.38115	0.0172586	0.178841	NA	NA
chr13:22809056-22811056	13.7784	0.708003	0.298156	2.37461	0.0175677	0.181506	NA	NA
chr14:95989026-95991026	13.0018	-0.695704	0.293082	-2.37375	0.0176084	0.181506	SNHG10	8222
chr10:133814275-133816275	11.0194	0.722201	0.304927	2.36844	0.0178633	0.183169	BNIP3	18839
chr6:170746613-170748613	8.74609	-0.956234	0.403627	-2.3691	0.0178313	0.183169	PSMB1	31493
chr22:31708514-31710514	110.829	0.465695	0.19677	2.3667	0.0179475	0.183552	PATZ1	11275
chr1:203295757-203297757	30.6066	0.589695	0.249602	2.36254	0.0181502	0.18506	FMOD	11994
chr2:136893099-136895099	244.595	0.614893	0.260356	2.36174	0.0181895	0.18506	CXCR4	17373
chr16:46980999-46982999	9.66569	-0.578412	0.245077	-2.36012	0.018269	0.185388	DNAJA2	6274
chr6:110341091-110343091	9.34993	0.954791	0.404914	2.35801	0.0183733	0.185964	GPR6	39166
chr7:29723879-29725879	18.5569	0.637516	0.270844	2.35381	0.0185822	0.187594	MIR550A3	3434
chr1:249218187-249220187	36.5199	-0.34914	0.148564	-2.3501	0.0187685	0.18762	PGBD2	4841
chr11:128171658-128173658	326.809	0.707698	0.301378	2.34821	0.018864	0.18762	NA	NA
chr12:93334135-93336135	7.875	1.02371	0.435311	2.35167	0.0186895	0.18762	EEA1	11027
chr13:27358772-27360772	9.26777	0.683298	0.291007	2.34805	0.0188721	0.18762	GPR12	23849
chr2:235333984-235335984	29.9352	0.652542	0.277756	2.34934	0.018807	0.18762	NA	NA
chr22:22011134-22013134	26.7064	-0.414373	0.176288	-2.35054	0.0187461	0.18762	MIR130B	3459
chr8:128680412-128684323	180.203	-0.679012	0.289672	-2.34407	0.0190745	0.188751	NA	NA
chr9:68454366-68456366	27.0374	1.04594	0.446238	2.34392	0.0190823	0.188751	NA	NA
chr11:35066054-35068054	29.5422	1.16817	0.498837	2.34179	0.0191913	0.189351	PDHX	48378
chr1:41770611-41772611	16.1872	-0.98025	0.420848	-2.32922	0.0198473	0.191012	NA	NA
chr11:112167284-112169284	22.9863	-0.703243	0.30141	-2.33317	0.019639	0.191012	PTS	26605
chr16:29349912-29351912	36.9841	0.556263	0.238664	2.33073	0.0197674	0.191012	NPIPB7	0
chr17:45961529-45963529	8.35048	0.671167	0.287933	2.33098	0.0197544	0.191012	SP2	9986
chr21:15491783-15495257	11.4075	0.718667	0.308179	2.33198	0.0197017	0.191012	LIPI	0
chr3:152927084-152929084	62.9521	-0.620817	0.266359	-2.33075	0.0197666	0.191012	RAP2B	40820
chr3:40331168-40333168	55.7802	-0.438071	0.188027	-2.32983	0.0198151	0.191012	EIF1B-AS1	0
chr4:40302955-40304955	7.53874	1.03173	0.442491	2.33164	0.0197196	0.191012	CHRNA9	32390
chr5:132023189-132025189	17.4097	-0.581935	0.249069	-2.33644	0.0194686	0.191012	KIF3A	3133
chr5:177349566-177351566	69.8763	0.473769	0.203009	2.33374	0.0196093	0.191012	NA	NA
chr12:11697800-11699800	10.4982	0.923092	0.397482	2.32235	0.0202143	0.191718	NA	NA
chr13:30947632-30949632	53.6411	-0.423793	0.182289	-2.32484	0.0200807	0.191718	LINC00426	0
chr14:23009092-23011092	1029.85	-0.212832	0.0915165	-2.32562	0.0200389	0.191718	TRA	0
chr16:17106807-17108807	21.7977	0.585335	0.251712	2.32541	0.02005	0.191718	NA	NA
chr6:1551810-1553810	8.56094	0.843718	0.363202	2.323	0.0201792	0.191718	NA	NA
chr8:23087315-23089315	53.294	0.460846	0.198334	2.32358	0.0201479	0.191718	TNFRSF10A	4634
chr16:9227902-9229902	73.1958	-0.413381	0.178173	-2.32011	0.0203348	0.191951	C16orf72	14346
chr8:128942781-128944781	51.1986	0.431403	0.185944	2.32007	0.0203369	0.191951	PVT1	0
chr12:92986818-92988818	9.78075	0.983137	0.424064	2.31837	0.0204291	0.192358	NA	NA
chr10:43915074-43917074	43.4147	0.406025	0.175514	2.31334	0.0207037	0.192467	HNRNPF	10377
chr11:30366724-30368724	52.0114	-0.368848	0.159345	-2.31477	0.0206255	0.192467	ARL14EP	7558
chr14:52752762-52754762	176.595	-0.483739	0.209017	-2.31435	0.0206486	0.192467	PTGDR	9319
chr19:13949443-13951443	202.67	0.521332	0.225676	2.31009	0.0208829	0.192467	ZSWIM4	6398
chr2:11617187-11619187	7.95406	-0.779901	0.337379	-2.31165	0.020797	0.192467	E2F6	10883
chr2:213824478-213826478	30.9392	-0.580331	0.25097	-2.31235	0.0207582	0.192467	MIR4776-1	33417
chr2:232381417-232383417	98.9812	-0.757551	0.327474	-2.31332	0.0207051	0.192467	LINC00471	2366
chr7:142246053-142248053	62.4426	0.719425	0.311399	2.3103	0.0208714	0.192467	TRBV5-1	0
chr8:128806070-128808070	56.169	0.501591	0.216465	2.31719	0.0204931	0.192467	MYC	0
chr2:661599-663599	20.3706	-0.501881	0.217577	-2.30668	0.0210724	0.193757	TMEM18	4373
chr5:155260685-155262685	14.3545	-0.871333	0.378968	-2.29923	0.0214919	0.197152	SGCD	0
chr13:53190461-53192461	215.251	0.252262	0.109807	2.29732	0.0216003	0.197683	HNRNPA1L2	0
chr16:88757760-88759760	7.8735	0.86798	0.378147	2.29535	0.0217129	0.19825	RNF166	3142
chr5:90606759-90608759	18.0435	0.754631	0.329768	2.28837	0.022116	0.201461	NA	NA
chr1:29100789-29102789	24.589	-0.401422	0.175509	-2.28718	0.0221852	0.201623	YTHDF2	4501
chr1:244237458-244239458	6.91235	1.11239	0.486778	2.28521	0.0223004	0.201734	ZBTB18	16677
chr7:74305785-74307785	121.571	0.476996	0.208704	2.28552	0.0222826	0.201734	PMS2P5	0
chr6:14660509-14662509	7.07149	1.23788	0.542562	2.28154	0.0225166	0.20322	NA	NA
chr1:89466944-89468944	41.0299	-0.436139	0.191558	-2.27679	0.0227986	0.205293	GBP3	3415
chr13:74890131-74892131	30.2919	-0.518808	0.228288	-2.27261	0.0230499	0.206605	NA	NA
chr2:231024072-231026072	7.04662	-0.734381	0.323124	-2.27275	0.0230411	0.206605	SP110	7572
chr10:8457605-8459605	39.8856	1.25766	0.554246	2.26913	0.0232605	0.207653	NA	NA
chr6:44422938-44424938	15.7561	-0.585182	0.257912	-2.26893	0.0232729	0.207653	CDC5L	4776
chr1:108592129-108594129	9.47411	1.01021	0.446775	2.26112	0.0237516	0.209324	NA	NA
chr10:112115626-112117626	8.74885	0.960962	0.424948	2.26136	0.0237369	0.209324	NA	NA
chr16:68623616-68627552	22.8631	0.540585	0.238921	2.26261	0.0236599	0.209324	ZFP90	22576
chr17:73020561-73022561	8.43458	-0.722832	0.319867	-2.25979	0.0238342	0.209324	MRPL58	3204
chr3:98274820-98276820	12.6349	1.13448	0.501933	2.26022	0.0238074	0.209324	CPOX	21469
chr5:90609314-90611314	12.1238	0.891823	0.394085	2.26302	0.0236345	0.209324	NA	NA
chr7:36828990-36830990	12.7564	0.708684	0.313255	2.26233	0.0236773	0.209324	NA	NA
chr12:96838764-96840764	11.397	1.09815	0.486516	2.25716	0.0239978	0.209549	CDK17	44397
chr14:77505972-77507972	14.8403	0.673192	0.298238	2.25723	0.0239938	0.209549	IRF2BPL	10929
chr2:136881603-136883603	24.2573	0.523008	0.231747	2.2568	0.0240203	0.209549	CXCR4	5877
chr1:247367614-247369614	126.053	0.421805	0.187028	2.25531	0.024114	0.209881	MIR3916	2251
chr10:3846366-3848366	93.5788	1.10527	0.490808	2.25194	0.0243263	0.209881	KLF6	18892
chr14:22999576-23001576	1214.01	-0.178355	0.0791891	-2.25227	0.0243051	0.209881	TRA	0
chr14:23005298-23007298	1232.48	-0.241362	0.107157	-2.25242	0.024296	0.209881	TRA	0
chr16:89312950-89314950	15.8887	0.530616	0.235435	2.25377	0.0242106	0.209881	ZNF778	16984
chr20:37062512-37064512	273.927	0.324915	0.144511	2.24838	0.0245522	0.211365	SNHG17	0
chr17:80254940-80256940	49.8998	0.53324	0.237683	2.2435	0.0248649	0.213587	CD7	15805
chr13:114913100-114915100	65.1385	0.51211	0.228568	2.24051	0.0250578	0.214773	RASA3	15004
chr14:50334145-50336145	25.1005	0.510256	0.227948	2.23847	0.0251903	0.215302	NEMF	14605
chr2:158219437-158221437	63.8875	0.478021	0.213605	2.23787	0.0252294	0.215302	ERMN	35290
chr2:46883286-46885286	33.6105	0.565207	0.252736	2.23635	0.0253287	0.215679	CRIPT	30404
chr1:46887137-46889137	10.9354	0.62616	0.280243	2.23435	0.02546	0.216327	FAAH	7616
chr2:158754048-158756048	7.00685	-0.918675	0.411479	-2.23262	0.0255742	0.216411	RNU6-1	13235
chr9:86263215-86265215	92.099	-0.353354	0.158275	-2.23252	0.0255804	0.216411	IDNK	4169
chr1:65506204-65508204	68.9487	-0.377899	0.169414	-2.23062	0.0257061	0.217006	MIR3671	15233
chr1:173378367-173380367	78.6913	-0.360395	0.162101	-2.22327	0.0261974	0.21898	NA	NA
chr1:25174002-25176002	7.28413	0.957168	0.430728	2.22221	0.0262691	0.21898	CLIC4	3186
chr11:6758385-6760385	207.868	-0.322812	0.145217	-2.22296	0.0262184	0.21898	GVINP1	0
chr19:47891367-47893367	10.0201	0.820828	0.369324	2.22251	0.0262485	0.21898	DHX34	5405
chr22:31703367-31705367	82.818	0.492106	0.22157	2.221	0.026351	0.21898	PIK3IP1	14846
chr22:46431193-46433193	80.3199	0.353704	0.159293	2.22047	0.0263872	0.21898	LINC00899	2593
chr6:144536373-144538373	13.9354	0.686035	0.308801	2.22161	0.0263097	0.21898	STX11	23296
chr6:149510470-149512470	9.02602	-0.822677	0.370326	-2.22149	0.0263177	0.21898	TAB2	27288
chr6:37015745-37017745	14.2819	0.902753	0.406864	2.21881	0.0264999	0.219034	FGD2	18899
chr9:74278660-74280660	19.1012	0.500585	0.225618	2.21872	0.0265056	0.219034	TMEM2	17621
chr19:40458571-40460571	126.277	-0.676468	0.305492	-2.21436	0.0268042	0.221036	PSMC4	16340
chr2:131147896-131149896	35.0523	-0.458294	0.207102	-2.21289	0.026905	0.221401	PTPN18	14913
chr20:24007150-24009150	10.836	0.947035	0.42863	2.20945	0.0271435	0.222616	GGTLC1	37733
chr7:154996503-154998503	7.22519	0.816448	0.369717	2.2083	0.0272231	0.222616	NA	NA
chr9:140022978-140024978	154.357	0.217845	0.0986232	2.20886	0.0271846	0.222616	GRIN1	8630
chr16:9225844-9227844	70.4565	-0.469656	0.212786	-2.20717	0.0273019	0.222618	C16orf72	12288
chr6:159289857-159291857	162.791	0.583503	0.264427	2.20667	0.027337	0.222618	OSTCP1	11192
chr2:43363246-43365246	75.0465	0.419007	0.190016	2.20511	0.0274464	0.223044	NA	NA
chr6:2848247-2850247	35.9296	0.493732	0.223992	2.20424	0.0275073	0.223076	MIR4645	4017
chr1:1078668-1080668	8.50325	1.02954	0.468495	2.19755	0.0279815	0.22332	MIR200B	21815
chr1:38494897-38496897	21.7298	-0.510288	0.231828	-2.20115	0.0277251	0.22332	UTP11	4399
chr10:118934095-118936095	9.43496	0.832963	0.379071	2.19738	0.0279934	0.22332	MIR3663	6809
chr10:33427269-33429269	11.2482	1.27278	0.579058	2.19802	0.0279476	0.22332	NRP1	37149
chr11:118746699-118748699	17.6906	0.682872	0.310734	2.19761	0.0279772	0.22332	CXCR5	5775
chr2:175416276-175420106	552.145	-0.182102	0.0826881	-2.20227	0.0276462	0.22332	WIPF1	4195
chr7:5862297-5864297	242.423	0.353637	0.160836	2.19875	0.0278957	0.22332	ZNF815P	0
chr8:37923707-37925707	21.7991	-0.546372	0.248171	-2.20159	0.0276941	0.22332	EIF4EBP1	5823
chr2:231758069-231760069	11.1082	-0.684833	0.311863	-2.19594	0.0280963	0.223564	ITM2C	14105
chr9:4923218-4925218	8.86054	-0.689799	0.314208	-2.19535	0.0281382	0.223564	NA	NA
chr7:135799128-135801128	27.9922	-0.709152	0.32383	-2.18989	0.0285323	0.225692	NA	NA
chr7:149657651-149659651	9.36354	-0.806675	0.368294	-2.1903	0.0285023	0.225692	NA	NA
chr7:97600351-97602351	354.848	0.18584	0.0848875	2.18925	0.0285789	0.225692	OCM2	11661
chr7:1618464-1620464	22.1539	0.523617	0.239478	2.18649	0.0287797	0.226365	PSMG3-AS1	0
chr7:36834303-36836303	10.7414	0.633419	0.289604	2.18719	0.0287287	0.226365	NA	NA
chr5:49949215-49951215	8.03336	-0.788161	0.360625	-2.18554	0.0288492	0.226457	PARP8	10517
chr21:46721193-46723193	39.1423	0.685278	0.313695	2.18454	0.0289228	0.226581	POFUT2	13381
chr21:47015800-47017800	7.91888	-0.652909	0.299013	-2.18355	0.0289952	0.226695	PCBP3	45882
chr16:25103932-25105932	22.0839	0.5049	0.231345	2.18245	0.029076	0.226874	LCMT1	17114
chr8:144362858-144364858	144.682	0.268154	0.122984	2.18039	0.0292283	0.227609	GLI4	3756
chr7:36823763-36825763	11.2799	0.635566	0.291713	2.17873	0.0293515	0.228115	NA	NA
chr21:19155660-19157660	73.8702	-0.452471	0.207814	-2.17729	0.0294592	0.228499	C21orf91-OT1	0
chr4:175142649-175144649	22.2088	-0.475277	0.218548	-2.1747	0.0296523	0.229271	FBXO8	13160
chr4:177261146-177263146	226.832	-0.279786	0.128673	-2.17439	0.0296759	0.229271	SPCS3	7749
chr7:127743084-127745084	110.709	0.293802	0.135198	2.17313	0.0297704	0.229549	SND1	10424
chr12:31959405-31961405	13.2276	0.712914	0.328468	2.17042	0.029975	0.23022	H3F3C	14229
chr6:33500199-33502199	22.7087	0.463929	0.213695	2.17099	0.0299322	0.23022	BAK1	38123
chr18:68338949-68340949	21.5585	0.740301	0.341706	2.16649	0.030274	0.232061	NA	NA
chr11:86002035-86005359	62.313	-0.269678	0.124578	-2.16474	0.0304078	0.232178	HIKESHI	7893
chr20:52460819-52462819	12.3479	-0.707718	0.326882	-2.16506	0.0303833	0.232178	SUMO1P1	28220
chr11:112159994-112161994	53.0056	0.552405	0.255312	2.16365	0.0304915	0.232364	PTS	19315
chr20:47716713-47718713	103.183	-0.292413	0.135204	-2.16276	0.0305599	0.232433	CSE1L	3215
chr2:87892487-87894487	34.9071	-0.704779	0.325999	-2.1619	0.0306258	0.232449	RMND5A	0
chr8:60567573-60571279	31.4665	-0.767844	0.355288	-2.16119	0.0306806	0.232449	NA	NA
chr2:9921381-9923381	8.37748	1.26777	0.588323	2.15488	0.0311711	0.235709	NA	NA
chr1:219408599-219410599	10.4249	-0.788809	0.366339	-2.15322	0.0313013	0.236238	LYPLAL1	22391
chr11:65188610-65190610	490.228	0.287247	0.134005	2.14355	0.032069	0.23981	NEAT1	0
chr13:74817039-74819039	72.5731	-0.432948	0.202115	-2.14209	0.0321866	0.23981	NA	NA
chr17:28926558-28928558	129.905	0.280811	0.13093	2.14474	0.0319739	0.23981	LRRC37BP1	0
chr2:8572303-8574303	23.6575	-0.655248	0.305922	-2.14188	0.0322032	0.23981	NA	NA
chr2:87798682-87800682	122.388	0.412207	0.192233	2.14431	0.0320081	0.23981	CYTOR	0
chr7:104596854-104598854	27.0414	0.481803	0.224851	2.14277	0.0321319	0.23981	LHFPL3-AS2	29761
chr9:33748301-33750301	9.12948	-0.865466	0.403532	-2.14473	0.0319746	0.23981	PRSS3	162
chr2:19546894-19548894	82.0191	0.389558	0.181997	2.14047	0.0323171	0.240201	MIR4757	0
chr20:18773760-18775760	239.166	0.292695	0.136899	2.13804	0.0325134	0.241202	LINC00652	0
chr12:3885710-3887710	25.8817	0.452497	0.211752	2.13692	0.0326044	0.24142	CRACR2A	23343
chr7:148637523-148639523	38.9786	0.519556	0.243272	2.13571	0.0327034	0.241697	NA	NA
chr6:3977546-3979546	27.6367	-0.397274	0.18623	-2.13324	0.0329049	0.242728	PRPF4B	42022
chr7:30276-32276	17.8216	0.724831	0.340122	2.13109	0.0330815	0.243572	NA	NA
chr11:35068092-35070092	12.2432	0.887225	0.417239	2.12642	0.0334682	0.245578	NA	NA
chr15:85101964-85103964	14.5191	0.580645	0.273079	2.12629	0.0334794	0.245578	UBE2Q2P1	0
chr10:126604609-126606609	270.233	0.250479	0.117861	2.1252	0.0335695	0.245779	ZRANB1	22362
chr8:146222203-146224203	38.2224	-0.374123	0.176132	-2.12411	0.0336609	0.245988	TMED10P1	0
chr18:68317244-68319244	86.8533	0.622838	0.293819	2.11981	0.0340224	0.247352	NA	NA
chr6:159273434-159276613	47.3593	0.679335	0.320497	2.11963	0.034037	0.247352	OSTCP1	0
chr9:33452807-33454807	97.645	-0.346447	0.163428	-2.11988	0.0340161	0.247352	AQP3	5175
chr10:11725981-11727981	32.0463	0.528183	0.249537	2.11665	0.0342896	0.248476	NA	NA
chr16:25071457-25073457	23.2302	0.540531	0.255412	2.11631	0.0343184	0.248476	ARHGAP17	44781
chr1:117045948-117047948	72.8463	-0.422361	0.200717	-2.10426	0.035356	0.251342	CD58	9207
chr1:172643470-172645470	10.9218	-0.860088	0.408322	-2.1064	0.0351699	0.251342	FASLG	7457
chr11:61152199-61154199	14.2102	-0.510977	0.242437	-2.10767	0.0350599	0.251342	TMEM216	5632
chr12:782672-784672	11.9011	1.0325	0.490521	2.1049	0.0352999	0.251342	NINJ2	9916
chr14:22983301-22985301	917.418	-0.218553	0.103721	-2.10712	0.0351072	0.251342	TRA	0
chr19:18401121-18403121	15.893	0.587635	0.278483	2.11013	0.0348472	0.251342	MIR3188	8149
chr3:101361991-101363991	13.7354	-0.471787	0.223843	-2.10767	0.0350595	0.251342	ZBTB11	4291
chr3:40493689-40495689	85.7931	0.278849	0.132246	2.10856	0.0349827	0.251342	ENTPD3-AS1	0
chr5:148227681-148229681	55.639	-0.518371	0.246175	-2.1057	0.0352303	0.251342	SH3TC2	0
chr9:131056838-131058838	24.2317	-0.453297	0.214777	-2.11054	0.0348118	0.251342	SWI5	5569
chr11:66376624-66378624	48.9028	-0.283696	0.135026	-2.10106	0.0356361	0.252406	CCS	3133
chr17:80260359-80262359	8.29296	0.699812	0.333018	2.10142	0.0356037	0.252406	CD7	10386
chr18:29664509-29666509	30.8777	-0.397045	0.189038	-2.10034	0.035699	0.252406	RNF138	5308
chr1:203255570-203257570	19.7061	0.713289	0.340132	2.09709	0.0359854	0.253516	CHIT1	13632
chr21:44781336-44783336	50.8447	0.632497	0.301502	2.09782	0.0359212	0.253516	NA	NA
chr12:25529415-25531415	7.17221	0.789055	0.376599	2.09521	0.0361524	0.25378	NA	NA
chr2:65172530-65174530	7.15718	0.684865	0.326833	2.09546	0.0361302	0.25378	SLC1A4	41048
chr21:46974425-46976425	17.0279	0.781281	0.373224	2.09333	0.0363196	0.254497	SLC19A1	10099
chr7:148761726-148763726	60.7842	-0.371929	0.178188	-2.08729	0.0368622	0.257838	ZNF786	3006
chr2:242973043-242975043	47.3296	0.46272	0.221853	2.0857	0.0370055	0.258176	NA	NA
chr4:9605100-9607100	35.5617	0.757867	0.363433	2.0853	0.0370423	0.258176	MIR548I2	47162
chr14:86503818-86505818	85.6394	-0.300773	0.144365	-2.08342	0.0372131	0.258906	NA	NA
chr7:2933126-2935126	7.77011	-0.732094	0.351594	-2.08222	0.0373227	0.259208	CARD11	10583
chr11:94890338-94892338	50.3112	0.34391	0.165368	2.07966	0.0375566	0.25991	SESN3	6338
chr2:8617065-8619065	54.3919	-0.479331	0.230448	-2.08	0.0375255	0.25991	NA	NA
chr9:77770936-77772936	95.9109	-0.382977	0.184276	-2.07828	0.0376836	0.26033	OSTF1	8821
chr3:98280299-98284016	19.4681	0.799459	0.385338	2.07469	0.0380149	0.26193	CPOX	14273
chr8:125273477-125275477	11.5967	0.938582	0.452476	2.07433	0.0380491	0.26193	TMEM65	47681
chr11:63728359-63730359	66.301	-0.419193	0.202158	-2.07359	0.0381174	0.26194	NAA40	3912
chr4:185455001-185457001	10.2619	0.765185	0.369318	2.07189	0.0382761	0.26257	NA	NA
chr8:128589644-128591644	14.574	-0.768785	0.371395	-2.06999	0.0384531	0.263323	NA	NA
chr2:158204041-158206041	61.8713	0.326551	0.157906	2.06801	0.0386392	0.264136	ERMN	19894
chr1:17018581-17020581	23.2719	0.679579	0.32888	2.06635	0.0387958	0.264744	ESPNP	0
chr11:118740163-118742163	79.0277	0.561319	0.272094	2.06296	0.0391161	0.266466	CXCR5	12311
chr1:149601959-149603959	6.93407	1.22841	0.595767	2.0619	0.0392176	0.266486	LINC00623	0
chr12:92378123-92380123	91.8023	-0.324716	0.157514	-2.0615	0.0392551	0.266486	NA	NA
chr10:121361276-121363276	9.23875	0.527573	0.256019	2.06068	0.0393337	0.266557	TIAL1	4734
chr2:232421568-232423568	53.0456	-0.575489	0.279396	-2.05976	0.0394212	0.266689	NMUR1	26385
chr1:110854310-110856310	20.1208	-0.404784	0.196786	-2.05698	0.0396885	0.266733	RBM15	25634
chr1:20819659-20821659	20.7411	-0.501673	0.243978	-2.05622	0.0397612	0.266733	MUL1	4281
chr12:95069157-95072709	10.0639	0.803509	0.390367	2.05834	0.0395575	0.266733	TMCC3	24832
chr13:42066127-42068127	18.3082	0.662701	0.322164	2.05703	0.039683	0.266733	RGCC	21113
chr16:29595657-29597657	66.9578	0.353128	0.171742	2.05615	0.0397682	0.266733	BOLA2	0
chr19:35695278-35698538	17.6413	0.762525	0.371431	2.05294	0.0400784	0.268354	FAM187B	17165
chr2:8469002-8471002	14.3962	-0.760081	0.370452	-2.05177	0.0401921	0.268656	LINC00299	452
chr6:139644197-139646197	14.6009	0.5281	0.257608	2.05002	0.0403628	0.269337	TXLNB	30988
chr12:9784477-9788044	20.3044	0.527836	0.258072	2.0453	0.0408248	0.271035	KLRB1	23979
chr14:106585363-106587363	21.8153	0.999102	0.488368	2.0458	0.0407763	0.271035	NA	NA
chr15:40339340-40341340	68.9696	-0.361678	0.176818	-2.04548	0.0408076	0.271035	SRP14-AS1	0
chr17:62964759-62966759	28.8442	0.579279	0.283623	2.04243	0.041109	0.272237	AMZ2P1	0
chr3:18539889-18541889	27.7589	-0.470513	0.23041	-2.04207	0.0411448	0.272237	NA	NA
chr2:68629934-68631934	15.6527	-0.867691	0.42528	-2.04028	0.0413222	0.272653	PLEK	5348
chr6:33559795-33561795	7.29978	0.732367	0.358997	2.04003	0.041347	0.272653	LINC00336	0
chr10:69523061-69525061	96.8621	0.379759	0.186265	2.03881	0.0414694	0.273001	DNAJC12	31365
chr18:9090253-9092253	7.84539	1.08811	0.534856	2.0344	0.0419113	0.274986	NDUFV2	10374
chr3:151900552-151902552	7.5179	-0.714365	0.351063	-2.03486	0.0418647	0.274986	NA	NA
chr14:22986240-22988240	1158.01	-0.216748	0.106651	-2.03231	0.0421226	0.275449	TRA	0
chr15:91393542-91397023	17.0362	0.690618	0.339798	2.03244	0.0421096	0.275449	FURIN	14861
chr7:76212231-76214231	201.735	-0.289532	0.142626	-2.03001	0.0423551	0.276508	POMZP3	25071
chr10:8129513-8131513	22.7495	-0.424844	0.21032	-2.01999	0.0433848	0.280244	GATA3	12348
chr11:128159567-128162932	390.178	0.287169	0.141988	2.02249	0.0431256	0.280244	NA	NA
chr14:50548555-50550555	99.8104	0.269938	0.133556	2.02117	0.0432627	0.280244	LINC01599	0
chr2:43360524-43362524	82.4997	0.478821	0.236989	2.02043	0.0433383	0.280244	NA	NA
chr20:1414662-1416662	28.9114	-0.478469	0.236854	-2.0201	0.0433728	0.280244	NSFL1C	6144
chr4:174340661-174342661	14.3584	-0.764094	0.377586	-2.02363	0.0430085	0.280244	SCRG1	13132
chr9:66552751-66554751	48.1769	-0.689757	0.341537	-2.01957	0.0434282	0.280244	PTGER4P2-CDK2AP2P2	49723
chr16:30644705-30646705	61.6258	0.386041	0.191321	2.01777	0.0436151	0.280987	PRR14	15535
chr12:9891978-9893978	37.5232	0.62672	0.312202	2.00742	0.0447051	0.284269	CLECL1	6082
chr14:104337570-104339570	43.3807	0.296275	0.14724	2.01219	0.0441999	0.284269	LINC00637	13183
chr14:22980549-22982549	924.428	-0.222212	0.11058	-2.00951	0.0444831	0.284269	TRA	0
chr15:75511164-75513164	33.401	-0.507065	0.25259	-2.00746	0.044701	0.284269	C15orf39	6653
chr19:16445223-16447223	33.8954	-0.510093	0.253716	-2.01048	0.0443802	0.284269	KLF2	6883
chr2:87302360-87304360	364.389	0.165561	0.082462	2.00772	0.0446726	0.284269	RMND5A	0
chr4:84004051-84006051	356.936	-0.211334	0.105148	-2.00986	0.0444457	0.284269	PLAC8	5159
chr6:89831520-89833520	7.72248	-0.588486	0.293088	-2.00788	0.0446562	0.284269	SRSF12	3719
chr2:175642322-175644322	11.3159	1.16788	0.582194	2.006	0.0448564	0.284769	CHRNA1	13121
chr12:92898705-92900705	6.86073	0.865152	0.431739	2.00388	0.0450832	0.285559	CLLU1	21248
chr19:30170577-30172577	36.4049	-0.450936	0.225139	-2.00292	0.0451854	0.285559	PLEKHF1	4193
chr6:138131585-138133585	6.99403	1.13183	0.565124	2.00279	0.0451995	0.285559	NA	NA
chr2:87832086-87834086	9.85077	-0.591142	0.295334	-2.0016	0.0453276	0.285907	RMND5A	0
chr11:128193555-128195555	120.41	0.589476	0.294605	2.00091	0.0454024	0.285919	NA	NA
chr10:81444053-81446053	130.329	-0.325276	0.163123	-1.99406	0.046146	0.286787	BEND3P3	0
chr11:72517961-72519961	37.7584	-0.383236	0.191796	-1.99814	0.0457013	0.286787	ATG16L2	5489
chr11:85564933-85566933	8.39723	0.639823	0.320343	1.99731	0.045792	0.286787	CCDC83	0
chr14:106327499-106329499	56.0026	0.877127	0.439596	1.9953	0.04601	0.286787	IGH	0
chr2:119066945-119068945	13.1681	0.61754	0.309526	1.99512	0.0460302	0.286787	NA	NA
chr20:2429298-2431298	9.19516	-0.489636	0.245149	-1.9973	0.0457927	0.286787	SNRPB	10982
chr22:30830748-30832748	169.186	0.547069	0.274417	1.99357	0.0461993	0.286787	MTFP1	5706
chr5:148266163-148268163	37.0189	-0.601769	0.301661	-1.99485	0.0460591	0.286787	SH3TC2	0
chr7:86947696-86949696	17.8145	-0.641662	0.321473	-1.996	0.0459334	0.286787	TP53TG1	4967
chr20:37074436-37076436	93.6275	0.198794	0.0997876	1.99217	0.0463526	0.286829	SNHG11	0
chr8:128928619-128930619	52.2449	0.305665	0.153409	1.99249	0.0463171	0.286829	PVT1	0
chr1:53032908-53034908	20.0409	0.438992	0.220915	1.98716	0.0469052	0.287084	ZCCHC11	14145
chr1:65474359-65476359	20.6441	-0.637948	0.32057	-1.99004	0.0465864	0.287084	JAK1	41739
chr12:9767245-9769245	16.1206	0.677023	0.340702	1.98714	0.0469068	0.287084	KLRB1	6747
chr14:88489252-88491252	27.3659	-0.424372	0.213246	-1.99006	0.0465841	0.287084	GPR65	8096
chr18:3060330-3062330	41.3118	0.423315	0.212909	1.98825	0.0467843	0.287084	MYOM1	4474
chr2:69062018-69065682	52.3766	-0.361909	0.181902	-1.98959	0.0466365	0.287084	ARHGAP25	18574
chr7:149317858-149319858	335.86	0.223697	0.112493	1.98855	0.0467513	0.287084	ZNF767P	0
chr14:106550709-106552709	147.564	1.32159	0.665413	1.98611	0.0470207	0.287332	NA	NA
chr19:35703852-35705852	38.4813	0.610271	0.308065	1.98098	0.0475931	0.289926	FAM187B	9851
chr8:32784405-32786405	14.8581	0.451193	0.227736	1.98121	0.0475676	0.289926	NA	NA
chr12:92756236-92758236	17.0235	0.464856	0.234843	1.97943	0.0477674	0.290536	NA	NA
chr12:7265080-7267080	62.2157	-0.347889	0.175981	-1.97686	0.0480577	0.291848	C1RL-AS1	0
chr5:35883560-35885560	434.496	-0.316452	0.160214	-1.97518	0.0482472	0.292093	IL7R	3854
chr7:135677934-135679934	37.5424	-0.414775	0.209924	-1.97584	0.0481734	0.292093	LUZP6	15729
chr7:38281779-38283779	849.625	-0.514853	0.261045	-1.97228	0.0485781	0.293643	TRGC2	0
chr11:128210918-128212918	10.6752	1.01526	0.515852	1.96813	0.049053	0.294992	NA	NA
chr14:76026591-76028591	11.6332	-0.59917	0.304391	-1.96842	0.0490195	0.294992	BATF	13256
chr6:16161420-16163420	33.6887	-0.437717	0.222275	-1.96926	0.0489228	0.294992	MYLIP	12941
chr9:95810188-95812188	11.3654	-0.666104	0.338519	-1.9677	0.0491026	0.294992	SUSD3	8800
chr6:105931764-105933764	13.7665	0.605227	0.30807	1.96457	0.0494637	0.296706	NA	NA
chr10:3852085-3854085	31.802	0.623889	0.318235	1.96047	0.0499412	0.297506	KLF6	24611
chr2:234775890-234777890	19.5493	-0.457526	0.233378	-1.96045	0.0499431	0.297506	MSL3P1	0
chr20:1652266-1654266	40.8447	-0.466484	0.237982	-1.96016	0.0499767	0.297506	SIRPG	13840
chr22:47608717-47610717	8.83272	0.833518	0.425149	1.96053	0.0499339	0.297506	TBC1D22A	37374
chr8:128645030-128647030	15.2601	-0.812462	0.41396	-1.96266	0.0496857	0.297506	NA	NA
chr9:37381857-37383857	6.95883	0.720312	0.367917	1.95781	0.0502519	0.29869	ZCCHC7	23711
chr16:74471678-74473678	10.568	-0.580059	0.296604	-1.95567	0.0505037	0.299732	GLG1	7647
chr1:194102636-194104636	9.98751	-0.736844	0.377354	-1.95266	0.0508602	0.300946	NA	NA
chr2:89064221-89066221	17.9875	0.672371	0.344339	1.95264	0.0508619	0.300946	ANKRD36BP2	0
chr10:26892425-26894425	24.2006	0.46406	0.237928	1.95042	0.0511262	0.301739	FAM238A	9173
chr4:129434306-129436306	7.58078	0.733779	0.376254	1.95022	0.05115	0.301739	NA	NA
chr14:62034964-62036964	60.4075	0.360436	0.184919	1.94916	0.0512768	0.302032	PRKCH	17265
chr11:117707757-117709757	6.98753	1.05361	0.54099	1.94757	0.0514669	0.302696	FXYD6	0
chr10:76946842-76948842	56.509	-0.269941	0.138732	-1.94578	0.0516816	0.303049	SAMD8	4960
chr15:93374490-93376490	12.0833	0.603197	0.309973	1.94597	0.0516587	0.303049	ASB9P1	34151
chr18:43860146-43862146	127.4	0.212682	0.109401	1.94406	0.0518887	0.303809	C18orf25	13190
chr1:155560571-155562571	22.5424	-0.460882	0.237277	-1.94238	0.052091	0.304538	MSTO1	17389
chr7:45025158-45027158	414.621	0.227658	0.117311	1.94063	0.0523027	0.30532	SNHG15	0
chr12:793607-795607	22.5544	0.995223	0.513341	1.93872	0.052536	0.306225	NINJ2	20851
chr16:50839439-50841439	28.7419	-0.39548	0.204147	-1.93723	0.0527169	0.306823	CYLD	3592
chr7:75156315-75158315	48.1866	0.268361	0.138641	1.93565	0.0529105	0.307493	PMS2P3	0
chr14:21659462-21661462	8.88834	0.597947	0.309181	1.93397	0.0531169	0.30778	LINC00641	6775
chr14:51749201-51751201	19.0017	-0.529316	0.273606	-1.93459	0.0530402	0.30778	TMX1	24828
chr1:84325510-84327510	19.6782	0.468998	0.242997	1.93006	0.0535995	0.310117	MIR548AP	0
chr1:226813441-226815441	191.087	-0.284591	0.148254	-1.91961	0.0549069	0.317213	ITPKB	3949
chr6:111611344-111613344	87.8699	-0.285434	0.148899	-1.91697	0.055242	0.318679	REV3L	6889
chr1:234732865-234734865	12.6228	0.437464	0.228681	1.91299	0.055749	0.319221	IRF2BP2	5149
chr13:27801005-27803005	10.3009	0.490855	0.256651	1.91254	0.0558068	0.319221	RPL21	22686
chr19:35730242-35732242	12.9196	0.618553	0.323326	1.91309	0.0557361	0.319221	LSR	7316
chr3:47829798-47831798	17.8756	0.495015	0.258761	1.91302	0.0557455	0.319221	SMARCC1	6201
chr5:130752077-130754077	129.853	0.255621	0.133665	1.9124	0.055825	0.319221	RAPGEF6	5536
chr5:155191928-155195831	50.7602	-0.614833	0.321125	-1.91462	0.0555411	0.319221	SGCD	0
chr2:182029208-182031208	92.8446	-0.305525	0.159867	-1.91112	0.0559897	0.319696	NA	NA
chr1:203292861-203294861	13.6248	0.585949	0.306907	1.90921	0.0562356	0.320167	BTG2	14131
chr2:150416882-150418882	11.9696	-0.600968	0.314699	-1.90966	0.0561771	0.320167	MMADHC	7264
chr16:71849708-71851708	13.875	-0.587233	0.3077	-1.90846	0.0563315	0.320247	AP1G1	6731
chr1:100764431-100766431	40.2015	-0.293323	0.153875	-1.90625	0.0566182	0.321131	RTCA	6105
chr3:33147533-33149533	6.83371	0.807538	0.423683	1.906	0.0566508	0.321131	CRTAP	5916
chr20:42285142-42287142	34.1201	0.515908	0.270878	1.90458	0.0568352	0.32171	MYBL2	8566
chr1:27146347-27148347	16.0377	0.397202	0.208758	1.90269	0.0570809	0.322635	ZDHHC18	4853
chr8:129107122-129109122	115.854	0.271596	0.142948	1.89996	0.0574383	0.324187	PVT1	0
chr13:41494735-41496735	183.859	0.179086	0.094502	1.89505	0.058086	0.327371	SUGT1P3	0
chr8:87349530-87351530	13.2779	0.452393	0.239029	1.89263	0.0584072	0.328708	WWP1	3463
chr1:245126433-245128433	13.1556	-0.619769	0.327716	-1.89118	0.0586006	0.328852	EFCAB2	4850
chr7:35766436-35771247	19.8203	-0.536868	0.283879	-1.89119	0.0585994	0.328852	HERPUD2	31663
chr1:8997576-8999576	46.4131	0.491137	0.259848	1.89009	0.058746	0.3289	CA6	6316
chr10:63868261-63870261	12.5865	0.517426	0.273882	1.88923	0.0588611	0.3289	ARID5B	11553
chr14:100632116-100634116	9.55895	-0.760231	0.40235	-1.88948	0.0588281	0.3289	DEGS2	6103
chr15:85777038-85779038	7.70574	0.768536	0.407297	1.88692	0.0591715	0.330163	NA	NA
chr20:21537355-21539355	22.5945	0.852773	0.452096	1.88627	0.0592592	0.330183	NKX2-2	42690
chr7:38303424-38305424	1264.96	-0.480486	0.255127	-1.88332	0.0596569	0.331926	TRGC2	0
chr13:30509085-30511085	30.7799	0.433082	0.230035	1.88268	0.0597433	0.331936	LINC00544	0
chr11:6754193-6757772	810.035	-0.141955	0.0754453	-1.88156	0.0598954	0.332098	GVINP1	0
chr17:25680039-25682039	11.9103	0.514446	0.273464	1.88122	0.0599421	0.332098	WSB1	39393
chr2:235361705-235363705	273.005	0.416999	0.221746	1.88053	0.060036	0.332148	ARL4C	37980
chr11:118204654-118206654	1357.34	-0.265461	0.141233	-1.8796	0.0601632	0.332382	CD3D	3134
chr1:249098468-249100468	58.5904	-0.260431	0.138788	-1.87646	0.0605915	0.332724	SH3BP5L	4182
chr10:74078771-74080771	30.8879	0.333055	0.17749	1.87648	0.0605896	0.332724	DNAJB12	11816
chr12:46570854-46572854	52.3294	-0.293017	0.156189	-1.87604	0.0606497	0.332724	SLC38A1	3986
chr5:174960142-174962142	23.6968	-0.385005	0.205154	-1.87666	0.0605645	0.332724	SFXN1	4520
chr5:61551282-61553282	10.27	0.561413	0.298951	1.87794	0.0603891	0.332724	KIF2A	48706
chr12:76413569-76415569	7.55072	0.878452	0.468507	1.875	0.0607922	0.333039	PHLDA1	3657
chr18:19861831-19863831	22.8346	0.875026	0.468165	1.86905	0.0616152	0.336607	NA	NA
chr3:129897408-129899408	12.1073	0.740233	0.395968	1.86942	0.0615639	0.336607	COL6A4P2	32254
chr8:61838603-61840603	42.7518	0.390137	0.209064	1.86612	0.062025	0.338373	NA	NA
chr13:30721524-30723524	15.3815	-0.605189	0.324557	-1.86466	0.0622287	0.339001	NA	NA
chr13:50818410-50820410	7.25236	-0.826772	0.443533	-1.86406	0.0623131	0.339001	DLEU1	0
chr1:160736655-160738655	8.02422	0.754289	0.405074	1.8621	0.0625888	0.339672	SLAMF7	12053
chr7:128176658-128178658	77.2989	0.337732	0.181386	1.86195	0.06261	0.339672	METTL2B	33679
chr3:39275336-39277336	35.4034	-0.705789	0.379405	-1.86025	0.0628501	0.340033	CX3CR1	27648
chr6:160882589-160884589	13.1109	-0.578416	0.310889	-1.86052	0.062812	0.340033	LPAL2	2997
chr12:133014517-133016517	25.4024	0.358493	0.193147	1.85606	0.0634446	0.342776	NA	NA
chr14:106171793-106173793	217.234	0.99767	0.537939	1.85461	0.0636513	0.343419	IGH	0
chr2:30445389-30450574	21.2127	0.471157	0.254216	1.85337	0.0638291	0.343904	LBH	3822
chr11:121525558-121527558	28.1592	-0.500751	0.270386	-1.85199	0.0640272	0.344498	SORL1	21086
chr2:114633595-114635595	61.56	-0.281255	0.152115	-1.84897	0.0644628	0.346275	ACTR3	11915
chr5:1632996-1634996	103.626	0.184431	0.0998078	1.84786	0.0646227	0.346275	SDHAP3	38349
chr7:139929538-139931538	41.0799	0.338662	0.183258	1.848	0.0646024	0.346275	NA	NA
chr15:69760029-69762029	15.34	1.37655	0.745339	1.84688	0.0647642	0.346508	RPLP1	12144
chr19:40449109-40451109	130.844	-0.365807	0.198126	-1.84634	0.0648431	0.346508	FCGBP	8575
chr15:63782281-63784281	32.4994	0.320043	0.17343	1.84537	0.0649839	0.346787	USP3	12428
chr1:161359104-161361104	32.0422	0.323082	0.175213	1.84394	0.0651919	0.347294	CFAP126	21430
chr14:24482152-24484152	41.1265	0.365129	0.198128	1.84289	0.0653449	0.347294	DHRS4L1	0
chr9:140015261-140017261	18.7541	-0.450195	0.244217	-1.84342	0.0652673	0.347294	DPP7	6065
chr7:150180407-150182407	18.6455	0.698416	0.379379	1.84094	0.06563	0.348337	GIMAP8	3923
chr1:151917510-151919510	75.6962	0.917863	0.499545	1.8374	0.066151	0.350441	THEM4	35148
chr10:72337302-72340666	12.9346	0.563522	0.306757	1.83703	0.0662054	0.350441	PALD1	9095
chr9:35050378-35052378	162.81	-0.174142	0.0948598	-1.83578	0.0663906	0.350947	VCP	3686
chr2:208337077-208340933	11.9411	0.586025	0.319721	1.83292	0.0668138	0.352708	NA	NA
chr13:60841165-60843165	13.7866	0.54929	0.299792	1.83223	0.0669165	0.352775	NA	NA
chr14:98639256-98641256	25.3067	-0.460398	0.251653	-1.82949	0.0673256	0.354455	NA	NA
chr6:159482809-159484809	13.6355	0.476079	0.260429	1.82806	0.0675409	0.355111	TAGAP	16624
chr6:2857726-2859726	76.7675	0.33429	0.183154	1.82519	0.0679723	0.3569	MIR4645	3384
chr1:247372979-247374979	511.757	0.170282	0.0940111	1.8113	0.0700943	0.360314	MIR3916	7616
chr12:92268634-92272203	76.2051	0.399276	0.220289	1.81251	0.0699073	0.360314	NA	NA
chr15:22447955-22449955	703.055	0.380856	0.209515	1.8178	0.069095	0.360314	OR4N3P	33559
chr16:28288140-28290140	10.5324	0.517776	0.285717	1.8122	0.0699557	0.360314	SBK1	13699
chr18:68265408-68267408	22.1764	0.578178	0.317799	1.81932	0.0688622	0.360314	NA	NA
chr2:157110277-157112277	12.6138	0.707187	0.389197	1.81704	0.0692108	0.360314	NA	NA
chr2:208104158-208106158	9.74242	0.481663	0.265862	1.81171	0.0700318	0.360314	NA	NA
chr2:74205301-74207301	21.3867	-0.384018	0.211856	-1.81263	0.0698882	0.360314	TET3	6229
chr20:58671602-58673602	27.1292	-0.474783	0.261294	-1.81704	0.0692104	0.360314	C20orf197	23593
chr3:197893679-197895679	8.78138	0.575722	0.317485	1.81338	0.0697727	0.360314	FAM157A	0
chr4:84138042-84141922	26.5105	0.502937	0.276557	1.81857	0.0689771	0.360314	COQ2	40766
chr6:37017860-37019860	11.7055	0.588871	0.324188	1.81645	0.0693019	0.360314	FGD2	21014
chr7:66308766-66310766	211.319	0.314711	0.17332	1.81578	0.0694034	0.360314	GTF2IRD1P1	0
chr8:30523450-30525450	10.6103	-0.572012	0.315366	-1.8138	0.0697085	0.360314	GTF2E2	7711
chr8:8845765-8847765	7.84818	-0.709013	0.39052	-1.81556	0.069438	0.360314	ERI1	12548
chr9:96927867-96929867	132.659	0.238404	0.131503	1.81291	0.069846	0.360314	MIRLET7A1	8371
chr5:14992258-14994258	19.5434	0.506321	0.280003	1.80827	0.0705641	0.362254	NA	NA
chr2:89165126-89167126	172.7	0.532501	0.294673	1.80709	0.070748	0.362722	IGKV2-29	29904
chr3:156806059-156808059	32.0672	0.424211	0.234843	1.80636	0.0708618	0.362831	LINC00880	0
chr14:88510554-88512554	19.1957	-0.484286	0.268704	-1.8023	0.0714977	0.364182	GPR65	29398
chr2:61990358-61992358	107.876	0.407036	0.225708	1.80337	0.0713296	0.364182	NA	NA
chr22:41820888-41822888	87.031	-0.288052	0.159791	-1.80268	0.0714384	0.364182	TOB2	6603
chr6:119116869-119118869	40.9148	0.331072	0.183558	1.80364	0.071288	0.364182	MCM9	15742
chr1:168309439-168313270	10.4936	-0.544729	0.302721	-1.79944	0.0719492	0.366007	TBX19	25774
chr6:29854905-29856905	656.488	0.571453	0.31769	1.79878	0.0720539	0.366064	HLA-G	0
chr3:18530384-18532384	70.0953	-0.299477	0.166742	-1.79605	0.0724863	0.367783	NA	NA
chr15:70804304-70806304	14.1653	-0.614882	0.342711	-1.79417	0.0727861	0.367875	NA	NA
chr19:15946525-15948525	108.19	0.277991	0.154907	1.79457	0.0727216	0.367875	UCA1	0
chr5:172203926-172205926	64.7794	0.422349	0.23537	1.79441	0.0727485	0.367875	DUSP1	5722
chr14:107082340-107084340	92.7266	0.617036	0.344082	1.79329	0.0729273	0.368114	NA	NA
chr14:22668058-22670058	14.269	0.48472	0.270453	1.79225	0.0730923	0.368472	TRA	0
chr7:50485000-50487000	76.2941	0.332015	0.185569	1.78917	0.0735869	0.370488	IKZF1	12201
chr2:19107150-19109150	12.4674	-0.580057	0.324449	-1.78782	0.0738046	0.370926	NA	NA
chr2:232526089-232528089	23.9638	0.428666	0.239874	1.78705	0.0739299	0.370926	PTMA	45145
chr6:170772668-170774668	48.8617	-0.742943	0.415778	-1.78687	0.073958	0.370926	PSMB1	5438
chr1:90091622-90093622	119.351	0.24965	0.139937	1.78402	0.07442	0.371342	LRRC8C	5021
chr14:22973944-22977362	1242.46	-0.191227	0.107102	-1.78546	0.0741868	0.371342	TRA	0
chr3:107814712-107816712	11.5925	-0.500524	0.280422	-1.7849	0.0742779	0.371342	CD47	4776
chr6:46057063-46059063	22.6613	-0.615542	0.344949	-1.78444	0.0743517	0.371342	CLIC5	8977
chr7:38397460-38399460	884.18	-0.391081	0.219555	-1.78124	0.0748727	0.373125	TRGV3	0
chr5:169759426-169761426	25.3361	-0.459269	0.257973	-1.7803	0.0750273	0.373421	KCNIP1	19454
chr1:110954322-110956322	15.8092	0.389291	0.219233	1.77569	0.0757835	0.373735	LAMTOR5-AS1	0
chr14:22988687-22990687	1110.5	-0.162033	0.0911592	-1.77747	0.0754908	0.373735	TRA	0
chr15:65196828-65198828	26.155	-0.539261	0.303662	-1.77586	0.0757558	0.373735	ANKDD1A	5272
chr16:2953854-2955854	24.1785	-0.389475	0.219378	-1.77536	0.075838	0.373735	FLYWCH2	4470
chr16:31711095-31713095	191.908	0.316902	0.178568	1.77469	0.0759492	0.373735	CLUHP3	0
chr2:46876694-46878694	89.5228	0.317932	0.179115	1.77502	0.0758946	0.373735	CRIPT	23812
chr6:37069387-37071387	11.6739	1.11096	0.625099	1.77726	0.075526	0.373735	NA	NA
chr7:142333219-142335219	283.703	0.436139	0.24528	1.77813	0.0753828	0.373735	TRBV5-1	0
chr7:142490154-142494893	234.8	0.360124	0.202542	1.77802	0.0754	0.373735	PRSS3P2	7754
chr3:59436425-59438425	7.81437	1.13731	0.641292	1.77347	0.0761516	0.374261	NA	NA
chr17:46517105-46519105	10.0362	0.781509	0.441246	1.77114	0.076537	0.375684	SKAP1	9510
chr3:112753547-112755547	16.2422	-0.481932	0.272336	-1.76962	0.0767908	0.375987	NEPRO	14991
chr7:135583957-135587542	11.5446	0.522933	0.2955	1.76965	0.0767847	0.375987	LUZP6	23960
chr2:70350882-70352882	26.08	0.3513	0.198627	1.76864	0.0769546	0.376319	C2orf42	24134
chr22:22763450-22765450	134.768	0.704186	0.398596	1.76667	0.077284	0.377458	NA	NA
chr7:38284199-38286199	1321.52	-0.474174	0.268617	-1.76524	0.0775237	0.378157	TRGC2	0
chr2:182116938-182118938	65.9424	-0.268671	0.152314	-1.76394	0.0777429	0.378755	NA	NA
chr9:98782757-98784757	85.7833	0.311063	0.176406	1.76334	0.0778438	0.378775	LINC00092	0
chr21:37496933-37498933	25.7645	0.455647	0.258576	1.76214	0.078045	0.379283	CBR3-AS1	5131
chr15:55459761-55461761	27.8045	-0.357433	0.202942	-1.76126	0.0781946	0.379539	RSL24D1	11750
chr14:22992479-22994479	1160.64	-0.177419	0.100817	-1.7598	0.0784415	0.379797	TRA	0
chr17:48980745-48982745	7.52999	0.84591	0.48068	1.75982	0.0784386	0.379797	TOB1-AS1	35012
chr1:208004576-208006576	107.16	-0.3172	0.180436	-1.75796	0.0787539	0.380838	MIR29C	28707
chr17:49033519-49035519	24.8212	-0.298746	0.170087	-1.75643	0.0790144	0.381157	SPAG9	4015
chr2:37842415-37844415	209.024	-0.326685	0.185963	-1.75672	0.0789663	0.381157	CDC42EP3	24609
chr1:161368479-161370479	68.7818	0.313164	0.178361	1.75578	0.0791258	0.381225	CFAP126	30805
chr12:95161848-95163848	12.0445	0.681515	0.388438	1.7545	0.0793445	0.381809	NA	NA
chr1:37919721-37921721	271.173	-0.24007	0.136937	-1.75314	0.0795773	0.382459	ZC3H12A	18397
chr13:31347416-31349416	22.9511	-0.374871	0.213917	-1.75241	0.0797038	0.382598	ALOX5AP	8850
chr10:112281399-112283399	8.73387	0.654125	0.37374	1.75021	0.0800813	0.383939	DUSP5	10096
chr17:7425575-7427575	12.5446	-0.501524	0.286777	-1.74883	0.0803205	0.384615	POLR2A	7639
chr2:7570029-7572029	43.5783	0.331378	0.18965	1.74732	0.080582	0.385396	NA	NA
chr1:198730201-198732201	320.44	-0.218289	0.124997	-1.74635	0.0807498	0.385728	PTPRC	3595
chr12:117571004-117573004	15.1741	0.433609	0.248473	1.7451	0.080968	0.386299	FBXO21	8580
chr6:115322276-115324276	37.5025	-0.816796	0.468513	-1.74338	0.0812677	0.386317	NA	NA
chr6:156716244-156718244	14.2242	0.628983	0.360681	1.74387	0.081181	0.386317	NA	NA
chr7:142505555-142507555	34.1481	0.590923	0.338929	1.7435	0.0812458	0.386317	TRBV30	2717
chr20:58783334-58787321	25.8716	-0.471078	0.270299	-1.74281	0.0813675	0.386323	NA	NA
chr12:31424128-31426128	55.5427	-0.241799	0.139046	-1.73899	0.0820371	0.389031	FAM60A	7391
chr12:68780248-68782248	44.0582	-0.792466	0.456948	-1.73426	0.0828719	0.391861	NA	NA
chr14:103020751-103022751	9.18025	0.566523	0.326539	1.73493	0.0827527	0.391861	MIR4309	14687
chr5:35830019-35832019	17.5794	-0.395378	0.228027	-1.73391	0.082934	0.391861	SPEF2	15305
chr7:38383976-38385976	224.171	-0.419822	0.24229	-1.73272	0.083145	0.392384	TRGV3	11558
chr20:60956955-60958955	45.3076	0.437836	0.252922	1.73111	0.0834324	0.393115	RPS21	3165
chr3:196358278-196360278	12.4468	0.444843	0.257027	1.73073	0.0835006	0.393115	NRROS	6377
chr14:22928655-22930655	54.4139	-0.597317	0.345488	-1.72891	0.0838259	0.394067	TRA	0
chr17:45569023-45571023	86.1206	0.195292	0.113029	1.72781	0.0840226	0.394067	MRPL45P2	0
chr2:43395724-43397724	36.3084	0.380129	0.220079	1.72724	0.0841251	0.394067	NA	NA
chr21:35526274-35528274	10.9343	-0.603113	0.34905	-1.72787	0.0840116	0.394067	MRPS6	10939
chr8:29947699-29949699	17.9208	0.437491	0.253356	1.72679	0.0842058	0.394067	MIR548O2	0
chr11:68732617-68734617	11.4505	0.577963	0.33483	1.72614	0.0843218	0.394139	MRGPRD	12872
chr1:25307124-25309124	14.7831	-0.5796	0.33602	-1.7249	0.0845453	0.394713	RUNX3	15622
chr4:36269718-36271718	14.2188	0.802622	0.46562	1.72377	0.0847492	0.395194	DTHD1	11518
chr2:182283320-182286790	35.5194	-0.307835	0.178689	-1.72274	0.0849353	0.39559	ITGA4	34828
chr2:232378250-232380250	49.4572	0.384332	0.2233	1.72115	0.0852239	0.396463	LINC00471	0
chr20:52451225-52453225	14.0907	0.638187	0.370997	1.72019	0.0853971	0.396797	SUMO1P1	37814
chr5:139134544-139136544	11.094	-0.621675	0.361888	-1.71786	0.0858213	0.398296	PSD2	38861
chr17:45839099-45841099	9.52417	-0.759654	0.442428	-1.71701	0.0859767	0.398545	TBX21	15613
chr13:74654038-74656038	212.529	-0.240146	0.139984	-1.71552	0.0862502	0.39934	KLF12	0
chr19:55516493-55518493	17.9018	0.4286	0.250303	1.71232	0.086837	0.401271	NLRP2	3982
chr9:129481354-129483354	15.538	0.751515	0.439077	1.71158	0.0869746	0.401271	LMX1B	18042
chr9:93832938-93834938	9.33259	0.77727	0.454062	1.71182	0.0869307	0.401271	NA	NA
chr12:12991259-12993259	15.294	-0.42775	0.250006	-1.71096	0.0870884	0.401324	DDX47	8343
chr5:149808320-149810320	8.5872	0.697605	0.408103	1.70939	0.0873794	0.401813	RPS14	13471
chr9:88485285-88487285	17.4148	0.337543	0.197477	1.70928	0.0873998	0.401813	NA	NA
chr1:247511681-247513681	11.055	-0.531653	0.311145	-1.7087	0.087507	0.401834	ZNF496	16635
chr14:106572140-106574140	80.6396	0.63553	0.372413	1.70652	0.0879111	0.401938	NA	NA
chr19:52740267-52742267	38.7923	-0.280837	0.16444	-1.70784	0.0876664	0.401938	PPP2R1A	10588
chr21:44802433-44804433	16.0842	0.689957	0.404343	1.70637	0.08794	0.401938	SIK1	29964
chr5:42992556-42994556	906.255	0.15786	0.0924953	1.70668	0.0878819	0.401938	ANXA2R	44625
chr1:155567830-155569830	30.8045	-0.365457	0.215302	-1.69741	0.0896191	0.402567	MSTO1	10130
chr1:761793-763793	135.14	0.22011	0.129601	1.69837	0.0894389	0.402567	LINC00115	0
chr10:63626724-63628724	12.1513	0.590472	0.346804	1.70261	0.0886408	0.402567	ARID5B	32288
chr11:67651266-67653266	15.093	0.684294	0.401978	1.70232	0.0886957	0.402567	NA	NA
chr13:74860878-74862878	87.2497	-0.399812	0.235363	-1.6987	0.0893755	0.402567	NA	NA
chr14:104345698-104347698	38.89	0.299391	0.175744	1.70356	0.0884626	0.402567	LINC00637	21311
chr14:91293763-91295763	11.467	0.582584	0.342981	1.69859	0.0893968	0.402567	TTC7B	11001
chr14:98633278-98635278	22.0489	-0.501599	0.294991	-1.70039	0.0890581	0.402567	NA	NA
chr17:76246967-76248967	17.6492	0.665857	0.391401	1.70122	0.0889022	0.402567	TMEM235	9898
chr17:76981605-76983605	44.2426	-0.34502	0.202858	-1.70079	0.0889819	0.402567	CANT1	4192
chr22:23143936-23145936	18.3612	-0.543255	0.319622	-1.69968	0.0891915	0.402567	MIR650	19333
chr22:46408813-46410813	32.624	0.356256	0.209514	1.70039	0.089057	0.402567	LINC00899	24973
chr3:67787665-67789665	9.37148	-0.58697	0.345696	-1.69794	0.0895195	0.402567	NA	NA
chr7:45807457-45809457	342.937	0.186007	0.109163	1.70393	0.0883938	0.402567	SEPT7P2	0
chr8:101513866-101515866	21.4473	0.444297	0.26117	1.70118	0.0889093	0.402567	ANKRD46	6113
chr13:74863704-74865704	74.0372	-0.395147	0.232986	-1.69601	0.0898838	0.403176	NA	NA
chr14:52818043-52820043	22.2388	0.581461	0.343079	1.69483	0.0901072	0.403176	PTGER2	22720
chr3:107852218-107854218	183.341	0.239141	0.141126	1.69452	0.0901664	0.403176	IFT57	25440
chr5:133388600-133390600	12.5221	0.530512	0.312971	1.69508	0.0900594	0.403176	VDAC1	0
chr13:21871060-21873060	19.7152	0.407098	0.240565	1.69226	0.0905971	0.40326	MIPEPP3	0
chr15:92012437-92014437	15.5825	0.941991	0.556268	1.69341	0.0903771	0.40326	NA	NA
chr2:43375882-43377882	17.4437	-0.52255	0.308649	-1.69302	0.0904509	0.40326	NA	NA
chr2:8368850-8370850	17.11	-0.611371	0.361165	-1.69277	0.0904983	0.40326	LINC00299	0
chr9:99999867-100001867	87.9706	-0.21025	0.124334	-1.691	0.0908359	0.403864	NA	NA
chr14:106724034-106726034	394.97	0.886604	0.525024	1.68869	0.0912781	0.404003	LINC00226	18234
chr14:106992716-106994716	109.192	0.820269	0.485545	1.68938	0.0911473	0.404003	LINC00221	41186
chr19:51669495-51671495	235.694	-0.525731	0.311425	-1.68815	0.0913829	0.404003	SIGLEC17P	0
chr2:111965791-111967791	111.514	-0.455715	0.269679	-1.68984	0.0910576	0.404003	BCL2L11	39768
chr7:104580322-104582322	211.107	0.29532	0.174904	1.68847	0.0913204	0.404003	LHFPL3-AS2	13229
chr1:225654377-225656377	93.0108	0.268524	0.15916	1.68714	0.091577	0.404135	ENAH	18156
chr14:101586383-101588383	15.7966	0.601286	0.356441	1.68692	0.0916191	0.404135	MEG9	47109
chr15:31599702-31601702	9.97391	0.459537	0.272532	1.68618	0.0917616	0.404308	KLF13	17380
chr1:156473937-156475937	9.51086	-0.466065	0.276928	-1.68299	0.0923777	0.404649	MEF2D	3302
chr13:50892754-50894754	9.19501	-0.514916	0.305798	-1.68385	0.0922116	0.404649	DLEU1	0
chr22:41159998-41161998	7.31759	-0.545717	0.324211	-1.68321	0.0923335	0.404649	SLC25A17	3640
chr3:39458208-39460208	44.0311	-0.39884	0.236961	-1.68314	0.0923473	0.404649	RPSA	4175
chr5:133435154-133441832	537.207	0.261197	0.155237	1.68257	0.0924587	0.404649	VDAC1	0
chr7:36526646-36528646	9.46367	0.753215	0.447132	1.68455	0.0920759	0.404649	AOAH	23902
chr11:10899392-10901392	167.888	0.249316	0.148255	1.68167	0.092633	0.404959	ZBED5-AS1	0
chr6:27661042-27663042	29.7006	-0.340569	0.202662	-1.68048	0.0928646	0.405519	NA	NA
chr11:58902424-58904424	266.977	-0.179075	0.106633	-1.67936	0.0930819	0.406015	FAM111A	5893
chr22:50363388-50365388	13.9404	0.461363	0.274975	1.67784	0.0933787	0.406405	PIM3	5667
chr5:147753491-147755491	8.85702	-0.561571	0.334645	-1.67811	0.093326	0.406405	FBXO38	8006
chr14:107197823-107199823	29.4389	1.09921	0.656255	1.67497	0.0939393	0.408391	NA	NA
chr1:25367918-25369918	8.34644	-0.618764	0.369688	-1.67375	0.0941799	0.408983	NA	NA
chr16:67537324-67539324	154.355	0.206111	0.123267	1.67207	0.0945099	0.409055	AGRP	19607
chr19:36660633-36662633	18.111	0.573985	0.343242	1.67225	0.0944755	0.409055	ZNF565	10553
chr9:33178281-33180281	14.8784	0.493047	0.294693	1.67309	0.0943103	0.409055	B4GALT1	10924
chr20:25967034-25969034	11.2707	-0.685329	0.410089	-1.67117	0.0946878	0.409373	NA	NA
chr16:29129344-29131344	119.01	-0.291871	0.174988	-1.66795	0.0953262	0.411226	NPIPB7	0
chr21:35564099-35566099	12.9536	-0.518973	0.311087	-1.66825	0.0952653	0.411226	LINC00310	1878
chr13:30945082-30947082	132.533	-0.307448	0.184476	-1.6666	0.0955942	0.411793	LINC00426	0
chr15:40802732-40804732	14.4772	0.72641	0.435961	1.66623	0.095668	0.411793	C15orf57	18805
chr10:27846638-27848638	20.5232	-0.334368	0.200762	-1.66549	0.0958147	0.411972	RAB18	15471
chr14:50437272-50440774	33.1597	0.358939	0.2156	1.66484	0.0959451	0.41208	LINC01588	7655
chr1:101546077-101548077	68.1013	-0.2737	0.164638	-1.66244	0.0964255	0.41369	NA	NA
chr6:131763715-131765715	95.4093	0.378191	0.227866	1.65971	0.0969735	0.415585	NA	NA
chr12:127629775-127631775	11.2923	0.581698	0.351068	1.65694	0.0975321	0.417067	NA	NA
chr7:6768599-6770599	211.962	0.169273	0.102154	1.65703	0.0975136	0.417067	PMS2CL	0
chr11:36499323-36501323	167.106	-0.317876	0.192073	-1.65497	0.0979303	0.418313	TRAF6	3993
chr1:203289041-203291041	9.81902	0.590554	0.357322	1.65272	0.0983874	0.419808	BTG2	10311
chr12:10704874-10708326	1312.67	0.343253	0.207784	1.65197	0.0985405	0.420003	KLRA1P	32750
chr12:68738748-68740748	9.78921	-0.917738	0.5559	-1.65091	0.0987578	0.420016	MDM1	12586
chr17:75859094-75861094	16.7115	-0.769937	0.466322	-1.65109	0.0987209	0.420016	NA	NA
chr14:106051567-106053567	110.862	0.982663	0.595685	1.64964	0.0990175	0.420663	IGH	0
chr16:59707-61707	22.915	0.46046	0.279341	1.64838	0.0992754	0.421302	DDX11L10	0
chr1:33592121-33594121	106.161	0.197814	0.120081	1.64734	0.0994879	0.421747	TRIM62	16881
chr21:30153126-30155126	48.6161	-0.370584	0.225433	-1.64388	0.100202	0.423855	NA	NA
chr3:46949991-46951991	46.3212	-0.290699	0.1768	-1.64423	0.100129	0.423855	PTH1R	4701
chr10:74085632-74087632	37.5362	0.341392	0.207876	1.64229	0.100531	0.423956	DNAJB12	4955
chr2:75630382-75632382	81.953	-0.420722	0.256195	-1.64219	0.10055	0.423956	NA	NA
chr2:87806482-87808482	89.1635	0.315284	0.191967	1.64239	0.10051	0.423956	CYTOR	0
chr11:102260825-102262825	135.416	-0.223806	0.136503	-1.63957	0.101095	0.42488	TMEM123	4230
chr12:8178531-8180531	100.906	0.307259	0.187349	1.64003	0.100998	0.42488	FOXJ2	4827
chr20:49953259-49955259	9.50663	0.552492	0.336925	1.63981	0.101045	0.42488	NFATC2	48234
chr17:38768302-38770302	23.8144	0.493647	0.301308	1.63835	0.10135	0.42519	SMARCE1	13673
chr4:78774095-78776095	148.702	0.313936	0.191638	1.63817	0.101386	0.42519	MRPL1	7709
chr12:10649515-10651515	6.92333	0.669134	0.409286	1.63488	0.102074	0.425973	KLRC1	42299
chr16:88627418-88629418	14.376	-0.581357	0.355234	-1.63654	0.101726	0.425973	ZC3H18-AS1	0
chr2:109647598-109649598	19.3079	0.408571	0.249774	1.63576	0.101889	0.425973	EDAR	41769
chr4:40313262-40315262	10.7124	0.464582	0.284047	1.63558	0.101927	0.425973	CHRNA9	22083
chr5:6359229-6361229	21.7337	-0.42631	0.260791	-1.63468	0.102116	0.425973	MED10	10809
chr2:95739409-95741409	73.9375	0.38703	0.236971	1.63324	0.102419	0.426784	MRPS5	11542
chr2:182048123-182050123	58.6407	-0.293137	0.179587	-1.63228	0.102621	0.427167	NA	NA
chr14:95945922-95947922	56.0062	-0.296273	0.181577	-1.63166	0.10275	0.427254	SYNE3	3748
chr11:267327-269327	54.9476	0.297093	0.182224	1.63037	0.103023	0.427932	NLRP6	9242
chr19:19886384-19888384	137.233	-0.166088	0.102263	-1.62412	0.104351	0.431957	LINC00663	0
chr19:9735692-9737692	17.7678	-0.372666	0.229708	-1.62234	0.10473	0.431957	ZNF561	3775
chr20:46987830-46989830	12.9055	0.767955	0.472887	1.62397	0.104382	0.431957	LINC00494	0
chr21:37501577-37503577	68.2993	0.263586	0.162269	1.62438	0.104295	0.431957	CBR3-AS1	487
chr22:37852492-37854492	26.1984	-0.343327	0.211624	-1.62235	0.104729	0.431957	MFNG	10608
chr4:154346944-154348944	8.84333	0.563075	0.347109	1.62219	0.104764	0.431957	MND1	10696
chr9:110102539-110104539	59.0074	-0.27473	0.169317	-1.62258	0.10468	0.431957	RAD23B	8063
chr1:84166320-84168320	8.77856	0.554549	0.342096	1.62103	0.105011	0.432521	NA	NA
chr1:117026862-117028862	27.0911	-0.439344	0.271441	-1.61856	0.105542	0.433691	CD58	28293
chr1:40264313-40266313	30.5805	0.366423	0.226444	1.61816	0.105627	0.433691	BMP8B	9779
chr8:126941917-126943917	89.18	-0.235413	0.145414	-1.61891	0.105466	0.433691	LINC00861	0
chr6:156483657-156485657	11.774	0.662917	0.409899	1.61727	0.10582	0.434028	NA	NA
chr1:90246098-90248098	8.01511	-0.715601	0.443201	-1.61462	0.106393	0.435921	LRRC8D	38474
chr16:3414306-3416306	44.7628	0.312319	0.1935	1.61405	0.106517	0.435973	MTRNR2L4	4746
chr14:22563626-22567345	373.163	-0.562422	0.348606	-1.61334	0.10667	0.436144	TRA	0
chr1:224179650-224181650	261.607	0.193127	0.119845	1.61148	0.107076	0.436453	NA	NA
chr12:68776834-68778834	76.274	-0.657312	0.408007	-1.61103	0.107172	0.436453	NA	NA
chr16:25117132-25119132	38.8334	0.272874	0.169438	1.61046	0.107297	0.436453	LCMT1	3914
chr17:39821613-39823613	7.56031	0.507851	0.315397	1.6102	0.107355	0.436453	JUP	0
chr2:243029667-243031667	32.2531	0.329753	0.204621	1.61153	0.107064	0.436453	NA	NA
chr21:45120217-45124145	6.89345	-0.590457	0.36676	-1.60993	0.107414	0.436453	RRP1B	4256
chr1:1541650-1543650	16.0363	0.466721	0.290357	1.6074	0.107966	0.436597	FNDC10	6173
chr1:17026379-17028379	64.7048	0.531628	0.330883	1.6067	0.108121	0.436597	ESPNP	0
chr10:30989815-30991815	87.9101	0.248055	0.154697	1.60349	0.108827	0.436597	NA	NA
chr10:6653520-6655520	105.855	-0.341838	0.21261	-1.60782	0.107875	0.436597	PRKCQ-AS1	26196
chr11:33382932-33384932	8.42257	-0.512446	0.319031	-1.60626	0.108217	0.436597	HIPK3	4363
chr11:65238522-65240522	18.5555	0.45145	0.281688	1.60266	0.10901	0.436597	MALAT1	24710
chr12:45593374-45595374	11.6162	-0.522314	0.325716	-1.60359	0.108805	0.436597	PLEKHA8P1	0
chr14:21100246-21102246	119.891	-0.515912	0.321371	-1.60535	0.108417	0.436597	OR6S1	6608
chr15:74212041-74214041	96.6357	0.212898	0.132693	1.60445	0.108615	0.436597	LOXL1-AS1	0
chr16:28081206-28083206	8.64726	-0.645938	0.402183	-1.60608	0.108257	0.436597	GSG1L	6375
chr2:149284899-149286899	40.7754	0.288256	0.179306	1.60762	0.107918	0.436597	MBD5	13854
chr3:156428717-156430717	92.4189	-0.28062	0.174903	-1.60443	0.108619	0.436597	TIPARP	4159
chr5:74348110-74350110	316.118	0.254718	0.158909	1.60292	0.108953	0.436597	ANKRD31	14011
chr9:88432901-88434901	30.0563	-0.297285	0.185398	-1.6035	0.108825	0.436597	NA	NA
chr2:113381137-113383137	7.93594	-0.461933	0.28835	-1.60199	0.109159	0.436746	SLC20A1	20296
chr16:80624370-80626370	9.81152	0.453886	0.283639	1.60022	0.109549	0.437862	CDYL2	11305
chr12:47752668-47755952	31.5283	0.424278	0.265271	1.59941	0.109729	0.438134	NA	NA
chr12:4260502-4263862	19.2479	-0.502384	0.314851	-1.59562	0.110573	0.439278	NA	NA
chr2:112189282-112191282	24.5507	-0.484253	0.303587	-1.59511	0.110689	0.439278	NA	NA
chr2:7342301-7344301	8.77917	0.52689	0.329889	1.59717	0.110227	0.439278	NA	NA
chr5:137193011-137195011	38.4443	-0.269719	0.168964	-1.59631	0.11042	0.439278	MYOT	0
chr5:159897030-159899030	15.878	-0.40666	0.254897	-1.59539	0.110626	0.439278	MIR3142	2378
chr6:159444149-159446149	26.2425	-0.3657	0.229075	-1.59642	0.110395	0.439278	TAGAP	9877
chr2:8450055-8452055	12.4676	-0.651362	0.408654	-1.59392	0.110954	0.439442	LINC00299	0
chr7:30223903-30225903	12.4466	-0.422815	0.265237	-1.5941	0.110914	0.439442	MTURN	21521
chr1:111458573-111460573	58.0371	0.317901	0.199599	1.5927	0.111228	0.440083	CD53	16014
chr22:22379261-22381261	11.0695	0.67457	0.423831	1.5916	0.111474	0.44061	TOP3B	42073
chr22:20314874-20316874	13.4555	-0.459321	0.288814	-1.59037	0.111752	0.441261	DGCR6L	7245
chr2:43026911-43028911	21.3446	-0.31465	0.198022	-1.58896	0.112068	0.442066	HAAO	7159
chr20:35602625-35604625	19.725	0.424747	0.267596	1.58727	0.112451	0.443131	RBL1	21552
chr12:31956433-31958433	189.423	0.482266	0.304413	1.58425	0.113137	0.444324	H3F3C	11257
chr12:31980185-31982185	10.0195	0.61862	0.390484	1.58424	0.113139	0.444324	H3F3C	35009
chr14:98647979-98649979	17.4438	-0.455865	0.287822	-1.58385	0.113228	0.444324	NA	NA
chr2:182087269-182090774	31.4811	0.32651	0.206203	1.58344	0.113321	0.444324	NA	NA
chr9:129275571-129277571	12.4007	-0.496854	0.313583	-1.58444	0.113093	0.444324	MVB12B	6250
chr7:65957673-65959673	269.022	0.133418	0.0842951	1.58275	0.113478	0.444495	NA	NA
chr20:26188453-26190453	52.4987	0.468679	0.296553	1.58042	0.11401	0.44613	MIR663A	0
chr22:23087328-23090779	13.9591	0.569558	0.360709	1.579	0.114336	0.446962	NA	NA
chr1:161581336-161583336	39.7578	0.345757	0.219127	1.57788	0.114592	0.447516	HSPA7	2994
chr15:70328089-70330089	21.5568	0.418058	0.265331	1.57561	0.115115	0.448672	TLE3	10453
chr17:37729011-37731011	43.1124	0.368124	0.23364	1.5756	0.115118	0.448672	NEUROD2	29009
chr10:134260009-134262009	36.1903	0.364026	0.231542	1.57218	0.115908	0.4508	C10orf91	0
chr10:75489152-75491152	118.037	0.181842	0.115622	1.57273	0.115782	0.4508	AGAP5	0
chr6:16768427-16772366	15.2797	0.389524	0.247829	1.57175	0.116009	0.4508	ATXN1	6705
chr18:68287772-68289772	35.398	0.501295	0.31907	1.57111	0.116156	0.450926	NA	NA
chr15:31516090-31518090	25.3435	0.299189	0.190579	1.56989	0.11644	0.45158	NA	NA
chr1:713135-715135	236.106	0.216186	0.137822	1.56859	0.116745	0.451583	LINC00115	46450
chr3:120513307-120515307	9.00788	-0.603106	0.384777	-1.56742	0.117017	0.451583	GTF2E1	11390
chr5:66510849-66512849	36.7532	0.463559	0.295739	1.56746	0.117007	0.451583	CD180	18231
chr6:119129235-119131235	64.276	0.21936	0.139935	1.56758	0.116979	0.451583	MCM9	3376
chr9:74919149-74921149	11.4689	0.592756	0.377699	1.56939	0.116558	0.451583	ZFAND5	45191
chr11:60847251-60849251	27.8281	0.310508	0.198648	1.5631	0.118028	0.455037	CD5	20678
chr1:59270831-59272831	66.8171	-0.304044	0.194766	-1.56108	0.118506	0.455086	JUN	21045
chr10:91185180-91187180	17.0166	0.525939	0.336593	1.56254	0.118161	0.455086	SLC16A12	2870
chr13:30928789-30930789	84.9174	-0.256099	0.164047	-1.56113	0.118492	0.455086	LINC00426	0
chr13:42907431-42909431	11.6339	-0.453148	0.290191	-1.56155	0.118394	0.455086	AKAP11	10027
chr1:33446105-33448105	41.0696	0.347918	0.223164	1.55902	0.118991	0.455733	RNF19B	15818
chr4:75263048-75265048	13.0012	0.554655	0.355802	1.55889	0.119024	0.455733	EREG	8570
chr9:33623021-33625021	56.862	-0.687375	0.440726	-1.55964	0.118844	0.455733	ANXA2P2	0
chr17:34393084-34395084	8.22464	-0.764422	0.49171	-1.55462	0.120037	0.459165	CCL18	0
chr21:44219262-44221262	8.4762	0.548162	0.35285	1.55353	0.120297	0.459712	PDE9A	23643
chr11:95420804-95422804	18.1558	0.588951	0.379711	1.55105	0.12089	0.460735	NA	NA
chr14:98661096-98663096	22.152	-0.532013	0.343235	-1.55	0.121142	0.460735	NA	NA
chr14:99752559-99754559	127.183	-0.33838	0.218307	-1.55002	0.121137	0.460735	BCL11B	14736
chr3:58456229-58458229	9.11556	0.460641	0.297197	1.54995	0.121153	0.460735	KCTD6	19593
chr8:90898761-90900761	43.5157	-0.25431	0.163963	-1.55102	0.120896	0.460735	OSGIN2	13334
chr22:24046382-24048382	184.611	-0.143354	0.0925201	-1.54944	0.121277	0.460757	GUSBP11	0
chr7:148604-150604	60.4244	0.262007	0.169215	1.54837	0.121533	0.461282	FAM20C	42364
chr9:132145046-132147046	21.9925	0.389198	0.251685	1.54637	0.122016	0.462668	NA	NA
chr3:142870106-142872106	15.8492	-0.614958	0.398012	-1.54508	0.122328	0.463403	CHST2	27249
chr8:124168459-124170459	34.1156	-0.326157	0.211454	-1.54245	0.122964	0.465364	TBC1D31	4066
chr14:99450175-99452175	8.61024	-0.680688	0.441687	-1.54111	0.12329	0.465834	NA	NA
chr9:93955029-93957029	14.8772	0.429053	0.278432	1.54096	0.123326	0.465834	AUH	19067
chr1:204547194-204549194	159.929	0.183149	0.118977	1.53937	0.123715	0.4664	MDM4	0
chr9:37078819-37080819	688.873	0.113357	0.0736373	1.53939	0.123708	0.4664	ZCCHC7	39649
chr7:142045145-142047145	190.358	-0.400268	0.260161	-1.53854	0.123916	0.466712	TRBV2	0
chr19:30180969-30182969	30.7969	-0.314544	0.204605	-1.53733	0.124213	0.46738	C19orf12	6823
chr6:64150839-64152839	8.15424	0.777542	0.50673	1.53443	0.124924	0.469605	NA	NA
chr12:31987497-31989497	13.2861	0.549464	0.358525	1.53257	0.125382	0.470876	H3F3C	42321
chr18:12749285-12751285	60.4334	-0.384779	0.251179	-1.53189	0.125548	0.471047	PSMG2	23545
chr14:106966180-106968180	28.6113	0.598855	0.391411	1.52999	0.126019	0.471457	LINC00221	14650
chr17:74786502-74788502	12.9635	-0.370179	0.241884	-1.5304	0.125919	0.471457	MFSD11	11165
chr5:49623418-49625418	14.418	-0.447845	0.292573	-1.53071	0.125841	0.471457	NA	NA
chr4:154349637-154351637	12.5187	0.455318	0.297904	1.52841	0.126411	0.472475	MND1	13389
chr14:24747784-24749784	55.2145	0.210841	0.138079	1.52696	0.12677	0.472774	RABGGTA	6950
chr17:45797688-45799688	12.2069	-0.56382	0.369324	-1.52663	0.126854	0.472774	TBKBP1	8258
chr18:5236952-5238952	1231.92	0.145593	0.0953452	1.52701	0.126759	0.472774	LINC00526	0
chr21:45230028-45232028	68.9504	0.40042	0.262381	1.5261	0.126984	0.472811	RRP1	6044
chr11:65264828-65266828	7081.89	0.210836	0.138526	1.522	0.12801	0.474711	MALAT1	0
chr11:6723728-6725728	169.341	-0.207501	0.136242	-1.52304	0.12775	0.474711	GVINP1	11796
chr17:405405-407405	15.0804	0.538598	0.35396	1.52164	0.1281	0.474711	VPS53	4502
chr5:131692937-131694937	33.3866	0.338625	0.222349	1.52294	0.127773	0.474711	MIR3936	6244
chr7:23529400-23531400	66.868	0.200039	0.131387	1.52252	0.127879	0.474711	RPS2P32	0
chr11:128291485-128293485	20.9816	0.915867	0.602444	1.52025	0.128448	0.475549	ETS1	35170
chr19:47362953-47364953	108.03	0.23921	0.157452	1.51926	0.128698	0.476025	AP2S1	8749
chr12:68834145-68836145	150.351	-0.608843	0.401144	-1.51777	0.129073	0.47608	NA	NA
chr14:22693603-22695603	133.541	0.314707	0.207251	1.51848	0.128893	0.47608	TRA	0
chr19:53495633-53497633	15.4757	0.365355	0.240722	1.51775	0.129078	0.47608	ZNF702P	0
chr22:40380661-40382661	116.024	0.295058	0.194536	1.51673	0.129336	0.476198	FAM83F	8291
chr4:26827703-26829703	10.9469	0.425207	0.280358	1.51666	0.129353	0.476198	STIM2	32609
chr13:74832976-74834976	578.843	0.271217	0.179273	1.51287	0.130312	0.479279	NA	NA
chr20:58868910-58870910	31.2295	-0.53822	0.356132	-1.51129	0.130713	0.480304	NA	NA
chr11:128174147-128176147	38.4674	0.410168	0.272067	1.5076	0.131656	0.481061	NA	NA
chr13:50795835-50799784	19.2429	-0.552535	0.366071	-1.50937	0.131205	0.481061	DLEU1	0
chr13:51184684-51186684	9.15282	-0.540957	0.358613	-1.50847	0.131435	0.481061	NA	NA
chr3:32415741-32417741	8.26907	0.564003	0.374021	1.50794	0.131569	0.481061	CMTM8	3927
chr8:103818290-103820290	38.7056	0.284868	0.18869	1.50971	0.131116	0.481061	AZIN1	18245
chr8:61916163-61918163	11.6512	-0.558676	0.370501	-1.50789	0.131582	0.481061	NA	NA
chr1:9688737-9690737	413.068	-0.190465	0.126407	-1.50676	0.131871	0.481398	TMEM201	13801
chr10:32551458-32553458	31.0892	-0.30197	0.200684	-1.5047	0.1324	0.48243	EPC1	3185
chr9:96937099-96939099	153.541	0.226827	0.150709	1.50506	0.132308	0.48243	MIRLET7A1	0
chr17:30453564-30455564	40.6076	0.348592	0.232245	1.50097	0.133364	0.48549	RHOT1	13908
chr4:38655467-38657467	65.8368	0.404854	0.269822	1.50045	0.133499	0.485529	KLF3	8322
chr16:8754005-8756005	31.3393	-0.261742	0.174555	-1.49948	0.133749	0.485989	ABAT	12438
chr1:178510818-178512818	22.4402	-0.347973	0.232727	-1.4952	0.134863	0.488473	C1orf220	0
chr13:30988953-30990953	15.6018	0.482673	0.322592	1.49623	0.134593	0.488473	LINC00426	40916
chr5:178970745-178972745	23.9879	-0.982924	0.657713	-1.49446	0.135056	0.488473	RUFY1	4816
chr7:45979381-45981381	63.4227	-0.396929	0.265443	-1.49535	0.134824	0.488473	IGFBP3	18509
chr8:128208258-128210258	23.6965	-0.358817	0.240065	-1.49467	0.135001	0.488473	CCAT1	9370
chr2:96822163-96824163	11.2291	0.557052	0.372895	1.49386	0.135213	0.488589	DUSP2	10983
chr17:35081648-35083648	28.8704	-0.427338	0.286357	-1.49232	0.135615	0.489532	NA	NA
chr5:23950890-23952890	10.2145	0.720885	0.483198	1.4919	0.135724	0.489532	NA	NA
chr2:120451707-120453707	24.3809	-0.430149	0.288459	-1.4912	0.13591	0.48975	TMEM177	0
chr2:10571646-10573646	11.1372	-0.420092	0.281865	-1.4904	0.136119	0.490054	HPCAL1	3902
chr14:105292226-105294226	11.3144	0.612764	0.411687	1.48842	0.136639	0.490976	LINC00638	2170
chr6:46086529-46088529	48.9875	-0.419704	0.281956	-1.48854	0.136608	0.490976	ENPP4	9171
chr8:61828237-61830237	13.5308	0.398966	0.268123	1.488	0.136751	0.490976	CHD7	47650
chr13:74664464-74666464	197.942	-0.226154	0.152157	-1.48632	0.137194	0.491666	KLF12	0
chr19:28270044-28272044	49.6803	-0.253256	0.170339	-1.48678	0.137073	0.491666	LINC00662	9356
chr1:16950596-16952596	692.399	-0.182405	0.123591	-1.47588	0.139976	0.491956	CROCCP2	0
chr1:95427580-95429580	7.7224	-0.597138	0.404259	-1.47712	0.139644	0.491956	ALG14	18698
chr10:6332802-6334802	8.94846	0.605702	0.411232	1.4729	0.140779	0.491956	NA	NA
chr11:87964383-87966383	20.6844	-0.41137	0.279468	-1.47198	0.141027	0.491956	NA	NA
chr12:9392237-9394237	348.767	-0.232143	0.156565	-1.48273	0.138147	0.491956	MIR1244-1	89
chr12:98896582-98898582	28.101	0.283191	0.191362	1.47987	0.138908	0.491956	TMPO-AS1	8168
chr13:111473782-111475782	22.0588	-0.457752	0.31077	-1.47296	0.140761	0.491956	LINC00346	40551
chr13:74635593-74637593	231.664	-0.234504	0.159353	-1.47161	0.141127	0.491956	KLF12	0
chr14:102172201-102174201	24.7694	0.417959	0.282576	1.4791	0.139113	0.491956	LINC00239	22572
chr14:24513523-24515523	7.40194	-0.760379	0.515398	-1.47532	0.140126	0.491956	DHRS4L1	0
chr14:52765652-52767652	125.312	-0.239918	0.162072	-1.48031	0.13879	0.491956	PTGER2	13363
chr14:95973114-95975114	97.3685	-0.2099	0.14234	-1.47464	0.14031	0.491956	SNHG10	24134
chr16:88860499-88862499	53.8813	-0.216719	0.14592	-1.48519	0.137493	0.491956	CDT1	7686
chr17:56196742-56200420	9.43393	-0.386284	0.262519	-1.47145	0.141169	0.491956	DYNLL2	29123
chr19:47782779-47784779	37.5215	-0.324045	0.21995	-1.47327	0.140679	0.491956	INAFM1	3798
chr2:192057742-192059742	13.2764	-0.496733	0.337208	-1.47307	0.140731	0.491956	STAT4	41419
chr2:208348660-208350660	7.72134	0.610096	0.413116	1.47682	0.139724	0.491956	CREB1	43955
chr2:8564688-8566688	20.03	-0.485999	0.330053	-1.47249	0.140888	0.491956	NA	NA
chr20:25833422-25835422	20.4744	0.3859	0.26135	1.47656	0.139792	0.491956	FAM182B	0
chr20:37966927-37968927	8.77501	-0.668964	0.451346	-1.48215	0.138299	0.491956	NA	NA
chr3:156846373-156848373	14.3448	0.425918	0.28857	1.47596	0.139954	0.491956	LINC00880	5581
chr5:139012020-139014020	222.34	-0.178758	0.120706	-1.48094	0.138624	0.491956	UBE2D2	4001
chr5:139106396-139108396	15.1463	-0.430299	0.289907	-1.48426	0.137739	0.491956	CXXC5	43715
chr7:128182546-128184546	66.1308	0.318111	0.215529	1.47596	0.139956	0.491956	METTL2B	39567
chr7:3104242-3108106	11.1121	0.819925	0.556286	1.47393	0.140501	0.491956	CARD11	20732
chr7:5875031-5877031	91.9561	0.425927	0.288667	1.4755	0.140079	0.491956	ZNF815P	0
chr8:128987411-128991237	309.153	0.273775	0.184636	1.48278	0.138132	0.491956	PVT1	0
chr9:124217128-124219128	12.8621	0.693223	0.467809	1.48185	0.13838	0.491956	GGTA1P	0
chr9:130787978-130791932	37.1092	0.404722	0.273087	1.48203	0.138334	0.491956	NAIF1	31579
chr9:5326187-5328187	39.9583	-0.268898	0.182093	-1.47671	0.139754	0.491956	RLN1	6744
chr9:73033465-73035465	140.854	0.324497	0.220341	1.4727	0.140831	0.491956	KLF9	3891
chr13:44715098-44717098	25.8966	0.350333	0.238287	1.47022	0.141503	0.492166	SMIM2-IT1	3507
chr18:60172495-60174495	13.1434	-0.449274	0.305662	-1.46984	0.141606	0.492166	ZCCHC2	16162
chr7:5182760-5184760	45.1484	1.02297	0.69562	1.47059	0.141402	0.492166	ZNF890P	0
chr1:117040787-117042787	62.9892	-0.317462	0.216158	-1.46866	0.141926	0.492299	CD58	14368
chr1:33341436-33343436	8.48553	-0.45603	0.310485	-1.46877	0.141897	0.492299	FNDC5	3353
chr11:127954048-127957832	24.181	-0.481858	0.32838	-1.46738	0.142273	0.492299	NA	NA
chr8:101504546-101508216	24.2001	0.340591	0.231963	1.4683	0.142023	0.492299	ANKRD46	13763
chr8:128686331-128688331	43.8509	-0.481612	0.328197	-1.46745	0.142254	0.492299	NA	NA
chr1:24097724-24099724	105.203	-0.193383	0.131993	-1.46509	0.142896	0.492937	PITHD1	5151
chr14:22977963-22979963	998.737	-0.13559	0.0926492	-1.46347	0.143338	0.492937	TRA	0
chr15:22549700-22551700	15.4077	0.488128	0.33345	1.46387	0.143229	0.492937	REREP3	0
chr17:6816550-6818550	38.0675	-0.312898	0.213533	-1.46534	0.142828	0.492937	ALOX12P2	12881
chr4:48432821-48434821	29.4239	-0.242034	0.165332	-1.46393	0.143214	0.492937	SLAIN2	4605
chr5:74345005-74347005	110.911	0.278866	0.190464	1.46414	0.143156	0.492937	ANKRD31	17116
chr7:142421595-142423595	219.929	0.332289	0.226891	1.46453	0.143048	0.492937	TRBV14	0
chr14:62028743-62030743	104.012	0.211616	0.144717	1.46227	0.143666	0.493199	PRKCH	11044
chr15:85112813-85114813	84.8148	0.263657	0.180284	1.46245	0.143617	0.493199	LINC00933	0
chr13:45900880-45902880	23.5409	-0.325298	0.222747	-1.46039	0.144182	0.493241	TPT1	8423
chr16:89322521-89324521	11.8229	-0.466132	0.318989	-1.46128	0.143939	0.493241	ANKRD11	9507
chr5:155125100-155127100	25.8884	-0.607238	0.415681	-1.46083	0.144063	0.493241	SGCD	7962
chr8:129026060-129028060	153.68	0.187537	0.1283	1.4617	0.143823	0.493241	PVT1	0
chr11:59327201-59329201	17.1248	0.40665	0.278625	1.45949	0.144431	0.493278	OSBP	12669
chr9:139621527-139623527	416.856	0.208626	0.142949	1.45944	0.144445	0.493278	SNHG7	0
chr1:207979709-207981709	331.087	-0.177676	0.122192	-1.45407	0.145926	0.494457	MIR29C	3840
chr10:43047308-43049308	415.214	0.109233	0.0750503	1.45546	0.145541	0.494457	ZNF37BP	0
chr12:125382162-125384162	7.18109	0.696379	0.478022	1.45679	0.145174	0.494457	UBC	12029
chr13:24540105-24542105	7.07725	0.605053	0.416061	1.45424	0.14588	0.494457	SPATA13	11733
chr15:74199941-74201941	31.4221	-0.255574	0.175708	-1.45454	0.145797	0.494457	LOXL1-AS1	7867
chr20:48224561-48226561	10.12	-0.834075	0.573178	-1.45518	0.145621	0.494457	B4GALT5	22921
chr22:20293150-20295150	29.7007	-0.396615	0.272375	-1.45614	0.145355	0.494457	DGCR6L	6610
chr5:133518960-133520960	30.0369	-0.339419	0.233118	-1.456	0.145394	0.494457	SKP1	6235
chr6:37000007-37002007	48.6316	0.483645	0.332078	1.45642	0.145277	0.494457	FGD2	3161
chr7:30240012-30242012	15.9713	-0.330365	0.22761	-1.45145	0.146654	0.496495	MTURN	37630
chr3:101239369-101241369	16.6139	0.509488	0.351334	1.45015	0.147016	0.497289	FAM172BP	0
chr16:862830-864830	16.5291	-0.340334	0.234789	-1.44953	0.14719	0.497449	PRR25	0
chr4:48059909-48061909	36.1736	-0.341306	0.235671	-1.44823	0.147553	0.498043	TXK	6500
chr8:61821576-61825543	47.9966	0.30255	0.208945	1.44799	0.14762	0.498043	CHD7	40989
chr1:193426429-193428429	31.9682	0.52927	0.366173	1.44541	0.148343	0.498881	NA	NA
chr1:226162954-226164954	35.1421	-0.209199	0.144742	-1.44533	0.148366	0.498881	SDE2	5448
chr21:35394839-35396839	8.60293	-0.639199	0.442042	-1.44601	0.148174	0.498881	MRPS6	48983
chr3:115502335-115504335	32.0145	0.361296	0.249982	1.44528	0.148378	0.498881	LSAMP	16874
chr5:1139637-1141637	12.7673	-0.634808	0.439436	-1.4446	0.148571	0.499102	SLC12A7	27464
chr2:91817852-91819852	8.58512	-0.723476	0.501041	-1.44394	0.148755	0.499291	NA	NA
chr11:133914798-133916798	15.3533	0.391243	0.271676	1.44011	0.149837	0.501776	JAM3	22021
chr17:55775027-55777027	9.98187	-0.484213	0.336168	-1.44039	0.149757	0.501776	MSI2	17727
chr2:182006456-182009710	102.765	-0.222148	0.154274	-1.43996	0.14988	0.501776	NA	NA
chr13:45882678-45886331	35.3541	0.309767	0.215407	1.43806	0.150418	0.501888	GTF2F2	24438
chr14:96191322-96193322	11.6707	0.778977	0.541464	1.43865	0.15025	0.501888	TCL1A	10788
chr20:1644357-1646357	31.4657	-0.341944	0.237861	-1.43758	0.150554	0.501888	SIRPG	5931
chr7:44930327-44932327	13.8426	0.388789	0.270371	1.43798	0.150439	0.501888	PURB	5366
chr9:6680411-6682411	83.3818	0.240074	0.166803	1.43927	0.150075	0.501888	GLDC	34718
chr10:6308455-6310455	14.7362	0.455616	0.317347	1.4357	0.151087	0.503237	PFKFB3	30947
chr10:22517901-22519901	13.5774	0.315643	0.220812	1.42946	0.152872	0.505087	EBLN1	18988
chr11:127908527-127910527	31.2863	-0.316055	0.220677	-1.43221	0.152085	0.505087	NA	NA
chr14:100687221-100689221	8.02011	-0.417174	0.291922	-1.42906	0.152987	0.505087	YY1	15880
chr16:67527197-67529197	138.604	-0.228344	0.15973	-1.42957	0.152842	0.505087	AGRP	9480
chr17:43668750-43670750	11.365	0.36928	0.258454	1.4288	0.153061	0.505087	CRHR1	26959
chr2:112242559-112244559	37.0091	-0.352706	0.246254	-1.43229	0.152062	0.505087	NA	NA
chr2:65266859-65268859	50.7129	0.232665	0.16283	1.42888	0.153039	0.505087	CEP68	14635
chr3:129101380-129103380	298.701	-0.120471	0.0841503	-1.43161	0.152255	0.505087	RPL32P3	0
chr3:197353778-197355778	72.0818	0.236474	0.165344	1.43019	0.152662	0.505087	RUBCN	42480
chr4:40290390-40292390	7.40582	0.618595	0.432366	1.43072	0.152511	0.505087	RHOH	44108
chr9:6715229-6717229	14.1762	0.37232	0.260143	1.43121	0.15237	0.505087	KDM4C	40411
chr12:48802863-48804863	9.02663	-0.51159	0.358217	-1.42816	0.153247	0.505277	NA	NA
chr8:23037328-23039328	6.93886	-0.555231	0.389306	-1.42621	0.153808	0.5067	TNFRSF10A	9641
chr21:47009684-47013585	8.38045	0.675699	0.474207	1.4249	0.154185	0.507509	SLC19A1	45358
chr7:128162480-128164480	27.9572	-0.298008	0.209207	-1.42446	0.154313	0.507509	METTL2B	19501
chr15:30762357-30764357	79.7853	0.355919	0.250683	1.4198	0.155667	0.511534	NA	NA
chr1:25182957-25184957	44.9083	-0.448249	0.316053	-1.41827	0.156111	0.511549	CLIC4	12141
chr11:35061017-35063017	18.635	0.615668	0.434553	1.41679	0.156545	0.511549	PDHX	43341
chr2:8485585-8487585	27.345	-0.421943	0.297603	-1.41781	0.156248	0.511549	LINC00299	17035
chr20:2431980-2433980	21.3774	-0.271707	0.191656	-1.41768	0.156285	0.511549	SNRPB	8300
chr20:56202486-56206042	62.9026	0.305966	0.215888	1.41724	0.156412	0.511549	ZBP1	6853
chr3:107845363-107847363	156.169	0.218174	0.153835	1.41823	0.156123	0.511549	IFT57	32295
chr3:56725870-56727870	79.5327	-0.267833	0.189061	-1.41665	0.156586	0.511549	FAM208A	8734
chr13:78353025-78355025	29.5182	-0.314657	0.222434	-1.41461	0.157184	0.511666	SLAIN1	14647
chr14:98254311-98256311	35.9958	-0.390731	0.276013	-1.41563	0.156885	0.511666	NA	NA
chr16:67588898-67590898	58.3264	-0.260621	0.184276	-1.4143	0.157275	0.511666	CTCF	5411
chr20:23900005-23902005	10.2228	-0.593718	0.419561	-1.41509	0.157041	0.511666	CST5	39624
chr4:3956240-3958240	31.938	0.325103	0.229686	1.41542	0.156945	0.511666	FAM86EP	0
chr16:69122213-69124213	73.9593	0.215805	0.152705	1.41322	0.157591	0.511845	TANGO6	3127
chr21:44818385-44820385	17.4078	0.474639	0.335814	1.4134	0.157539	0.511845	SIK1	14012
chr16:1046508-1048508	88.7994	-0.252897	0.179093	-1.4121	0.15792	0.512489	SOX8	9528
chr1:16160596-16164594	464.033	0.140301	0.099452	1.41074	0.15832	0.512572	SPEN	9764
chr10:121253136-121255136	193.694	-0.198855	0.140976	-1.41056	0.158375	0.512572	RGS10	4202
chr14:98189858-98191858	92.4075	-0.373959	0.265107	-1.4106	0.158364	0.512572	NA	NA
chr2:239139221-239141221	37.9485	0.50401	0.357394	1.41024	0.158469	0.512572	HES6	5686
chr13:111378695-111380695	24.3517	-0.241575	0.171451	-1.409	0.158835	0.512906	ING1	5273
chr14:88492426-88494426	24.6851	-0.334183	0.237139	-1.40922	0.158769	0.512906	GPR65	11270
chr16:29301580-29303580	27.6652	0.34542	0.245351	1.40787	0.159171	0.513569	NPIPB7	0
chr22:46259201-46261201	28.1022	0.416949	0.29631	1.40714	0.159386	0.51384	ATXN10	18013
chr14:98175161-98177161	82.5016	-0.388948	0.276811	-1.4051	0.159991	0.514528	NA	NA
chr19:8333006-8335006	149.095	0.292063	0.20786	1.40509	0.159994	0.514528	CERS4	5701
chr6:167382259-167384259	24.2405	0.283155	0.201448	1.4056	0.159844	0.514528	RNASET2	12181
chr6:35536114-35538114	160.717	-0.264832	0.188566	-1.40445	0.160184	0.514718	FKBP5	3247
chr3:50638012-50640012	28.5651	-0.322775	0.230115	-1.40267	0.160716	0.516002	CISH	3872
chr18:19924207-19929540	255.602	-0.208802	0.149061	-1.40078	0.161279	0.517226	NA	NA
chr7:38413429-38415429	486.331	-0.200084	0.142865	-1.40051	0.161361	0.517226	AMPH	7867
chr20:29620015-29622015	15.6984	0.384303	0.274667	1.39916	0.161765	0.517253	FRG1BP	0
chr5:1133834-1135834	10.3945	0.596242	0.426037	1.39951	0.161661	0.517253	SLC12A7	21661
chr7:149756780-149758780	7.52887	-0.467652	0.334178	-1.39941	0.161689	0.517253	NA	NA
chr10:88159495-88161495	37.5349	0.23003	0.164566	1.3978	0.162175	0.517375	GRID1	33244
chr22:27060543-27062543	1028.39	-0.263236	0.188289	-1.39804	0.1621	0.517375	MIAT	0
chr8:126935821-126937821	127.373	-0.149894	0.107243	-1.39771	0.1622	0.517375	LINC00861	0
chr10:102132555-102134555	67.6417	0.270594	0.193771	1.39646	0.162575	0.517493	OLMALINC	0
chr3:114883057-114885057	14.1881	0.414563	0.296866	1.39646	0.162575	0.517493	ZBTB20	16929
chr3:125708563-125710563	63.619	0.215286	0.154187	1.39627	0.162633	0.517493	ROPN1B	6266
chr4:153474585-153476585	7.87624	0.464066	0.332602	1.39526	0.162939	0.518044	LINC02486	14169
chr19:48762372-48764372	9.70356	0.549469	0.39402	1.39452	0.16316	0.518329	CARD8	3168
chr1:27136223-27138223	18.7732	-0.367698	0.264126	-1.39213	0.163883	0.518611	PIGV	11328
chr12:9176842-9178842	266.611	-0.370808	0.266126	-1.39335	0.163513	0.518611	KLRG1	13501
chr17:33561998-33563998	133.705	0.250607	0.180029	1.39204	0.163911	0.518611	SLFN5	6087
chr2:74941453-74943453	12.2506	-0.372852	0.267691	-1.39285	0.163666	0.518611	SEMA4F	30471
chr6:115318381-115320381	10.8619	-0.768628	0.55206	-1.39229	0.163834	0.518611	NA	NA
chr5:43017795-43019795	426.439	0.151284	0.108737	1.39128	0.16414	0.518915	ANXA2R	19386
chr2:173413651-173415651	27.9168	-0.331753	0.238897	-1.38869	0.164928	0.520568	PDK1	4449
chr2:43366264-43368264	92.0369	0.2744	0.197567	1.38889	0.164865	0.520568	NA	NA
chr12:8122749-8124749	36.4028	0.215538	0.155328	1.38763	0.165249	0.52116	SLC2A3	33856
chr18:55296510-55298510	140.899	0.14807	0.10684	1.38591	0.165775	0.522398	NARS	7332
chr2:131484484-131486484	28.4923	0.375323	0.271693	1.38142	0.16715	0.525882	GPR148	158
chr6:37483727-37485727	231.623	0.424062	0.307072	1.38099	0.167283	0.525882	CCDC167	16026
chr8:128887372-128889372	15.3392	-0.472638	0.342155	-1.38135	0.16717	0.525882	PVT1	13462
chr18:68329427-68331427	20.1399	0.531983	0.385369	1.38045	0.167447	0.525975	NA	NA
chr14:98256584-98258584	43.5595	-0.407151	0.295224	-1.37912	0.167857	0.526839	NA	NA
chr13:51167527-51169527	9.83694	-0.524502	0.380467	-1.37857	0.168026	0.526947	NA	NA
chr12:9599842-9603660	73.5104	0.1893	0.137382	1.37791	0.168231	0.527169	DDX12P	0
chr14:71608851-71610851	8.95324	0.549191	0.398715	1.3774	0.168388	0.527238	PCNX1	26751
chr2:204723085-204725085	8.64974	0.629615	0.457498	1.37621	0.168755	0.527546	CTLA4	7425
chr9:82345363-82347363	58.2151	-0.167964	0.122014	-1.37659	0.168639	0.527546	TLE4	3706
chr5:36723688-36725688	18.5331	0.383883	0.279043	1.37571	0.168911	0.527611	SLC1A3	35251
chr16:47183184-47185184	37.1048	0.266188	0.193683	1.37435	0.169333	0.528507	ITFG1	4113
chr3:40664475-40666475	13.1164	0.602985	0.438925	1.37378	0.169511	0.528642	NA	NA
chr17:25658926-25660926	11.1815	0.414207	0.301781	1.37254	0.169895	0.529418	WSB1	18280
chr1:117319811-117321811	46.3249	-0.439108	0.320227	-1.37124	0.170301	0.53026	CD2	7959
chr1:194194295-194196295	12.0625	-0.456338	0.334079	-1.36596	0.171952	0.530343	NA	NA
chr10:112619541-112621541	8.30615	0.487943	0.356865	1.36731	0.171529	0.530343	PDCD4-AS1	7106
chr10:50649394-50651394	38.5572	0.223061	0.16324	1.36646	0.171795	0.530343	ERCC6	11131
chr13:41279707-41281707	22.3778	-0.280602	0.204901	-1.36945	0.170858	0.530343	MIR320D1	20256
chr2:43438847-43440847	46.3856	-0.291066	0.212981	-1.36663	0.171741	0.530343	ZFP36L2	8693
chr2:8230316-8232316	12.8058	-0.55957	0.409588	-1.36618	0.171884	0.530343	LINC00299	0
chr20:61732775-61734775	131.228	-0.190736	0.1394	-1.36826	0.171229	0.530343	HAR1A	0
chr21:46675747-46677747	14.5061	-0.541738	0.396009	-1.36799	0.171314	0.530343	LINC00334	0
chr3:39296550-39298550	21.0754	-0.544461	0.397652	-1.36919	0.17094	0.530343	CX3CR1	6434
chr4:153511547-153513547	11.213	0.453454	0.33191	1.3662	0.171877	0.530343	TMEM154	33718
chr6:20319250-20321250	60.9736	0.305635	0.223305	1.36869	0.171096	0.530343	NA	NA
chr7:22893156-22895156	96.3632	0.161506	0.117869	1.37022	0.170618	0.530343	SNORD93	1075
chr16:25059716-25061716	18.1826	0.289594	0.212154	1.36502	0.172247	0.530836	ARHGAP17	33040
chr17:76249705-76251705	10.9285	0.514908	0.377743	1.36312	0.172845	0.531875	TMEM235	12636
chr2:37861882-37863882	171.597	-0.256486	0.188166	-1.36308	0.172856	0.531875	CDC42EP3	5142
chr13:51085687-51087687	15.5481	-0.437418	0.321066	-1.36239	0.173074	0.532129	DLEU1	0
chr1:160633951-160635951	44.3917	-0.260915	0.191627	-1.36157	0.173332	0.532503	CD48	12584
chr17:5151848-5153848	13.8223	-0.388527	0.285636	-1.36022	0.173762	0.533405	SCIMP	13692
chr2:218644619-218646619	9.19673	-0.438703	0.322678	-1.35957	0.173966	0.533614	DIRC3	23302
chr18:68350033-68352033	10.0957	0.56851	0.418654	1.35795	0.174481	0.534773	NA	NA
chr1:207063214-207065214	65.3334	0.240871	0.177456	1.35736	0.174668	0.53493	IL24	5573
chr6:35294316-35296316	144.977	-0.16264	0.119899	-1.35648	0.174945	0.535359	DEF6	4767
chr10:131925238-131927238	8.85763	0.493051	0.363773	1.35538	0.175296	0.535596	GLRX3	7400
chr16:2709923-2711923	267.202	-0.151524	0.111782	-1.35552	0.175251	0.535596	ERVK13-1	0
chr14:22470394-22472394	115.948	-0.212165	0.156657	-1.35433	0.175631	0.536202	TRA	0
chr19:35328643-35330643	51.967	-0.292988	0.216761	-1.35166	0.176484	0.537968	NA	NA
chr4:119511840-119513840	153.421	0.226621	0.167642	1.35182	0.176433	0.537968	CEP170P1	36480
chr11:121520639-121522639	41.7598	-0.276821	0.204909	-1.35095	0.176713	0.538245	SORL1	16167
chr19:56591263-56593263	12.8762	-0.326699	0.242463	-1.34742	0.177846	0.541275	ZNF787	5468
chr8:21714887-21716887	8.45265	-0.422677	0.31382	-1.34687	0.178021	0.541388	DOK2	0
chr12:2860921-2862921	17.1208	-0.33775	0.250896	-1.34617	0.178247	0.541655	FKBP4	41186
chr17:37399973-37401973	15.3552	-0.330184	0.245693	-1.34389	0.178985	0.54328	FBXL20	6923
chr5:76450274-76452274	7.386	0.662259	0.492877	1.34366	0.179059	0.54328	ZBED3-AS1	6097
chr18:67634249-67636249	14.7546	-0.335947	0.250142	-1.34303	0.179263	0.543478	CD226	10016
chr1:9703211-9705211	269.976	-0.237906	0.177251	-1.3422	0.179531	0.543868	PIK3CD	6578
chr12:132669508-132671508	115.173	0.218284	0.16297	1.33941	0.180438	0.546194	GALNT9	9408
chr16:9232500-9234500	50.3115	-0.234599	0.175401	-1.3375	0.181059	0.546304	C16orf72	18944
chr2:8463863-8465863	59.6717	-0.367227	0.274633	-1.33716	0.181171	0.546304	LINC00299	0
chr5:55772567-55774567	14.115	0.449865	0.336269	1.33781	0.180958	0.546304	NA	NA
chr6:25085315-25087315	138.822	0.165459	0.123628	1.33836	0.180779	0.546304	CMAHP	6426
chr8:1764659-1766659	11.3743	0.431005	0.322293	1.33731	0.181122	0.546304	MIR596	0
chr12:54821680-54823680	7.2413	0.509793	0.381494	1.33631	0.181449	0.546721	ITGA5	8629
chr1:173382261-173384261	104.496	-0.192114	0.144009	-1.33404	0.182189	0.548198	NA	NA
chr2:239128683-239130683	9.32275	-0.640897	0.48045	-1.33395	0.18222	0.548198	HES6	16224
chr10:105230315-105232315	7.96251	0.461647	0.34664	1.33177	0.182934	0.549214	CALHM3	245
chr10:73807718-73809718	7.91372	0.55559	0.417221	1.33164	0.182978	0.549214	ANAPC16	0
chr5:55151133-55153133	11.6352	0.432316	0.324598	1.33185	0.182909	0.549214	IL31RA	0
chr1:207995176-207998408	316.355	0.210489	0.158161	1.33086	0.183236	0.549338	MIR29C	19307
chr14:35399169-35401169	59.3159	0.282801	0.212775	1.32911	0.183812	0.549338	IGBP1P1	7958
chr4:153464889-153466889	11.541	-0.382206	0.287428	-1.32975	0.183602	0.549338	LINC02486	4473
chr6:35299189-35301189	115.77	-0.182689	0.137388	-1.32973	0.183607	0.549338	PPARD	9145
chr6:58286704-58288704	71.5371	0.188041	0.141482	1.32907	0.183824	0.549338	GUSBP4	0
chr7:142239333-142241333	239.442	0.246603	0.185561	1.32896	0.183861	0.549338	TRBV5-1	0
chr16:29159413-29161413	145.51	0.2921	0.220063	1.32734	0.184395	0.550458	NPIPB7	0
chr19:47786751-47788751	16.9436	-0.306363	0.230873	-1.32698	0.184517	0.550458	INAFM1	7770
chr2:39702754-39704754	64.9304	0.221045	0.166665	1.32628	0.184746	0.550723	MAP4K3	38300
chr1:1839615-1841615	31.3291	0.304824	0.230004	1.3253	0.185073	0.55122	CALML6	4650
chr16:74463142-74465142	8.85594	-0.460144	0.347559	-1.32393	0.185526	0.55122	CLEC18B	7773
chr19:18131752-18135733	15.4305	0.481577	0.363823	1.32366	0.185616	0.55122	ARRDC2	6840
chr2:235371798-235373798	12.2882	0.663338	0.501095	1.32378	0.185577	0.55122	ARL4C	27887
chr9:93892799-93894799	19.4807	0.43662	0.329604	1.32468	0.185277	0.55122	NA	NA
chr2:70321276-70323276	43.6559	0.212195	0.160474	1.3223	0.186067	0.552141	PCBP1	4941
chr10:120849538-120851538	21.2113	0.407082	0.308497	1.31957	0.18698	0.552592	EIF3A	9203
chr12:8332168-8334168	45.8487	0.206871	0.156853	1.31889	0.187207	0.552592	FAM66C	0
chr17:18120128-18122128	12.6156	-0.380248	0.288195	-1.31941	0.187032	0.552592	LLGL1	6807
chr19:42900326-42902326	91.6034	0.162163	0.122763	1.32094	0.18652	0.552592	LIPE-AS1	0
chr2:182042463-182044463	57.998	-0.260431	0.197358	-1.31959	0.186972	0.552592	NA	NA
chr22:43429152-43431152	8.19085	-0.524116	0.396664	-1.32131	0.186398	0.552592	TTLL1	4370
chr5:177252292-177254292	13.3094	-0.460806	0.349385	-1.31891	0.1872	0.552592	FAM153A	44786
chr5:134660227-134662227	32.7712	-0.247403	0.187746	-1.31775	0.187588	0.553299	H2AFY	7843
chr8:126923531-126925531	101.125	-0.165741	0.126147	-1.31387	0.188891	0.556723	LINC00861	9235
chr12:104751072-104753072	19.2383	-0.272203	0.207336	-1.31285	0.189232	0.556932	TXNRD1	6986
chr9:5850457-5852457	13.2307	-0.296539	0.225881	-1.31281	0.189246	0.556932	ERMP1	17375
chr17:5144876-5146876	22.3855	-0.277043	0.211561	-1.30952	0.190359	0.559787	SCIMP	6720
chr17:62961097-62963097	11.2482	-0.384716	0.294091	-1.30815	0.190822	0.559917	AMZ2P1	0
chr18:19922076-19924076	21.1315	-0.299732	0.229032	-1.30869	0.19064	0.559917	NA	NA
chr9:68798670-68800670	15.3373	0.310221	0.23715	1.30812	0.190832	0.559917	NA	NA
chr15:75068861-75070861	38.8872	-0.21785	0.166763	-1.30635	0.191434	0.561264	CSK	3563
chr19:51671754-51673754	69.4965	-0.453528	0.347435	-1.30536	0.191771	0.56183	SIGLEC17P	0
chr7:35764041-35766041	7.50393	0.452538	0.346922	1.30444	0.192085	0.562329	HERPUD2	29268
chr20:58741971-58743971	10.3029	-0.467216	0.358446	-1.30345	0.192422	0.562895	NA	NA
chr1:16946707-16948707	561.083	-0.221517	0.170134	-1.30202	0.192911	0.563128	CROCCP2	3165
chr12:51218102-51220102	33.1138	-0.225557	0.173211	-1.30221	0.192846	0.563128	ATF1	3158
chr2:182211945-182213945	19.7039	0.310841	0.23875	1.30195	0.192933	0.563128	MIR4437	41565
chr3:115376933-115378933	13.4618	0.380286	0.292627	1.29956	0.193753	0.563975	GAP43	0
chr3:98291399-98293399	20.2845	-0.377075	0.289995	-1.30028	0.193505	0.563975	CPOX	4890
chr7:35663456-35665456	148.408	-0.151246	0.116395	-1.29942	0.193799	0.563975	HERPUD2	6813
chr8:126945494-126947494	81.339	-0.166805	0.128356	-1.29954	0.193757	0.563975	LINC00861	0
chr1:9698322-9700322	317.813	-0.234406	0.180649	-1.29758	0.194433	0.56432	PIK3CD	11467
chr14:106640476-106643692	59.342	0.501054	0.385877	1.29848	0.194122	0.56432	NA	NA
chr15:85872711-85874711	13.6607	0.381011	0.293552	1.29793	0.19431	0.56432	AKAP13	49135
chr19:555312-557312	42.6221	-0.343731	0.264938	-1.2974	0.194494	0.56432	GZMM	5391
chr1:84157569-84159569	7.96708	0.543476	0.419349	1.296	0.194975	0.565017	NA	NA
chr3:15576857-15578857	11.4585	-0.406813	0.313932	-1.29586	0.195022	0.565017	HACL1	0
chr20:5202785-5204785	15.4215	0.32447	0.250812	1.29368	0.195776	0.566461	CDS2	24251
chr6:26312109-26314109	7.23551	0.597249	0.461702	1.29358	0.19581	0.566461	HIST1H4H	26346
chr3:39418599-39420599	15.5458	0.388109	0.300319	1.29233	0.196245	0.566463	SLC25A38	4215
chr5:148234370-148236370	67.5779	-0.333534	0.258054	-1.29249	0.196186	0.566463	SH3TC2	0
chr7:127751855-127753855	29.4428	0.2609	0.201866	1.29244	0.196204	0.566463	SND1	19195
chr1:198875489-198877489	11.4688	-0.404389	0.313408	-1.2903	0.196948	0.566959	MIR181A1HG	0
chr10:3990259-3994207	32.1943	0.444099	0.344936	1.28748	0.197926	0.566959	NA	NA
chr10:6648442-6650442	175.368	-0.246006	0.19157	-1.28416	0.199087	0.566959	PRKCQ-AS1	21118
chr12:9587368-9589368	29.6178	0.308957	0.239966	1.2875	0.197919	0.566959	DDX12P	0
chr13:49874591-49876591	12.8166	-0.434138	0.33667	-1.28951	0.197222	0.566959	CAB39L	6194
chr14:65734532-65736532	7.21114	0.528007	0.409533	1.28929	0.197296	0.566959	NA	NA
chr14:97956027-97958027	21.8734	-0.388024	0.302481	-1.2828	0.199561	0.566959	NA	NA
chr16:80573702-80575702	8.79687	0.534981	0.417173	1.2824	0.199703	0.566959	DYNLRB2	0
chr2:239370750-239372750	9.6307	-0.371797	0.289344	-1.28497	0.198804	0.566959	ASB1	9858
chr2:25584408-25586408	24.8072	-0.249742	0.194605	-1.28333	0.199377	0.566959	DTNB	13658
chr2:7654704-7658321	8.97634	0.621693	0.482192	1.28931	0.197292	0.566959	NA	NA
chr22:22784975-22786975	14.9326	0.708843	0.549975	1.28886	0.197446	0.566959	NA	NA
chr4:174346479-174348479	15.1672	-0.433722	0.337338	-1.28572	0.198541	0.566959	SCRG1	18950
chr4:88071167-88073167	27.1731	-0.224989	0.174942	-1.28608	0.198416	0.566959	AFF1	8960
chr5:155107577-155109577	91.9079	-0.424923	0.330638	-1.28516	0.198736	0.566959	SGCD	25485
chr6:156590123-156592123	7.46797	0.578551	0.451191	1.28228	0.199745	0.566959	NA	NA
chr6:44063593-44065593	57.1728	-0.253705	0.197631	-1.28373	0.199235	0.566959	MRPL14	15779
chr6:53108845-53110845	27.1107	-0.283011	0.220658	-1.28258	0.199641	0.566959	ELOVL5	21350
chr7:150373220-150375220	59.5492	-0.274365	0.212727	-1.28975	0.197138	0.566959	GIMAP2	7573
chr7:74572136-74574136	58.2234	0.344184	0.267851	1.28498	0.198798	0.566959	NCF1C	0
chr8:128585783-128587783	13.9856	-0.581944	0.450939	-1.29051	0.196872	0.566959	NA	NA
chr8:61784554-61787891	32.8316	0.257381	0.199796	1.28821	0.197671	0.566959	CHD7	3967
chr8:7996260-7998260	25.5575	0.339663	0.264343	1.28493	0.198817	0.566959	MIR548I3	49648
chr17:80451586-80453586	18.7205	-0.465622	0.363367	-1.28141	0.200051	0.567413	NARF	5442
chr12:32027238-32029238	21.3009	0.410759	0.320749	1.28062	0.200326	0.567782	NA	NA
chr10:97848813-97850813	91.131	0.164246	0.12836	1.27957	0.200696	0.568075	ENTPD1-AS1	0
chr12:54474506-54476506	61.7576	-0.21833	0.170674	-1.27922	0.200819	0.568075	HOXC4	24691
chr3:128563882-128565882	11.8352	0.40918	0.319898	1.27909	0.200864	0.568075	RAB7A	30240
chr2:102516003-102518003	57.7497	0.211421	0.165347	1.27865	0.20102	0.568106	MAP4K4	4850
chr12:32018845-32020845	13.7861	0.477135	0.373443	1.27766	0.201368	0.568269	NA	NA
chr16:88615727-88617727	297.061	-0.864089	0.676119	-1.27801	0.201244	0.568269	ZC3H18-AS1	2457
chr1:101692993-101694993	21.4259	0.347378	0.273126	1.27186	0.203423	0.568663	S1PR1	7311
chr1:24812043-24814043	19.5935	0.39493	0.310063	1.27371	0.202767	0.568663	RCAN3AS	8779
chr11:121300182-121302182	71.0822	0.275338	0.21645	1.27206	0.203351	0.568663	SORL1	20729
chr11:128497527-128499527	63.516	-0.380142	0.298412	-1.27388	0.202706	0.568663	ETS1	40073
chr11:35051259-35053259	7.58962	-0.4314	0.339471	-1.2708	0.203799	0.568663	PDHX	33583
chr17:2951522-2953522	9.97023	-0.446427	0.351079	-1.27158	0.203521	0.568663	RAP1GAP2	10486
chr17:80454037-80456037	8.81734	0.470834	0.369181	1.27535	0.202186	0.568663	NARF	7893
chr18:68325580-68327580	22.5973	0.500542	0.39358	1.27177	0.203456	0.568663	NA	NA
chr2:121069985-121073365	6.97081	0.639742	0.503154	1.27146	0.203564	0.568663	RALB	17698
chr22:24017407-24019407	123.318	-0.253772	0.199115	-1.2745	0.202486	0.568663	GUSBP11	0
chr22:24255124-24257124	95.9178	-0.518208	0.407809	-1.27071	0.20383	0.568663	MIF	17714
chr22:29250919-29252919	19.6223	-0.321885	0.253274	-1.2709	0.203766	0.568663	ZNRF3	26835
chr4:7103513-7105513	20.5444	0.314969	0.246985	1.27526	0.202218	0.568663	GRPEL1	33712
chr6:1554019-1556019	17.0763	0.373622	0.29316	1.27446	0.2025	0.568663	NA	NA
chr8:124172282-124174282	22.7832	0.282435	0.221316	1.27616	0.201899	0.568663	TBC1D31	7889
chr9:5351812-5353812	23.3724	-0.30778	0.241796	-1.27289	0.203057	0.568663	PLGRKT	4154
chr1:25323471-25325471	9.07101	-0.467667	0.369455	-1.26583	0.205575	0.569918	RUNX3	31969
chr1:59326390-59328390	16.0519	-0.267597	0.211922	-1.26271	0.206692	0.569918	NA	NA
chr13:45491217-45493217	29.0092	0.312724	0.246736	1.26744	0.204997	0.569918	NUFIP1	20166
chr14:50530857-50532857	37.8282	-0.300717	0.237262	-1.26744	0.204997	0.569918	LINC01599	17511
chr14:74078539-74080539	8.00517	-0.391085	0.309374	-1.26412	0.206188	0.569918	ACOT6	3008
chr17:47268773-47270773	75.1465	0.246153	0.195024	1.26217	0.206889	0.569918	GNGT2	12822
chr18:46557197-46559197	23.4003	-0.254394	0.200709	-1.26748	0.204985	0.569918	DYM	10974
chr19:30184705-30186705	38.0817	-0.251401	0.19905	-1.26301	0.206587	0.569918	C19orf12	3087
chr2:216795152-216797152	8.88906	-0.382513	0.303053	-1.2622	0.206878	0.569918	MREG	10161
chr2:42322165-42324165	7.83462	0.404093	0.32029	1.26165	0.207075	0.569918	PKDCC	36496
chr3:112626360-112628360	14.217	-0.448494	0.355478	-1.26166	0.207069	0.569918	CD200R1	13171
chr3:37471589-37473589	20.0478	0.323404	0.255082	1.26784	0.204854	0.569918	C3orf35	0
chr4:153527181-153529181	12.2397	-0.37697	0.298867	-1.26133	0.20719	0.569918	TMEM154	18084
chr7:38338589-38340589	1329.9	-0.274524	0.217628	-1.26144	0.20715	0.569918	TRGC2	0
chr7:5012828-5014828	151.179	-0.147814	0.117156	-1.26169	0.207062	0.569918	RNF216P1	0
chr7:5872894-5874894	123.053	0.219024	0.173284	1.26396	0.206246	0.569918	ZNF815P	0
chr7:99932728-99934728	686.488	0.10413	0.0824473	1.26299	0.206592	0.569918	PILRB	0
chr8:128070550-128072550	23.0529	-0.363788	0.287614	-1.26485	0.205925	0.569918	PCAT1	37290
chr9:139511954-139513954	17.9073	-0.569723	0.450127	-1.26569	0.205623	0.569918	EGFL7	39353
chr9:20319080-20322951	6.93374	0.560728	0.444056	1.26274	0.206682	0.569918	MLLT3	22016
chr20:29610779-29612779	263.544	0.199463	0.158214	1.26071	0.207412	0.570129	FRG1BP	0
chr6:149449056-149451056	7.43082	0.541444	0.429679	1.26011	0.207628	0.570323	NA	NA
chr10:80807021-80809021	13.1022	0.319538	0.253966	1.25819	0.208322	0.571827	ZMIZ1-AS1	0
chr1:9686167-9688167	67.4488	0.282538	0.224841	1.25661	0.208895	0.572999	TMEM201	11231
chr10:44118157-44120157	10.5844	-0.287775	0.229547	-1.25366	0.209964	0.573317	ZNF32-AS3	4107
chr13:100064827-100066827	30.3087	0.470209	0.375127	1.25347	0.210036	0.573317	MIR548AN	6272
chr13:42076040-42078040	9.93908	0.516889	0.412359	1.25349	0.210026	0.573317	RGCC	31026
chr14:22216618-22218618	387.428	-0.198848	0.158465	-1.25484	0.209537	0.573317	TRBV20OR9-2	11356
chr15:102285363-102287363	63.193	0.235925	0.188147	1.25394	0.209865	0.573317	TARSL2	20717
chr18:56324535-56326535	16.502	0.342482	0.272856	1.25518	0.209415	0.573317	MALT1	12082
chr8:104365543-104367543	12.8272	-0.504744	0.402634	-1.2536	0.209986	0.573317	CTHRC1	16199
chr10:6311317-6313317	22.4103	0.350764	0.280182	1.25191	0.210601	0.574459	PFKFB3	33809
chr9:132249898-132253705	297.496	0.210763	0.168489	1.2509	0.210971	0.57507	NA	NA
chr11:102925177-102927177	138.092	0.132613	0.106085	1.25006	0.211276	0.575501	DCUN1D5	0
chr11:6714346-6716346	62.5445	-0.233201	0.186958	-1.24734	0.212272	0.575842	MRPL17	9713
chr12:10734427-10736427	68.8651	-0.294113	0.235515	-1.24881	0.211736	0.575842	KLRA1P	4649
chr14:106609408-106611408	74.1747	0.647747	0.51929	1.24737	0.212262	0.575842	NA	NA
chr2:207664468-207666468	21.7387	-0.266903	0.213841	-1.24814	0.21198	0.575842	FASTKD2	3556
chr20:1417130-1419130	37.4642	-0.229803	0.184239	-1.24731	0.212284	0.575842	NSFL1C	3676
chr7:148659192-148661192	64.1452	-0.362775	0.290737	-1.24778	0.212112	0.575842	PDIA4	38961
chr12:9802681-9804681	562.132	0.253974	0.203706	1.24677	0.212482	0.57598	CLEC2D	17622
chr17:19014124-19016124	979.929	-0.530314	0.425624	-1.24597	0.212776	0.57638	GRAPL	14657
chr3:156891790-156893790	112.871	0.188721	0.151602	1.24484	0.213189	0.577098	CCNL1	13307
chr8:61563719-61567053	9.32406	0.362694	0.291501	1.24423	0.213415	0.577312	CHD7	24270
chr20:2434549-2436549	24.4294	-0.296706	0.23889	-1.24202	0.21423	0.579115	SNRPB	5731
chr16:30608783-30610783	7.11554	-0.446989	0.360053	-1.24145	0.214439	0.579228	ZNF689	3095
chr2:182139588-182141588	65.3929	-0.230993	0.186129	-1.24104	0.214592	0.579228	MIR4437	28731
chr5:150168996-150170996	8.23536	0.383119	0.308792	1.2407	0.214715	0.579228	SMIM3	0
chr16:29480058-29482058	9.23824	-0.419589	0.338358	-1.24007	0.214948	0.579457	SULT1A3	3756
chr12:68404679-68406679	77.7605	-0.307337	0.247958	-1.23947	0.21517	0.579657	NA	NA
chr11:78134899-78136899	55.687	0.188688	0.152435	1.23783	0.215781	0.580067	GAB2	6030
chr16:67047095-67049095	6.99581	0.473546	0.382675	1.23746	0.215915	0.580067	CES4A	3435
chr2:37850517-37854434	309.186	-0.223463	0.180432	-1.23849	0.215533	0.580067	CDC42EP3	14590
chr6:22146413-22149794	11.6773	-0.681411	0.550522	-1.23775	0.215807	0.580067	CASC15	0
chr13:27785577-27787577	22.1332	-0.292103	0.236151	-1.23693	0.216113	0.580202	RPL21	38114
chr1:117341467-117343467	56.477	-0.372532	0.30161	-1.23515	0.216776	0.580472	CD2	29615
chr15:22541193-22543193	7.7009	-0.901381	0.73006	-1.23467	0.216955	0.580472	REREP3	3371
chr19:6862179-6864179	49.0628	0.24529	0.198609	1.23504	0.216815	0.580472	VAV1	4801
chr2:174762652-174764652	129.02	-0.160756	0.130101	-1.23562	0.2166	0.580472	SP3	6534
chr3:126700875-126702875	15.6694	0.303277	0.245567	1.23501	0.216828	0.580472	PLXNA1	4561
chr6:157006988-157008988	29.4266	0.29971	0.242899	1.23389	0.217245	0.580852	NA	NA
chr1:117593308-117595308	11.5642	-0.460278	0.373498	-1.23234	0.217821	0.581222	TTF2	7640
chr19:28283909-28285909	249.669	-0.104717	0.0849665	-1.23245	0.217781	0.581222	LINC00662	0
chr7:39781029-39783029	12.1503	-0.307149	0.249244	-1.23232	0.217828	0.581222	LINC00265	0
chr3:19143789-19145789	9.14323	0.650407	0.528238	1.23128	0.21822	0.581869	KCNH8	44227
chr15:65174837-65176837	33.0688	-0.329059	0.267602	-1.22966	0.218825	0.583087	PLEKHO2	14635
chr4:1863515-1865515	98.7071	-0.193597	0.157534	-1.22893	0.2191	0.583422	LETM1	5540
chr10:116560386-116562386	11.6864	0.39946	0.325378	1.22768	0.219568	0.583478	FAM160B1	19116
chr15:88997615-88999615	28.131	-0.217483	0.177119	-1.22789	0.219487	0.583478	MRPL46	3093
chr2:7577324-7579324	9.25013	-0.457733	0.372839	-1.2277	0.219561	0.583478	NA	NA
chr2:7869864-7871864	1724.74	-0.223639	0.182326	-1.22659	0.219978	0.584171	NA	NA
chr2:204646143-204648143	16.0642	0.445389	0.363658	1.22475	0.22067	0.585614	CD28	42506
chr12:46880637-46882637	29.4109	-0.35064	0.287013	-1.22168	0.221827	0.58749	NA	NA
chr14:69329068-69331068	21.4152	-0.425873	0.348502	-1.22201	0.221703	0.58749	ACTN1	9771
chr2:182198367-182200367	36.3608	0.282156	0.230918	1.22188	0.221751	0.58749	MIR4437	27987
chr1:173423549-173425549	94.1889	-0.169589	0.139028	-1.21981	0.222535	0.588967	PRDX6	20936
chr4:122174522-122176522	41.5803	0.431265	0.35379	1.21899	0.22285	0.589401	TNIP3	25900
chr1:25913082-25915082	51.2558	0.21048	0.172951	1.217	0.223606	0.591001	LDLRAP1	17704
chr16:56650478-56652478	9.78513	-0.554458	0.456343	-1.215	0.224365	0.591428	MT1A	0
chr18:32738301-32740301	13.6148	-0.286178	0.235315	-1.21615	0.223927	0.591428	MAPRE2	14868
chr2:8516145-8518145	28.5475	-0.377773	0.310928	-1.21499	0.224371	0.591428	LINC00299	47595
chr7:143112844-143114844	45.072	-0.308586	0.253844	-1.21565	0.224119	0.591428	EPHA1-AS1	0
chr5:139068670-139070670	9.0425	-0.518679	0.427439	-1.21346	0.224955	0.592568	CXXC5	5989
chr14:53263548-53265548	7.85854	-0.475132	0.391843	-1.21256	0.225299	0.592678	GNPNAT1	5161
chr2:43410695-43412695	24.2174	-0.20576	0.169646	-1.21288	0.225176	0.592678	ZFP36L2	36845
chr10:26881880-26883880	70.1337	0.210979	0.174255	1.21074	0.225993	0.593308	FAM238A	0
chr11:58868845-58870845	20.2683	0.567862	0.468811	1.21128	0.225788	0.593308	FAM111B	3812
chr3:195383817-195385817	48.4333	0.339754	0.280554	1.21101	0.225891	0.593308	SDHAP2	0
chr3:52340762-52342762	218.446	-0.169944	0.140672	-1.20809	0.227015	0.59559	DNAH1	7572
chr1:173388801-173390801	83.3573	-0.201087	0.166683	-1.2064	0.227662	0.59668	NA	NA
chr13:100068205-100070205	81.6379	0.387525	0.321484	1.20543	0.228039	0.59668	MIR548AN	9650
chr16:29165737-29169571	185.313	0.326276	0.270651	1.20552	0.228001	0.59668	NPIPB7	0
chr17:55769200-55771200	8.27303	0.606466	0.502897	1.20595	0.227839	0.59668	MSI2	11900
chr7:23245112-23247112	17.6915	-0.521649	0.433066	-1.20455	0.228378	0.597167	NUPL2	4481
chr2:39718584-39720584	16.8207	0.280073	0.232854	1.20278	0.22906	0.598466	NA	NA
chr20:48899662-48901662	7.27649	0.77679	0.645993	1.20247	0.22918	0.598466	NA	NA
chr7:129169866-129171866	59.0146	-0.357412	0.297643	-1.20081	0.229827	0.599754	SMKR1	17092
chr1:33457463-33459463	86.5616	-0.163408	0.136453	-1.19754	0.231097	0.599871	AK2	14077
chr15:31750692-31752692	13.0758	-0.314567	0.262624	-1.19778	0.231002	0.599871	OTUD7A	22636
chr17:45711222-45713222	29.1178	-0.23695	0.197824	-1.19778	0.231002	0.599871	NPEPPS	10579
chr19:41413508-41415508	7.51672	0.610451	0.509753	1.19754	0.231095	0.599871	CYP2A7	0
chr2:85172403-85174403	53.5367	-0.206564	0.172305	-1.19883	0.230595	0.599871	KCMF1	23827
chr20:5026818-5028818	8.3841	-0.458153	0.382108	-1.19901	0.230523	0.599871	TMEM230	20310
chr9:128136187-128138187	27.5345	-0.25998	0.216857	-1.19885	0.230585	0.599871	GAPVD1	8896
chr9:21081045-21083045	8.07742	0.354215	0.295581	1.19837	0.230773	0.599871	IFNB1	3101
chr19:36443303-36445303	8.82195	-0.419693	0.350764	-1.19651	0.231497	0.600514	LRFN3	7205
chr6:30226573-30228573	25.1377	-0.549361	0.459317	-1.19604	0.231681	0.600592	HCG17	0
chr1:25318316-25320316	18.9661	0.336766	0.283197	1.18916	0.234378	0.605041	RUNX3	26814
chr13:50698440-50700440	221.273	0.130403	0.109508	1.1908	0.233731	0.605041	DLEU1	0
chr14:22408569-22410569	253.009	0.263706	0.221552	1.19027	0.233942	0.605041	TRAC	0
chr14:22941051-22943051	32.3068	-0.405336	0.340797	-1.18938	0.234291	0.605041	TRA	0
chr19:47416135-47418135	13.9065	-0.296459	0.249058	-1.19032	0.23392	0.605041	ARHGAP35	3797
chr5:35818967-35820967	30.5327	0.239647	0.201619	1.18861	0.234593	0.605041	SPEF2	4253
chr6:138167056-138169056	28.9314	-0.300746	0.252978	-1.18882	0.234509	0.605041	TNFAIP3	19268
chr8:128189979-128191979	8.5288	-0.359816	0.302745	-1.18851	0.234633	0.605041	CCAT1	27649
chr7:149118843-149120843	10.1799	-0.384745	0.323976	-1.18757	0.235002	0.605594	ZNF777	7610
chr2:70295142-70298966	122.054	-0.137599	0.11599	-1.1863	0.235505	0.6057	PCBP1-AS1	0
chr2:71675529-71677529	9.41015	-0.477763	0.402689	-1.18643	0.235453	0.6057	DYSF	3223
chr7:25650472-25652472	10.8569	-0.45615	0.384517	-1.18629	0.235507	0.6057	NA	NA
chr16:53543365-53545365	63.6441	-0.280966	0.237203	-1.18449	0.236218	0.607129	AKTIP	6194
chr2:235330659-235332659	7.18513	0.588345	0.49729	1.1831	0.236769	0.608068	NA	NA
chr5:148223342-148225342	116.454	-0.2951	0.249495	-1.18279	0.236893	0.608068	SH3TC2	0
chr6:81162855-81164855	10.9805	-0.29134	0.246463	-1.18208	0.237173	0.608387	NA	NA
chr1:101748987-101752654	10.5852	0.329547	0.279097	1.18076	0.237697	0.609332	S1PR1	41910
chr17:56072007-56074007	346.946	-0.132265	0.112163	-1.17922	0.23831	0.610106	SRSF1	4272
chr9:77577144-77579144	16.7323	-0.316034	0.267969	-1.17937	0.238252	0.610106	C9orf40	9341
chr1:178574246-178576246	7.49368	0.508095	0.431592	1.17726	0.239093	0.610919	NA	NA
chr1:53167994-53169994	24.3195	0.251165	0.213349	1.17725	0.239096	0.610919	COA7	3955
chr21:16879961-16881961	8.48549	-0.501435	0.425662	-1.17801	0.238792	0.610919	NA	NA
chr10:33338341-33340341	86.2438	0.300138	0.255253	1.17585	0.239657	0.611952	NA	NA
chr14:22445866-22447866	415.166	0.242587	0.20646	1.17498	0.240002	0.612037	TRAC	0
chr22:20193123-20195123	48.9379	0.186998	0.159105	1.17531	0.23987	0.612037	LINC00896	0
chr1:207998524-208000524	122.838	-0.166322	0.14166	-1.1741	0.240356	0.612084	MIR29C	22655
chr11:127927880-127929880	17.4904	-0.388891	0.331429	-1.17337	0.240646	0.612084	NA	NA
chr5:126899077-126901077	8.47719	-0.464252	0.395596	-1.17355	0.240575	0.612084	PRRC1	8296
chr6:44046174-44048174	9.81698	-0.469302	0.399788	-1.17388	0.240443	0.612084	MRPL14	33198
chr14:22442166-22444166	20.3803	0.279107	0.238075	1.17235	0.241057	0.612335	TRAC	0
chr7:65987176-65989176	181.77	-0.137611	0.117361	-1.17254	0.240982	0.612335	NA	NA
chr19:3989358-3991358	8.68563	0.35864	0.306517	1.17005	0.24198	0.614282	EEF2	3896
chr2:196400007-196402007	10.3716	0.485642	0.415204	1.16965	0.242144	0.614299	NA	NA
chr7:50477055-50480251	366.287	-0.149545	0.127985	-1.16846	0.242622	0.615113	IKZF1	4256
chr21:35339678-35341678	179.997	-0.198412	0.169971	-1.16733	0.243076	0.615598	LINC00649	0
chr5:98268270-98270270	105.555	0.221946	0.190152	1.16721	0.243127	0.615598	CHD1	6031
chr10:125161315-125163315	8.07929	-0.499975	0.428635	-1.16643	0.243439	0.615988	NA	NA
chr17:56412393-56416386	1162.62	-0.0698177	0.0600064	-1.1635	0.244625	0.618456	MIR4736	0
chr6:53095699-53097699	11.8296	0.42718	0.367231	1.16325	0.24473	0.618456	ELOVL5	34496
chr1:117591084-117593084	15.5123	-0.412494	0.354752	-1.16277	0.244924	0.618522	TTF2	9864
chr12:68085113-68087113	42.8449	-0.148579	0.128009	-1.16069	0.245767	0.618522	DYRK2	28668
chr14:95969946-95971946	103.035	-0.158031	0.13621	-1.1602	0.245967	0.618522	SNHG10	27302
chr20:56802733-56804733	30.567	-0.174278	0.150053	-1.16144	0.245462	0.618522	PPP4R1L	3010
chr4:1123503-1125503	26.432	-0.247702	0.213523	-1.16007	0.246019	0.618522	TMED11P	6550
chr6:131637192-131639192	42.1899	0.287282	0.247361	1.16139	0.245485	0.618522	AKAP7	32516
chr7:32677522-32679522	10.3449	0.628192	0.541292	1.16054	0.245829	0.618522	AVL9	0
chr7:65564088-65566088	12.3245	-0.362803	0.312233	-1.16196	0.245251	0.618522	ASL	5758
chr2:152621818-152623818	23.3743	-0.344728	0.297808	-1.15755	0.247048	0.62071	ARL5A	21773
chr14:106517314-106519314	200.584	0.648423	0.560948	1.15594	0.247705	0.621961	NA	NA
chr1:778974-780974	110.453	-0.213748	0.184986	-1.15549	0.247892	0.622032	LINC00115	16071
chr22:43175281-43177281	8.10897	-0.468068	0.405318	-1.15482	0.248165	0.62232	ARFGAP3	15250
chr5:126180690-126182690	10.9158	-0.360024	0.312303	-1.15281	0.24899	0.623989	LMNB1	7977
chr9:21526796-21528796	27.7023	-0.29544	0.25655	-1.15159	0.24949	0.624842	MIR31HG	0
chr6:149486989-149488989	15.5766	-0.305252	0.26589	-1.14804	0.250952	0.628103	NA	NA
chr5:148218723-148222355	230.912	-0.27623	0.240755	-1.14735	0.251238	0.628373	SH3TC2	0
chr7:130753138-130755138	150.528	-0.178417	0.15559	-1.14672	0.251499	0.628373	MKLN1	39716
chr8:126969060-126971060	13.0264	0.25806	0.225063	1.14661	0.251542	0.628373	LINC00861	5618
chr8:101818504-101820504	13.0112	0.393354	0.343237	1.14601	0.25179	0.628573	NA	NA
chr8:61877819-61881176	124.297	0.193298	0.168724	1.14564	0.251943	0.628573	NA	NA
chr20:48801962-48803962	37.9697	0.175826	0.153535	1.14519	0.252132	0.628644	CEBPB	3157
chr6:142350531-142352531	8.3535	0.378082	0.33034	1.14452	0.252408	0.628932	NMBR	44213
chr18:12743312-12745312	11.5582	-0.429854	0.375887	-1.14357	0.252801	0.62897	PSMG2	17572
chr2:87765382-87767382	107.121	-0.212739	0.186071	-1.14332	0.252905	0.62897	CYTOR	0
chr7:102919838-102921838	86.004	-0.126324	0.11047	-1.14352	0.252823	0.62897	DPY19L2P2	0
chr1:9042872-9044872	8.85929	-0.356057	0.31252	-1.13931	0.254574	0.629923	CA6	7723
chr12:109982111-109984111	10.1077	-0.337812	0.296343	-1.13993	0.254314	0.629923	MMAB	7409
chr12:132579228-132581228	34.0024	-0.322511	0.282437	-1.14189	0.253501	0.629923	EP400NL	0
chr12:45598787-45600787	8.80503	-0.397742	0.34868	-1.14071	0.253992	0.629923	PLEKHA8P1	0
chr12:47760761-47762761	13.446	0.456901	0.400306	1.14138	0.253713	0.629923	NA	NA
chr13:44847708-44849708	9.0595	0.413253	0.362174	1.14103	0.253856	0.629923	NA	NA
chr17:47772537-47774537	49.9722	-0.234759	0.205889	-1.14022	0.254193	0.629923	SLC35B1	4152
chr2:235352832-235356344	460.716	0.223294	0.195953	1.13953	0.254483	0.629923	ARL4C	45341
chr12:68844182-68846182	156.047	-0.54506	0.478804	-1.13838	0.254962	0.630087	NA	NA
chr7:65215192-65217192	16.3156	-0.277313	0.243603	-1.13838	0.254962	0.630087	CCT6P1	0
chr13:22656000-22658000	29.5905	-0.316525	0.278488	-1.13658	0.255713	0.631145	NA	NA
chr8:128257171-128259171	10.8611	0.488433	0.42971	1.13666	0.255682	0.631145	CCAT1	25837
chr18:2515123-2517123	10.2946	0.282136	0.248592	1.13494	0.256402	0.632187	METTL4	20400
chr20:42845968-42847968	48.7231	0.177753	0.156691	1.13442	0.256619	0.632187	OSER1-AS1	0
chr4:109448102-109450102	9.38118	-0.423042	0.372834	-1.13467	0.256515	0.632187	RPL34-AS1	9243
chr15:57597992-57599992	440.628	0.411271	0.362807	1.13358	0.256969	0.632469	LINC00926	0
chr5:18697527-18699527	39.7428	-0.177982	0.157037	-1.13338	0.257057	0.632469	NA	NA
chr8:59702525-59704525	11.2647	-0.306501	0.270637	-1.13252	0.257416	0.632956	TOX	13451
chr1:173375201-173377201	73.6474	-0.183723	0.162411	-1.13122	0.257961	0.633104	NA	NA
chr20:26232461-26234461	9.03016	0.54935	0.485362	1.13184	0.257704	0.633104	MIR663A	43546
chr9:114791340-114795225	78.2521	-0.237508	0.209921	-1.13142	0.25788	0.633104	MIR3134	0
chr1:198888043-198890043	22.018	-0.282111	0.249885	-1.12896	0.258914	0.635044	MIR181A1HG	0
chr12:9201412-9203412	151.332	-0.269302	0.238886	-1.12732	0.259606	0.636343	LINC00612	4772
chr1:118186255-118188255	7.32997	-0.614669	0.545548	-1.1267	0.259869	0.636344	FAM46C	15243
chr17:41750336-41752336	12.7043	0.39828	0.353659	1.12617	0.260093	0.636344	MEOX1	11073
chr2:96824319-96826319	9.4323	0.589302	0.52319	1.12636	0.260012	0.636344	DUSP2	13139
chr3:125540015-125542015	8.84709	0.484735	0.43068	1.12551	0.260372	0.636627	MIR548I1	30619
chr22:22711037-22713037	170.665	0.546802	0.486243	1.12454	0.260783	0.637234	NA	NA
chr8:66853666-66855666	18.4921	0.271392	0.241553	1.12353	0.261212	0.637886	NA	NA
chr14:98242939-98244939	72.1053	-0.310975	0.27698	-1.12273	0.261551	0.637917	NA	NA
chr6:26420600-26422600	46.4468	-0.259246	0.230875	-1.12289	0.261486	0.637917	BTN2A3P	0
chr12:92384238-92386238	67.9741	-0.206753	0.184437	-1.121	0.26229	0.637995	NA	NA
chr15:40336404-40338404	64.2163	-0.163891	0.146233	-1.12075	0.262394	0.637995	SRP14-AS1	0
chr16:29623486-29625486	277.529	-0.11798	0.10527	-1.12074	0.262397	0.637995	BOLA2	0
chr2:235346145-235348145	9.56296	-0.370972	0.330904	-1.12109	0.262251	0.637995	NA	NA
chr3:125634117-125636117	29.0641	0.219109	0.195492	1.12081	0.262369	0.637995	FAM86JP	0
chr1:155862467-155864467	31.422	-0.225351	0.201239	-1.11982	0.262792	0.638559	RIT1	3131
chr3:113938458-113943141	185.429	-0.131821	0.117774	-1.11927	0.263024	0.638726	ZNF80	10338
chr12:96827062-96829062	7.30217	0.506138	0.452479	1.11859	0.263316	0.638899	CDK17	32695
chr17:46747951-46749951	19.4092	0.522232	0.467397	1.11732	0.263857	0.638899	MIR196A1	38029
chr22:51194428-51196428	51.8692	0.211679	0.189474	1.1172	0.263911	0.638899	RPL23AP82	0
chr3:113932196-113934196	156.077	0.14893	0.133203	1.11807	0.263537	0.638899	DRD3	13941
chr3:196183755-196185755	19.5797	-0.240213	0.214891	-1.11784	0.263636	0.638899	RNF168	9901
chr19:14463275-14465275	7.43302	-0.458513	0.410741	-1.11631	0.264291	0.639424	ADGRE5	26680
chr17:16438731-16440731	17.9194	-0.227853	0.204362	-1.11494	0.264874	0.640439	ZNF287	12899
chr19:52109685-52111685	13.5647	-0.322476	0.28968	-1.11322	0.265616	0.640626	SIGLEC5	3070
chr2:114619943-114621943	12.3613	-0.308227	0.277149	-1.11214	0.266079	0.640626	ACTR3	25567
chr2:136982888-136984888	32.5228	0.323698	0.290791	1.11317	0.265637	0.640626	NA	NA
chr22:23062794-23064794	124.498	0.353207	0.317013	1.11417	0.265205	0.640626	NA	NA
chr5:90685260-90687260	11.477	0.320352	0.28803	1.11222	0.266045	0.640626	ARRDC3-AS1	0
chr8:141473662-141475662	11.8578	0.407704	0.366295	1.11305	0.265687	0.640626	TRAPPC9	4983
chr9:127956748-127958748	7.76462	0.372695	0.335128	1.1121	0.266096	0.640626	RABEPK	4072
chr17:62970771-62972771	197.149	0.146451	0.131754	1.11155	0.266332	0.640799	AMZ2P1	0
chr16:21830776-21832776	365.041	0.154664	0.13922	1.11093	0.266598	0.640932	RRN3P1	280
chr8:103539892-103541892	11.5512	0.379673	0.341844	1.11066	0.266714	0.640932	ODF1	21955
chr22:47144354-47146354	17.325	-0.318221	0.286789	-1.1096	0.267172	0.641638	CERK	10201
chr7:36814098-36817973	57.8468	0.297971	0.268675	1.10904	0.267413	0.641825	AOAH	49943
chr1:12208437-12213279	30.3891	0.289868	0.261801	1.10721	0.268205	0.642182	TNFRSF8	4172
chr1:181997793-181999793	13.2466	0.347155	0.31355	1.10718	0.268218	0.642182	ZNF648	23911
chr2:137038159-137040159	14.9424	0.333303	0.300863	1.10782	0.267938	0.642182	NA	NA
chr8:128636855-128638855	13.3987	-0.4512	0.40735	-1.10765	0.268015	0.642182	NA	NA
chr1:246935634-246937634	33.3635	-0.277534	0.251004	-1.1057	0.268858	0.643321	SCCPDH	4193
chr1:25832386-25834386	43.8781	-0.233667	0.211793	-1.10328	0.269905	0.643896	TMEM57	5687
chr14:55540686-55542686	12.8538	-0.32384	0.293837	-1.10211	0.270413	0.643896	MAPK1IP1L	3773
chr2:218620235-218622235	15.5993	-0.298824	0.270602	-1.10429	0.269466	0.643896	DIRC3	0
chr4:40284669-40286669	12.5729	0.365183	0.331342	1.10213	0.270404	0.643896	RHOH	38387
chr5:55353778-55357766	13.8168	-0.315536	0.285874	-1.10376	0.269697	0.643896	ANKRD55	37740
chr6:156451544-156453544	11.1899	0.354467	0.321571	1.1023	0.270333	0.643896	NA	NA
chr8:126953615-126955615	891.791	-0.133474	0.120994	-1.10314	0.269965	0.643896	LINC00861	0
chr8:128312303-128316051	26.2749	-0.243818	0.221064	-1.10293	0.270058	0.643896	NA	NA
chr2:231848329-231850329	12.0067	0.413288	0.375368	1.10102	0.270888	0.644243	SPATA3	10509
chr5:90714769-90716769	22.9939	0.251128	0.228069	1.1011	0.270851	0.644243	ARRDC3-AS1	0
chr1:27985314-27987314	19.1941	0.277488	0.252408	1.09936	0.271609	0.644335	IFI6	5257
chr14:75715444-75717444	9.38949	0.64621	0.587976	1.09904	0.271749	0.644335	FOS	28036
chr19:13272720-13274720	22.6222	-0.283425	0.257769	-1.09953	0.271536	0.644335	IER2	7001
chr5:61586673-61588673	8.84094	-0.334966	0.30474	-1.09918	0.271687	0.644335	KIF2A	13315
chr9:97073280-97075280	9.96854	-0.39565	0.359855	-1.09947	0.271564	0.644335	NUTM2F	5197
chr14:77533806-77535806	12.2046	0.294621	0.26834	1.09794	0.27223	0.645084	CIPC	28771
chr19:39810424-39812424	13.3682	0.279872	0.255061	1.09727	0.272522	0.645274	LRFN1	4447
chr22:27067153-27069153	1372	-0.174944	0.159475	-1.097	0.272639	0.645274	MIAT	0
chr11:64098361-64100361	30.708	-0.255203	0.232738	-1.09653	0.272849	0.645312	CCDC88B	7328
chr13:34116080-34118080	114.378	0.155722	0.142054	1.09621	0.272985	0.645312	STARD13	0
chr14:98185237-98187237	36.4841	-0.336269	0.306871	-1.0958	0.273167	0.645353	NA	NA
chr1:117348030-117350030	428.402	-0.316652	0.28989	-1.09232	0.274693	0.646173	CD2	36178
chr1:160498636-160500636	27.4909	0.235014	0.215408	1.09101	0.275267	0.646173	SLAMF6	5583
chr11:78139899-78141899	57.1547	0.153418	0.140606	1.09112	0.275218	0.646173	NARS2	5107
chr13:30527588-30529588	10.2827	-0.346187	0.316709	-1.09308	0.27436	0.646173	LINC00544	2962
chr18:68448469-68450469	16.7723	0.467664	0.427618	1.09365	0.274109	0.646173	NA	NA
chr2:111976143-111978143	12.3973	-0.471014	0.430901	-1.09309	0.274354	0.646173	NA	NA
chr2:45004882-45006882	31.5765	0.218245	0.199459	1.09418	0.273874	0.646173	CAMKMT	5150
chr5:133421663-133423663	50.6296	-0.243127	0.222436	-1.09302	0.274384	0.646173	VDAC1	0
chr7:42927235-42929235	26.8774	0.194904	0.178582	1.0914	0.275098	0.646173	C7orf25	19636
chr7:77286268-77288268	28.0361	-0.262547	0.240577	-1.09132	0.275132	0.646173	APTR	0
chr9:100806660-100808660	24.2782	-0.213803	0.195993	-1.09087	0.275329	0.646173	NANS	10298
chr1:101530879-101532879	33.4868	-0.254579	0.233624	-1.08969	0.275848	0.646593	DPH5	39234
chr1:25425680-25427680	12.752	0.411456	0.37772	1.08932	0.276015	0.646593	NA	NA
chr2:208366695-208368695	13.1524	0.348125	0.319675	1.089	0.276156	0.646593	CREB1	25920
chr21:26939344-26941344	34.1164	-0.244354	0.22439	-1.08897	0.276168	0.646593	MIR155HG	0
chr2:43421112-43423112	44.3638	0.174502	0.16031	1.08853	0.276363	0.646664	ZFP36L2	26428
chr20:1665593-1667593	71.2758	-0.22085	0.203362	-1.086	0.27748	0.64889	SIRPG	27167
chr10:43856744-43858744	21.9703	0.240616	0.221801	1.08483	0.277999	0.649327	FXYD4	8347
chr11:121287150-121290482	71.6553	0.206326	0.190169	1.08496	0.277939	0.649327	SORL1	32429
chr10:42862264-42864264	8.03837	0.484266	0.44675	1.08398	0.278375	0.649819	NA	NA
chr10:6959485-6963164	10.3526	-0.45927	0.424883	-1.08093	0.279727	0.651929	NA	NA
chr14:69320694-69322694	8.70433	-0.467707	0.432659	-1.08101	0.279694	0.651929	ACTN1	18145
chr7:104646410-104648410	229.402	0.140323	0.129831	1.08082	0.279778	0.651929	KMT2E	6226
chr17:5099426-5102987	34.1474	0.214903	0.199031	1.07975	0.280255	0.652262	ZNF594	4247
chr22:39566067-39568067	14.5962	0.324465	0.30045	1.07993	0.280174	0.652262	CBX7	17528
chr2:181988058-181990058	147.046	0.178141	0.165091	1.07905	0.280566	0.652599	NA	NA
chr11:14456364-14458364	14.7664	0.260587	0.241992	1.07684	0.28155	0.654111	COPB1	20684
chr3:33001655-33003655	25.4953	0.350611	0.325565	1.07693	0.281511	0.654111	CCR4	5251
chr7:142446998-142448998	304.464	-0.246528	0.229204	-1.07558	0.282114	0.655034	TRBV29-1	0
chr11:60843194-60845194	10.6169	0.351389	0.327002	1.07458	0.282565	0.655691	CD5	24735
chr13:74819833-74821833	63.0565	-0.27053	0.251859	-1.07413	0.282764	0.655764	NA	NA
chr6:36085570-36087570	124.78	-0.12416	0.115704	-1.07308	0.283234	0.656466	MAPK14	6556
chr12:22595446-22597446	13.3182	0.296277	0.276367	1.07204	0.283701	0.65716	C2CD5	4071
chr12:4215546-4217546	19.7851	-0.341283	0.318876	-1.07027	0.284498	0.658355	NA	NA
chr22:47881766-47883766	52.0378	-0.394395	0.368543	-1.07015	0.284553	0.658355	NA	NA
chr3:170766656-170768656	10.0686	0.388779	0.363447	1.0697	0.284754	0.658431	TNIK	11635
chr3:14257037-14259037	12.5205	-0.352363	0.329615	-1.06901	0.285064	0.658757	LSM3	17167
chr2:218598822-218600822	27.0305	-0.384167	0.359616	-1.06827	0.285399	0.659144	DIRC3	0
chr14:105541006-105544632	96.0832	0.273506	0.256334	1.06699	0.285975	0.660085	GPR132	9251
chr17:58165879-58167879	10.4189	0.359696	0.337406	1.06606	0.286395	0.66036	HEATR6	9586
chr6:146140400-146142400	13.449	-0.283489	0.265942	-1.06598	0.286431	0.66036	FBXO30	4478
chr12:112352093-112354093	41.2578	0.203661	0.191467	1.06369	0.287471	0.661925	ADAM1A	12386
chr2:136907870-136909870	7.88675	-0.382	0.359615	-1.06225	0.288124	0.661925	CXCR4	32144
chr2:15776544-15778544	48.8151	-0.144808	0.136294	-1.06247	0.288024	0.661925	DDX1	5308
chr2:235382934-235384934	14.5654	-0.235447	0.221629	-1.06234	0.28808	0.661925	ARL4C	16751
chr2:43036682-43038682	149.578	0.17128	0.161178	1.06268	0.287927	0.661925	HAAO	16930
chr21:48007195-48009195	99.6309	0.307942	0.289656	1.06313	0.287723	0.661925	S100B	9335
chr10:81538281-81540281	33.8678	-0.203097	0.191713	-1.05938	0.289428	0.664211	NA	NA
chr11:62168820-62170820	21.4192	-0.284232	0.268318	-1.05931	0.289458	0.664211	ASRGL1	7932
chr9:115122846-115124846	13.7962	-0.279109	0.263609	-1.0588	0.289691	0.664355	MIR3134	10300
chr10:27393046-27395046	33.9808	-0.209635	0.198253	-1.05741	0.290325	0.664799	ANKRD26	3618
chr2:28569911-28571911	27.2661	0.307242	0.290592	1.0573	0.290376	0.664799	BABAM2	8143
chr6:110360031-110362031	19.1829	0.28146	0.266217	1.05726	0.290394	0.664799	NA	NA
chr12:13079548-13081548	11.2214	-0.504079	0.477141	-1.05646	0.290759	0.665246	MIR614	10695
chr2:114360527-114362527	14.9081	-0.292336	0.277091	-1.05502	0.291417	0.666363	DDX11L2	1373
chr10:27852396-27854396	8.01767	-0.30139	0.286102	-1.05343	0.292142	0.666964	RAB18	21229
chr11:77804448-77806448	9.63105	-0.257513	0.244901	-1.0515	0.29303	0.666964	ALG8	5539
chr12:47780924-47782924	19.7787	0.30497	0.290007	1.0516	0.292985	0.666964	NA	NA
chr14:98695292-98697292	9.69399	-1.05528	1.00327	-1.05184	0.292872	0.666964	NA	NA
chr2:191491842-191493842	9.74429	-0.294299	0.279893	-1.05147	0.293042	0.666964	NAB1	20005
chr3:160991698-160993698	9.83141	-0.414472	0.393703	-1.05275	0.292453	0.666964	NMD3	20377
chr4:25179701-25183415	140.979	-0.306832	0.291398	-1.05297	0.292357	0.666964	PI4K2B	0
chr7:87127240-87129240	16.9044	-0.24159	0.229523	-1.05257	0.292537	0.666964	ABCB1	3938
chr1:206137161-206139161	7.98748	0.52554	0.500582	1.04986	0.293783	0.667858	FAM72A	0
chr1:59483307-59486968	10.6907	0.30954	0.294939	1.0495	0.293946	0.667858	NA	NA
chr17:76338690-76340690	25.1431	0.258823	0.246491	1.05003	0.293706	0.667858	SOCS3	12168
chr10:6642128-6644128	171.704	-0.21844	0.208628	-1.04703	0.295084	0.66847	PRKCQ-AS1	14804
chr11:58819865-58821865	8.41584	0.45225	0.431816	1.04732	0.294952	0.66847	NA	NA
chr11:65197818-65201589	1016.36	0.150037	0.143324	1.04684	0.295173	0.66847	NEAT1	0
chr20:48210030-48212030	10.3361	-0.50119	0.47883	-1.0467	0.295239	0.66847	PTGIS	25322
chr4:26823403-26825403	15.37	0.309637	0.295725	1.04704	0.29508	0.66847	STIM2	36909
chr9:41953788-41955788	68.8677	0.181602	0.173308	1.04785	0.294706	0.66847	FGF7P3	3013
chr1:226165137-226167137	51.3898	-0.199172	0.190463	-1.04573	0.295686	0.668708	SDE2	3265
chr14:106405384-106407384	15.3294	0.510043	0.487597	1.04603	0.295545	0.668708	FAM30A	16853
chr1:165686320-165688320	39.9475	-0.182094	0.174474	-1.04368	0.296636	0.670011	TMCO1	5207
chr14:106451858-106453858	71.2939	0.556679	0.533288	1.04386	0.296549	0.670011	ADAM6	13499
chr19:14458676-14460676	7.86063	0.337778	0.323838	1.04304	0.296928	0.670011	ADGRE5	31279
chr7:64497638-64499638	50.6172	0.166996	0.160111	1.043	0.296947	0.670011	CCT6P3	0
chr10:7525570-7527570	9.70222	0.477995	0.458766	1.04192	0.297451	0.670305	NA	NA
chr14:102196988-102198988	149.63	-0.160872	0.154569	-1.04078	0.297979	0.670305	LINC00239	0
chr14:35884931-35886931	9.38948	-0.33698	0.324037	-1.03994	0.298366	0.670305	NFKBIA	10970
chr14:97042267-97044267	37.949	-0.197372	0.189567	-1.04117	0.297795	0.670305	PAPOLA	8813
chr19:42953870-42955870	8.54668	0.414373	0.39784	1.04156	0.297617	0.670305	LIPE-AS1	0
chr3:152189131-152191131	113.182	-0.146523	0.140587	-1.04222	0.297308	0.670305	MBNL1	5561
chr5:53915422-53917422	11.1011	-0.400349	0.385035	-1.03978	0.298444	0.670305	NA	NA
chr6:7083853-7085853	10.8596	-0.397159	0.381967	-1.03977	0.298446	0.670305	RREB1	21976
chr16:29224288-29226288	64.6427	-0.223956	0.215476	-1.03936	0.29864	0.670356	NPIPB7	0
chr17:43274385-43276385	23.989	-0.241655	0.232601	-1.03893	0.298839	0.670419	FMNL1	22906
chr17:38266998-38270579	9.28317	0.315679	0.304245	1.03758	0.299465	0.671439	MSL1	8210
chr14:98654907-98656907	31.5434	-0.271972	0.262511	-1.03604	0.300183	0.672664	NA	NA
chr2:158251771-158253771	160.012	0.143691	0.13877	1.03546	0.300454	0.672885	CYTIP	17359
chr3:156836540-156838540	10.5056	-0.384822	0.372148	-1.03406	0.30111	0.673969	LINC00880	0
chr2:70362175-70364175	9.03542	-0.401133	0.388337	-1.03295	0.301626	0.674684	C2orf42	12841
chr5:171282071-171284071	33.4131	-0.190825	0.184859	-1.03227	0.301946	0.674684	FBXW11	4484
chr9:35035318-35037318	42.3618	0.212208	0.205531	1.03249	0.301845	0.674684	C9orf131	3783
chr6:133143219-133145219	51.9772	0.150715	0.146209	1.03082	0.302626	0.675818	RPS12	4515
chr10:9045792-9047792	27.0793	0.402894	0.391031	1.03034	0.302852	0.675938	NA	NA
chr7:154718969-154720969	170.099	0.0962827	0.0934897	1.02987	0.303069	0.676037	PAXIP1	14430
chr2:87763070-87765070	95.4938	-0.190593	0.185272	-1.02872	0.303611	0.67686	CYTOR	0
chr3:67728294-67730294	22.7247	-0.27619	0.26909	-1.02638	0.304711	0.678927	SUCLG2	23255
chr9:22044822-22046822	20.9672	0.318733	0.310691	1.02588	0.304947	0.679065	CDKN2B-AS1	0
chr16:90052216-90054216	108.887	-0.160996	0.157183	-1.02425	0.305715	0.680194	AFG3L1P	0
chr7:129175055-129177055	10.046	-0.326711	0.319031	-1.02407	0.305801	0.680194	SMKR1	22281
chr11:128166095-128168095	19.7795	-0.256127	0.250552	-1.02225	0.306663	0.681583	NA	NA
chr20:35615812-35617812	50.1897	-0.114978	0.112501	-1.02202	0.306773	0.681583	RBL1	8365
chr20:25699015-25701015	26.86	-0.273973	0.268289	-1.02118	0.307167	0.681684	ZNF337	40306
chr5:18744933-18746933	195.344	-0.103999	0.101819	-1.02142	0.307056	0.681684	NA	NA
chr16:14378707-14380707	14.9626	-0.323505	0.31699	-1.02055	0.307466	0.681962	MIR193B	17116
chr11:121292549-121294549	52.7766	-0.188006	0.18452	-1.01889	0.308254	0.682935	SORL1	28362
chr11:60827854-60829854	14.3192	0.29437	0.288886	1.01898	0.308212	0.682935	CD6	40005
chr1:243263998-243265998	23.2926	0.382288	0.376103	1.01644	0.309418	0.684741	CEP170	21731
chr6:159429009-159431009	34.3342	-0.153167	0.150671	-1.01657	0.309358	0.684741	RSPH3	7810
chr19:40810196-40812196	22.1921	-0.215362	0.212173	-1.01503	0.310092	0.685071	C19orf47	14770
chr8:81868753-81870753	6.84426	-0.324349	0.319459	-1.01531	0.30996	0.685071	PAG1	9292
chr9:20334997-20336997	47.3324	0.191528	0.188565	1.01571	0.309767	0.685071	MLLT3	7970
chr7:72648706-72650706	99.2483	0.212823	0.209872	1.01406	0.310552	0.685701	FKBP6	0
chr1:40903409-40905409	16.7028	-0.265879	0.262521	-1.01279	0.311161	0.686607	ZFP69B	10364
chr14:22327460-22329460	48.2076	-0.200709	0.198309	-1.0121	0.311489	0.686607	TRAC	0
chr2:75538511-75540511	37.7422	-0.33354	0.329462	-1.01238	0.311358	0.686607	NA	NA
chr16:67521949-67523949	118.959	-0.157211	0.155446	-1.01135	0.311847	0.687011	AGRP	4232
chr1:204553125-204555125	57.1926	0.134655	0.133229	1.0107	0.312158	0.687194	MDM4	0
chr4:6893089-6895089	14.6601	0.302169	0.299045	1.01045	0.312281	0.687194	KIAA0232	7189
chr12:50171321-50173321	7.95989	-0.35249	0.349117	-1.00966	0.312657	0.687248	NCKAP5L	11607
chr14:50426133-50428133	8.59099	0.345949	0.34257	1.00986	0.312561	0.687248	LINC01588	20296
chr19:42969128-42971128	7.35426	0.37827	0.375675	1.00691	0.313979	0.689381	LIPE-AS1	0
chr7:5168271-5170271	18.1681	0.568383	0.564442	1.00698	0.313943	0.689381	ZNF890P	0
chr14:77518705-77520705	10.5869	0.359471	0.357314	1.00604	0.314398	0.689915	IRF2BPL	23662
chr19:48102745-48104745	17.5964	0.300437	0.299005	1.00479	0.314998	0.690845	BICRA	6707
chr4:10162554-10164554	7.50884	-0.457421	0.456187	-1.0027	0.316003	0.692661	WDR1	43980
chr11:60809130-60811130	39.6143	0.227712	0.227242	1.00207	0.316311	0.692949	CD6	21281
chr1:89505884-89507884	23.1634	-0.207394	0.207135	-1.00125	0.316707	0.693181	GBP1	10102
chr2:218297901-218299901	15.7522	-0.237273	0.237009	-1.00111	0.316771	0.693181	DIRC3	0
chr13:23894860-23896860	12.652	-0.329203	0.329009	-1.00059	0.317025	0.693349	SGCG	0
chr1:209920552-209922552	8.19006	0.400241	0.40025	0.999979	0.317321	0.693608	TRAF3IP3	6841
chr1:108667563-108669563	31.2598	0.222475	0.222897	0.998107	0.318228	0.694921	SLC25A24	7780
chr10:90788671-90790671	39.7112	-0.254661	0.255374	-0.997208	0.318664	0.694921	FAS	13128
chr11:65576824-65578824	15.639	-0.331745	0.332817	-0.996777	0.318873	0.694921	OVOL1	12133
chr15:40690055-40692055	18.9713	-0.266504	0.267496	-0.996295	0.319107	0.694921	KNSTRN	3565
chr2:70228620-70230620	41.3169	-0.213762	0.214511	-0.996508	0.319003	0.694921	PCBP1-AS1	0
chr5:80587145-80589145	40.9466	-0.21223	0.213044	-0.996178	0.319164	0.694921	RNU5E-1	0
chr9:5599614-5601614	39.1601	-0.227477	0.228169	-0.996966	0.318781	0.694921	PLGRKT	0
chr19:4632470-4634470	9.67454	0.3868	0.388547	0.995502	0.319492	0.695156	TNFAIP8L1	5056
chr3:151909034-151912649	62.4908	0.162652	0.163433	0.995226	0.319626	0.695156	NA	NA
chr4:174361169-174363169	11.1275	-0.403246	0.405413	-0.994655	0.319904	0.695374	SCRG1	33640
chr16:11629028-11631028	79.9469	-0.187572	0.189006	-0.992417	0.320994	0.697241	LITAF	10549
chr2:87768006-87770006	148.853	-0.169172	0.170509	-0.992161	0.321119	0.697241	CYTOR	0
chr12:68071507-68073507	93.8167	-0.13184	0.133096	-0.990558	0.321901	0.697867	DYRK2	15062
chr13:41387492-41389492	50.1464	-0.182557	0.184194	-0.991112	0.321631	0.697867	TPTE2P5	0
chr7:127748012-127750012	40.7372	0.182423	0.184177	0.990476	0.321942	0.697867	SND1	15352
chr1:101722513-101724513	7.63493	0.390111	0.396569	0.983714	0.325256	0.698863	S1PR1	15436
chr11:128493570-128495570	9.70586	0.34599	0.35036	0.987527	0.323385	0.698863	ETS1	36116
chr11:9779721-9781721	35.8715	0.175125	0.178013	0.983781	0.325223	0.698863	SBF2-AS1	0
chr12:125423556-125425556	212.452	-0.160287	0.162843	-0.984308	0.324964	0.698863	DHX37	5813
chr12:47669600-47671600	6.98908	0.33087	0.33621	0.984117	0.325058	0.698863	PCED1B	39156
chr14:105498690-105500690	68.6307	-0.180093	0.18248	-0.986918	0.323683	0.698863	CDCA4	11264
chr14:22458213-22460213	243.564	-0.205649	0.20829	-0.98732	0.323486	0.698863	TRA	0
chr16:70098665-70100665	154.136	0.142265	0.14431	0.985829	0.324217	0.698863	CLEC18C	0
chr17:41754447-41756447	10.8133	-0.416177	0.421911	-0.986408	0.323933	0.698863	MEOX1	15184
chr2:43385118-43387118	29.9354	-0.19098	0.194081	-0.984022	0.325105	0.698863	NA	NA
chr20:1088419-1090419	17.3396	0.256728	0.260496	0.985537	0.32436	0.698863	PSMF1	3486
chr21:33026338-33028338	11.1214	0.264052	0.267632	0.986624	0.323827	0.698863	SOD1	3596
chr3:156918833-156920833	13.9599	-0.269861	0.272928	-0.988761	0.32278	0.698863	CCNL1	40350
chr3:67723497-67725497	13.0985	-0.30253	0.307514	-0.983793	0.325217	0.698863	SUCLG2	18458
chr8:103991231-103993231	7.384	0.399335	0.404775	0.986561	0.323858	0.698863	ATP6V1C1	40016
chr8:74079273-74081273	8.80197	0.518196	0.524996	0.987047	0.32362	0.698863	NA	NA
chr10:27545328-27547328	7.77587	0.251266	0.255674	0.982758	0.325727	0.699289	LRRC37A6P	4092
chr16:29126209-29128209	152.17	-0.14377	0.146318	-0.982586	0.325811	0.699289	NPIPB7	0
chr14:22235787-22237787	138.1	0.201018	0.204817	0.98145	0.326371	0.700107	TRBV20OR9-2	30525
chr16:29605382-29607382	173.841	0.122683	0.125141	0.980355	0.326911	0.700115	BOLA2	0
chr17:62772199-62775938	534.059	-0.104875	0.106957	-0.980538	0.32682	0.700115	PLEKHM1P1	0
chr9:37368903-37372211	43.1277	0.157202	0.160338	0.980444	0.326867	0.700115	ZCCHC7	10757
chr10:33414624-33416624	9.25051	0.406063	0.41594	0.976252	0.328939	0.700397	NRP1	49794
chr12:92565454-92567454	11.3061	-0.287461	0.295238	-0.973659	0.330226	0.700397	BTG1	25780
chr12:9435388-9437388	30.62	0.390009	0.398557	0.978552	0.327802	0.700397	MIR1244-1	43240
chr13:48794227-48798176	37.4905	0.167631	0.171208	0.979108	0.327527	0.700397	ITM2B	9097
chr13:74703274-74705274	306.88	-0.108684	0.111628	-0.973628	0.330242	0.700397	KLF12	0
chr14:106323843-106325843	22.8018	0.787945	0.8091	0.973853	0.330129	0.700397	IGH	0
chr14:22475071-22477071	957.953	-0.214153	0.218849	-0.978541	0.327807	0.700397	TRA	0
chr14:65709806-65711806	10.5723	0.410692	0.421848	0.973554	0.330278	0.700397	NA	NA
chr17:41399732-41401732	184.942	0.135783	0.139151	0.975801	0.329163	0.700397	LINC00854	18669
chr19:21645608-21647608	17.6585	-0.212096	0.217523	-0.97505	0.329536	0.700397	LINC00664	18908
chr19:47324023-47326023	9.30617	0.323424	0.331774	0.974834	0.329643	0.700397	SNAR-E	7818
chr22:17555263-17557263	9.01604	0.398457	0.407675	0.977389	0.328377	0.700397	IL17RA	8585
chr3:129046820-129048820	55.4133	0.253618	0.259607	0.976929	0.328604	0.700397	H1FX-AS1	3407
chr3:72787237-72789237	80.9658	0.216012	0.222012	0.972976	0.330565	0.700397	SHQ1	9190
chr6:1523544-1525544	7.29755	0.407927	0.416441	0.979554	0.327306	0.700397	NA	NA
chr7:102265519-102267519	45.2783	0.264097	0.270868	0.975004	0.329558	0.700397	RASA4	0
chr7:148609416-148611416	9.32502	-0.299077	0.307417	-0.972868	0.330619	0.700397	EZH2	27974
chr8:56756207-56758207	13.2547	0.343616	0.352539	0.974691	0.329713	0.700397	TGS1	18201
chr9:37374154-37376154	9.5331	0.357775	0.366573	0.976	0.329065	0.700397	ZCCHC7	16008
chr9:77852499-77854499	12.0248	-0.363275	0.372049	-0.976417	0.328858	0.700397	NA	NA
chr1:100995548-100997548	16.8261	-0.305797	0.314788	-0.971437	0.331331	0.700723	GPR88	6179
chr1:90087552-90089552	31.8172	-0.18789	0.193475	-0.971138	0.33148	0.700723	LRRC8C	9091
chr12:92371164-92373164	19.4594	-0.250619	0.258159	-0.970794	0.331651	0.700723	NA	NA
chr2:182009965-182011965	99.4363	-0.143357	0.147634	-0.971031	0.331533	0.700723	NA	NA
chr2:96829147-96831147	31.3305	0.263235	0.271163	0.970761	0.331667	0.700723	DUSP2	17967
chr1:9046674-9048674	11.4667	-0.321554	0.331826	-0.969044	0.332523	0.702153	CA6	11525
chr10:74068835-74072688	14.5965	-0.304499	0.31567	-0.964611	0.33474	0.703048	DNAJB12	19899
chr11:59322909-59324909	15.2625	-0.303355	0.314814	-0.963602	0.335245	0.703048	OSBP	16961
chr11:82827302-82829302	65.5722	0.163329	0.168911	0.966956	0.333566	0.703048	PCF11	38834
chr12:55142196-55144196	13.2442	-0.441613	0.458497	-0.963175	0.33546	0.703048	NA	NA
chr13:40764108-40766108	7.37309	0.29752	0.308695	0.963799	0.335147	0.703048	LINC00332	940
chr17:45176662-45178662	73.1064	0.125019	0.12975	0.963535	0.335279	0.703048	CDC27	16648
chr19:11734845-11736845	15.2676	-0.315043	0.326887	-0.963765	0.335164	0.703048	ZNF627	4870
chr2:10168418-10170418	8.91947	0.346986	0.359069	0.966349	0.33387	0.703048	KLF11	13263
chr2:8577953-8579953	56.5359	-0.260612	0.269719	-0.966234	0.333927	0.703048	NA	NA
chr2:87280684-87282684	55.1482	0.170288	0.176433	0.965172	0.334459	0.703048	RMND5A	0
chr22:36850156-36852156	15.009	0.207309	0.214876	0.964782	0.334654	0.703048	TXN2	10936
chr5:177235481-177237481	30.7397	0.323569	0.335121	0.965529	0.33428	0.703048	FAM153A	27975
chr6:4010102-4012102	77.5565	0.148466	0.154091	0.963495	0.335299	0.703048	PRPF4B	9466
chr7:77315950-77317950	13.5478	-0.206442	0.213847	-0.965371	0.334359	0.703048	APTR	0
chr8:128221535-128223535	13.1808	0.260731	0.271152	0.961566	0.336267	0.704363	CCAT1	0
chr1:144093888-144095888	7.06118	-0.300021	0.313882	-0.955839	0.339154	0.704864	SRGAP2B	0
chr1:249166895-249168895	34.7072	0.239229	0.249975	0.957012	0.338561	0.704864	ZNF692	13579
chr12:120558758-120560758	26.5431	-0.198469	0.207957	-0.954376	0.339893	0.704864	RAB35	4114
chr12:92434816-92436816	25.591	0.323635	0.338113	0.95718	0.338477	0.704864	NA	NA
chr12:92578389-92580389	19.3242	-0.262206	0.274461	-0.955351	0.3394	0.704864	BTG1	38715
chr14:65801584-65803584	21.7686	-0.296361	0.31055	-0.954312	0.339926	0.704864	MIR4708	0
chr15:65193332-65195332	23.5379	-0.295101	0.307903	-0.958422	0.33785	0.704864	ANKDD1A	8768
chr15:74205608-74207608	11.4237	-0.263703	0.275076	-0.958657	0.337732	0.704864	LOXL1-AS1	2200
chr17:75871118-75873118	7.67631	-0.339539	0.354404	-0.958055	0.338035	0.704864	NA	NA
chr19:19970945-19972945	20.5711	0.331117	0.346519	0.955551	0.339299	0.704864	ZNF253	3768
chr2:114616346-114618346	20.2877	0.237879	0.24894	0.955565	0.339292	0.704864	ACTR3	29164
chr2:182294449-182296449	13.046	-0.270036	0.282456	-0.95603	0.339057	0.704864	ITGA4	25169
chr21:33909665-33911665	63.7625	-0.263307	0.274435	-0.959451	0.337331	0.704864	EVA1C	21967
chr22:17651650-17653650	12.1645	0.267002	0.278056	0.960244	0.336932	0.704864	HDHD5-AS1	5314
chr3:158562755-158564755	24.5175	-0.231534	0.242059	-0.956518	0.338811	0.704864	MFSD1	15246
chr4:146107058-146109058	7.35629	-0.30777	0.32234	-0.954802	0.339678	0.704864	OTUD4	6225
chr4:1549731-1551731	24.4425	0.448681	0.468658	0.957374	0.338379	0.704864	NA	NA
chr6:28104015-28106015	133.678	0.123056	0.128182	0.960013	0.337049	0.704864	ZKSCAN8	3672
chr7:33746074-33748074	16.9576	-0.255434	0.266664	-0.957888	0.338119	0.704864	NA	NA
chr7:17811781-17813781	54.7729	-0.14792	0.155069	-0.9539	0.340134	0.704924	SNX13	16603
chr1:161535142-161537142	11.0419	-0.390796	0.410361	-0.952322	0.340933	0.704971	FCGR2C	13986
chr12:122645851-122647851	6.94998	-0.431451	0.452758	-0.95294	0.34062	0.704971	LRRC43	4414
chr12:8383640-8385640	25.6195	-0.249964	0.262546	-0.952079	0.341057	0.704971	FAM86FP	0
chr2:218474464-218476464	17.3461	-0.327968	0.344254	-0.952691	0.340747	0.704971	DIRC3	0
chr20:3791206-3793206	141.381	-0.151828	0.159288	-0.953171	0.340503	0.704971	CDC25B	4444
chr17:18466343-18468343	13.1064	-0.371671	0.391257	-0.94994	0.342142	0.706469	CCDC144B	0
chr6:47598611-47600611	33.4355	-0.196485	0.206776	-0.950233	0.341994	0.706469	CD2AP	3614
chr10:30817781-30819781	51.3861	-0.173068	0.183035	-0.945545	0.344381	0.708648	NA	NA
chr12:92440109-92442109	30.9742	0.357322	0.377555	0.946411	0.343939	0.708648	NA	NA
chr2:182235856-182237856	121.043	-0.13691	0.144964	-0.944447	0.344941	0.708648	NA	NA
chr2:232535985-232537985	11.8083	0.45806	0.483883	0.946634	0.343825	0.708648	PTMA	35249
chr22:29852955-29854955	9.34891	0.376901	0.398887	0.944881	0.34472	0.708648	RFPL1	14510
chr4:68627014-68629014	14.2975	0.339976	0.359991	0.944399	0.344966	0.708648	GNRHR	5209
chr5:33435067-33437067	26.9279	0.294689	0.311359	0.946461	0.343914	0.708648	TARS	3734
chr5:50148172-50150172	104.823	-0.1548	0.163853	-0.944748	0.344787	0.708648	PARP8	5815
chr5:61580132-61582132	7.31153	0.29724	0.314767	0.944319	0.345007	0.708648	KIF2A	19856
chr7:39871994-39873994	7.95644	0.395647	0.41791	0.946727	0.343778	0.708648	LINC00265	37771
chr6:111614742-111616742	78.2149	-0.1404	0.148854	-0.943208	0.345574	0.709442	REV3L	3491
chr15:100889218-100891218	24.5011	0.213443	0.226486	0.94241	0.345983	0.709908	SPATA41	0
chr10:130829017-130831017	19.3244	0.374182	0.399699	0.93616	0.349191	0.713247	NA	NA
chr12:8548379-8550379	12.4	0.461607	0.492773	0.936752	0.348886	0.713247	LINC00937	4813
chr12:92791547-92793547	10.9569	0.330044	0.352891	0.935256	0.349656	0.713247	CLLU1OS	20322
chr14:105667870-105669870	36.4012	-0.198484	0.212075	-0.935911	0.349319	0.713247	BRF1	5752
chr14:98692776-98694776	10.2667	-1.05582	1.12923	-0.934987	0.349795	0.713247	NA	NA
chr15:38912146-38914146	10.1227	-0.383529	0.410012	-0.935409	0.349578	0.713247	NA	NA
chr16:81748507-81750507	7.46016	0.42885	0.457734	0.936897	0.348811	0.713247	CMIP	3139
chr17:29378280-29380280	11.7972	-0.301488	0.322243	-0.935592	0.349483	0.713247	MIR4733	41087
chr19:12312356-12314356	20.7297	0.241812	0.258007	0.93723	0.34864	0.713247	ZNF136	12291
chr2:95741731-95743731	48.0166	0.225555	0.24092	0.936223	0.349158	0.713247	MRPS5	9220
chr3:195680421-195682421	12.6215	0.30254	0.322739	0.937415	0.348545	0.713247	SDHAP1	4370
chr7:148662763-148664763	16.1256	-0.374767	0.400051	-0.936798	0.348862	0.713247	PDIA4	35390
chr1:89775964-89777964	9.15858	0.288583	0.308903	0.93422	0.350191	0.713682	GBP5	37419
chr12:9198430-9200430	152.337	-0.23572	0.252564	-0.933307	0.350661	0.713898	LINC00612	7754
chr4:144832477-144834477	69.4618	-0.304026	0.325695	-0.933469	0.350578	0.713898	GYPE	5760
chr1:149293442-149295442	8.40478	0.399421	0.428541	0.932048	0.351312	0.714184	NA	NA
chr12:4377589-4379589	114.217	-0.134426	0.144137	-0.932623	0.351015	0.714184	CCND2	3312
chr14:106789943-106791943	98.5984	0.433651	0.465303	0.931976	0.351349	0.714184	LINC00226	44976
chr7:39784813-39786813	12.8832	-0.274349	0.294488	-0.931613	0.351537	0.714195	LINC00265	0
chr1:23902902-23904902	22.1527	0.232227	0.249517	0.930709	0.352004	0.714775	MDS2	3082
chr17:20601125-20603125	7.90941	-0.478465	0.5162	-0.926898	0.353979	0.716927	NA	NA
chr21:35369838-35371838	10.2554	-0.329721	0.355218	-0.928221	0.353293	0.716927	LINC00649	26350
chr7:150452202-150454202	24.1065	0.289731	0.312477	0.927206	0.35382	0.716927	GIMAP1-GIMAP5	11464
chr7:22899731-22901731	128.69	0.1248	0.134509	0.927813	0.353505	0.716927	SNORD93	3425
chr9:42250432-42252432	95.9891	0.642749	0.692933	0.927578	0.353627	0.716927	NA	NA
chr5:178956566-178958566	107.622	0.169198	0.18274	0.925896	0.3545	0.717404	RUFY1	18995
chr8:129029673-129031673	178.112	0.167609	0.181054	0.92574	0.354581	0.717404	PVT1	0
chr17:49020872-49022872	53.1142	0.169458	0.183139	0.925299	0.35481	0.717497	SPAG9	16662
chr1:169877197-169879197	7.054	0.387309	0.425877	0.909439	0.363118	0.71799	KIFAP3	11272
chr1:204366922-204368922	143.571	-0.112294	0.124325	-0.903229	0.366404	0.71799	PPP1R15B	3569
chr1:59277903-59279903	88.6968	-0.132674	0.146358	-0.906503	0.36467	0.71799	JUN	28117
chr10:106112393-106114393	15.0147	0.38974	0.426344	0.914145	0.360641	0.71799	CFAP58	0
chr10:89101587-89103587	262.09	0.107691	0.117667	0.915217	0.360078	0.71799	NUTM2A-AS1	0
chr11:3191545-3193545	16.6981	-0.399198	0.439009	-0.909316	0.363184	0.71799	OSBPL5	4962
chr11:35842623-35844623	17.6571	0.239152	0.260832	0.916881	0.359205	0.71799	TRIM44	11692
chr11:58843749-58845749	13.927	0.406087	0.441396	0.920007	0.357569	0.71799	FAM111B	28908
chr11:65221533-65223533	29.3382	-0.182263	0.201085	-0.906398	0.364725	0.71799	NEAT1	9504
chr12:4015573-4017573	10.1072	-0.521798	0.569465	-0.916294	0.359513	0.71799	PARP11	32964
chr12:4256798-4258798	10.6916	0.355241	0.389897	0.911116	0.362234	0.71799	NA	NA
chr12:92551908-92553908	10.137	-0.302541	0.334893	-0.903396	0.366316	0.71799	BTG1	12234
chr13:22699976-22701976	19.5348	0.355848	0.386291	0.921191	0.356951	0.71799	NA	NA
chr13:45869573-45873447	211.393	0.0822791	0.0911669	0.902511	0.366785	0.71799	GTF2F2	11333
chr13:48724744-48726744	7.34153	0.340017	0.370543	0.917618	0.358819	0.71799	NA	NA
chr13:74879690-74881690	47.1759	-0.221352	0.242064	-0.914435	0.360488	0.71799	NA	NA
chr13:91999603-92001603	81.5785	0.163281	0.178868	0.912858	0.361317	0.71799	MIR17HG	0
chr14:22319462-22321462	678.291	0.12181	0.133789	0.910468	0.362576	0.71799	TRAC	0
chr14:22369991-22371991	58.366	-0.234838	0.258757	-0.907559	0.364111	0.71799	TRAC	0
chr14:98569356-98571356	16.5104	-0.337837	0.373328	-0.904932	0.365501	0.71799	NA	NA
chr15:45996377-45998377	10.2536	-0.317976	0.349906	-0.908747	0.363484	0.71799	SQOR	12884
chr15:70826923-70828923	38.9748	0.249085	0.271723	0.916688	0.359306	0.71799	NA	NA
chr15:85175904-85177904	233.951	0.0888674	0.0975371	0.911114	0.362235	0.71799	SCAND2P	0
chr16:29092547-29094547	13.2535	0.261281	0.285116	0.916405	0.359455	0.71799	NPIPB7	0
chr16:53406403-53409882	76.2473	0.231777	0.256789	0.902596	0.366741	0.71799	CHD9	44988
chr16:53551980-53553980	43.6583	-0.240329	0.262325	-0.91615	0.359588	0.71799	AKTIP	14809
chr17:402473-404473	7.88268	0.330538	0.364516	0.906786	0.36452	0.71799	VPS53	7434
chr17:66097091-66099091	10.3728	-0.224472	0.243303	-0.922605	0.356213	0.71799	LINC00674	0
chr18:77719340-77721340	7.56888	0.259491	0.28396	0.913829	0.360807	0.71799	HSBP1L1	3241
chr2:120459751-120463250	34.8841	-0.192003	0.211798	-0.906539	0.364651	0.71799	TMEM177	0
chr2:158187442-158189442	57.4069	0.199843	0.21696	0.921108	0.356994	0.71799	ERMN	3295
chr2:191726473-191728473	22.4587	-0.203404	0.224844	-0.904645	0.365653	0.71799	GLS	17073
chr2:208526136-208528136	18.6793	0.344104	0.378852	0.908282	0.363729	0.71799	METTL21A	36162
chr2:231182741-231184741	71.1177	-0.138	0.150316	-0.918068	0.358583	0.71799	SP140	0
chr2:231851190-231853190	13.2941	0.313075	0.341165	0.917665	0.358794	0.71799	SPATA3	7648
chr2:232290279-232292279	58.5251	-0.313688	0.344837	-0.909672	0.362996	0.71799	B3GNT7	24403
chr2:42350290-42352290	7.84385	0.43334	0.470953	0.920135	0.357502	0.71799	EML4	44199
chr2:43369051-43371051	98.0426	0.18947	0.208508	0.908692	0.363513	0.71799	NA	NA
chr2:64993858-64995858	13.2793	0.307294	0.339907	0.904052	0.365968	0.71799	NA	NA
chr2:8611909-8613909	47.2583	-0.211468	0.231602	-0.913068	0.361207	0.71799	NA	NA
chr2:99377056-99379056	60.1521	-0.153267	0.168896	-0.907465	0.364161	0.71799	MGAT4A	29466
chr20:58840279-58842279	10.5282	-0.339851	0.367683	-0.924305	0.355328	0.71799	NA	NA
chr21:35380680-35382680	9.80113	-0.372494	0.410014	-0.90849	0.363619	0.71799	LINC00649	37192
chr21:44237556-44239556	32.1421	0.220586	0.243548	0.90572	0.365084	0.71799	WDR4	23633
chr22:21056400-21058400	145.97	0.107524	0.117792	0.912826	0.361334	0.71799	TMEM191A	0
chr22:23098361-23100361	314.734	-0.497121	0.549683	-0.904378	0.365795	0.71799	NA	NA
chr22:45524863-45526863	8.76748	-0.267886	0.296443	-0.903669	0.366171	0.71799	NUP50	32862
chr3:13349355-13351355	64.3855	-0.148608	0.163998	-0.906154	0.364854	0.71799	NUP210	6381
chr3:67066367-67068367	7.56836	0.305224	0.338108	0.902742	0.366663	0.71799	KBTBD8	4734
chr3:75483459-75485459	42.3171	0.240997	0.265903	0.906335	0.364759	0.71799	FAM86DP	0
chr4:153020689-153022689	207.631	-0.260915	0.284792	-0.91616	0.359583	0.71799	NA	NA
chr4:185275394-185277394	7.07584	0.368034	0.402458	0.914466	0.360472	0.71799	IRF2	31481
chr4:84161232-84163232	14.7895	-0.268725	0.292484	-0.91877	0.358216	0.71799	COQ2	19456
chr5:177370488-177374061	115.309	0.23871	0.264164	0.903641	0.366186	0.71799	PROP1	45174
chr5:42965206-42967206	18.0019	-0.202406	0.219284	-0.923034	0.35599	0.71799	NA	NA
chr6:30293310-30295310	103.788	0.122748	0.134847	0.910273	0.362679	0.71799	HCG17	0
chr7:104620853-104622853	65.8556	-0.122055	0.133	-0.917708	0.358772	0.71799	KMT2E	31783
chr7:150282732-150284732	44.0446	-0.202137	0.22218	-0.909788	0.362934	0.71799	GIMAP4	11690
chr7:17808890-17810890	40.3568	-0.148175	0.161374	-0.91821	0.358509	0.71799	SNX13	19494
chr7:48122184-48124184	20.7302	0.227586	0.251281	0.905702	0.365093	0.71799	UPP1	4170
chr7:99941573-99943573	423.101	0.106386	0.115685	0.919622	0.35777	0.71799	PILRB	0
[truncated: 3,114 more rows]

## Sheet: CD14
Table S6: Differentially expressed eRNAs between AS patients and HC in CD4+ T cells, CD8+ T cells and CD14+ monocytes. Related to Figure 2.
peak.name	baseMean	log2FoldChange	lfcSE	stat	pvalue	padj	ProxGene	Dist
chr12:92481967-92483967	54.6017	1.4154	0.199755	7.08571	1.38333e-12	5.67732e-09	NA	NA
chr22:50363466-50365466	95.9336	1.79674	0.256604	7.002	2.52325e-12	5.67732e-09	PIM3	5745
chr12:92470762-92472762	56.4277	1.55336	0.25488	6.09447	1.09801e-09	1.64702e-06	NA	NA
chr20:1417360-1419360	66.5667	-0.841808	0.147376	-5.71198	1.11667e-08	1.25626e-05	NSFL1C	3446
chr1:25359786-25361786	24.4194	1.87041	0.331871	5.63596	1.7409e-08	1.3373e-05	NA	NA
chr12:92458390-92460390	17.7001	1.55727	0.276512	5.63183	1.78307e-08	1.3373e-05	NA	NA
chr10:23736876-23738876	91.2812	1.02067	0.18547	5.50316	3.73048e-08	2.39816e-05	OTUD1	5565
chr22:50328289-50330289	72.658	1.21916	0.223831	5.44676	5.12952e-08	2.88535e-05	CRELD2	7102
chr8:134587407-134589407	30.1148	0.814518	0.151427	5.37895	7.49216e-08	3.74608e-05	ST3GAL1	3223
chr11:72952701-72954701	158.674	-0.867808	0.176243	-4.92394	8.48199e-07	0.00038169	P2RY2	0
chr9:97410760-97412760	12.509	2.12523	0.43345	4.90306	9.43532e-07	0.00038599	FBP1	8228
chr21:19155789-19157789	38.3732	-0.993697	0.210805	-4.71381	2.43125e-06	0.000876086	C21orf91-OT1	0
chr4:2786503-2790239	21.1323	1.9111	0.40613	4.70562	2.53091e-06	0.000876086	SH3BP2	4510
chr1:27985302-27987302	25.0521	1.27502	0.273499	4.66189	3.1332e-06	0.0010071	IFI6	5269
chr3:128948595-128950595	67.9761	1.23369	0.265606	4.64481	3.40398e-06	0.00102119	COPG1	17857
chr11:47414970-47416970	380.351	0.56815	0.122874	4.62383	3.76712e-06	0.00103362	SLC39A13	0
chr17:73290803-73294673	169.615	0.572659	0.124049	4.61639	3.90481e-06	0.00103362	SLC25A19	5272
chr1:23608768-23610768	27.0129	-1.00425	0.219731	-4.57034	4.86925e-06	0.00112118	HNRNPR	25507
chr1:40355222-40357222	38.4278	-0.927086	0.20278	-4.57188	4.83361e-06	0.00112118	MYCL	3873
chr19:53438698-53440698	50.6464	0.737433	0.161523	4.5655	4.98304e-06	0.00112118	ZNF321P	0
chr6:44025708-44027708	23.8905	1.94809	0.432211	4.50726	6.56704e-06	0.00140722	NA	NA
chr21:44526623-44530114	315.635	0.458722	0.102054	4.49488	6.96102e-06	0.00142384	U2AF1	0
chr21:34751969-34753969	40.499	1.0424	0.232681	4.47994	7.46627e-06	0.00146079	IFNAR1	19840
chr7:150451720-150453720	4.48802	1.98379	0.448231	4.42583	9.60714e-06	0.00173835	GIMAP1-GIMAP5	10982
chr9:132535119-132537119	4.62026	2.80582	0.634126	4.4247	9.65751e-06	0.00173835	PTGES	19774
chr20:48580697-48582697	17.4944	-1.15802	0.263102	-4.40142	1.07545e-05	0.00186136	RNF114	10274
chr2:64509824-64511824	40.7632	-1.14052	0.259785	-4.39026	1.13215e-05	0.00188692	NA	NA
chr10:81090603-81092603	24.1003	1.84613	0.422733	4.36713	1.25888e-05	0.0020232	ZMIZ1	14317
chr8:134592172-134594172	20.6973	1.10867	0.254493	4.35639	1.32223e-05	0.00205174	ST3GAL1	7988
chr21:46969960-46971960	31.8679	1.03171	0.238	4.33491	1.4582e-05	0.00218731	SLC19A1	5634
chr4:185775039-185778593	20.1396	1.72366	0.399015	4.3198	1.56169e-05	0.00226697	MIR3945	2774
chr9:110715752-110717752	9.80961	-1.7786	0.413893	-4.29726	1.72923e-05	0.00243173	NA	NA
chr12:111042631-111044631	19.8587	0.972294	0.227548	4.27291	1.92936e-05	0.00255356	TCTN1	7200
chr8:134927006-134929006	11.6796	1.58665	0.370964	4.2771	1.89343e-05	0.00255356	NA	NA
chr12:117029733-117033261	24.6861	1.85329	0.434865	4.26176	2.02825e-05	0.00260775	MAP1LC3B2	15307
chr19:35926493-35928493	8.07958	2.51972	0.596904	4.22131	2.42884e-05	0.00303606	FFAR2	10709
chr14:35834224-35836224	21.4158	1.78989	0.42752	4.18668	2.83069e-05	0.00335213	NFKBIA	34491
chr7:118427-120427	25.0092	1.09956	0.262594	4.1873	2.82286e-05	0.00335213	NA	NA
chr10:80732866-80734866	21.3296	1.65868	0.397681	4.17089	3.03418e-05	0.0034883	ZMIZ1-AS1	0
chr2:64503482-64505482	44.4861	-0.936012	0.224682	-4.16594	3.10071e-05	0.0034883	NA	NA
chr21:34754798-34756798	15.1283	1.02869	0.248785	4.13488	3.55139e-05	0.00389787	IFNGR2	18403
chr9:139537955-139539955	16.56	1.03338	0.250685	4.12221	3.75249e-05	0.00402052	EGFL7	13352
chr20:1414640-1416640	54.2183	-0.684014	0.167145	-4.09233	4.27052e-05	0.00446914	NSFL1C	6166
chr14:77499010-77501010	48.7803	0.668105	0.163942	4.07524	4.5966e-05	0.00470106	IRF2BPL	3967
chr9:132538767-132540767	9.58595	1.54842	0.380674	4.06756	4.75077e-05	0.00475077	PTGES	23422
chr2:74916907-74918907	4.96682	-2.11177	0.522257	-4.04355	5.2649e-05	0.00515045	SEMA4F	5925
chr14:77421735-77423735	9.55456	1.64771	0.408272	4.03581	5.44143e-05	0.00520988	NA	NA
chr1:209829662-209831662	19.7489	2.46123	0.612103	4.02094	5.79659e-05	0.0053042	LAMB3	3841
chr11:65188866-65190866	2453.59	0.455714	0.113445	4.01703	5.89355e-05	0.0053042	NEAT1	0
chr4:174331389-174333389	62.5877	-0.753317	0.18738	-4.02027	5.81305e-05	0.0053042	SCRG1	3860
chr1:38494824-38496824	11.9067	-1.19	0.298005	-3.99321	6.51858e-05	0.005727	UTP11	4326
chr11:63598962-63600962	34.8314	-0.892982	0.223826	-3.98962	6.61786e-05	0.005727	C11orf84	3771
chr1:25348284-25350284	10.593	2.06699	0.521273	3.96527	7.33131e-05	0.00622469	NA	NA
chr7:77056862-77058862	17.3574	2.0201	0.511166	3.95194	7.75203e-05	0.00646002	GSAP	11144
chr2:174850459-174852459	14.5692	-1.08369	0.275064	-3.93976	8.15617e-05	0.00667323	SP3	20028
chr2:112189242-112191242	26.0515	-0.85221	0.217017	-3.92692	8.60416e-05	0.00691406	NA	NA
chr22:50979066-50981066	412.931	0.780168	0.199193	3.91664	8.97919e-05	0.00696662	KLHDC7B	5395
chr6:22193533-22195533	14.7365	-1.22387	0.312229	-3.91978	8.86316e-05	0.00696662	CASC15	0
chr16:8748145-8750145	61.7446	-0.526637	0.13485	-3.90536	9.40847e-05	0.00717595	METTL22	8065
chr4:174339030-174341030	49.5129	-0.657399	0.168889	-3.8925	9.92166e-05	0.00744124	SCRG1	11501
chr12:6253938-6255938	8.4572	1.59007	0.409502	3.88294	0.000103203	0.00761334	VWF	20101
chr12:125197111-125199111	10.8831	1.63161	0.422676	3.86019	0.000113299	0.00807296	NA	NA
chr16:31360751-31362751	31.0798	1.0932	0.282871	3.86464	0.000111252	0.00807296	ITGAX	3757
chr3:128309984-128311984	10.5856	1.36237	0.353226	3.85694	0.000114815	0.00807296	LINC01565	15054
chr6:14734258-14736258	40.2017	1.46552	0.381267	3.84383	0.000121128	0.00838581	NA	NA
chr16:90167967-90169967	70.8617	0.774884	0.201872	3.8385	0.00012379	0.0084402	TUBB7P	5204
chr14:20908392-20910392	6.03949	-1.63417	0.427342	-3.82404	0.000131285	0.00881764	KLHL33	4590
chr7:38356876-38358876	32.065	-1.09864	0.287906	-3.81597	0.000135647	0.00897665	TRGC2	54
chr10:6308404-6310404	23.2792	1.32575	0.348965	3.79911	0.000145218	0.00947071	PFKFB3	30896
chr12:92452854-92454854	14.5674	1.13047	0.297861	3.7953	0.000147463	0.00947979	NA	NA
chr15:94408011-94410011	89.9407	-0.78	0.206148	-3.78369	0.000154518	0.00979342	NA	NA
chr11:65192913-65194913	5616.15	0.540389	0.143172	3.77441	0.000160388	0.00988694	NEAT1	0
chr19:12098033-12100033	157.791	0.462683	0.122548	3.77551	0.000159679	0.00988694	ZNF763	6834
chr3:177076472-177078472	30.1523	0.931287	0.247488	3.76296	0.000167913	0.0102109	NA	NA
chr12:92498777-92500777	217.153	0.556735	0.148621	3.74601	0.000179669	0.0107802	BTG1	33276
chr2:232530294-232532294	42.7108	0.68366	0.182692	3.74214	0.000182457	0.0108034	PTMA	40940
chr12:89763418-89765418	16.6876	-0.960635	0.2579	-3.72483	0.000195447	0.011133	DUSP6	17121
chr12:92463880-92465880	21.417	1.11015	0.297759	3.72834	0.000192748	0.011133	NA	NA
chr4:185780550-185782550	11.025	1.94468	0.522033	3.7252	0.000195157	0.011133	MIR3945	8285
chr2:158260096-158262096	158.887	0.5087	0.136841	3.71745	0.000201247	0.0113201	CYTIP	9034
chr11:65273845-65275845	219.096	0.628659	0.169918	3.69979	0.000215781	0.0117631	MALAT1	0
chr19:5883417-5885417	6.32417	1.49291	0.403663	3.6984	0.000216964	0.0117631	FUT5	0
chr22:37852506-37854506	7.11577	-1.46503	0.39591	-3.70041	0.000215249	0.0117631	MFNG	10594
chr15:31557842-31561595	14.7438	0.944499	0.255926	3.69051	0.000223806	0.0118853	NA	NA
chr2:174870866-174872866	35.5777	-0.795362	0.215702	-3.68731	0.000226635	0.0118853	SP3	40435
chr22:31384550-31386550	6.48787	-1.2875	0.349223	-3.68674	0.000227141	0.0118853	TUG1	9169
chr20:58652374-58654374	8.38944	-1.23691	0.335771	-3.68378	0.000229798	0.0118861	C20orf197	4365
chr16:57926752-57928752	20.0841	1.17749	0.319974	3.67994	0.000233285	0.0119294	CNGB1	0
chr12:53764375-53766375	22.4639	0.920066	0.251212	3.6625	0.000249761	0.0121001	SP1	7603
chr14:23005201-23007201	60.2827	-1.13424	0.309717	-3.66219	0.000250069	0.0121001	TRA	0
chr19:51661027-51663027	16.2194	-1.05379	0.287221	-3.66893	0.000243572	0.0121001	SIGLEC7	4243
chr21:44523745-44525745	717.457	0.355751	0.0969546	3.66925	0.000243259	0.0121001	U2AF1	0
chr8:48674756-48676756	4.56238	1.54946	0.423063	3.66248	0.000249782	0.0121001	PRKDC	8912
chr11:47421180-47423180	14.0829	1.16777	0.320027	3.64896	0.0002633	0.0125445	SLC39A13	0
chr3:4909449-4911449	41.359	0.761591	0.208939	3.64504	0.000267354	0.0125445	ITPR1	19924
chr3:5047424-5049424	6.49842	2.40377	0.659509	3.64478	0.000267617	0.0125445	BHLHE40	20558
chr17:5152124-5154124	23.6675	-0.75463	0.207732	-3.63271	0.000280464	0.0127484	SCIMP	13968
chr20:39121871-39123871	16.7374	1.97333	0.543113	3.63338	0.000279737	0.0127484	NA	NA
chr9:5617082-5619082	25.8984	-0.711908	0.195783	-3.6362	0.000276688	0.0127484	PLGRKT	0
chr1:26946412-26948412	24.1907	0.865067	0.238554	3.62629	0.000287526	0.0128722	RPS6KA1	44891
chr17:81150253-81152253	47.4867	1.16102	0.320277	3.62505	0.00028891	0.0128722	NA	NA
chr17:81100333-81104203	27.4031	1.2912	0.357389	3.61286	0.000302837	0.0133605	METRNL	47741
chr22:18263581-18265581	55.423	0.716827	0.199	3.60214	0.000315608	0.0137887	MICAL3	4834
chr14:103233682-103235682	6.40591	1.80017	0.500691	3.59537	0.000323937	0.0140165	TRAF3	8133
chr16:856660-858660	57.6707	0.495633	0.138133	3.58808	0.00033312	0.0142375	PRR25	0
chr6:170580148-170582148	71.6607	-0.524763	0.146424	-3.58387	0.000338536	0.0142375	DLL1	9145
chr8:8798197-8801443	9.86122	-1.08667	0.30301	-3.58626	0.000335457	0.0142375	MFHAS1	47065
chr8:33400097-33402097	16.2081	-0.910889	0.2556	-3.56372	0.000365631	0.0152346	RNF122	3175
chr1:120155672-120157672	92.7258	-0.554697	0.156175	-3.55177	0.000382656	0.0157977	ZNF697	4327
chr5:35883484-35885484	17.2089	-1.39629	0.393875	-3.54501	0.000392604	0.0160611	IL7R	3778
chr5:82306972-82308972	8.91399	1.50713	0.425784	3.53965	0.000400657	0.0162428	TMEM167A	39692
chr2:28938299-28941475	21.019	0.952102	0.269477	3.53315	0.000410642	0.016499	PPP1CB	33136
chr1:181103524-181105524	13.5368	1.10618	0.31397	3.52321	0.000426348	0.0166866	IER5	43544
chr20:35961173-35963173	6.2224	1.46505	0.415833	3.52316	0.000426434	0.0166866	SRC	9914
chr6:14883347-14885347	7.81304	1.47356	0.418163	3.52388	0.00042527	0.0166866	NA	NA
chr8:20088311-20090311	151.382	-0.635793	0.180679	-3.5189	0.000433342	0.0168107	ATP6V1B2	9103
chr7:38304773-38306773	78.8437	-1.2937	0.36849	-3.51082	0.00044673	0.0171819	TRGC2	0
chr10:90789237-90793060	19.2459	-0.928792	0.264749	-3.5082	0.000451157	0.0172052	FAS	13694
chr14:22335892-22337892	20.0751	-1.48758	0.424374	-3.50536	0.000455983	0.017243	TRAC	0
chr12:6249288-6251288	47.1345	1.37392	0.393323	3.49311	0.000477422	0.0177585	VWF	15451
chr2:8441281-8444850	23.3539	-0.742245	0.212491	-3.49307	0.000477506	0.0177585	LINC00299	0
chr10:73647629-73651046	32.3068	1.03972	0.298334	3.4851	0.000491954	0.0181287	ANAPC16	0
chr15:22465471-22467471	6.15085	-2.18405	0.627421	-3.481	0.000499545	0.0181287	NA	NA
chr17:81028937-81032600	8.44523	1.67975	0.482419	3.48192	0.00049783	0.0181287	METRNL	4966
chr2:174861778-174863778	33.8731	-0.543195	0.156232	-3.47685	0.000507344	0.0182644	SP3	31347
chr1:161368383-161370383	85.084	0.628059	0.181397	3.46235	0.000535483	0.0182753	CFAP126	30709
chr12:125152658-125154658	9.73043	1.12572	0.324822	3.46564	0.000528966	0.0182753	NA	NA
chr2:43439525-43441525	36.861	-0.570151	0.164663	-3.46252	0.000535141	0.0182753	ZFP36L2	8015
chr3:123323381-123325381	8.76209	-1.08374	0.313035	-3.46205	0.000536076	0.0182753	MYLK-AS1	0
chr7:45807468-45809468	223.238	0.361509	0.104082	3.47329	0.000514111	0.0182753	SEPT7P2	0
chr9:132144913-132146913	28.6174	0.558414	0.16086	3.47142	0.000517706	0.0182753	NA	NA
chr9:73177630-73179630	11.7281	1.63762	0.472061	3.46909	0.000522234	0.0182753	NA	NA
chr2:102588571-102590571	26.1888	-1.00211	0.290253	-3.45256	0.000555291	0.0185097	IL1R2	17734
chr20:23041882-23043882	24.6487	-0.743543	0.215289	-3.4537	0.000552947	0.0185097	THBD	11580
chr20:5633661-5635661	27.4786	0.987574	0.285981	3.45328	0.000553808	0.0185097	GPCPD1	41988
chr10:74056560-74058560	38.8301	0.864	0.250993	3.44232	0.000576748	0.0186045	DDIT4	20762
chr19:46695233-46697233	6.58449	1.42539	0.413584	3.44643	0.000568042	0.0186045	RNU6-66P	23761
chr7:150276492-150278492	54.4609	-0.934433	0.271309	-3.44416	0.000572832	0.0186045	GIMAP4	5450
chr7:36526624-36528624	15.6241	1.06052	0.30817	3.44136	0.000578805	0.0186045	AOAH	23924
chr8:142103138-142107829	10.5067	1.16451	0.338085	3.44443	0.000572275	0.0186045	DENND3	30890
chr15:91372937-91374937	6.8771	1.16385	0.339099	3.43217	0.000598763	0.0188999	BLM	14250
chr16:88615813-88617813	16.1231	-2.28862	0.66693	-3.43157	0.000600094	0.0188999	ZC3H18-AS1	2371
chr8:134161690-134163690	10.2324	1.61993	0.472099	3.43135	0.000600595	0.0188999	TG	14546
chr9:95804567-95806567	25.9247	-0.994725	0.290409	-3.42525	0.000614224	0.0191945	FGD3	6048
chr16:67138142-67140142	22.242	-0.804147	0.235296	-3.4176	0.000631758	0.0196063	CBFB	3183
chr2:43360377-43362377	37.659	-0.71307	0.208811	-3.4149	0.000638054	0.0196661	NA	NA
chr12:109010643-109012643	85.0057	-0.582245	0.171278	-3.39942	0.000675282	0.0206719	SELPLG	3036
chr13:110221812-110223812	18.9984	-1.17892	0.347135	-3.39615	0.000683421	0.0206922	NA	NA
chr5:106696847-106702359	16.4097	1.52838	0.450125	3.39546	0.000685141	0.0206922	EFNA5	10230
chr10:74079092-74081092	18.3586	0.931243	0.274896	3.38762	0.000705023	0.0207488	DNAJB12	11495
chr5:139012037-139014037	75.8519	-0.500601	0.147781	-3.38745	0.000705458	0.0207488	UBE2D2	4018
chr6:14209038-14212479	10.1038	1.31935	0.389468	3.38757	0.000705156	0.0207488	NA	NA
chr9:110764096-110766096	373.048	-0.683613	0.201694	-3.38936	0.000700561	0.0207488	NA	NA
chr20:2190862-2192862	48.1383	2.2652	0.670664	3.37755	0.000731334	0.0213701	NA	NA
chr1:761758-763758	111.642	0.414191	0.122811	3.37258	0.000744665	0.0216193	LINC00115	0
chr4:82341797-82343797	20.3332	0.880787	0.26222	3.35896	0.000782376	0.0225685	RASGEF1B	4421
chr1:22431092-22433092	152.275	-0.535449	0.15952	-3.35662	0.000789004	0.0226148	WNT4	10705
chr5:139015530-139017530	58.9367	-0.621071	0.185183	-3.35381	0.000797059	0.0227011	UBE2D2	7511
chr1:225654373-225656373	66.8437	0.58263	0.174122	3.34611	0.000819536	0.0231944	ENAH	18160
chr3:197893785-197895785	10.4362	1.41948	0.425494	3.33606	0.00084974	0.0237998	FAM157A	0
chr9:138883817-138885817	18.117	0.800238	0.239916	3.33549	0.000851503	0.0237998	NACC2	12565
chr1:203258267-203260267	79.7721	0.8023	0.241054	3.3283	0.000873787	0.0239759	BTG2	14396
chr3:197325069-197327069	28.2642	-0.697445	0.209399	-3.3307	0.000866286	0.0239759	BDH1	24874
chr9:6680409-6684310	71.5555	0.528439	0.158758	3.32857	0.000872915	0.0239759	GLDC	34716
chr2:37986787-37990566	15.2725	1.30377	0.392013	3.32583	0.000881551	0.0240423	NA	NA
chr13:110163510-110165510	26.8101	-1.27206	0.383278	-3.31889	0.000903745	0.0243811	NA	NA
chr14:103584343-103586343	23.1013	0.890741	0.268411	3.31857	0.000904809	0.0243811	TNFAIP2	6320
chr12:57052043-57054043	9.7851	-1.34205	0.405292	-3.3113	0.00092862	0.0245811	PTGES3	3081
chr2:243027153-243029153	19.2222	1.18806	0.358693	3.31218	0.000925706	0.0245811	NA	NA
chr2:48484802-48486802	3.95108	-1.79461	0.541603	-3.31351	0.000921314	0.0245811	NA	NA
chr11:1802505-1804505	20.0154	1.50928	0.457619	3.29812	0.000973344	0.0254396	MOB2	17003
chr22:41417266-41419266	57.1332	0.598778	0.181625	3.29678	0.000978013	0.0254396	RBX1	48246
chr8:101692482-101694482	4.06208	-1.63326	0.495339	-3.29725	0.000976349	0.0254396	PABPC1	20661
chr9:93955084-93957084	29.6453	0.992475	0.301398	3.2929	0.000991595	0.0256447	AUH	19012
chr1:181073367-181075367	12.2417	0.870878	0.265411	3.28124	0.00103351	0.0260594	IER5	13387
chr12:125109887-125111887	11.3976	1.10999	0.338371	3.2804	0.00103658	0.0260594	NA	NA
chr14:22888933-22892400	17.6847	-2.02823	0.618147	-3.28114	0.00103387	0.0260594	TRA	0
chr20:30621745-30623745	10.9126	1.29799	0.395166	3.28467	0.00102103	0.0260594	CCM2L	1760
chr3:101658759-101660759	13.2895	1.36181	0.414662	3.28415	0.00102289	0.0260594	NA	NA
chr11:118053564-118058645	10.255	-1.18481	0.362172	-3.2714	0.00107018	0.0267334	JAML	5796
chr11:9384940-9386940	7.29092	1.32853	0.40666	3.26694	0.00108716	0.0267334	IPO7	19228
chr4:185284573-185286573	9.09793	1.10699	0.338826	3.26712	0.00108649	0.0267334	IRF2	22302
chr4:70696752-70698752	16.1805	0.905883	0.277073	3.26947	0.0010775	0.0267334	SULT1E1	8177
chr19:35920935-35922935	4.42082	2.06934	0.634373	3.26203	0.00110617	0.027053	FFAR2	16267
chr4:84171349-84175165	185.836	-0.459503	0.140942	-3.26022	0.00111328	0.0270797	COQ2	7523
chr12:92442401-92444401	9.30881	1.51219	0.464541	3.25524	0.00113295	0.0272544	NA	NA
chr17:76640929-76642929	14.9293	1.54331	0.474307	3.25382	0.00113863	0.0272544	CYTH1	27200
chr4:41921686-41923686	14.2887	-1.14525	0.351781	-3.25556	0.00113168	0.0272544	TMEM33	13450
chr13:49364842-49366842	9.03248	1.67007	0.513562	3.25194	0.0011462	0.0272904	NA	NA
chr11:65207956-65209956	3391.39	0.535113	0.164653	3.24994	0.00115429	0.0273384	NEAT1	0
chr17:25571071-25573071	10.0047	1.41514	0.436013	3.24563	0.00117192	0.0275602	MIR4522	47864
chr6:53222956-53224956	16.0211	0.931931	0.28722	3.24466	0.0011759	0.0275602	ELOVL5	8978
chr7:45025172-45027172	317.214	0.46308	0.142827	3.24225	0.0011859	0.0276506	SNHG15	0
chr17:5157487-5159487	25.7364	-0.650103	0.200756	-3.23828	0.00120251	0.0278934	SCIMP	19331
chr8:61821434-61823434	15.7733	1.077	0.332753	3.23662	0.00120953	0.0279121	CHD7	40847
chr13:74873179-74875179	3.58961	-1.64739	0.50986	-3.23107	0.0012333	0.0281718	NA	NA
chr9:33080460-33083744	10.0793	1.18215	0.365748	3.23215	0.00122864	0.0281718	SMU1	3745
chr10:121361192-121363192	7.94882	1.10425	0.342351	3.22549	0.00125757	0.0283719	TIAL1	4650
chr11:58989262-58993252	123.119	0.694519	0.215374	3.22472	0.00126097	0.0283719	MPEG1	8767
chr9:123821406-123823406	14.8491	-0.743607	0.230577	-3.22499	0.00125978	0.0283719	C5	8851
chr2:131142412-131144412	38.0249	-0.608665	0.189058	-3.21946	0.00128432	0.028611	PTPN18	9429
chr22:47149328-47151328	11.576	1.4559	0.452062	3.22058	0.00127931	0.028611	TBC1D22A	7189
chr14:78132731-78134731	5.92601	-1.51948	0.472466	-3.21606	0.00129962	0.0287653	ALKBH1	4017
chr19:16369108-16371108	18.3607	0.902442	0.280689	3.21509	0.00130403	0.0287653	AP1M1	22951
chr9:137782430-137784430	4.59712	1.33549	0.418187	3.19351	0.00140552	0.0308529	FCN2	3063
chr7:64540626-64542626	52.9862	0.536118	0.168181	3.18774	0.00143392	0.0313234	CCT6P3	5534
chr7:38374169-38376169	172.633	-0.521166	0.164111	-3.1757	0.00149477	0.0324951	TRGC2	17347
chr2:70350747-70352747	43.1551	0.698594	0.22016	3.17312	0.0015081	0.0326272	C2orf42	24269
chr20:48837124-48839124	6.4361	1.20882	0.381394	3.16949	0.00152709	0.0328375	CEBPB	27896
chr3:49382167-49384167	62.7789	0.669424	0.211277	3.16847	0.00153242	0.0328375	USP4	4630
chr8:37923585-37925585	49.2274	-0.502031	0.158529	-3.16681	0.00154122	0.0328697	EIF4EBP1	5701
chr7:106057826-106059826	45.1072	1.55735	0.4926	3.16148	0.00156967	0.0333184	NA	NA
chr8:122394095-122396095	16.0877	-1.0663	0.337517	-3.15926	0.00158172	0.0334166	NA	NA
chr1:182112039-182114039	11.3508	1.2828	0.406658	3.15449	0.00160778	0.0334695	NA	NA
chr10:134260415-134262415	11.9454	1.10589	0.35046	3.15553	0.00160207	0.0334695	C10orf91	0
chr14:61567987-61571803	27.8941	0.636516	0.201853	3.15337	0.00161398	0.0334695	SLC38A6	17535
chr2:64526411-64528411	19.1844	-0.998474	0.316273	-3.157	0.00159403	0.0334695	NA	NA
chr4:174354593-174356593	45.7595	-0.60909	0.193418	-3.14909	0.00163781	0.033808	SCRG1	27064
chr1:87238925-87240925	31.963	1.15031	0.365841	3.1443	0.00166486	0.0338814	SH3GLB1	25057
chr10:22540452-22542452	190.268	0.303207	0.0965069	3.14182	0.00167901	0.0338814	EBLN1	41539
chr15:70778334-70780334	19.2318	1.46445	0.466085	3.14203	0.0016778	0.0338814	NA	NA
chr3:129345136-129347136	36.8098	0.563607	0.179324	3.14295	0.00167253	0.0338814	TMCC1	19498
chr9:110782490-110784490	93.6987	-0.691064	0.219878	-3.14294	0.00167263	0.0338814	NA	NA
chr20:23132182-23134182	12.6397	1.3781	0.43985	3.13311	0.00172964	0.0347472	LINC00656	18908
chr2:242784769-242786769	21.0519	1.17297	0.375039	3.1276	0.0017624	0.0352479	PDCD1	5263
chr13:110383227-110385227	131.021	-1.08658	0.348742	-3.11572	0.00183495	0.036162	IRS2	20956
chr2:43312763-43314763	12.8322	-1.24665	0.400225	-3.11487	0.00184024	0.036162	NA	NA
chr5:67729070-67732634	9.85687	1.15821	0.3717	3.11599	0.00183331	0.036162	NA	NA
chr7:106060925-106062925	42.7044	1.14403	0.367023	3.11705	0.00182673	0.036162	NA	NA
chr15:45746222-45748222	6.53183	2.2432	0.72066	3.11271	0.0018538	0.03627	C15orf48	20574
chr8:134930779-134932779	26.4393	1.15422	0.37115	3.10985	0.00187183	0.0364643	NA	NA
chr9:96927870-96929870	142.949	0.380671	0.122553	3.10618	0.00189522	0.0367607	MIRLET7A1	8368
chr18:10289584-10291584	24.9986	0.64412	0.20789	3.09836	0.00194592	0.0375821	NA	NA
chr10:6441758-6443758	11.0805	1.30926	0.423377	3.09241	0.00198536	0.0380176	PRKCQ	25346
chr15:69046212-69048212	9.04367	1.09066	0.352577	3.09338	0.00197889	0.0380176	ANP32A	22662
chr17:76319824-76321824	90.3549	-0.853082	0.276497	-3.08532	0.00203331	0.0387706	SOCS3	31034
chr19:52242549-52244549	89.4225	0.680299	0.220924	3.07934	0.0020746	0.0390615	FPR1	4473
chr20:23127799-23129799	30.5378	1.12265	0.364286	3.08179	0.00205758	0.0390615	LINC00656	14525
chr7:106064626-106066626	75.3543	1.02238	0.331884	3.08053	0.00206635	0.0390615	NA	NA
chr12:116970453-116972453	26.1517	0.734961	0.23884	3.07721	0.0020895	0.0391391	LINC00173	0
chr9:132244446-132246446	25.4374	0.84986	0.276264	3.07626	0.00209612	0.0391391	NA	NA
chr9:140180370-140182370	29.6508	0.690114	0.224482	3.07426	0.00211028	0.0392408	TOR4A	3276
chr14:104543571-104545571	4.49685	-1.72162	0.560667	-3.07067	0.00213583	0.0393902	ASPG	6451
chr2:64499977-64501977	59.0495	-0.545237	0.177496	-3.07182	0.00212755	0.0393902	NA	NA
chr16:31879947-31881947	10.1824	1.44585	0.471517	3.06639	0.00216663	0.0397952	ZNF267	3131
chr1:23613988-23615988	14.5762	-0.962426	0.31471	-3.05814	0.00222717	0.0405759	HNRNPR	20287
chr13:110285273-110287273	23.6119	-1.19079	0.389315	-3.05868	0.00222314	0.0405759	NA	NA
chr15:31514954-31516954	62.167	0.464323	0.152137	3.052	0.0022732	0.041243	NA	NA
chr19:53444969-53446969	49.439	0.426203	0.139829	3.04803	0.00230345	0.041243	ZNF321P	0
chr2:208175327-208177327	11.788	1.31842	0.432202	3.05048	0.00228479	0.041243	NA	NA
chr2:71310080-71312080	100.001	-0.4189	0.137469	-3.04723	0.00230961	0.041243	NAGK	4081
chr22:37614025-37617758	19.7129	-0.832536	0.273138	-3.04805	0.00230334	0.041243	RAC2	3551
chr2:43310020-43312020	20.2858	-0.857958	0.281827	-3.04427	0.00233247	0.0414866	NA	NA
chr2:174855088-174857088	19.4443	-0.825565	0.271443	-3.04139	0.00235488	0.0415568	SP3	24657
chr2:240386201-240388201	22.601	1.41751	0.465976	3.04203	0.00234991	0.0415568	NA	NA
chr2:70367635-70371237	269.142	0.694801	0.228604	3.03932	0.0023711	0.0416794	C2orf42	5779
chr1:234910189-234912189	13.3304	1.07819	0.354935	3.0377	0.0023839	0.0417414	NA	NA
chr11:69064080-69066080	5.02748	1.38112	0.455845	3.02981	0.00244709	0.0424032	MYEOV	0
chr11:85912748-85914748	9.13009	1.22267	0.403724	3.02848	0.00245784	0.0424032	EED	41057
chr12:89555656-89557656	13.2809	0.998932	0.329866	3.02829	0.00245938	0.0424032	NA	NA
chr2:230160031-230162031	26.9958	1.38745	0.457811	3.03061	0.00244063	0.0424032	PID1	23973
chr1:113523195-113527135	14.4058	-0.720973	0.238466	-3.02339	0.00249963	0.0427694	SLC16A1	24219
chr19:1896713-1898713	9.99503	1.01806	0.336649	3.02409	0.00249379	0.0427694	ADAT3	6657
chr16:29605181-29607181	150.558	0.454479	0.150445	3.0209	0.00252024	0.0429586	BOLA2	0
chr8:135802590-135804590	14.9238	-0.709005	0.234865	-3.01878	0.00253793	0.0429829	MIR30B	8172
chr9:132082278-132084278	81.5692	0.428671	0.142017	3.01844	0.00254077	0.0429829	C9orf106	0
chr2:15776651-15778651	18.5552	-0.712013	0.236365	-3.01234	0.00259241	0.0435293	DDX1	5415
chr7:38288595-38290595	165.714	-0.825867	0.274067	-3.01338	0.00258358	0.0435293	TRGC2	0
chr17:48839614-48841614	7.13867	0.910585	0.303072	3.00452	0.00266003	0.0444986	LINC00483	0
chr15:70555736-70557736	10.1827	1.50714	0.50369	2.99219	0.00276983	0.0461639	NA	NA
chr7:151619641-151621641	83.0971	0.94962	0.317833	2.9878	0.00280997	0.04666	GALNTL5	31822
chr18:11946412-11948412	7.32464	1.00878	0.3381	2.98367	0.00284817	0.0471205	IMPA2	33014
chr12:132292580-132294580	20.8226	0.758907	0.254698	2.97963	0.00288592	0.0472242	SFSWAP	8296
chr9:110704208-110706208	7.3922	-1.18292	0.396931	-2.98016	0.00288093	0.0472242	NA	NA
chr9:139512208-139515436	30.609	0.860218	0.28862	2.98045	0.00287828	0.0472242	EGFL7	37871
chr14:22916789-22918789	21.2104	-1.37913	0.464549	-2.96875	0.0029901	0.0487517	TRA	0
chr22:46389895-46393808	10.4745	0.934059	0.315084	2.96447	0.00303203	0.0492568	WNT7B	16886
chr11:10918707-10922659	24.0815	0.878917	0.297033	2.95899	0.00308653	0.0497827	ZBED5-AS1	17883
chr4:76828668-76830668	10.5827	-0.921414	0.311323	-2.95967	0.00307964	0.0497827	NAAA	1139
chr19:14894936-14896936	6.95573	1.28901	0.43619	2.95515	0.00312512	0.0500044	ADGRE2	5582
chr19:19474809-19476809	24.5233	0.630734	0.213496	2.95432	0.00313361	0.0500044	MAU2	5245
chr4:185771255-185773255	84.0453	0.86163	0.291563	2.95521	0.00312457	0.0500044	MIR3945	0
chr2:65254019-65256019	16.971	-0.793708	0.268942	-2.95122	0.00316523	0.0503305	SLC1A4	3018
chr5:82322186-82324186	11.2098	1.04108	0.352979	2.94941	0.00318381	0.0504476	TMEM167A	24478
chr13:34116022-34118022	52.8931	0.487114	0.165452	2.94415	0.00323842	0.0510919	STARD13	0
chr20:2279034-2282938	25.5846	2.00913	0.682609	2.94332	0.00324718	0.0510919	TGM3	0
chr11:130023551-130025551	3.56192	-1.6189	0.550665	-2.9399	0.00328323	0.0511461	ST14	4130
chr2:143624952-143626952	39.4534	0.895495	0.304616	2.93976	0.00328471	0.0511461	KYNU	8242
chr7:26426959-26428959	7.92376	-1.14965	0.391002	-2.94028	0.00327918	0.0511461	SNX10	13009
chr13:30945059-30947059	9.43449	-0.925515	0.315377	-2.93463	0.00333944	0.051819	LINC00426	0
chr1:11918515-11920515	2.34599	1.87622	0.639839	2.93233	0.00336431	0.0518667	NPPB	0
chr13:30939441-30941441	11.1752	-1.08374	0.369597	-2.93221	0.00336557	0.0518667	LINC00426	0
chr6:14738300-14740300	8.42453	1.89683	0.647905	2.92764	0.00341549	0.0522779	NA	NA
chr8:8778735-8780735	13.479	-1.38193	0.471888	-2.92852	0.00340581	0.0522779	MFHAS1	27603
chr12:14729336-14732753	13.3095	-0.899518	0.307853	-2.92191	0.00347895	0.0527114	PLBD1	8544
chr19:51669469-51671469	38.973	-0.56724	0.194076	-2.92277	0.00346938	0.0527114	SIGLEC17P	0
chr7:47708995-47710995	7.25376	1.47998	0.50626	2.92336	0.00346277	0.0527114	C7orf65	7748
chr16:9227876-9229876	36.448	-0.736611	0.252225	-2.92045	0.00349524	0.0527804	C16orf72	14320
chr7:154996935-154998935	23.5968	1.16514	0.399392	2.91729	0.00353085	0.0531399	NA	NA
chr1:234734791-234736791	48.4329	0.45062	0.154597	2.91481	0.00355911	0.0533866	IRF2BP2	3223
chr10:134822086-134824086	70.2365	1.04876	0.360461	2.90951	0.00362	0.0541195	NA	NA
chr10:38690886-38692886	95.9474	0.590199	0.203193	2.90462	0.00367699	0.0547896	SEPT7P9	0
chr7:157071143-157073143	22.777	0.609409	0.209991	2.90207	0.00370701	0.0548736	UBE3C	9076
chr8:126923336-126925336	5.36699	-1.35833	0.467991	-2.90247	0.00370238	0.0548736	LINC00861	9430
chr10:88470388-88472388	9.71141	0.884511	0.304963	2.90039	0.003727	0.0549885	LDB3	0
chr13:110041400-110043400	15.8914	-1.24304	0.429075	-2.89701	0.00376734	0.055402	NA	NA
chr17:19627149-19629149	7.49265	1.47657	0.5101	2.89466	0.00379568	0.0556369	SLC47A2	4856
chr9:110724845-110726845	59.1502	-0.628327	0.217314	-2.89133	0.00383613	0.0560474	NA	NA
chr11:85851866-85857145	13.8236	0.991163	0.343194	2.88805	0.00387638	0.0564521	NA	NA
chr8:56756231-56758231	27.0267	0.730242	0.252958	2.88681	0.00389163	0.0564914	TGS1	18225
chr10:6316402-6318402	26.5051	1.05646	0.366222	2.88476	0.00391707	0.0564962	PFKFB3	38894
chr2:112174784-112176784	6.84266	-1.2049	0.41765	-2.88496	0.00391459	0.0564962	NA	NA
chr4:88071288-88073288	23.0916	-0.609708	0.211637	-2.88092	0.00396515	0.057007	KLHL8	8925
chr1:235146999-235148999	5.7401	1.39531	0.485609	2.87331	0.0040619	0.0582119	NA	NA
chr1:182115537-182117537	16.394	1.13245	0.394475	2.87077	0.00409468	0.0583104	NA	NA
chr2:28646008-28648008	28.9715	-0.549975	0.191577	-2.87078	0.00409461	0.0583104	FOSL2	6562
chr12:25538225-25540225	155.754	0.547984	0.191258	2.86516	0.00416805	0.0589818	NA	NA
chr6:14727458-14729458	27.5311	0.910226	0.317605	2.86591	0.00415817	0.0589818	NA	NA
chr21:34587429-34589429	25.0751	1.05676	0.36936	2.86106	0.00422225	0.0595616	IFNAR2	12801
chr2:232381411-232383411	9.25297	-1.33709	0.467765	-2.85846	0.00425698	0.0598638	LINC00471	2360
chr10:6338997-6340997	15.2886	0.937848	0.328854	2.85186	0.00434636	0.0609182	NA	NA
chr6:14921213-14923213	63.5795	0.684342	0.240124	2.84995	0.00437258	0.0609182	NA	NA
chr9:110708223-110710223	5.31095	-1.51236	0.530579	-2.8504	0.00436645	0.0609182	NA	NA
chr15:70549822-70551822	21.5784	1.44703	0.508427	2.8461	0.0044259	0.0612817	NA	NA
chr3:150352553-150354553	18.9383	-0.731743	0.257103	-2.84611	0.00442567	0.0612817	SELENOT	4318
chr16:2709804-2711804	179.966	-0.372652	0.131213	-2.84006	0.00451047	0.0619033	ERVK13-1	0
chr2:230194860-230196860	50.8335	1.00115	0.352297	2.84178	0.00448621	0.0619033	DNER	25484
chr2:28564968-28566968	6.75394	1.17484	0.413682	2.83995	0.00451206	0.0619033	BABAM2	3200
chr8:37942836-37944836	6.65052	-0.957089	0.33714	-2.83884	0.00452772	0.0619292	ASH2L	18174
chr11:1535820-1537820	46.9818	-0.545208	0.192908	-2.82627	0.00470939	0.0636494	MOB2	0
chr13:110261811-110263811	21.6557	-1.16246	0.411153	-2.82731	0.00469407	0.0636494	NA	NA
chr13:74635377-74637377	31.0686	-0.887487	0.314232	-2.8243	0.00473834	0.0636494	KLF12	0
chr14:50396301-50398301	11.2373	0.845269	0.298992	2.82707	0.00469768	0.0636494	ARF6	32528
chr16:9220686-9222686	56.6678	-0.689	0.243792	-2.82618	0.00471071	0.0636494	C16orf72	7130
chr7:107273072-107275072	19.6054	-0.659106	0.233323	-2.82487	0.00473002	0.0636494	BCAP29	9309
chr22:50976518-50978518	339.472	0.385673	0.136839	2.81845	0.00482562	0.0645429	ODF3B	5509
chr4:185815721-185819321	9.38424	1.43582	0.509533	2.81792	0.00483355	0.0645429	MIR3945	43456
chr11:6726347-6728347	44.6814	-0.665147	0.236507	-2.81238	0.00491759	0.0654708	GVINP1	9177
chr2:37861980-37865492	122.655	0.820519	0.292099	2.80904	0.00496891	0.065959	CDC42EP3	3532
chr13:50215725-50217725	95.8979	-0.394282	0.140831	-2.79968	0.00511538	0.0677035	ARL11	7716
chr1:16162741-16164741	120.934	0.341056	0.121927	2.79722	0.00515444	0.0680205	SPEN	9617
chr1:156474069-156476069	10.7248	1.18291	0.423798	2.79121	0.00525118	0.0681628	MEF2D	3434
chr1:249218393-249220393	35.2725	-0.491067	0.175691	-2.79506	0.00518902	0.0681628	PGBD2	5047
chr1:65506155-65508155	35.5515	-0.708167	0.253498	-2.79358	0.00521281	0.0681628	MIR3671	15282
chr15:89206755-89208755	10.7569	-0.972568	0.348364	-2.79182	0.00524132	0.0681628	ISG20	7875
chr2:237445195-237447195	8.22794	-1.0981	0.393457	-2.7909	0.00525611	0.0681628	ACKR3	22228
chr22:17527178-17529178	13.9447	-0.775552	0.27755	-2.79428	0.00520152	0.0681628	CECR7	0
chr1:234907415-234909415	27.1784	0.74118	0.266287	2.78339	0.00537944	0.0695618	NA	NA
chr2:8368942-8370942	4.79965	-1.50722	0.541905	-2.78134	0.00541351	0.0698017	LINC00299	0
chr1:167765595-167767595	7.38745	-0.88789	0.319667	-2.77754	0.00547716	0.070363	MPZL1	4438
chr5:95419894-95421894	3.5291	1.40176	0.504796	2.77688	0.00548832	0.070363	MIR583	4977
chr4:38762254-38764254	7.68831	1.01189	0.365093	2.77158	0.00557843	0.0713151	TLR10	9605
chr4:174335466-174338799	106.591	-0.445449	0.160954	-2.76754	0.00564804	0.0720005	SCRG1	7937
chr1:156425971-156427971	37.7887	0.720551	0.261458	2.7559	0.0058531	0.0731637	MEF2D	5541
chr1:9692723-9694723	24.3853	-0.827657	0.300243	-2.75662	0.0058402	0.0731637	PIK3CD	17066
chr12:57091993-57095468	14.4473	0.747132	0.270951	2.75744	0.00582559	0.0731637	PTGES3	9914
chr14:105499484-105501484	25.8928	0.69313	0.251135	2.75999	0.0057803	0.0731637	CDCA4	12058
chr2:15779632-15781632	13.2279	-0.771361	0.279753	-2.75729	0.00582821	0.0731637	DDX1	8396
chr8:134910675-134912675	30.7036	1.03141	0.373918	2.75838	0.00580888	0.0731637	NA	NA
chr9:97415869-97419585	19.4063	1.1268	0.408779	2.7565	0.00584234	0.0731637	FBP1	13337
chr20:1489066-1491066	10.5437	-0.899869	0.326722	-2.75424	0.00588291	0.0732627	SIRPB2	16832
chr3:169671164-169673164	7.19728	1.24716	0.452911	2.75364	0.00589357	0.0732627	SEC62	11415
chr12:116773670-116775670	13.8451	1.23369	0.448404	2.75129	0.00593602	0.073587	NA	NA
chr13:110051763-110053763	22.143	-0.894566	0.325324	-2.74977	0.00596377	0.073728	NA	NA
chr14:62218502-62220502	51.4401	0.521707	0.190437	2.73953	0.00615273	0.0758556	HIF1A-AS2	2694
chr1:207980051-207982051	212.961	-0.393016	0.143633	-2.73625	0.00621436	0.0759908	MIR29C	4182
chr10:6389021-6391021	22.994	0.746406	0.272664	2.73746	0.00619157	0.0759908	NA	NA
chr6:3990261-3992261	14.5429	-0.905292	0.330799	-2.73669	0.00620614	0.0759908	PRPF4B	29307
chr12:32809615-32811615	4.99669	-1.30102	0.476943	-2.72783	0.0063753	0.0769138	FGD4	10630
chr13:110054622-110056622	20.2648	-0.869091	0.318539	-2.72837	0.00636482	0.0769138	NA	NA
chr19:18131855-18135822	42.2046	0.521786	0.191167	2.72948	0.00634352	0.0769138	ARRDC2	6943
chr19:51900543-51902543	7.07112	-1.43449	0.525764	-2.72838	0.00636453	0.0769138	LIM2	9332
chr7:38281895-38283895	55.4206	-0.97733	0.358042	-2.72965	0.00634017	0.0769138	TRGC2	0
chr10:114610967-114612967	18.3575	0.658989	0.241784	2.72553	0.00641981	0.0772438	VTI1A	32462
chr1:117027129-117029129	34.312	-0.563835	0.207072	-2.7229	0.0064712	0.0774416	CD58	28026
chr10:112251364-112253364	5.75311	1.20103	0.441304	2.72154	0.0064979	0.0774416	DUSP5	4260
chr15:45748886-45750886	9.08839	2.44757	0.898948	2.72271	0.00647496	0.0774416	C15orf48	23238
chr2:8674169-8676169	11.4521	0.749292	0.275356	2.72117	0.0065051	0.0774416	NA	NA
chr2:201577067-201579067	7.47116	1.12713	0.414534	2.71904	0.00654726	0.0777379	AOX2P	0
chr2:102577102-102579102	53.5533	-0.496556	0.182856	-2.71556	0.00661629	0.0783508	IL1R2	29203
chr7:128572407-128574407	4.77625	1.24895	0.460555	2.71183	0.00669125	0.0784235	IRF5	3586
chr7:149449315-149451315	8.24875	-1.02821	0.378847	-2.71405	0.00664664	0.0784235	ZNF467	9955
chr9:110756109-110758109	9.05151	-0.866278	0.319359	-2.71255	0.00667668	0.0784235	NA	NA
chr9:21317461-21319461	12.7141	-0.78943	0.291111	-2.71179	0.00669214	0.0784235	KLHL9	4589
chr22:27060528-27062528	55.2712	-0.894068	0.330264	-2.70713	0.00678671	0.0793252	MIAT	0
chr11:75945091-75947091	16.0971	1.10422	0.408336	2.7042	0.00684681	0.0794088	WNT11	27516
chr15:89938323-89940323	31.9598	-0.733862	0.27132	-2.70478	0.00683497	0.0794088	MIR9-3HG	0
chr8:103818267-103821892	43.5959	0.624641	0.23092	2.70502	0.0068301	0.0794088	AZIN1	16643
chr12:92501869-92503869	222.588	0.403197	0.149156	2.70319	0.00686773	0.0794467	BTG1	30184
chr20:48887841-48889841	19.2632	0.896099	0.331885	2.70003	0.00693331	0.0799997	NA	NA
chr1:28458485-28460485	7.04723	1.01894	0.378031	2.69539	0.00703056	0.0804808	PTAFR	13191
chr11:27506877-27508877	9.85293	-0.92279	0.342776	-2.69211	0.00710019	0.0804808	LIN7C	7087
chr15:74730240-74732240	4.48811	-1.27969	0.475099	-2.69353	0.00707006	0.0804808	SEMA7A	3940
chr2:111995053-111997053	66.4579	0.435891	0.161895	2.69242	0.0070935	0.0804808	NA	NA
chr20:32446118-32448118	32.7281	-0.571342	0.2121	-2.69374	0.00706542	0.0804808	CHMP4B	3944
chr20:58671751-58673751	20.9239	-0.673115	0.249591	-2.69688	0.00699933	0.0804808	C20orf197	23742
chr6:111963084-111965084	8.36858	0.802396	0.297784	2.69456	0.0070482	0.0804808	FYN	16450
chr6:106327304-106329304	19.3831	2.02202	0.751431	2.69089	0.00712621	0.0805727	NA	NA
chr11:60808902-60810902	3.47464	1.21115	0.450277	2.68979	0.00714973	0.0806361	CD6	21053
chr3:105069849-105073422	12.8934	0.899595	0.334671	2.68799	0.00718825	0.0808678	ALCAM	12134
chr2:86190157-86192157	2.53709	1.39776	0.52021	2.68692	0.00721145	0.0809265	NA	NA
chr1:33462900-33464900	79.4865	-0.449374	0.167429	-2.68396	0.00727561	0.0812913	AK2	8640
chr22:46431148-46433148	28.0077	0.51029	0.19014	2.68375	0.00728008	0.0812913	LINC00899	2638
chr1:161359029-161361029	33.1776	0.682002	0.254231	2.68261	0.00730503	0.0813679	CFAP126	21355
chr20:35963767-35965767	3.6359	1.37475	0.513005	2.67979	0.0073668	0.0818533	SRC	7320
chr2:145419985-145421985	15.7432	0.821792	0.306938	2.67738	0.00741994	0.0822407	TEX41	3548
chr12:125230432-125232432	6.61981	1.17188	0.438185	2.67439	0.00748647	0.0825713	SCARB1	34796
chr13:110363604-110365604	21.9778	-1.01493	0.37949	-2.67445	0.00748529	0.0825713	IRS2	40579
chr7:105984755-105988668	55.1955	0.995562	0.372378	2.67352	0.00750588	0.082583	NA	NA
chr15:31555150-31557150	7.50238	0.927221	0.346965	2.67238	0.00753164	0.0826643	NA	NA
chr10:23721166-23723166	16.9176	0.805821	0.301806	2.67	0.0075852	0.0829064	OTUD1	5031
chr11:61145239-61147239	17.7928	-0.674869	0.253086	-2.66656	0.0076631	0.0829064	TMEM138	8263
chr21:34765443-34767443	9.18961	0.821501	0.308025	2.667	0.00765326	0.0829064	IFNGR2	7758
chr3:128942860-128944860	21.1811	0.854038	0.320048	2.66847	0.00761986	0.0829064	COPG1	23592
chr4:7104045-7106045	7.15194	0.952368	0.35715	2.66658	0.00766274	0.0829064	GRPEL1	34244
chr9:66552752-66554752	37.4943	-1.01211	0.379561	-2.66651	0.00766423	0.0829064	PTGER4P2-CDK2AP2P2	49724
chr3:196358544-196362307	57.7052	0.538499	0.202035	2.66537	0.00769041	0.08299	NRROS	4348
chr1:144093861-144095861	29.9922	-0.414669	0.155782	-2.66185	0.00777127	0.083662	SRGAP2B	0
chr3:151922219-151924219	29.5113	0.524471	0.197237	2.65909	0.00783523	0.0841492	NA	NA
chr17:80254877-80256877	14.4745	0.815578	0.307039	2.65627	0.00790105	0.0846541	CD7	15868
chr2:182258739-182260739	5.44671	-1.34151	0.50532	-2.65477	0.0079362	0.0848287	NA	NA
chr1:1839580-1841580	13.4388	0.725453	0.273557	2.65193	0.00800343	0.0849697	CALML6	4685
chr11:121306182-121308182	7.36298	-1.11853	0.421711	-2.65236	0.00799319	0.0849697	SORL1	14729
chr17:58171441-58173441	6.24678	-0.935431	0.352751	-2.65182	0.00800604	0.0849697	HEATR6	15148
chr10:6341297-6343297	18.7914	0.982763	0.370753	2.65072	0.00803202	0.085045	NA	NA
chr9:139518868-139520868	10.1696	1.0426	0.39458	2.6423	0.00823449	0.0869841	EGFL7	32439
chr5:74339218-74341218	7.07408	-1.60878	0.60923	-2.64067	0.00827412	0.0871979	GCNT4	12493
chr1:224390173-224393990	10.5924	-0.832686	0.315601	-2.63841	0.0083295	0.0872457	DEGS1	9030
chr12:89549333-89551333	8.91708	0.989975	0.375321	2.63768	0.00834763	0.0872457	NA	NA
chr14:77505842-77507842	5.29815	0.876869	0.332451	2.63759	0.00834977	0.0872457	IRF2BPL	10799
chr15:100035199-100037199	10.3993	0.868445	0.329584	2.63497	0.00841436	0.0872457	NA	NA
chr22:23270217-23272217	15.2609	1.19314	0.452706	2.63559	0.00839922	0.0872457	IGLL5	32203
chr8:129061157-129063157	68.4758	-0.368408	0.139746	-2.63627	0.00838225	0.0872457	MIR1207	0
chr9:5607838-5609838	24.7389	-0.737927	0.280029	-2.63518	0.00840928	0.0872457	PLGRKT	0
chr15:65022673-65024673	3.27909	1.37664	0.523749	2.62844	0.00857764	0.0887342	RBPMS2	7421
chr2:157256214-157258214	11.131	-0.724432	0.276273	-2.62216	0.00873738	0.089973	GPD2	33750
chr22:20143595-20145595	6.34775	0.85921	0.327639	2.62243	0.00873065	0.089973	ZDHHC8	8064
chr17:62831820-62833820	256.957	0.297841	0.113667	2.6203	0.00878516	0.0900103	PLEKHM1P1	0
chr19:44177906-44179906	8.40209	1.21858	0.465162	2.61969	0.008801	0.0900103	PLAUR	3407
chr19:6875665-6877665	5.11077	1.25088	0.477304	2.62073	0.00877428	0.0900103	ADGRE1	9894
chr6:89840763-89842763	10.7078	-0.824964	0.315113	-2.61799	0.0088449	0.0902541	SRSF12	12962
chr8:134603360-134605360	11.0505	0.878504	0.335887	2.61547	0.00891038	0.0907166	ST3GAL1	19176
chr2:218514670-218516670	5.68079	-1.05243	0.402853	-2.61245	0.00898959	0.0911107	DIRC3	0
chr6:132996067-132998067	4.77931	-1.01622	0.388878	-2.61322	0.00896946	0.0911107	VNN1	3929
chr3:101597749-101599749	6.88839	1.01292	0.387869	2.6115	0.00901458	0.0911587	NFKBIZ	17879
chr1:235115731-235117731	127.588	0.351385	0.134641	2.6098	0.00905959	0.0914085	NA	NA
chr11:65212952-65214952	138.174	0.396557	0.152001	2.60891	0.00908301	0.0914397	NEAT1	923
chr12:45577349-45579349	7.31692	-1.22962	0.471817	-2.60614	0.00915685	0.0917807	PLEKHA8P1	0
chr2:8438126-8440126	13.3664	-0.792237	0.303992	-2.60611	0.00915767	0.0917807	LINC00299	0
chr21:35319845-35321845	15.8729	-0.740006	0.284048	-2.60522	0.00918162	0.0918162	LINC00649	0
chr1:33454117-33456117	39.2766	-0.437616	0.168188	-2.60195	0.00926955	0.0918788	AK2	17423
chr10:72351818-72353818	22.5505	-0.921609	0.354097	-2.6027	0.00924926	0.0918788	PRF1	3285
chr15:75422568-75424568	5.69452	1.0376	0.398531	2.60357	0.00922593	0.0918788	NA	NA
chr19:16393613-16395613	25.9977	0.569462	0.218792	2.60275	0.00924801	0.0918788	KLF2	40037
chr1:24049397-24051397	5.79623	-1.04337	0.401262	-2.60023	0.00931626	0.0920019	ELOA	18458
chr16:11733755-11735755	33.5137	0.951724	0.36605	2.59998	0.00932286	0.0920019	SNN	26533
chr10:3811046-3813046	6.79228	-1.03172	0.397737	-2.59398	0.0094873	0.0921573	KLF6	5141
chr11:72515507-72517507	90.6008	-0.466526	0.17981	-2.59455	0.0094715	0.0921573	ATG16L2	7943
chr12:48840625-48842625	6.53953	-1.08895	0.419264	-2.59729	0.00939635	0.0921573	ANP32D	23822
chr13:46907357-46909357	3.97149	1.43964	0.554922	2.59432	0.00947789	0.0921573	RUBCNL	6779
chr2:182010092-182012092	4.07706	-1.25727	0.484308	-2.59602	0.00943096	0.0921573	NA	NA
chr2:206962683-206964683	4.58077	-0.936304	0.360351	-2.59831	0.00936837	0.0921573	INO80D	11776
chr2:8284638-8286638	7.97332	-0.988572	0.380676	-2.59688	0.00940735	0.0921573	LINC00299	0
chr5:55964982-55970221	52.4307	0.441254	0.170143	2.59343	0.00950244	0.0921573	NA	NA
chr1:110847579-110849579	10.2873	-0.667302	0.257842	-2.58802	0.00965281	0.093411	RBM15	32365
chr17:72499501-72501501	4.4747	1.13245	0.437821	2.58656	0.00969399	0.093411	CD300LB	15811
chr7:36819840-36821840	4.5776	1.26375	0.488527	2.58686	0.00968555	0.093411	NA	NA
chr4:120374975-120376975	298.965	0.242157	0.0938845	2.57931	0.00989978	0.0951902	PDE5A	38574
chr1:12221018-12223018	12.4407	0.714165	0.277138	2.57693	0.00996829	0.0956446	TNFRSF1B	4041
chr1:160959369-160961369	41.8348	-0.522601	0.202884	-2.57587	0.00999896	0.0957347	F11R	3631
chr6:14856772-14858772	11.2204	1.09581	0.425643	2.57449	0.0100389	0.0959127	NA	NA
chr4:38744670-38746670	24.2252	-0.693379	0.269659	-2.57132	0.0101312	0.0965899	TLR10	27189
chr3:131089304-131091304	35.1094	-0.470563	0.183342	-2.56659	0.0102705	0.0977107	NUDT16P1	5337
chr2:43332168-43337636	28.2295	-0.582037	0.227003	-2.56401	0.0103472	0.0982326	NA	NA
chr1:26907935-26909935	8.07643	-0.844668	0.329695	-2.56197	0.0104081	0.0984134	RPS6KA1	6414
chr9:137347178-137349178	37.2093	0.844195	0.329518	2.56191	0.01041	0.0984134	RXRA	14746
chr3:37427187-37429187	94.0671	0.328927	0.128484	2.56005	0.0104656	0.0987324	C3orf35	11780
chr2:74412003-74414003	53.0696	0.417763	0.16329	2.55841	0.0105151	0.098992	MOB1A	6007
chr1:160642235-160644235	55.0291	-0.383481	0.149999	-2.55656	0.0105712	0.0993121	CD48	4300
chr12:10516378-10518378	30.0918	-0.653161	0.255744	-2.55396	0.0106505	0.0996745	KLRC4-KLRK1	6573
chr8:146222137-146224137	33.9977	-0.505271	0.197847	-2.55384	0.0106541	0.0996745	TMED10P1	0
chr7:6119953-6121953	9.33462	0.793187	0.310889	2.55135	0.0107306	0.100182	EIF2AK1	21092
chr15:70558120-70561455	12.8788	1.14761	0.45029	2.5486	0.0108157	0.100559	NA	NA
chr7:155578925-155580925	17.2296	-0.729851	0.28631	-2.54917	0.0107981	0.100559	RBM33	4745
chr14:88514954-88516954	9.54414	0.748237	0.293709	2.54755	0.0108482	0.100654	GPR65	33798
chr6:11172047-11174047	6.89181	-1.13725	0.447688	-2.54027	0.0110768	0.102563	NEDD9	9483
chr20:61732977-61734977	6.25695	-0.929094	0.366192	-2.53718	0.011175	0.10326	HAR1A	0
chr16:85912463-85914463	13.8536	1.07834	0.425201	2.53607	0.0112104	0.103374	IRF8	18310
chr11:44653395-44655395	18.4713	0.702854	0.277714	2.53085	0.0113786	0.104497	CD82	12079
chr8:128843004-128845004	17.2568	-0.664378	0.262464	-2.53131	0.0113638	0.104497	MYC	0
chr20:58711585-58713585	18.6885	-0.520956	0.205931	-2.52976	0.011414	0.104559	NA	NA
chr22:39566037-39568037	6.54319	0.993432	0.392782	2.52922	0.0114317	0.104559	CBX7	17498
chr8:103822048-103824048	19.5266	0.64588	0.255705	2.52588	0.0115409	0.105343	AZIN1	14487
chr1:211779333-211781333	54.0197	0.353542	0.140195	2.52179	0.0116759	0.106	SLC30A1	27233
chr15:39718602-39720602	32.4988	1.02716	0.407352	2.52156	0.0116835	0.106	NA	NA
chr7:29723870-29725870	46.5102	0.408382	0.161907	2.52233	0.011658	0.106	MIR550A3	3425
chr9:113870497-113872497	3.54676	1.42085	0.563729	2.52045	0.0117204	0.106121	NA	NA
chr2:43363236-43365236	33.2009	-0.613069	0.243413	-2.51864	0.0117808	0.106453	NA	NA
chr10:112789126-112791126	65.5182	-0.4368	0.173715	-2.51446	0.0119215	0.107509	SHOC2	15700
chr1:224185884-224187884	149.594	0.283527	0.112931	2.51062	0.0120519	0.1082	NA	NA
chr15:94404979-94406979	37.9179	-0.622377	0.24797	-2.5099	0.0120767	0.1082	NA	NA
chr2:69404018-69406018	4.92334	1.39175	0.554169	2.51143	0.0120244	0.1082	ANTXR1	0
chr3:72130798-72132798	116.935	-0.34007	0.135519	-2.50938	0.0120944	0.1082	NA	NA
[truncated: 4,020 more rows]
