# Supplementary material for: Comprehensive epigenomic profiling reveals the extent of disease-specific chromatin states and informs target discovery in ankylosing spondylitis
Source: Cell Genom. 2023 Apr 24;3(6):100306. doi: 10.1016/j.xgen.2023.100306 (PMC10300554; doi:10.1016/j.xgen.2023.100306)
Supplement: Table S7. Differential ChromHMM regions between AS patients and HCs in monocytes, related to Figure 3 — Differential ChromHMM regions (p < 0.05 Fisher exact test) in monocytes. Region_name, position of differential region; size, size of differential fragment in bp; AS, presence in number of AS patients; HC, presence in number of HC; loop_name, position of interacting PCHi-C loop and interaction score; loop_gene, name of interacting gene (“.” if none); ProxGene, nearest proximal gene <50 kb; ProxGene_Dist, distance to proximal gene in bp; state, ChromHMM state as Figure 3B. [file mmc7.xlsx]

## Sheet: Supplementary_Table_7
Table S7: Differential ChromHMM regions between AS patients and HC in CD4+ T cells, CD8+ T cells and CD14+ monocytes. Related to Figure 3.
region_name	size	AS	HV	loop_name	loop_gene	ProxGene	ProxGene_Dist	state
chr1:26232000-26232400	401	0	4	chr1:26318574-26320458,7.48487477304387	.	STMN1	0	U1
chr1:26232000-26232400	401	0	4	chr1:26321950-26322523,9.5025435268293	.	STMN1	0	U1
chr1:26232000-26232400	401	0	4	chr1:26316287-26318573,7.43074349019834	.	STMN1	0	U1
chr1:26232000-26232400	401	0	4	chr1:26321682-26321889,9.7210280812009	.	STMN1	0	U1
chr1:26232000-26232400	401	0	4	chr1:26320459-26320964,5.16458568039992	.	STMN1	0	U1
chr1:26232000-26232400	401	0	4	chr1:26321205-26321681,9.67421603079995	.	STMN1	0	U1
chr1:26232000-26232400	401	0	4	chr1:26320965-26321204,8.52680350626028	.	STMN1	0	U1
chr1:26856800-26857000	201	0	4	chr1:27123571-27127247,5.85121755760937	.	RPS6KA1	0	U1
chr1:26856800-26857000	201	0	4	chr1:27110349-27112029,5.27601005085033	.	RPS6KA1	0	U1
chr1:26856800-26857000	201	0	4	chr1:27121035-27123570,7.66714342668936	.	RPS6KA1	0	U1
chr1:26856800-26857000	201	0	4	chr1:27205527-27207409,5.39827832004415	.	RPS6KA1	0	U1
chr1:26856800-26857000	201	0	4	chr1:27115734-27121034,7.33616470340329	.	RPS6KA1	0	U1
chr1:26856800-26857000	201	0	4	chr1:27108607-27110348,5.75903750589249	.	RPS6KA1	0	U1
chr1:26856800-26857000	201	0	4	chr1:27105878-27108606,5.86928644172446	.	RPS6KA1	0	U1
chr1:36771800-36772000	201	0	4	chr1:36879929-36883304,5.26746710976237	.	SH3D21	707	U1
chr1:36771800-36772000	201	0	4	chr1:36888535-36891494,6.7980380115832	.	SH3D21	707	U1
chr1:52522800-52523000	201	0	4	chr1:53165265-53169123,5.12965167489208	.	BTF3L4	0	U1
chr1:52522800-52523000	201	0	4	chr1:53193240-53195232,6.47391775563646	.	BTF3L4	0	U1
chr1:55013400-55013600	201	0	4	chr1:54686626-54692399,9.70306873678831	.	ACOT11	206	U1
chr1:59164800-59165000	201	0	4	chr1:60165707-60179137,6.36613667338324	.	MYSM1	0	U1
chr1:59164800-59165000	201	0	4	chr1:60186656-60187751,13.411099308423	.	MYSM1	0	U1
chr1:59164800-59165000	201	0	4	chr1:60140895-60141901,12.4935887069839	.	MYSM1	0	U1
chr1:59164800-59165000	201	0	4	chr1:60187752-60196103,14.214342807175	.	MYSM1	0	U1
chr1:59164800-59165000	201	0	4	chr1:60196104-60197074,12.9173979906762	.	MYSM1	0	U1
chr1:59164800-59165000	201	0	4	chr1:60197075-60199241,17.0129866929891	.	MYSM1	0	U1
chr1:59164800-59165000	201	0	4	chr1:60199272-60204107,13.6449843320093	.	MYSM1	0	U1
chr1:59164800-59165000	201	0	4	chr1:60246046-60249510,6.64549188517585	.	MYSM1	0	U1
chr1:59164800-59165000	201	0	4	chr1:60249646-60250058,5.35758018945218	.	MYSM1	0	U1
chr1:59164800-59165000	201	0	4	chr1:60204108-60205444,12.3260979050944	.	MYSM1	0	U1
chr1:59164800-59165000	201	0	4	chr1:60164770-60165706,23.3587972608854	.	MYSM1	0	U1
chr1:59164800-59165000	201	0	4	chr1:60015375-60016493,6.83101909154082	.	MYSM1	0	U1
chr1:59164800-59165000	201	0	4	chr1:60180650-60180878,14.058535139238	.	MYSM1	0	U1
chr1:59164800-59165000	201	0	4	chr1:60180879-60184322,14.1097445898611	.	MYSM1	0	U1
chr1:59164800-59165000	201	0	4	chr1:60184323-60186655,16.1671317323312	.	MYSM1	0	U1
chr1:59164800-59165000	201	0	4	chr1:60137123-60140894,7.36796457742499	.	MYSM1	0	U1
chr1:59164800-59165000	201	0	4	chr1:60133512-60135171,7.33701561184585	.	MYSM1	0	U1
chr1:59164800-59165000	201	0	4	chr1:60216969-60218677,18.6651495285019	.	MYSM1	0	U1
chr1:59164800-59165000	201	0	4	chr1:60218678-60223871,25.7988441214966	.	MYSM1	0	U1
chr1:59164800-59165000	201	0	4	chr1:60144389-60151120,8.02111972956634	.	MYSM1	0	U1
chr1:59164800-59165000	201	0	4	chr1:60233173-60242881,7.4064198039992	.	MYSM1	0	U1
chr1:59164800-59165000	201	0	4	chr1:60228284-60229435,18.8186579428091	.	MYSM1	0	U1
chr1:59164800-59165000	201	0	4	chr1:60151121-60151976,16.1072699747254	.	MYSM1	0	U1
chr1:59164800-59165000	201	0	4	chr1:60163559-60164769,13.7255807482678	.	MYSM1	0	U1
chr1:59164800-59165000	201	0	4	chr1:60157984-60163558,13.0562272207991	.	MYSM1	0	U1
chr1:59164800-59165000	201	0	4	chr1:59872176-59872909,5.04071788306334	.	MYSM1	0	U1
chr1:59164800-59165000	201	0	4	chr1:60179138-60180649,16.0959367303268	.	MYSM1	0	U1
chr1:59164800-59165000	201	0	4	chr1:60215887-60216968,20.7497173836995	.	MYSM1	0	U1
chr1:59164800-59165000	201	0	4	chr1:60130911-60133511,5.58935148910523	.	MYSM1	0	U1
chr1:59164800-59165000	201	0	4	chr1:60229436-60231903,15.3382776007734	.	MYSM1	0	U1
chr1:59164800-59165000	201	0	4	chr1:60231904-60233172,15.3596554931964	.	MYSM1	0	U1
chr1:59164800-59165000	201	0	4	chr1:60227652-60228283,13.9228061744655	.	MYSM1	0	U1
chr1:59164800-59165000	201	0	4	chr1:60141902-60144388,9.7919674218608	.	MYSM1	0	U1
chr1:59164800-59165000	201	0	4	chr1:60156062-60157983,11.4379334872645	.	MYSM1	0	U1
chr1:59164800-59165000	201	0	4	chr1:60205855-60209476,18.1783236692054	.	MYSM1	0	U1
chr1:59164800-59165000	201	0	4	chr1:60212874-60215886,19.6132438873694	.	MYSM1	0	U1
chr1:59164800-59165000	201	0	4	chr1:60151977-60156061,7.38063015589578	.	MYSM1	0	U1
chr1:59164800-59165000	201	0	4	chr1:60205445-60205854,14.8479873003752	.	MYSM1	0	U1
chr1:59164800-59165000	201	0	4	chr1:60223872-60227651,23.7369282890426	.	MYSM1	0	U1
chr1:59164800-59165000	201	0	4	chr1:60126519-60129025,5.00224762770781	.	MYSM1	0	U1
chr1:59164800-59165000	201	0	4	chr1:60209477-60212873,17.1830933857286	.	MYSM1	0	U1
chr1:67391400-67391600	201	0	4	chr1:70686109-70688832,5.6399672095149	RP4-677H15.4;SRSF11	MIER1	0	U1
chr1:67391400-67391600	201	0	4	chr1:68149975-68154776,7.374124228914	GADD45A	MIER1	0	U1
chr1:87171600-87171800	201	0	4	chr1:87378942-87379409,8.9336509990988	.	SH3GLB1	0	U1
chr1:87171600-87171800	201	0	4	chr1:87376888-87378941,5.68593550058935	.	SH3GLB1	0	U1
chr1:87171600-87171800	201	0	4	chr1:86845907-86849894,9.81018713413692	.	SH3GLB1	0	U1
chr1:87171600-87171800	201	0	4	chr1:86866746-86867557,6.15408364989505	.	SH3GLB1	0	U1
chr1:87171600-87171800	201	0	4	chr1:87554603-87557353,5.79679516681855	.	SH3GLB1	0	U1
chr1:87171600-87171800	201	0	4	chr1:86968392-86971492,5.14726364372179	.	SH3GLB1	0	U1
chr1:87171600-87171800	201	0	4	chr1:87379410-87379936,11.6991957005945	.	SH3GLB1	0	U1
chr1:87171600-87171800	201	0	4	chr1:86841938-86843752,7.01740431985004	.	SH3GLB1	0	U1
chr1:87171600-87171800	201	0	4	chr1:86892463-86893855,6.77350128827569	.	SH3GLB1	0	U1
chr1:87171600-87171800	201	0	4	chr1:86843753-86845906,7.6590389490862	.	SH3GLB1	0	U1
chr1:87171600-87171800	201	0	4	chr1:87374021-87375750,5.59378232104789	.	SH3GLB1	0	U1
chr1:87171600-87171800	201	0	4	chr1:87375751-87376887,9.27296432527265	.	SH3GLB1	0	U1
chr1:87171600-87171800	201	0	4	chr1:86858630-86859789,10.1556656539257	.	SH3GLB1	0	U1
chr1:87171600-87171800	201	0	4	chr1:86941322-86944323,5.53234609588594	.	SH3GLB1	0	U1
chr1:87171600-87171800	201	0	4	chr1:86938941-86941321,5.60221171316174	.	SH3GLB1	0	U1
chr1:87171600-87171800	201	0	4	chr1:86850034-86858629,6.79212691199894	.	SH3GLB1	0	U1
chr1:87171600-87171800	201	0	4	chr1:87369986-87371140,5.46156261480774	.	SH3GLB1	0	U1
chr1:87171600-87171800	201	0	4	chr1:86891036-86892462,11.3218783877149	.	SH3GLB1	0	U1
chr1:87171600-87171800	201	0	4	chr1:87551334-87552347,5.74298266777802	.	SH3GLB1	0	U1
chr1:87171600-87171800	201	0	4	chr1:87552348-87554602,5.76428505871854	.	SH3GLB1	0	U1
chr1:87171600-87171800	201	0	4	chr1:86839759-86839944,5.38838986418837	.	SH3GLB1	0	U1
chr1:87171600-87171800	201	0	4	chr1:86871559-86871921,5.4698844810505	.	SH3GLB1	0	U1
chr1:87171600-87171800	201	0	4	chr1:86893856-86895830,8.25950829856492	.	SH3GLB1	0	U1
chr1:87171600-87171800	201	0	4	chr1:87548681-87549352,7.18488848923493	.	SH3GLB1	0	U1
chr1:87171600-87171800	201	0	4	chr1:87381457-87385498,9.01408478973692	.	SH3GLB1	0	U1
chr1:87171600-87171800	201	0	4	chr1:87549353-87551333,5.72339806799094	.	SH3GLB1	0	U1
chr1:87171600-87171800	201	0	4	chr1:87381020-87381456,6.42009370125514	.	SH3GLB1	0	U1
chr1:87171600-87171800	201	0	4	chr1:86869070-86871558,5.84360480921103	.	SH3GLB1	0	U1
chr1:87171600-87171800	201	0	4	chr1:86839945-86841937,7.97143680410336	.	SH3GLB1	0	U1
chr1:93644600-93644800	201	0	4	chr1:94336450-94344270,7.40574681352885	.	TMED5	0	U1
chr1:93644600-93644800	201	0	4	chr1:93307384-93308658,5.92514037741426	.	TMED5	0	U1
chr1:93644600-93644800	201	0	4	chr1:93316310-93316688,5.31459255440781	.	TMED5	0	U1
chr1:93644600-93644800	201	0	4	chr1:93298142-93298401,6.44936548336274	.	TMED5	0	U1
chr1:115258800-115259000	201	0	4	chr1:114393231-114402400,6.75788862786662	.	NRAS	0	U1
chr1:115258800-115259000	201	0	4	chr1:113258925-113260199,6.28115207689386	.	NRAS	0	U1
chr1:115258800-115259000	201	0	4	chr1:114473190-114473860,8.42758270522847	.	NRAS	0	U1
chr1:115258800-115259000	201	0	4	chr1:114315721-114323271,6.33525762992293	.	NRAS	0	U1
chr1:115258800-115259000	201	0	4	chr1:114415029-114418821,8.27434475592783	.	NRAS	0	U1
chr1:115258800-115259000	201	0	4	chr1:113204498-113206964,5.37923478199018	.	NRAS	0	U1
chr1:115258800-115259000	201	0	4	chr1:113654256-113658728,7.41848332552128	.	NRAS	0	U1
chr1:115258800-115259000	201	0	4	chr1:113667988-113669247,6.6085836228406	.	NRAS	0	U1
chr1:115258800-115259000	201	0	4	chr1:114947712-114950208,6.87276529908416	.	NRAS	0	U1
chr1:115258800-115259000	201	0	4	chr1:114444043-114444642,5.01454471942304	.	NRAS	0	U1
chr1:115258800-115259000	201	0	4	chr1:114340712-114341593,6.90103464083981	.	NRAS	0	U1
chr1:115258800-115259000	201	0	4	chr1:114475663-114476151,5.01710550590471	.	NRAS	0	U1
chr1:115258800-115259000	201	0	4	chr1:118470391-118471116,5.70135087500679	.	NRAS	0	U1
chr1:115258800-115259000	201	0	4	chr1:114489566-114492040,9.62957636135773	.	NRAS	0	U1
chr1:115258800-115259000	201	0	4	chr1:114383135-114383973,6.17549049157588	.	NRAS	0	U1
chr1:115258800-115259000	201	0	4	chr1:114467620-114470858,7.3233168357652	.	NRAS	0	U1
chr1:115258800-115259000	201	0	4	chr1:114473861-114475662,9.67301067425295	.	NRAS	0	U1
chr1:115258800-115259000	201	0	4	chr1:114893904-114894121,7.17590373624286	.	NRAS	0	U1
chr1:115258800-115259000	201	0	4	chr1:114884174-114893903,6.32483096487401	.	NRAS	0	U1
chr1:115258800-115259000	201	0	4	chr1:114492665-114494300,6.73409408839084	.	NRAS	0	U1
chr1:115258800-115259000	201	0	4	chr1:114366058-114372909,9.02524505339717	.	NRAS	0	U1
chr1:115258800-115259000	201	0	4	chr1:114937788-114940554,5.58351969009803	.	NRAS	0	U1
chr1:115258800-115259000	201	0	4	chr1:114957476-114971347,5.06731352258176	.	NRAS	0	U1
chr1:115258800-115259000	201	0	4	chr1:118475287-118478252,5.70829882252356	.	NRAS	0	U1
chr1:115258800-115259000	201	0	4	chr1:114894122-114896278,12.5706406688413	.	NRAS	0	U1
chr1:115258800-115259000	201	0	4	chr1:114372910-114374623,6.67500549508586	.	NRAS	0	U1
chr1:115258800-115259000	201	0	4	chr1:114378236-114383134,9.63372352564439	.	NRAS	0	U1
chr1:115258800-115259000	201	0	4	chr1:114880894-114884173,5.80884539801726	.	NRAS	0	U1
chr1:115258800-115259000	201	0	4	chr1:114348594-114352795,9.62241970309434	.	NRAS	0	U1
chr1:115258800-115259000	201	0	4	chr1:114463419-114466764,6.7330918751567	.	NRAS	0	U1
chr1:115258800-115259000	201	0	4	chr1:114519705-114520684,8.10646697174166	.	NRAS	0	U1
chr1:115258800-115259000	201	0	4	chr1:114343946-114348086,6.3901518472441	.	NRAS	0	U1
chr1:115258800-115259000	201	0	4	chr1:114500343-114502326,9.79098656837159	.	NRAS	0	U1
chr1:115258800-115259000	201	0	4	chr1:114357762-114366057,11.6442168518199	.	NRAS	0	U1
chr1:115258800-115259000	201	0	4	chr1:114494321-114498638,5.49872626703814	.	NRAS	0	U1
chr1:115258800-115259000	201	0	4	chr1:118452099-118453055,5.78036565749331	.	NRAS	0	U1
chr1:115258800-115259000	201	0	4	chr1:114942170-114947711,6.66853759719215	.	NRAS	0	U1
chr1:115258800-115259000	201	0	4	chr1:115652663-115654984,5.01534078725182	.	NRAS	0	U1
chr1:115258800-115259000	201	0	4	chr1:114896279-114901538,8.11356878994103	.	NRAS	0	U1
chr1:115258800-115259000	201	0	4	chr1:115125081-115129260,6.58588541979657	.	NRAS	0	U1
chr1:115258800-115259000	201	0	4	chr1:114976334-114987295,5.76279002261855	.	NRAS	0	U1
chr1:115258800-115259000	201	0	4	chr1:114499937-114500342,5.47594799000645	.	NRAS	0	U1
chr1:118471200-118471400	201	0	4	chr1:115320543-115320763,7.17266543415273	.	GDAP2	0	U1
chr1:118471200-118471400	201	0	4	chr1:115287882-115290821,9.09919521117988	.	GDAP2	0	U1
chr1:118471200-118471400	201	0	4	chr1:117666035-117667898,8.27653920469981	.	GDAP2	0	U1
chr1:118471200-118471400	201	0	4	chr1:115297969-115298293,5.5561664027594	.	GDAP2	0	U1
chr1:118471200-118471400	201	0	4	chr1:115263483-115264166,5.5857344863897	.	GDAP2	0	U1
chr1:118471200-118471400	201	0	4	chr1:115641031-115647618,5.24420631702965	.	GDAP2	0	U1
chr1:118471200-118471400	201	0	4	chr1:115262798-115263482,7.23601081834428	.	GDAP2	0	U1
chr1:118471200-118471400	201	0	4	chr1:117658710-117662393,5.8327031827561	.	GDAP2	0	U1
chr1:118471200-118471400	201	0	4	chr1:115290822-115294308,5.56097934614746	.	GDAP2	0	U1
chr1:118471200-118471400	201	0	4	chr1:119678784-119679834,10.8151880000912	.	GDAP2	0	U1
chr1:118471200-118471400	201	0	4	chr1:115258532-115258853,5.59013801411964	.	GDAP2	0	U1
chr1:118471200-118471400	201	0	4	chr1:115262605-115262797,5.58669937425771	.	GDAP2	0	U1
chr1:118471200-118471400	201	0	4	chr1:119672463-119678002,5.38619964686194	.	GDAP2	0	U1
chr1:118471200-118471400	201	0	4	chr1:104072494-104074439,7.3812066557166	.	GDAP2	0	U1
chr1:118471200-118471400	201	0	4	chr1:115256196-115258531,9.02005337014268	.	GDAP2	0	U1
chr1:118471200-118471400	201	0	4	chr1:116608408-116610550,5.72768684338917	.	GDAP2	0	U1
chr1:118471200-118471400	201	0	4	chr1:117912116-117914246,5.65075028661146	.	GDAP2	0	U1
chr1:118471200-118471400	201	0	4	chr1:119679835-119680882,10.3368855990671	.	GDAP2	0	U1
chr1:118471200-118471400	201	0	4	chr1:117911576-117912115,5.58378354547361	.	GDAP2	0	U1
chr1:160254200-160254400	201	0	4	chr1:160070213-160075547,8.36056894949636	.	DCAF8	0	U1
chr1:160254200-160254400	201	0	4	chr1:160075575-160077388,5.51066216747579	.	DCAF8	0	U1
chr1:160254200-160254400	201	0	4	chr1:160057014-160065148,5.27159701997157	.	DCAF8	0	U1
chr1:161187400-161187600	201	0	4	chr1:161354420-161357146,6.19454692106541	.	FCER1G	0	U1
chr1:161187400-161187600	201	0	4	chr1:161352624-161354419,11.9733683593105	.	FCER1G	0	U1
chr1:161187400-161187600	201	0	4	chr1:161342878-161344452,8.13613857942663	.	FCER1G	0	U1
chr1:161187400-161187600	201	0	4	chr1:161357147-161362941,5.06006244498609	.	FCER1G	0	U1
chr1:161187400-161187600	201	0	4	chr1:161276828-161279244,6.23295560477391	.	FCER1G	0	U1
chr1:161187400-161187600	201	0	4	chr1:161273066-161274187,5.47670837771502	.	FCER1G	0	U1
chr1:167520400-167520600	201	0	4	chr1:167187457-167198973,5.37883175820217	POU2F1;RP11-277B15.3	CREG1	0	U1
chr1:169554600-169554800	201	0	4	chr1:169690128-169691839,6.87468824428208	.	F5	0	U1
chr1:169554600-169554800	201	0	4	chr1:169755519-169758781,8.14318013542191	.	F5	0	U1
chr1:169554600-169554800	201	0	4	chr1:169685271-169686642,8.25852982250012	.	F5	0	U1
chr1:169554600-169554800	201	0	4	chr1:169687980-169690127,7.25977870929268	.	F5	0	U1
chr1:169554600-169554800	201	0	4	chr1:169754235-169755470,8.03884968388065	.	F5	0	U1
chr1:169554600-169554800	201	0	4	chr1:169701773-169702408,5.82522932351596	.	F5	0	U1
chr1:169554600-169554800	201	0	4	chr1:169749047-169754234,5.43754277301888	.	F5	0	U1
chr1:169554600-169554800	201	0	4	chr1:169790756-169796343,5.24915080537684	.	F5	0	U1
chr1:169554600-169554800	201	0	4	chr1:169700126-169701772,6.46334189847134	.	F5	0	U1
chr1:169554600-169554800	201	0	4	chr1:169682402-169685270,6.00774194146738	.	F5	0	U1
chr1:169554600-169554800	201	0	4	chr1:169765498-169769925,6.55600458176823	.	F5	0	U1
chr1:169554600-169554800	201	0	4	chr1:169675919-169676588,11.4634923875816	.	F5	0	U1
chr1:169554600-169554800	201	0	4	chr1:169686699-169687979,9.90462440669883	.	F5	0	U1
chr1:169554600-169554800	201	0	4	chr1:169745365-169749046,5.94742739954461	.	F5	0	U1
chr1:169554600-169554800	201	0	4	chr1:169670586-169675918,7.17342967530112	.	F5	0	U1
chr1:169554600-169554800	201	0	4	chr1:169691840-169698319,5.41440358831161	.	F5	0	U1
chr1:169554600-169554800	201	0	4	chr1:169769926-169771253,7.00073644942059	.	F5	0	U1
chr1:169554600-169554800	201	0	4	chr1:169762386-169763394,5.73084172143301	.	F5	0	U1
chr1:169554600-169554800	201	0	4	chr1:169762010-169762385,9.74946324432529	.	F5	0	U1
chr1:169554600-169554800	201	0	4	chr1:169771254-169772862,10.6183967876457	.	F5	0	U1
chr1:169554600-169554800	201	0	4	chr1:169772863-169779827,13.1257304970486	.	F5	0	U1
chr1:169554600-169554800	201	0	4	chr1:169668247-169670585,7.08182083273044	.	F5	0	U1
chr1:169554600-169554800	201	0	4	chr1:169758782-169762009,5.64991408243906	.	F5	0	U1
chr1:169554600-169554800	201	0	4	chr1:169742527-169743657,5.15603590197165	.	F5	0	U1
chr1:169554600-169554800	201	0	4	chr1:169698320-169698745,6.3334042002894	.	F5	0	U1
chr1:169554600-169554800	201	0	4	chr1:169732204-169738997,5.20434880462581	.	F5	0	U1
chr1:179852600-179852800	201	0	4	chr1:186314233-186324891,5.77570163330751	.	TOR1AIP1	0	U1
chr1:179852600-179852800	201	0	4	chr1:180145725-180150361,5.54797588167978	.	TOR1AIP1	0	U1
chr1:179852600-179852800	201	0	4	chr1:180128502-180131106,5.1639744847348	.	TOR1AIP1	0	U1
chr1:179852600-179852800	201	0	4	chr1:186334070-186337877,5.44816457440261	.	TOR1AIP1	0	U1
chr1:179852600-179852800	201	0	4	chr1:180042599-180044000,5.18614793313162	.	TOR1AIP1	0	U1
chr1:186799000-186799400	401	0	4	chr1:186484967-186490869,5.38137672928192	.	PLA2G4A	0	U1
chr1:186799000-186799400	401	0	4	chr1:186490870-186497667,5.01999290269201	.	PLA2G4A	0	U1
chr1:186799000-186799400	401	0	4	chr1:186467478-186468862,6.22079494832263	.	PLA2G4A	0	U1
chr1:186799000-186799400	401	0	4	chr1:186749319-186750705,5.28155251152931	.	PLA2G4A	0	U1
chr1:186799000-186799400	401	0	4	chr1:186446822-186449182,11.9828897476945	.	PLA2G4A	0	U1
chr1:186799000-186799400	401	0	4	chr1:186597604-186599236,6.84210917494934	.	PLA2G4A	0	U1
chr1:186799000-186799400	401	0	4	chr1:186413798-186416732,6.42136435273971	.	PLA2G4A	0	U1
chr1:186799000-186799400	401	0	4	chr1:186628584-186628995,6.12658533548022	.	PLA2G4A	0	U1
chr1:186799000-186799400	401	0	4	chr1:186619559-186620174,6.07462282639054	.	PLA2G4A	0	U1
chr1:186799000-186799400	401	0	4	chr1:186364689-186366113,6.69272985472344	.	PLA2G4A	0	U1
chr1:186799000-186799400	401	0	4	chr1:186449247-186453162,7.57954203419216	.	PLA2G4A	0	U1
chr1:186799000-186799400	401	0	4	chr1:186706419-186710396,6.80482767649993	.	PLA2G4A	0	U1
chr1:186799000-186799400	401	0	4	chr1:186616904-186619558,5.64353206744171	.	PLA2G4A	0	U1
chr1:186799000-186799400	401	0	4	chr1:186567897-186574430,7.66955811358756	.	PLA2G4A	0	U1
chr1:186799000-186799400	401	0	4	chr1:186539073-186550215,6.39635420475015	.	PLA2G4A	0	U1
chr1:186799000-186799400	401	0	4	chr1:186413336-186413797,5.57452157324234	.	PLA2G4A	0	U1
chr1:186799000-186799400	401	0	4	chr1:186788924-186789382,8.23860097832376	.	PLA2G4A	0	U1
chr1:186799000-186799400	401	0	4	chr1:186430981-186434352,9.67175364946789	.	PLA2G4A	0	U1
chr1:186799000-186799400	401	0	4	chr1:186434353-186434503,5.32838424151134	.	PLA2G4A	0	U1
chr1:186799000-186799400	401	0	4	chr1:186957093-186957323,5.72129640041373	.	PLA2G4A	0	U1
chr1:186799000-186799400	401	0	4	chr1:186599237-186600414,7.78702406190701	.	PLA2G4A	0	U1
chr1:186799000-186799400	401	0	4	chr1:186352131-186355349,6.22469413431291	.	PLA2G4A	0	U1
chr1:186799000-186799400	401	0	4	chr1:186379576-186380713,7.41982138813914	.	PLA2G4A	0	U1
chr1:186799000-186799400	401	0	4	chr1:186775032-186775951,5.20507629273813	.	PLA2G4A	0	U1
chr1:186799000-186799400	401	0	4	chr1:186787112-186788923,6.52194777214226	.	PLA2G4A	0	U1
chr1:186799000-186799400	401	0	4	chr1:186566953-186567896,11.6551170215266	.	PLA2G4A	0	U1
chr1:186799000-186799400	401	0	4	chr1:186577107-186578311,13.1331612481057	.	PLA2G4A	0	U1
chr1:186799000-186799400	401	0	4	chr1:186408064-186409860,7.08876140574198	.	PLA2G4A	0	U1
chr1:186799000-186799400	401	0	4	chr1:186640694-186642900,5.2582754437052	.	PLA2G4A	0	U1
chr1:186799000-186799400	401	0	4	chr1:186953795-186955455,7.49095163733362	.	PLA2G4A	0	U1
chr1:186799000-186799400	401	0	4	chr1:186350887-186352130,6.69106947892629	.	PLA2G4A	0	U1
chr1:186799000-186799400	401	0	4	chr1:186578312-186588212,9.03939126119005	.	PLA2G4A	0	U1
chr1:186799000-186799400	401	0	4	chr1:186588213-186597603,7.59307611529106	.	PLA2G4A	0	U1
chr1:186799000-186799400	401	0	4	chr1:186667557-186669950,5.29439248994182	.	PLA2G4A	0	U1
chr1:186799000-186799400	401	0	4	chr1:186628402-186628583,6.22776999479759	.	PLA2G4A	0	U1
chr1:186799000-186799400	401	0	4	chr1:186622479-186628401,5.87014657184301	.	PLA2G4A	0	U1
chr1:186799000-186799400	401	0	4	chr1:186628996-186632012,5.09671643476416	.	PLA2G4A	0	U1
chr1:186799000-186799400	401	0	4	chr1:186775952-186785713,5.75017523957575	.	PLA2G4A	0	U1
chr1:186799000-186799400	401	0	4	chr1:186949601-186951222,8.62154609834496	.	PLA2G4A	0	U1
chr1:186799000-186799400	401	0	4	chr1:186386704-186388475,5.86654133757699	.	PLA2G4A	0	U1
chr1:186799000-186799400	401	0	4	chr1:186576794-186577106,8.65957509942815	.	PLA2G4A	0	U1
chr1:186799000-186799400	401	0	4	chr1:186911997-186912279,5.60340370868902	.	PLA2G4A	0	U1
chr1:186799000-186799400	401	0	4	chr1:186366114-186373126,7.00025698488954	.	PLA2G4A	0	U1
chr1:186799000-186799400	401	0	4	chr1:186656334-186657466,7.53588491625003	.	PLA2G4A	0	U1
chr1:186799000-186799400	401	0	4	chr1:186375692-186376269,7.8694678863844	.	PLA2G4A	0	U1
chr1:186799000-186799400	401	0	4	chr1:186955456-186957092,6.14931173444805	.	PLA2G4A	0	U1
chr1:186799000-186799400	401	0	4	chr1:186873121-186873619,5.33331521310315	.	PLA2G4A	0	U1
chr1:186799000-186799400	401	0	4	chr1:186376270-186379575,9.76959892456388	.	PLA2G4A	0	U1
chr1:186799000-186799400	401	0	4	chr1:186575857-186576793,13.8689711154187	.	PLA2G4A	0	U1
chr1:186799000-186799400	401	0	4	chr1:186382955-186386703,7.74584296394979	.	PLA2G4A	0	U1
chr1:186799000-186799400	401	0	4	chr1:186648095-186648799,5.00467442039094	.	PLA2G4A	0	U1
chr1:186799000-186799400	401	0	4	chr1:186574431-186575856,15.9443318949191	.	PLA2G4A	0	U1
chr1:186799000-186799400	401	0	4	chr1:186375114-186375634,5.68247423244117	.	PLA2G4A	0	U1
chr1:186799000-186799400	401	0	4	chr1:186621028-186622478,5.38740176534488	.	PLA2G4A	0	U1
chr1:186799000-186799400	401	0	4	chr1:186380714-186381486,6.8595638105412	.	PLA2G4A	0	U1
chr1:186799000-186799400	401	0	4	chr1:186388476-186396797,8.56882148129955	.	PLA2G4A	0	U1
chr1:186799000-186799400	401	0	4	chr1:186645365-186648094,6.35281603919262	.	PLA2G4A	0	U1
chr1:186799000-186799400	401	0	4	chr1:186400849-186404402,5.69941644631516	.	PLA2G4A	0	U1
chr1:192780200-192780400	201	0	4	chr1:193093111-193106723,7.18707728551701	MIR1278	RGS2	0	U1
chr1:192780200-192780400	201	0	4	chr1:193073030-193078995,8.8485775748766	GLRX2	RGS2	0	U1
chr1:192780200-192780400	201	0	4	chr1:193078996-193092305,14.6818943624226	CDC73	RGS2	0	U1
chr1:192780200-192780400	201	0	4	chr1:193025896-193031393,14.8016712748077	snoU109;TROVE2;UCHL5	RGS2	0	U1
chr1:229693400-229693600	201	0	4	chr1:230442857-230444944,6.32452959219897	.	ABCB10	0	U1
chr1:229693400-229693600	201	0	4	chr1:230440822-230442856,9.64073496281994	.	ABCB10	0	U1
chr1:229693400-229693600	201	0	4	chr1:230438245-230438782,5.62714689225292	.	ABCB10	0	U1
chr1:229693400-229693600	201	0	4	chr1:230444945-230445131,8.34337262249122	.	ABCB10	0	U1
chr1:229693400-229693600	201	0	4	chr1:230445132-230449326,8.70962116731106	.	ABCB10	0	U1
chr1:229693400-229693600	201	0	4	chr1:228785399-228800107,5.61827304047861	.	ABCB10	0	U1
chr1:231377600-231377800	201	0	4	chr1:231051176-231054013,6.62376265871468	.	GNPAT	0	U1
chr1:231377600-231377800	201	0	4	chr1:230778908-230784139,5.84116760590488	.	GNPAT	0	U1
chr10:20107400-20107600	201	0	4	chr10:18947403-18954126,10.0800633035887	ARL5B-AS1;ARL5B	PLXDC2	0	U1
chr10:20107400-20107600	201	0	4	chr10:18939894-18942895,11.0012790015415	NSUN6	PLXDC2	0	U1
chr10:45455800-45456000	201	0	4	chr10:45463114-45464593,6.1902728241265	.	RASSF4	0	U1
chr10:45455800-45456000	201	0	4	chr10:45458911-45463113,7.81964617513288	.	RASSF4	0	U1
chr10:49863400-49863800	401	0	4	chr10:50720566-50728359,19.0184479455403	.	ARHGAP22	0	U1
chr10:49863400-49863800	401	0	4	chr10:50728360-50731608,18.6717744479145	.	ARHGAP22	0	U1
chr10:49863400-49863800	401	0	4	chr10:50367580-50376576,7.06528268001029	.	ARHGAP22	0	U1
chr10:49863400-49863800	401	0	4	chr10:50359200-50363666,6.42622175136765	.	ARHGAP22	0	U1
chr10:49863400-49863800	401	0	4	chr10:50363667-50367579,7.48590147852975	.	ARHGAP22	0	U1
chr10:49863400-49863800	401	0	4	chr10:50734221-50737082,10.1189826430127	.	ARHGAP22	0	U1
chr10:49863400-49863800	401	0	4	chr10:49575267-49575920,5.0540393998579	.	ARHGAP22	0	U1
chr10:49863400-49863800	401	0	4	chr10:50719252-50720565,13.8036767894574	.	ARHGAP22	0	U1
chr10:49863400-49863800	401	0	4	chr10:49746750-49751834,7.13469690547962	.	ARHGAP22	0	U1
chr10:49863400-49863800	401	0	4	chr10:50379511-50381216,6.96284892244077	.	ARHGAP22	0	U1
chr10:49863400-49863800	401	0	4	chr10:50713936-50719251,8.44419553453825	.	ARHGAP22	0	U1
chr10:49863400-49863800	401	0	4	chr10:50188640-50191700,5.11215913080618	.	ARHGAP22	0	U1
chr10:49863400-49863800	401	0	4	chr10:49756552-49757958,15.9226751988002	.	ARHGAP22	0	U1
chr10:49863400-49863800	401	0	4	chr10:49769507-49770715,6.14938995216149	.	ARHGAP22	0	U1
chr10:49863400-49863800	401	0	4	chr10:49574889-49575266,6.57305772320388	.	ARHGAP22	0	U1
chr10:49863400-49863800	401	0	4	chr10:50183454-50184392,5.00025563241075	.	ARHGAP22	0	U1
chr10:49863400-49863800	401	0	4	chr10:49567849-49574888,5.71032660767635	.	ARHGAP22	0	U1
chr10:49863400-49863800	401	0	4	chr10:50751232-50752157,5.00728028161382	.	ARHGAP22	0	U1
chr10:49863400-49863800	401	0	4	chr10:50749615-50751231,7.10898874689131	.	ARHGAP22	0	U1
chr10:49863400-49863800	401	0	4	chr10:49758024-49769506,9.10972096962034	.	ARHGAP22	0	U1
chr10:49863400-49863800	401	0	4	chr10:49755226-49756551,12.5790017860682	.	ARHGAP22	0	U1
chr10:73454800-73455200	401	0	4	chr10:73076014-73083832,8.01709519092551	SLC29A3	CDH23	0	U1
chr10:73454800-73455200	401	0	4	chr10:73083833-73089058,6.58700966694078	snoU13	CDH23	0	U1
chr10:106082200-106082600	401	0	4	chr10:106106700-106114042,8.45766243302368	CCDC147-AS1;CCDC147	ITPRIP	0	U1
chr11:1861000-1861200	201	0	4	chr11:1745957-1748198,8.70747492823232	.	TNNI2	0	U1
chr11:1861000-1861200	201	0	4	chr11:1837720-1838608,5.19925182310991	.	TNNI2	0	U1
chr11:1861000-1861200	201	0	4	chr11:1732024-1745956,9.89298532158336	.	TNNI2	0	U1
chr11:1861000-1861200	201	0	4	chr11:2173107-2175864,8.50987045325356	.	TNNI2	0	U1
chr11:1861000-1861200	201	0	4	chr11:2172798-2173106,5.79967180361904	.	TNNI2	0	U1
chr11:1861000-1861200	201	0	4	chr11:1700165-1703677,5.03329463743151	.	TNNI2	0	U1
chr11:1861000-1861200	201	0	4	chr11:1719887-1726469,11.7489724882345	.	TNNI2	0	U1
chr11:1861000-1861200	201	0	4	chr11:2169843-2172797,13.3804402957235	.	TNNI2	0	U1
chr11:1861000-1861200	201	0	4	chr11:1729358-1732023,11.7724696413105	.	TNNI2	0	U1
chr11:1861000-1861200	201	0	4	chr11:1756643-1765299,5.16473802059984	.	TNNI2	0	U1
chr11:1861000-1861200	201	0	4	chr11:1891521-1891693,5.75923068757639	.	TNNI2	0	U1
chr11:1861000-1861200	201	0	4	chr11:1754042-1756642,7.24204573598562	.	TNNI2	0	U1
chr11:1861000-1861200	201	0	4	chr11:1726470-1726700,12.8689950943754	.	TNNI2	0	U1
chr11:1861000-1861200	201	0	4	chr11:2165129-2169842,6.55744032777854	.	TNNI2	0	U1
chr11:1861000-1861200	201	0	4	chr11:1748199-1754041,7.46755384530907	.	TNNI2	0	U1
chr11:1861000-1861200	201	0	4	chr11:1832259-1837407,5.06681574922239	.	TNNI2	0	U1
chr11:1861000-1861200	201	0	4	chr11:1726701-1729357,11.4659086267096	.	TNNI2	0	U1
chr11:2924000-2924400	401	0	4	chr11:2208024-2209682,6.89538233553627	.	SLC22A18	0	U1
chr11:2924000-2924400	401	0	4	chr11:2508196-2511764,5.81632398960445	.	SLC22A18	0	U1
chr11:2924000-2924400	401	0	4	chr11:2538146-2543838,15.9778712754861	.	SLC22A18	0	U1
chr11:2924000-2924400	401	0	4	chr11:2206113-2208023,7.70938021664663	.	SLC22A18	0	U1
chr11:2924000-2924400	401	0	4	chr11:2398080-2421129,5.86774068756994	.	SLC22A18	0	U1
chr11:2924000-2924400	401	0	4	chr11:2529998-2538145,5.28420572433982	.	SLC22A18	0	U1
chr11:2924000-2924400	401	0	4	chr11:2558431-2568001,22.5636145413221	.	SLC22A18	0	U1
chr11:2924000-2924400	401	0	4	chr11:2568002-2573010,11.236233666765	.	SLC22A18	0	U1
chr11:2924000-2924400	401	0	4	chr11:2507919-2508195,5.63304730305817	.	SLC22A18	0	U1
chr11:2924000-2924400	401	0	4	chr11:2577138-2577841,9.04088038392378	.	SLC22A18	0	U1
chr11:2924000-2924400	401	0	4	chr11:2512350-2512737,5.03790399320211	.	SLC22A18	0	U1
chr11:2924000-2924400	401	0	4	chr11:2526545-2529601,5.56303303491972	.	SLC22A18	0	U1
chr11:2924000-2924400	401	0	4	chr11:2543839-2545011,9.88321877652478	.	SLC22A18	0	U1
chr11:2924000-2924400	401	0	4	chr11:2545012-2558430,24.3939545405667	.	SLC22A18	0	U1
chr11:2924000-2924400	401	0	4	chr11:2501117-2502819,5.16480276528123	.	SLC22A18	0	U1
chr11:2924000-2924400	401	0	4	chr11:2573011-2576483,7.67321353576109	.	SLC22A18	0	U1
chr11:2924000-2924400	401	0	4	chr11:2576484-2577137,8.05515866323088	.	SLC22A18	0	U1
chr11:3858400-3858800	401	0	4	chr11:4115324-4123273,19.7806766127637	RRM1	RHOG	0	U1
chr11:3858400-3858800	401	0	4	chr11:3801280-3803196,5.64023944846237	RNU7-50P	RHOG	0	U1
chr11:3858400-3858800	401	0	4	chr11:3817752-3820240,6.19249292516702	NUP98;PGAP2	RHOG	0	U1
chr11:57297600-57297800	201	0	4	chr11:57399467-57404515,5.89711052809463	.	TIMM10	0	U1
chr11:57297600-57297800	201	0	4	chr11:57077256-57081186,5.19532126527908	.	TIMM10	0	U1
chr11:57297600-57297800	201	0	4	chr11:57174443-57175892,12.3864726933679	.	TIMM10	0	U1
chr11:57297600-57297800	201	0	4	chr11:57175893-57180572,5.04631395416461	.	TIMM10	0	U1
chr11:57297600-57297800	201	0	4	chr11:57159097-57166622,7.12205258062677	.	TIMM10	0	U1
chr11:57297600-57297800	201	0	4	chr11:57134836-57140651,6.93935724590698	.	TIMM10	0	U1
chr11:57297600-57297800	201	0	4	chr11:57120237-57125357,12.9719360488766	.	TIMM10	0	U1
chr11:57297600-57297800	201	0	4	chr11:57140652-57146606,5.55545997202539	.	TIMM10	0	U1
chr11:57297600-57297800	201	0	4	chr11:57149706-57151093,6.78964956934596	.	TIMM10	0	U1
chr11:57297600-57297800	201	0	4	chr11:57251541-57265063,15.1253516637377	.	TIMM10	0	U1
chr11:57297600-57297800	201	0	4	chr11:57265064-57265692,10.6526736104222	.	TIMM10	0	U1
chr11:57297600-57297800	201	0	4	chr11:57269085-57269351,7.59038140729651	.	TIMM10	0	U1
chr11:57297600-57297800	201	0	4	chr11:57269352-57275786,5.21802653203041	.	TIMM10	0	U1
chr11:57297600-57297800	201	0	4	chr11:57275787-57279043,5.59829343431833	.	TIMM10	0	U1
chr11:57297600-57297800	201	0	4	chr11:57097519-57103303,8.09221464538786	.	TIMM10	0	U1
chr11:57297600-57297800	201	0	4	chr11:57208216-57211771,10.7869759367576	.	TIMM10	0	U1
chr11:57297600-57297800	201	0	4	chr11:57211772-57216654,10.2179013017923	.	TIMM10	0	U1
chr11:57297600-57297800	201	0	4	chr11:57180573-57183204,10.667495821671	.	TIMM10	0	U1
chr11:57297600-57297800	201	0	4	chr11:57120050-57120236,18.1080225870877	.	TIMM10	0	U1
chr11:57297600-57297800	201	0	4	chr11:57251170-57251540,10.1104137488039	.	TIMM10	0	U1
chr11:57297600-57297800	201	0	4	chr11:57125358-57134835,9.01441766841857	.	TIMM10	0	U1
chr11:57297600-57297800	201	0	4	chr11:57436177-57439779,10.8736121949707	.	TIMM10	0	U1
chr11:57297600-57297800	201	0	4	chr11:57439780-57448334,5.81276244654595	.	TIMM10	0	U1
chr11:57297600-57297800	201	0	4	chr11:57456330-57459393,6.38978532421999	.	TIMM10	0	U1
chr11:57297600-57297800	201	0	4	chr11:57166623-57169938,6.35481001447212	.	TIMM10	0	U1
chr11:57297600-57297800	201	0	4	chr11:57465924-57469026,5.10774944977908	.	TIMM10	0	U1
chr11:57297600-57297800	201	0	4	chr11:57469027-57470773,6.52799267748612	.	TIMM10	0	U1
chr11:57297600-57297800	201	0	4	chr11:57204916-57208215,7.3572744340752	.	TIMM10	0	U1
chr11:57297600-57297800	201	0	4	chr11:57279044-57280662,5.21958486404428	.	TIMM10	0	U1
chr11:57297600-57297800	201	0	4	chr11:57404516-57407313,5.11507973229575	.	TIMM10	0	U1
chr11:57297600-57297800	201	0	4	chr11:57107462-57119140,16.9105325098191	.	TIMM10	0	U1
chr11:57297600-57297800	201	0	4	chr11:57119141-57119703,23.8941837500619	.	TIMM10	0	U1
chr11:57297600-57297800	201	0	4	chr11:57119704-57120049,16.3692740131384	.	TIMM10	0	U1
chr11:57297600-57297800	201	0	4	chr11:57429990-57430412,10.9448297671754	.	TIMM10	0	U1
chr11:57297600-57297800	201	0	4	chr11:57430454-57433060,14.9480642564272	.	TIMM10	0	U1
chr11:57297600-57297800	201	0	4	chr11:57487324-57492166,5.19170829064754	.	TIMM10	0	U1
chr11:57297600-57297800	201	0	4	chr11:57557256-57568689,7.45070396288023	.	TIMM10	0	U1
chr11:57297600-57297800	201	0	4	chr11:57183205-57184770,9.20317203218146	.	TIMM10	0	U1
chr11:57297600-57297800	201	0	4	chr11:57187432-57188175,11.5036674417734	.	TIMM10	0	U1
chr11:57297600-57297800	201	0	4	chr11:57197726-57201349,22.1332972993991	.	TIMM10	0	U1
chr11:57297600-57297800	201	0	4	chr11:57201350-57204915,14.0585538187885	.	TIMM10	0	U1
chr11:57297600-57297800	201	0	4	chr11:57173467-57174442,7.3790862909954	.	TIMM10	0	U1
chr11:57297600-57297800	201	0	4	chr11:57170562-57173466,9.8302258457091	.	TIMM10	0	U1
chr11:57297600-57297800	201	0	4	chr11:57471029-57471276,5.22342926637333	.	TIMM10	0	U1
chr11:57297600-57297800	201	0	4	chr11:57471277-57478002,8.86552323974083	.	TIMM10	0	U1
chr11:57297600-57297800	201	0	4	chr11:57481051-57481859,15.3278692941365	.	TIMM10	0	U1
chr11:57297600-57297800	201	0	4	chr11:57427541-57429989,15.0737139504415	.	TIMM10	0	U1
chr11:57297600-57297800	201	0	4	chr11:57184771-57187431,7.50374879846592	.	TIMM10	0	U1
chr11:57297600-57297800	201	0	4	chr11:58281431-58283171,6.10435999287404	.	TIMM10	0	U1
chr11:57297600-57297800	201	0	4	chr11:57570958-57571536,5.38437923370373	.	TIMM10	0	U1
chr11:57297600-57297800	201	0	4	chr11:57481984-57487323,5.34760331394809	.	TIMM10	0	U1
chr11:57297600-57297800	201	0	4	chr11:58294092-58298312,6.13771602183763	.	TIMM10	0	U1
chr11:57297600-57297800	201	0	4	chr11:58340898-58342678,6.98473623358157	.	TIMM10	0	U1
chr11:57297600-57297800	201	0	4	chr11:57216655-57218404,13.7899473512861	.	TIMM10	0	U1
chr11:57297600-57297800	201	0	4	chr11:58290275-58293412,7.44697458278766	.	TIMM10	0	U1
chr11:57297600-57297800	201	0	4	chr11:58342679-58344425,10.1453477742976	.	TIMM10	0	U1
chr11:57297600-57297800	201	0	4	chr11:57568690-57569292,10.4271018407989	.	TIMM10	0	U1
chr11:57297600-57297800	201	0	4	chr11:57569293-57570156,5.62989905644228	.	TIMM10	0	U1
chr11:57297600-57297800	201	0	4	chr11:57250485-57251169,16.6698268748968	.	TIMM10	0	U1
chr11:57297600-57297800	201	0	4	chr11:58283439-58288281,9.38438149563722	.	TIMM10	0	U1
chr11:57297600-57297800	201	0	4	chr11:57169939-57170561,6.70050545132489	.	TIMM10	0	U1
chr11:57297600-57297800	201	0	4	chr11:57470774-57471028,5.47234731298168	.	TIMM10	0	U1
chr11:57297600-57297800	201	0	4	chr11:57407314-57408120,10.8192968453662	.	TIMM10	0	U1
chr11:57297600-57297800	201	0	4	chr11:57411420-57413534,16.3709467241455	.	TIMM10	0	U1
chr11:58939600-58939800	201	0	4	chr11:59198049-59208297,5.95303237254256	.	DTX4	0	U1
chr11:58939600-58939800	201	0	4	chr11:59027492-59029432,10.3534637684991	.	DTX4	0	U1
chr11:62211400-62211600	201	0	4	chr11:62340422-62348949,6.51950621157189	EEF1G;MIR3654;TUT1	AHNAK	0	U1
chr11:62211400-62211600	201	0	4	chr11:62312186-62317818,7.57474452693673	AHNAK;RP11-864I4.4	AHNAK	0	U1
chr11:62211400-62211600	201	0	4	chr11:62320337-62328425,10.9678310475718	AHNAK	AHNAK	0	U1
chr11:62211400-62211600	201	0	4	chr11:62295575-62312185,5.1008220216817	AHNAK;RP11-864I4.3	AHNAK	0	U1
chr11:68848200-68848400	201	0	4	chr11:69486383-69491666,9.73694556929559	ORAOV1	TPCN2	0	U1
chr11:68848200-68848400	201	0	4	chr11:68666738-68671755,8.98087689886965	IGHMBP2;MRPL21	TPCN2	0	U1
chr11:68848200-68848400	201	0	4	chr11:69449031-69463779,6.0954067417231	CCND1	TPCN2	0	U1
chr11:95976000-95976200	201	0	4	chr11:96072441-96080453,6.06599976250662	MAML2;MIR1260B	MAML2	0	U1
chr11:111750400-111750600	201	0	4	chr11:111891951-111893957,5.84635421014932	.	C11orf1	0	U1
chr11:111750400-111750600	201	0	4	chr11:111893958-111895343,8.55450035577372	.	C11orf1	0	U1
chr11:111750400-111750600	201	0	4	chr11:111947968-111953159,6.41534377754212	.	C11orf1	0	U1
chr11:111750400-111750600	201	0	4	chr11:111945718-111946482,5.44220830814063	.	C11orf1	0	U1
chr11:111750400-111750600	201	0	4	chr11:111953160-111953855,6.947623605994	.	C11orf1	0	U1
chr11:111750400-111750600	201	0	4	chr11:111478002-111484080,6.08591727689112	.	C11orf1	0	U1
chr11:111750400-111750600	201	0	4	chr11:111953856-111954844,5.28362230126419	.	C11orf1	0	U1
chr11:111750400-111750600	201	0	4	chr11:111946483-111947967,11.0419974578486	.	C11orf1	0	U1
chr11:123986600-123987000	401	0	4	chr11:124471326-124473747,5.69875588336415	.	VWA5A	0	U1
chr11:128562600-128562800	201	0	4	chr11:128127070-128131995,5.19819630575868	.	FLI1	0	U1
chr11:128562600-128562800	201	0	4	chr11:128137354-128140246,6.18523167204553	.	FLI1	0	U1
chr11:128562600-128562800	201	0	4	chr11:128028106-128029064,10.0843412421378	.	FLI1	0	U1
chr11:128562600-128562800	201	0	4	chr11:128020813-128021003,6.35789386015638	.	FLI1	0	U1
chr11:128562600-128562800	201	0	4	chr11:127909520-127914815,7.17926503563089	.	FLI1	0	U1
chr11:128562600-128562800	201	0	4	chr11:128597865-128599139,6.27210939689836	.	FLI1	0	U1
chr11:128562600-128562800	201	0	4	chr11:128027024-128027798,6.76209155392937	.	FLI1	0	U1
chr11:128562600-128562800	201	0	4	chr11:128046270-128050139,7.82891946394841	.	FLI1	0	U1
chr11:128562600-128562800	201	0	4	chr11:128622354-128624092,5.00558415857337	.	FLI1	0	U1
chr11:128562600-128562800	201	0	4	chr11:128131996-128132789,7.20259344296971	.	FLI1	0	U1
chr11:128562600-128562800	201	0	4	chr11:128124780-128125343,7.31707516624279	.	FLI1	0	U1
chr11:128562600-128562800	201	0	4	chr11:128182847-128183732,5.38569963587608	.	FLI1	0	U1
chr11:128562600-128562800	201	0	4	chr11:128149233-128151183,6.38215018124174	.	FLI1	0	U1
chr11:128562600-128562800	201	0	4	chr11:128618656-128622353,5.16743761087037	.	FLI1	0	U1
chr11:128562600-128562800	201	0	4	chr11:128165598-128167852,5.27356108111564	.	FLI1	0	U1
chr11:128562600-128562800	201	0	4	chr11:128045888-128046269,10.0626227567579	.	FLI1	0	U1
chr11:128562600-128562800	201	0	4	chr11:128153368-128154005,5.44377741658482	.	FLI1	0	U1
chr11:128562600-128562800	201	0	4	chr11:128050140-128052645,6.04808072807098	.	FLI1	0	U1
chr11:128562600-128562800	201	0	4	chr11:128095948-128104915,5.52459534042574	.	FLI1	0	U1
chr11:128562600-128562800	201	0	4	chr11:128039845-128040273,7.24444772240812	.	FLI1	0	U1
chr11:128562600-128562800	201	0	4	chr11:128041898-128045887,7.88426105402327	.	FLI1	0	U1
chr11:128562600-128562800	201	0	4	chr11:128154006-128155862,7.04322323616171	.	FLI1	0	U1
chr11:128598000-128598200	201	0	4	chr11:128559233-128568369,6.27210939689836	FLI1;SENCR	FLI1	0	U1
chr11:129942200-129942400	201	0	4	chr11:129762164-129769539,5.13182450392996	NFRKB	APLP2	0	U1
chr11:129942200-129942400	201	0	4	chr11:129862357-129873115,14.8125283523574	LINC00167;PRDM10	APLP2	0	U1
chr12:670600-670800	201	0	4	chr12:857252-865548,6.47121853010733	WNK1	B4GALNT3	0	U1
chr12:12966000-12966200	201	0	4	chr12:13363450-13364938,8.21861572458034	.	DDX47	0	U1
chr12:12966000-12966200	201	0	4	chr12:12530465-12538168,5.68667182531542	.	DDX47	0	U1
chr12:12966000-12966200	201	0	4	chr12:12515148-12515341,10.5657197202214	.	DDX47	0	U1
chr12:12966000-12966200	201	0	4	chr12:12519128-12520055,5.8810830774732	.	DDX47	0	U1
chr12:12966000-12966200	201	0	4	chr12:13365008-13365527,10.7426071331903	.	DDX47	0	U1
chr12:12966000-12966200	201	0	4	chr12:13365528-13370897,5.95253259736119	.	DDX47	0	U1
chr12:12966000-12966200	201	0	4	chr12:12529778-12530464,8.79863363147208	.	DDX47	0	U1
chr12:12966000-12966200	201	0	4	chr12:12500359-12502281,6.55574996141652	.	DDX47	0	U1
chr12:12966000-12966200	201	0	4	chr12:12520463-12529777,9.83519697820848	.	DDX47	0	U1
chr12:13250200-13250400	201	0	4	chr12:13152284-13154056,6.6079064950921	HEBP1;HTR7P1;RP11-377D9.3	GSG1	0	U1
chr12:14707400-14708000	601	0	4	chr12:14391283-14404581,5.54154425605608	RNU6-491P	PLBD1	0	U1
chr12:16500200-16500400	201	0	4	chr12:16320474-16321249,14.3437847537973	.	MGST1	176	U1
chr12:16500200-16500400	201	0	4	chr12:16305602-16309256,9.98036738228895	.	MGST1	176	U1
chr12:16500200-16500400	201	0	4	chr12:16315536-16320473,8.79706296308589	.	MGST1	176	U1
chr12:16500200-16500400	201	0	4	chr12:16314603-16315535,11.8644828006937	.	MGST1	176	U1
chr12:16500200-16500400	201	0	4	chr12:16324413-16324583,6.78242187066902	.	MGST1	176	U1
chr12:16500200-16500400	201	0	4	chr12:16325657-16326789,7.23797657134414	.	MGST1	176	U1
chr12:16500200-16500400	201	0	4	chr12:16321250-16324412,6.31955437803849	.	MGST1	176	U1
chr12:16500200-16500400	201	0	4	chr12:16300126-16300817,5.03396959421003	.	MGST1	176	U1
chr12:16500200-16500400	201	0	4	chr12:16324584-16325656,5.17634409897167	.	MGST1	176	U1
chr12:16500200-16500400	201	0	4	chr12:16311172-16314602,7.31774340539796	.	MGST1	176	U1
chr12:16500200-16500400	201	0	4	chr12:16287197-16289480,5.5876846055949	.	MGST1	176	U1
chr12:16500200-16500400	201	0	4	chr12:16309257-16310829,10.4205316742773	.	MGST1	176	U1
chr12:16500200-16500400	201	0	4	chr12:16310830-16311171,7.69502756684079	.	MGST1	176	U1
chr12:16500200-16500400	201	0	4	chr12:16300818-16305601,9.31352332209359	.	MGST1	176	U1
chr12:19283400-19283600	201	0	4	chr12:18291209-18298103,6.40317904428642	.	PLEKHA5	0	U1
chr12:29533200-29533400	201	0	4	chr12:30903467-30906901,6.74737263902062	.	ERGIC2	0	U1
chr12:29533200-29533400	201	0	4	chr12:30835199-30835966,5.43435541480425	.	ERGIC2	0	U1
chr12:29533200-29533400	201	0	4	chr12:30909796-30909977,11.4780005518555	.	ERGIC2	0	U1
chr12:29533200-29533400	201	0	4	chr12:29208254-29210137,5.37498153378928	.	ERGIC2	0	U1
chr12:29533200-29533400	201	0	4	chr12:29225640-29226805,7.80619935245419	.	ERGIC2	0	U1
chr12:29533200-29533400	201	0	4	chr12:30899931-30903466,5.67868562858944	.	ERGIC2	0	U1
chr12:29533200-29533400	201	0	4	chr12:30826229-30827211,5.41190468805556	.	ERGIC2	0	U1
chr12:29533200-29533400	201	0	4	chr12:29213919-29225639,5.6046787318657	.	ERGIC2	0	U1
chr12:29533200-29533400	201	0	4	chr12:30915826-30917939,5.63533911838003	.	ERGIC2	0	U1
chr12:29533200-29533400	201	0	4	chr12:29213692-29213918,5.29245045537491	.	ERGIC2	0	U1
chr12:29533200-29533400	201	0	4	chr12:29226806-29233513,7.49894216237132	.	ERGIC2	0	U1
chr12:50016800-50017000	201	0	4	chr12:50101821-50108698,6.08177354707684	FMNL3;RP11-133N21.12	PRPF40B	196	U1
chr12:50016800-50017000	201	0	4	chr12:50098050-50101820,6.52334656343568	FMNL3;TMBIM6	PRPF40B	196	U1
chr12:50221200-50221400	201	0	4	chr12:50137541-50138895,5.17145399582767	.	NCKAP5L	0	U1
chr12:53887200-53887400	201	0	4	chr12:53718188-53721565,6.23116940486692	AAAS	MAP3K12	0	U1
chr12:53887200-53887400	201	0	4	chr12:53820531-53839895,5.20938933930443	PCBP2;PRR13;RP11-793H13.8	MAP3K12	0	U1
chr12:53887200-53887400	201	0	4	chr12:53688770-53692286,5.31579038126719	PFDN5	MAP3K12	0	U1
chr12:58145600-58145800	201	0	4	chr12:56312703-56320428,7.08599891183093	.	CDK4	0	U1
chr12:58145600-58145800	201	0	4	chr12:58292981-58296041,11.8163233639178	.	CDK4	0	U1
chr12:58145600-58145800	201	0	4	chr12:56308253-56310191,7.46946268197039	.	CDK4	0	U1
chr12:58145600-58145800	201	0	4	chr12:57030702-57032054,5.72514082496425	.	CDK4	0	U1
chr12:58145600-58145800	201	0	4	chr12:58288543-58292980,5.53353424283776	.	CDK4	0	U1
chr12:58145600-58145800	201	0	4	chr12:56376196-56376476,5.9237948831001	.	CDK4	0	U1
chr12:58145600-58145800	201	0	4	chr12:58296042-58296690,9.42763365684201	.	CDK4	0	U1
chr12:58145600-58145800	201	0	4	chr12:56207114-56210360,5.2122695162643	.	CDK4	0	U1
chr12:58145600-58145800	201	0	4	chr12:56517184-56518915,8.37652287304835	.	CDK4	0	U1
chr12:58145600-58145800	201	0	4	chr12:56516471-56517183,6.66108001675311	.	CDK4	0	U1
chr12:58145600-58145800	201	0	4	chr12:56403997-56405687,5.55198298033105	.	CDK4	0	U1
chr12:58145600-58145800	201	0	4	chr12:56321720-56324081,6.34129261938816	.	CDK4	0	U1
chr12:58145600-58145800	201	0	4	chr12:56190065-56198174,7.33014480896599	.	CDK4	0	U1
chr12:58145600-58145800	201	0	4	chr12:56496296-56497137,13.5172780980552	.	CDK4	0	U1
chr12:58145600-58145800	201	0	4	chr12:56579593-56581322,7.81315403563635	.	CDK4	0	U1
chr12:58145600-58145800	201	0	4	chr12:58313309-58321657,5.33812620063778	.	CDK4	0	U1
chr12:58145600-58145800	201	0	4	chr12:56370540-56371733,6.97350912918917	.	CDK4	0	U1
chr12:58145600-58145800	201	0	4	chr12:58296691-58297090,11.9063851613481	.	CDK4	0	U1
chr12:58145600-58145800	201	0	4	chr12:56588267-56593872,5.536721083404	.	CDK4	0	U1
chr12:58145600-58145800	201	0	4	chr12:56710874-56713167,9.03796993214587	.	CDK4	0	U1
chr12:58145600-58145800	201	0	4	chr12:58297091-58302599,9.13774988749566	.	CDK4	0	U1
chr12:58145600-58145800	201	0	4	chr12:58302600-58304118,7.46790069718649	.	CDK4	0	U1
chr12:109535800-109536000	201	0	4	chr12:108947235-108949021,9.29107128436135	.	UNG	0	U1
chr12:109535800-109536000	201	0	4	chr12:108955661-108956293,11.8108057410708	.	UNG	0	U1
chr12:109535800-109536000	201	0	4	chr12:108916191-108927380,6.9055616117668	.	UNG	0	U1
chr12:109535800-109536000	201	0	4	chr12:109058320-109059838,8.97997298762513	.	UNG	0	U1
chr12:109535800-109536000	201	0	4	chr12:108929531-108931354,5.75783364351415	.	UNG	0	U1
chr12:109535800-109536000	201	0	4	chr12:108957641-108971595,15.7591986663223	.	UNG	0	U1
chr12:109535800-109536000	201	0	4	chr12:109031756-109033690,5.25892953229416	.	UNG	0	U1
chr12:109535800-109536000	201	0	4	chr12:108946610-108947234,9.3084180621487	.	UNG	0	U1
chr12:109535800-109536000	201	0	4	chr12:108942857-108946609,9.33985873654157	.	UNG	0	U1
chr12:109535800-109536000	201	0	4	chr12:109019373-109022066,5.00338611148255	.	UNG	0	U1
chr12:109535800-109536000	201	0	4	chr12:109027848-109031755,5.74246087108165	.	UNG	0	U1
chr12:109535800-109536000	201	0	4	chr12:108931355-108934240,5.73702485726727	.	UNG	0	U1
chr12:109535800-109536000	201	0	4	chr12:108934241-108942856,5.7687092471366	.	UNG	0	U1
chr12:109535800-109536000	201	0	4	chr12:109004503-109014541,5.58025155809301	.	UNG	0	U1
chr13:31314000-31314400	401	0	4	chr13:30879527-30882378,5.92513707789858	KATNAL1	ALOX5AP	0	U1
chr13:41837200-41837400	201	0	4	chr13:42623901-42626828,5.15704391775954	.	MTRF1	0	U1
chr13:46754200-46754400	201	0	4	chr13:46945347-46949241,9.2173103098344	RNU2-6P	LCP1	0	U1
chr13:48668600-48668800	201	0	4	chr13:48811989-48813088,5.04753468680938	.	MED4	0	U1
chr13:96131000-96131200	201	0	4	chr13:96327541-96330860,5.51643571619928	DNAJC3-AS1;DNAJC3	CLDN10	0	U1
chr13:96217200-96217400	201	0	4	chr13:96327541-96330860,6.34796042741218	DNAJC3-AS1;DNAJC3	CLDN10	0	U1
chr14:21851400-21851600	201	0	4	chr14:20824331-20827615,6.80671701846714	.	SUPT16H	0	U1
chr14:21851400-21851600	201	0	4	chr14:20865752-20867018,5.47370540882498	.	SUPT16H	0	U1
chr14:21851400-21851600	201	0	4	chr14:21682286-21682876,12.5626159076668	.	SUPT16H	0	U1
chr14:21851400-21851600	201	0	4	chr14:20879434-20880221,6.64543160081728	.	SUPT16H	0	U1
chr14:21851400-21851600	201	0	4	chr14:21672437-21675264,8.86383341864919	.	SUPT16H	0	U1
chr14:21851400-21851600	201	0	4	chr14:21706664-21712211,29.7100905366171	.	SUPT16H	0	U1
chr14:21851400-21851600	201	0	4	chr14:21682877-21684374,10.4027555808423	.	SUPT16H	0	U1
chr14:21851400-21851600	201	0	4	chr14:21684375-21696399,16.3557013081741	.	SUPT16H	0	U1
chr14:21851400-21851600	201	0	4	chr14:21696400-21706663,19.9168074879601	.	SUPT16H	0	U1
chr14:21851400-21851600	201	0	4	chr14:21671043-21672436,9.50575942461073	.	SUPT16H	0	U1
chr14:21851400-21851600	201	0	4	chr14:21675265-21682285,5.41842497178735	.	SUPT16H	0	U1
chr14:21851400-21851600	201	0	4	chr14:21722357-21723787,21.146412328144	.	SUPT16H	0	U1
chr14:21851400-21851600	201	0	4	chr14:21712212-21722356,11.5226000101964	.	SUPT16H	0	U1
chr14:21851400-21851600	201	0	4	chr14:21901401-21902726,6.42213505766451	.	SUPT16H	0	U1
chr14:21851400-21851600	201	0	4	chr14:21723788-21727403,19.5268979389787	.	SUPT16H	0	U1
chr14:21851400-21851600	201	0	4	chr14:21773513-21775662,5.45748952809602	.	SUPT16H	0	U1
chr14:21851400-21851600	201	0	4	chr14:21775663-21780287,5.59180735375805	.	SUPT16H	0	U1
chr14:21851400-21851600	201	0	4	chr14:21573176-21576503,5.45726184838668	.	SUPT16H	0	U1
chr14:21851400-21851600	201	0	4	chr14:21727404-21733528,15.6873848316823	.	SUPT16H	0	U1
chr14:21851400-21851600	201	0	4	chr14:21941278-21941669,5.50552145189681	.	SUPT16H	0	U1
chr14:23280800-23281200	401	0	4	chr14:23062238-23067559,5.3676683494481	ABHD4	SLC7A7	0	U1
chr14:23280800-23281200	401	0	4	chr14:23057696-23058407,10.2398858829144	DAD1	SLC7A7	0	U1
chr14:52783200-52783400	201	0	4	chr14:52935236-52943793,6.34013582066053	.	PTGER2	0	U1
chr14:52783200-52783400	201	0	4	chr14:53022444-53023183,7.40920283354734	.	PTGER2	0	U1
chr14:52783200-52783400	201	0	4	chr14:52943794-52948139,5.22108970978451	.	PTGER2	0	U1
chr14:52783200-52783400	201	0	4	chr14:52929411-52935235,7.92742080328917	.	PTGER2	0	U1
chr14:52783200-52783400	201	0	4	chr14:53020801-53021295,8.57013316063868	.	PTGER2	0	U1
chr14:52783200-52783400	201	0	4	chr14:52871360-52879235,6.53539675124368	.	PTGER2	0	U1
chr14:52783200-52783400	201	0	4	chr14:52879236-52891697,5.03011681226486	.	PTGER2	0	U1
chr14:52783200-52783400	201	0	4	chr14:53165022-53167824,5.70100564555465	.	PTGER2	0	U1
chr14:52783200-52783400	201	0	4	chr14:52948140-52950602,11.2547526871808	.	PTGER2	0	U1
chr14:52783200-52783400	201	0	4	chr14:53021296-53021847,5.94995636015382	.	PTGER2	0	U1
chr14:52783200-52783400	201	0	4	chr14:53023184-53026525,6.9257210634414	.	PTGER2	0	U1
chr14:52783200-52783400	201	0	4	chr14:53211386-53212711,5.44764172562323	.	PTGER2	0	U1
chr14:52783200-52783400	201	0	4	chr14:52892272-52893987,5.43375251867112	.	PTGER2	0	U1
chr14:52783200-52783400	201	0	4	chr14:52866846-52870927,8.16279394117738	.	PTGER2	0	U1
chr14:52783200-52783400	201	0	4	chr14:52871074-52871359,8.05686751050228	.	PTGER2	0	U1
chr14:52783200-52783400	201	0	4	chr14:52924148-52925813,7.45424171492177	.	PTGER2	0	U1
chr14:52783200-52783400	201	0	4	chr14:53004199-53014723,6.39966442009939	.	PTGER2	0	U1
chr14:52783200-52783400	201	0	4	chr14:53014724-53016776,6.19191602409808	.	PTGER2	0	U1
chr14:52783200-52783400	201	0	4	chr14:52922818-52923190,6.34664167808741	.	PTGER2	0	U1
chr14:52783200-52783400	201	0	4	chr14:53021848-53022443,10.2923999146966	.	PTGER2	0	U1
chr14:52783200-52783400	201	0	4	chr14:53001950-53004198,10.5588947971945	.	PTGER2	0	U1
chr14:52783200-52783400	201	0	4	chr14:53177568-53178729,5.31185623943222	.	PTGER2	0	U1
chr14:52783200-52783400	201	0	4	chr14:52950603-52951990,9.35806527334193	.	PTGER2	0	U1
chr14:52783200-52783400	201	0	4	chr14:53201944-53202955,6.699386299466	.	PTGER2	0	U1
chr14:52783200-52783400	201	0	4	chr14:52923191-52924147,6.80425764849919	.	PTGER2	0	U1
chr14:52783200-52783400	201	0	4	chr14:53001021-53001902,6.95437124346656	.	PTGER2	0	U1
chr14:52783200-52783400	201	0	4	chr14:52978488-52983903,5.07024601877025	.	PTGER2	0	U1
chr14:57047200-57047400	201	0	4	chr14:57732805-57737121,17.4089985952891	AP5M1;EXOC5	TMEM260	0	U1
chr14:57047200-57047400	201	0	4	chr14:55737572-55739661,6.06196694567358	FBXO34;RP11-665C16.6	TMEM260	0	U1
chr14:57047200-57047400	201	0	4	chr14:57854854-57861758,9.9984639148737	NAA30	TMEM260	0	U1
chr14:57047200-57047400	201	0	4	chr14:55877964-55883005,6.91979582092028	ATG14;RPL21P6	TMEM260	0	U1
chr14:64972200-64972400	201	0	4	chr14:64849290-64854387,5.48980003684796	.	ZBTB1	0	U1
chr14:64972200-64972400	201	0	4	chr14:65121104-65123778,5.24205059912916	.	ZBTB1	0	U1
chr14:64972200-64972400	201	0	4	chr14:64004339-64008211,5.15553772395874	.	ZBTB1	0	U1
chr14:64972200-64972400	201	0	4	chr14:64008212-64009010,6.28777002188083	.	ZBTB1	0	U1
chr14:64972200-64972400	201	0	4	chr14:65563055-65564342,7.20822894583903	.	ZBTB1	0	U1
chr14:64972200-64972400	201	0	4	chr14:65565468-65566217,5.66042998248442	.	ZBTB1	0	U1
chr14:64972200-64972400	201	0	4	chr14:64009011-64009501,5.14329193426605	.	ZBTB1	0	U1
chr14:64972200-64972400	201	0	4	chr14:65564343-65565467,7.35450165246769	.	ZBTB1	0	U1
chr14:64972200-64972400	201	0	4	chr14:64808631-64814199,5.53740267151836	.	ZBTB1	0	U1
chr14:64972200-64972400	201	0	4	chr14:65447974-65452017,5.3223009457047	.	ZBTB1	0	U1
chr14:70081200-70081800	601	0	4	chr14:70111761-70111911,7.30979934681765	.	SUSD6	0	U1
chr14:70081200-70081800	601	0	4	chr14:70098175-70100223,5.21436948835099	.	SUSD6	0	U1
chr14:70081200-70081800	601	0	4	chr14:70136357-70138952,8.50636079412835	.	SUSD6	0	U1
chr14:70081200-70081800	601	0	4	chr14:70138953-70139668,7.82841434213921	.	SUSD6	0	U1
chr14:70081200-70081800	601	0	4	chr14:70114973-70115735,8.95463006602565	.	SUSD6	0	U1
chr14:70081200-70081800	601	0	4	chr14:70142022-70146210,8.85609797763686	.	SUSD6	0	U1
chr14:70081200-70081800	601	0	4	chr14:70146211-70150779,7.63172920518454	.	SUSD6	0	U1
chr14:70081200-70081800	601	0	4	chr14:70225770-70232480,11.5963048925823	.	SUSD6	0	U1
chr14:70081200-70081800	601	0	4	chr14:70232481-70238986,15.7006403378634	.	SUSD6	0	U1
chr14:70081200-70081800	601	0	4	chr14:68319753-68323242,5.66702040425659	.	SUSD6	0	U1
chr14:70081200-70081800	601	0	4	chr14:70243163-70243970,9.55998170526184	.	SUSD6	0	U1
chr14:70081200-70081800	601	0	4	chr14:70243971-70246413,7.42698181585664	.	SUSD6	0	U1
chr14:70081200-70081800	601	0	4	chr14:70111912-70114219,10.3041869254914	.	SUSD6	0	U1
chr14:70081200-70081800	601	0	4	chr14:70114220-70114972,6.47865624000792	.	SUSD6	0	U1
chr14:70081200-70081800	601	0	4	chr14:70115736-70116542,9.82159152412869	.	SUSD6	0	U1
chr14:70081200-70081800	601	0	4	chr14:70116543-70135644,5.74768319445982	.	SUSD6	0	U1
chr14:70081200-70081800	601	0	4	chr14:70159100-70166862,12.8037824691099	.	SUSD6	0	U1
chr14:70081200-70081800	601	0	4	chr14:70139669-70142021,7.7009509798041	.	SUSD6	0	U1
chr14:70081200-70081800	601	0	4	chr14:70166863-70169392,12.9722820243115	.	SUSD6	0	U1
chr14:70081200-70081800	601	0	4	chr14:70169393-70171004,20.5804214770692	.	SUSD6	0	U1
chr14:70081200-70081800	601	0	4	chr14:70171005-70183194,17.036303200787	.	SUSD6	0	U1
chr14:70081200-70081800	601	0	4	chr14:70201651-70210526,5.25048289762446	.	SUSD6	0	U1
chr14:70081200-70081800	601	0	4	chr14:70238987-70240327,8.70951297912779	.	SUSD6	0	U1
chr14:70081200-70081800	601	0	4	chr14:70240328-70243162,7.97917846960071	.	SUSD6	0	U1
chr14:70081200-70081800	601	0	4	chr14:70108966-70111760,9.58023597263167	.	SUSD6	0	U1
chr14:70081200-70081800	601	0	4	chr14:70150780-70157212,10.3292446101124	.	SUSD6	0	U1
chr14:70081200-70081800	601	0	4	chr14:70220635-70225769,8.45433568564385	.	SUSD6	0	U1
chr14:70081200-70081800	601	0	4	chr14:70157213-70159099,9.27640565818311	.	SUSD6	0	U1
chr14:76452400-76452600	201	0	4	chr14:76168134-76169145,7.86540733683198	.	IFT43	0	U1
chr14:76452400-76452600	201	0	4	chr14:76178762-76181737,8.05509451402592	.	IFT43	0	U1
chr14:76452400-76452600	201	0	4	chr14:76176920-76178761,12.2425483221035	.	IFT43	0	U1
chr14:76452400-76452600	201	0	4	chr14:76173487-76175422,10.3523878030926	.	IFT43	0	U1
chr14:76452400-76452600	201	0	4	chr14:76184652-76187062,5.9057011836619	.	IFT43	0	U1
chr14:76452400-76452600	201	0	4	chr14:76175423-76176908,16.707202458345	.	IFT43	0	U1
chr14:76452400-76452600	201	0	4	chr14:76182003-76182325,5.50318304461742	.	IFT43	0	U1
chr14:76452400-76452600	201	0	4	chr14:76181738-76182002,5.02755237598917	.	IFT43	0	U1
chr14:78031800-78032000	201	0	4	chr14:78173239-78174605,19.6639022179326	ALKBH1;SLIRP	SPTLC2	0	U1
chr14:78031800-78032000	201	0	4	chr14:78220690-78227817,7.99892431309648	C14orf178;SNW1	SPTLC2	0	U1
chr14:78031800-78032000	201	0	4	chr14:78078410-78084663,14.4424707017193	SPTLC2	SPTLC2	0	U1
chr14:78226800-78227000	201	0	4	chr14:77973024-77975553,6.50411160474169	.	SNW1	0	U1
chr14:78226800-78227000	201	0	4	chr14:78015883-78016054,5.26416999628629	.	SNW1	0	U1
chr14:78226800-78227000	201	0	4	chr14:77990146-78004473,6.32476725814815	.	SNW1	0	U1
chr14:78226800-78227000	201	0	4	chr14:78016055-78019546,9.06960950825091	.	SNW1	0	U1
chr14:78226800-78227000	201	0	4	chr14:78010893-78011571,5.82428406505247	.	SNW1	0	U1
chr14:78226800-78227000	201	0	4	chr14:77989362-77990145,7.47326556367117	.	SNW1	0	U1
chr14:78226800-78227000	201	0	4	chr14:78022760-78029358,6.58671659157874	.	SNW1	0	U1
chr14:78226800-78227000	201	0	4	chr14:78029359-78032596,7.99892431309648	.	SNW1	0	U1
chr14:78226800-78227000	201	0	4	chr14:78019547-78019709,7.67811703845045	.	SNW1	0	U1
chr14:78226800-78227000	201	0	4	chr14:77900225-77901474,5.29400588562775	.	SNW1	0	U1
chr14:78226800-78227000	201	0	4	chr14:77920506-77922016,14.3799028461564	.	SNW1	0	U1
chr14:78226800-78227000	201	0	4	chr14:77926066-77926556,14.1607128094765	.	SNW1	0	U1
chr14:78226800-78227000	201	0	4	chr14:78032597-78034168,6.33845160420071	.	SNW1	0	U1
chr14:78226800-78227000	201	0	4	chr14:77985033-77989361,6.62569123290944	.	SNW1	0	U1
chr14:78226800-78227000	201	0	4	chr14:73494511-73500142,12.7173500749965	.	SNW1	0	U1
chr14:78226800-78227000	201	0	4	chr14:77770710-77776559,5.34751494275708	.	SNW1	0	U1
chr14:78226800-78227000	201	0	4	chr14:73528955-73530937,5.81687967487524	.	SNW1	0	U1
chr14:78226800-78227000	201	0	4	chr14:77828980-77835561,7.0200590492122	.	SNW1	0	U1
chr14:78226800-78227000	201	0	4	chr14:77837392-77838481,6.58322064935603	.	SNW1	0	U1
chr14:78226800-78227000	201	0	4	chr14:77913013-77917754,5.69139691923274	.	SNW1	0	U1
chr14:78226800-78227000	201	0	4	chr14:77917755-77918169,6.21442388655915	.	SNW1	0	U1
chr14:78226800-78227000	201	0	4	chr14:77918170-77920505,6.10856916601142	.	SNW1	0	U1
chr14:78226800-78227000	201	0	4	chr14:78084664-78085692,5.74567050577783	.	SNW1	0	U1
chr14:78226800-78227000	201	0	4	chr14:78039162-78040623,5.00924770230726	.	SNW1	0	U1
chr14:78226800-78227000	201	0	4	chr14:78057377-78059762,9.45058351176289	.	SNW1	0	U1
chr14:78226800-78227000	201	0	4	chr14:77983788-77984099,6.2401078622793	.	SNW1	0	U1
chr14:78226800-78227000	201	0	4	chr14:77926557-77930417,13.478395468806	.	SNW1	0	U1
chr14:78226800-78227000	201	0	4	chr14:73550251-73552651,9.14162917285627	.	SNW1	0	U1
chr14:78226800-78227000	201	0	4	chr14:73521982-73524790,5.81994991550156	.	SNW1	0	U1
chr14:78226800-78227000	201	0	4	chr14:78059763-78063454,6.5818331929124	.	SNW1	0	U1
chr14:92789600-92790000	401	0	4	chr14:92597658-92604031,5.59174135457699	.	SLC24A4	0	U1
chr14:105856000-105856600	601	0	4	chr14:105870083-105870486,6.46829979928303	.	PACS2	0	U1
chr14:105856000-105856600	601	0	4	chr14:105912102-105918524,6.9661663070459	.	PACS2	0	U1
chr14:105856000-105856600	601	0	4	chr14:106003753-106005907,6.45763337718866	.	PACS2	0	U1
chr14:105856000-105856600	601	0	4	chr14:105934241-105935934,8.43644061446294	.	PACS2	0	U1
chr14:105856000-105856600	601	0	4	chr14:105870487-105873209,5.87712090141383	.	PACS2	0	U1
chr14:105856000-105856600	601	0	4	chr14:105523548-105526213,5.74507542239378	.	PACS2	0	U1
chr14:105856000-105856600	601	0	4	chr14:105983796-105984887,6.25270871920646	.	PACS2	0	U1
chr14:105856000-105856600	601	0	4	chr14:105477795-105482887,5.43196800598024	.	PACS2	0	U1
chr14:105856000-105856600	601	0	4	chr14:105518521-105523547,5.30066231564935	.	PACS2	0	U1
chr14:105856000-105856600	601	0	4	chr14:105923975-105934240,5.12823131390684	.	PACS2	0	U1
chr15:34659000-34659200	201	0	4	chr15:34555952-34558206,5.61101874380501	.	LPCAT4	0	U1
chr15:34659000-34659200	201	0	4	chr15:34538576-34541019,7.34749413544629	.	LPCAT4	0	U1
chr15:34659000-34659200	201	0	4	chr15:34534145-34538575,5.99579089646104	.	LPCAT4	0	U1
chr15:34659000-34659200	201	0	4	chr15:34644424-34645708,11.4299315505815	.	LPCAT4	0	U1
chr15:34659000-34659200	201	0	4	chr15:34529134-34532876,6.95060063205495	.	LPCAT4	0	U1
chr15:34659000-34659200	201	0	4	chr15:34532877-34534144,7.79988602514985	.	LPCAT4	0	U1
chr15:45002200-45002400	201	0	4	chr15:45028306-45028896,5.88732069039906	TRIM69	PATL2	0	U1
chr15:69114400-69114600	201	0	4	chr15:69017885-69024301,7.06888552260594	.	ANP32A	1138	U1
chr15:69114400-69114600	201	0	4	chr15:69024816-69028258,8.69832668274649	.	ANP32A	1138	U1
chr15:69114400-69114600	201	0	4	chr15:69028259-69041925,7.68080636260888	.	ANP32A	1138	U1
chr15:69114400-69114600	201	0	4	chr15:69048710-69054794,5.22358088245651	.	ANP32A	1138	U1
chr15:69114400-69114600	201	0	4	chr15:69024302-69024815,8.04296918596342	.	ANP32A	1138	U1
chr15:69114400-69114600	201	0	4	chr15:69042294-69048556,5.40259067926079	.	ANP32A	1138	U1
chr15:74725800-74726400	601	0	4	chr15:74671811-74682940,13.8595689517509	.	SEMA7A	0	U1
chr15:74725800-74726400	601	0	4	chr15:74662335-74665650,10.600610501094	.	SEMA7A	0	U1
chr15:74725800-74726400	601	0	4	chr15:74665651-74671789,18.7366129131287	.	SEMA7A	0	U1
chr15:89634000-89634400	401	0	4	chr15:89660809-89666040,5.06739659461011	RNU7-195P	ABHD2	0	U1
chr15:91458600-91458800	201	0	4	chr15:90929453-90937998,6.52611326199926	IQGAP1	MAN2A2	0	U1
chr15:91458600-91458800	201	0	4	chr15:90781995-90785117,7.43311996961654	GDPGP1	MAN2A2	0	U1
chr15:91458600-91458800	201	0	4	chr15:91068188-91083283,7.73188915061091	CRTC3	MAN2A2	0	U1
chr15:91458600-91458800	201	0	4	chr15:91257963-91260571,6.56867661428897	BLM;RP11-387D10.2	MAN2A2	0	U1
chr16:4817400-4817600	201	0	4	chr16:4558642-4565087,5.66488871066234	.	ZNF500	233	U1
chr16:4817400-4817600	201	0	4	chr16:4677219-4678320,5.14646160521861	.	ZNF500	233	U1
chr16:4817400-4817600	201	0	4	chr16:4884000-4885029,5.77831062023044	.	ZNF500	233	U1
chr16:4817400-4817600	201	0	4	chr16:4885030-4886462,8.0642841523895	.	ZNF500	233	U1
chr16:4817400-4817600	201	0	4	chr16:4713900-4729915,6.16727372578002	.	ZNF500	233	U1
chr16:4817400-4817600	201	0	4	chr16:4853415-4857723,10.592241701347	.	ZNF500	233	U1
chr16:4817400-4817600	201	0	4	chr16:4857724-4858797,7.91920925033599	.	ZNF500	233	U1
chr16:4817400-4817600	201	0	4	chr16:5082293-5084694,5.28265595485323	.	ZNF500	233	U1
chr16:4817400-4817600	201	0	4	chr16:4478596-4480386,5.2817011252991	.	ZNF500	233	U1
chr16:4817400-4817600	201	0	4	chr16:4527994-4533098,6.97086932874664	.	ZNF500	233	U1
chr16:4817400-4817600	201	0	4	chr16:4886463-4896331,11.0806671543235	.	ZNF500	233	U1
chr16:4817400-4817600	201	0	4	chr16:4557564-4558641,6.90548233174062	.	ZNF500	233	U1
chr16:4817400-4817600	201	0	4	chr16:4902452-4907398,7.80508675566005	.	ZNF500	233	U1
chr16:4817400-4817600	201	0	4	chr16:4907445-4910487,5.71588681924074	.	ZNF500	233	U1
chr16:4817400-4817600	201	0	4	chr16:4555258-4557563,5.21664860007857	.	ZNF500	233	U1
chr16:4817400-4817600	201	0	4	chr16:5003116-5005566,7.91599552672302	.	ZNF500	233	U1
chr16:19126000-19126200	201	0	4	chr16:19523874-19528008,7.50391421084848	.	ITPRIPL2	0	U1
chr16:19126000-19126200	201	0	4	chr16:19381026-19383872,7.172709106992	.	ITPRIPL2	0	U1
chr16:19126000-19126200	201	0	4	chr16:19521709-19523873,7.46304846322774	.	ITPRIPL2	0	U1
chr16:19126000-19126200	201	0	4	chr16:19528009-19529053,9.40439153848718	.	ITPRIPL2	0	U1
chr16:19126000-19126200	201	0	4	chr16:19529054-19530514,7.24716890333157	.	ITPRIPL2	0	U1
chr16:19126000-19126200	201	0	4	chr16:19516094-19517474,8.47733778032066	.	ITPRIPL2	0	U1
chr16:19126000-19126200	201	0	4	chr16:19517475-19521708,5.2882966861111	.	ITPRIPL2	0	U1
chr16:30620800-30621000	201	0	4	chr16:30451491-30453406,6.05907973330634	.	ZNF689	0	U1
chr16:30620800-30621000	201	0	4	chr16:30425870-30430263,5.63418574645904	.	ZNF689	0	U1
chr16:30620800-30621000	201	0	4	chr16:30436075-30440359,5.27192136364736	.	ZNF689	0	U1
chr16:30620800-30621000	201	0	4	chr16:30402492-30403989,6.04565531430229	.	ZNF689	0	U1
chr16:30620800-30621000	201	0	4	chr16:30403990-30407808,5.6231055182053	.	ZNF689	0	U1
chr16:30620800-30621000	201	0	4	chr16:30462200-30463367,7.80939548674874	.	ZNF689	0	U1
chr16:46721800-46722000	201	0	4	chr16:46871199-46872859,9.00382692387959	.	VPS35	0	U1
chr16:46721800-46722000	201	0	4	chr16:46829212-46832569,7.7094816160715	.	VPS35	0	U1
chr16:46721800-46722000	201	0	4	chr16:46866482-46871198,8.05214588735673	.	VPS35	0	U1
chr16:46721800-46722000	201	0	4	chr16:46832570-46833273,10.0792383185484	.	VPS35	0	U1
chr16:46721800-46722000	201	0	4	chr16:46833274-46835038,9.206418409137	.	VPS35	0	U1
chr16:46721800-46722000	201	0	4	chr16:46835039-46837047,5.85662184813709	.	VPS35	0	U1
chr16:46721800-46722000	201	0	4	chr16:46872860-46873892,7.16857377669134	.	VPS35	0	U1
chr16:46721800-46722000	201	0	4	chr16:46827846-46829211,9.41116283719224	.	VPS35	0	U1
chr16:46721800-46722000	201	0	4	chr16:46814153-46825277,5.45330847517544	.	VPS35	0	U1
chr16:46721800-46722000	201	0	4	chr16:46846531-46847445,6.49148434575143	.	VPS35	0	U1
chr16:46721800-46722000	201	0	4	chr16:46847446-46849216,6.93689123129373	.	VPS35	0	U1
chr16:46721800-46722000	201	0	4	chr16:48200898-48202566,5.26723913608992	.	VPS35	0	U1
chr16:46721800-46722000	201	0	4	chr16:48206783-48208427,5.27999885845772	.	VPS35	0	U1
chr16:46721800-46722000	201	0	4	chr16:46808852-46809328,5.32232734932451	.	VPS35	0	U1
chr16:46721800-46722000	201	0	4	chr16:46866218-46866481,9.67458056254699	.	VPS35	0	U1
chr16:46721800-46722000	201	0	4	chr16:46825278-46827845,7.63374980477922	.	VPS35	0	U1
chr16:46721800-46722000	201	0	4	chr16:46726921-46732693,5.25688453398304	.	VPS35	0	U1
chr16:46721800-46722000	201	0	4	chr16:46840831-46846530,9.43621234962547	.	VPS35	0	U1
chr16:46721800-46722000	201	0	4	chr16:46916149-46916373,6.30475095403515	.	VPS35	0	U1
chr16:46721800-46722000	201	0	4	chr16:46996088-46997657,5.0270660044791	.	VPS35	0	U1
chr16:46721800-46722000	201	0	4	chr16:46837048-46840667,8.98342189338754	.	VPS35	0	U1
chr16:46721800-46722000	201	0	4	chr16:46860037-46860343,9.56658974407773	.	VPS35	0	U1
chr16:46721800-46722000	201	0	4	chr16:48419911-48422493,6.86277510738315	.	VPS35	0	U1
chr16:46721800-46722000	201	0	4	chr16:46913474-46916023,6.13458774398183	.	VPS35	0	U1
chr16:46721800-46722000	201	0	4	chr16:46840668-46840830,6.5796679041874	.	VPS35	0	U1
chr16:46721800-46722000	201	0	4	chr16:48223723-48226888,5.31826525019784	.	VPS35	0	U1
chr16:46721800-46722000	201	0	4	chr16:48657567-48661085,7.39492705488261	.	VPS35	0	U1
chr16:67208400-67208600	201	0	4	chr16:66972431-66973369,6.3192708122769	.	NOL3	0	U1
chr16:67208400-67208600	201	0	4	chr16:67064247-67065067,7.03964125265619	.	NOL3	0	U1
chr16:67208400-67208600	201	0	4	chr16:66995183-67002528,10.7806001993404	.	NOL3	0	U1
chr16:67208400-67208600	201	0	4	chr16:67050843-67056828,6.15380812815077	.	NOL3	0	U1
chr16:67208400-67208600	201	0	4	chr16:66967370-66967544,6.48102391341264	.	NOL3	0	U1
chr16:67208400-67208600	201	0	4	chr16:67009009-67013410,5.66799680820721	.	NOL3	0	U1
chr16:75018400-75018600	201	0	4	chr16:75142799-75150120,6.75669061905431	.	WDR59	0	U1
chr16:85646400-85646600	201	0	4	chr16:85429678-85433235,5.70357893210989	.	GSE1	0	U1
chr16:85646400-85646600	201	0	4	chr16:85411824-85421309,5.30889885544255	.	GSE1	0	U1
chr16:85646400-85646600	201	0	4	chr16:85423590-85429677,10.4058635464531	.	GSE1	0	U1
chr16:85646400-85646600	201	0	4	chr16:85433236-85455492,11.3680632838898	.	GSE1	0	U1
chr16:85646400-85646600	201	0	4	chr16:85522373-85530032,5.54940247512517	.	GSE1	0	U1
chr16:85646400-85646600	201	0	4	chr16:85455493-85469655,6.98895498908871	.	GSE1	0	U1
chr17:38519000-38519400	401	0	4	chr17:38460053-38460839,5.01924470427605	.	GJD3	0	U1
chr17:38519000-38519400	401	0	4	chr17:38458214-38459211,6.0904060720375	.	GJD3	0	U1
chr17:38519000-38519400	401	0	4	chr17:38453061-38454068,5.7103243200759	.	GJD3	0	U1
chr17:38519000-38519400	401	0	4	chr17:38459212-38460052,5.12080515771116	.	GJD3	0	U1
chr17:38519000-38519400	401	0	4	chr17:38688681-38695675,6.39112166902653	.	GJD3	0	U1
chr17:38519000-38519400	401	0	4	chr17:38457057-38458213,7.77958613984435	.	GJD3	0	U1
chr17:38519000-38519400	401	0	4	chr17:38686771-38688095,5.2166644545513	.	GJD3	0	U1
chr17:49338800-49339200	401	0	4	chr17:49076367-49079240,6.99394125686617	.	UTP18	0	U1
chr17:49338800-49339200	401	0	4	chr17:49331690-49332913,5.57689457557863	.	UTP18	0	U1
chr17:49338800-49339200	401	0	4	chr17:49079241-49081080,7.26327447799123	.	UTP18	0	U1
chr17:49338800-49339200	401	0	4	chr17:49065693-49068685,6.67087127553531	.	UTP18	0	U1
chr17:49338800-49339200	401	0	4	chr17:49051802-49052541,6.05056294584875	.	UTP18	0	U1
chr17:49338800-49339200	401	0	4	chr17:49328917-49330292,9.53655300554658	.	UTP18	0	U1
chr17:49338800-49339200	401	0	4	chr17:49330293-49331689,9.69296797998537	.	UTP18	0	U1
chr17:49338800-49339200	401	0	4	chr17:49082497-49087864,6.01043065540269	.	UTP18	0	U1
chr17:65990200-65990400	201	0	4	chr17:67320761-67321592,7.44662898339333	.	C17orf58	434	U1
chr17:65990200-65990400	201	0	4	chr17:66458651-66460120,5.78868274672862	.	C17orf58	434	U1
chr18:3603600-3603800	201	0	4	chr18:3260099-3263541,12.1395166066398	MYL12B;RP13-270P17.1	DLGAP1	0	U1
chr18:12376200-12376400	201	0	4	chr18:12698981-12699146,7.61100849195661	.	AFG3L2	0	U1
chr18:12376200-12376400	201	0	4	chr18:12999463-12999667,5.56796331055469	.	AFG3L2	0	U1
chr18:12376200-12376400	201	0	4	chr18:12670951-12677971,5.62767409648848	.	AFG3L2	0	U1
chr18:12376200-12376400	201	0	4	chr18:12677972-12691484,5.76115241030976	.	AFG3L2	0	U1
chr18:12376200-12376400	201	0	4	chr18:12694613-12697496,7.5762911965806	.	AFG3L2	0	U1
chr18:12376200-12376400	201	0	4	chr18:12662120-12670950,7.28971314906871	.	AFG3L2	0	U1
chr18:12376200-12376400	201	0	4	chr18:12972440-12974959,6.57577624671811	.	AFG3L2	0	U1
chr18:12376200-12376400	201	0	4	chr18:12962053-12963037,5.60026779018841	.	AFG3L2	0	U1
chr18:12376200-12376400	201	0	4	chr18:12697497-12698980,11.1724285158533	.	AFG3L2	0	U1
chr18:12376200-12376400	201	0	4	chr18:12710279-12711347,5.88829550361477	.	AFG3L2	0	U1
chr18:12376200-12376400	201	0	4	chr18:12711348-12713624,7.14919418191086	.	AFG3L2	0	U1
chr18:12376200-12376400	201	0	4	chr18:12984406-12986723,9.22410089932787	.	AFG3L2	0	U1
chr18:12376200-12376400	201	0	4	chr18:12963038-12970068,5.02169330473375	.	AFG3L2	0	U1
chr18:12376200-12376400	201	0	4	chr18:12944640-12946013,11.1833553745262	.	AFG3L2	0	U1
chr18:12376200-12376400	201	0	4	chr18:12699147-12701240,10.8339534545702	.	AFG3L2	0	U1
chr18:12376200-12376400	201	0	4	chr18:12946014-12946967,6.31229486720228	.	AFG3L2	0	U1
chr18:32557800-32558000	201	0	4	chr18:32915003-32919314,7.05577233908571	.	MAPRE2	0	U1
chr18:32557800-32558000	201	0	4	chr18:32958660-32959915,6.64713213487242	.	MAPRE2	0	U1
chr18:54304800-54305000	201	0	4	chr18:51883091-51886210,5.88552155352496	C18orf54;STARD6	TXNL1	0	U1
chr18:54304800-54305000	201	0	4	chr18:53086510-53091505,7.46469413740075	TCF4	TXNL1	0	U1
chr18:54304800-54305000	201	0	4	chr18:51741457-51751405,7.42169454269121	MBD2;SNORA37	TXNL1	0	U1
chr18:54304800-54305000	201	0	4	chr18:51793021-51798921,5.77202841911994	POLI	TXNL1	0	U1
chr19:16738000-16738200	201	0	4	chr19:16663079-16684213,6.20874483140877	CTD-3222D19.10;SLC35E1	MED26	0	U1
chr19:44556000-44556400	401	4	0	chr19:37726761-37730425,8.7452606975022	.	ZNF223	0	U1
chr19:44556000-44556400	401	4	0	chr19:44980691-44985722,5.08504366895401	.	ZNF223	0	U1
chr19:44556000-44556400	401	4	0	chr19:44567204-44570530,8.15389000107716	.	ZNF223	0	U1
chr19:44556000-44556400	401	4	0	chr19:44570531-44571287,6.34335862829203	.	ZNF223	0	U1
chr19:44556000-44556400	401	4	0	chr19:44721444-44722201,6.59741774419962	.	ZNF223	0	U1
chr19:54973800-54974000	201	0	4	chr19:54964440-54971080,10.2401361926942	.	LENG9	0	U1
chr19:54973800-54974000	201	0	4	chr19:54962741-54964439,6.04604180184946	.	LENG9	0	U1
chr2:8823400-8823600	201	0	4	chr2:7568575-7575376,10.15876970789	.	ID2	0	U1
chr2:8823400-8823600	201	0	4	chr2:7575377-7576294,5.10191585701457	.	ID2	0	U1
chr2:8823400-8823600	201	0	4	chr2:8673984-8677856,6.13895914950263	.	ID2	0	U1
chr2:8823400-8823600	201	0	4	chr2:7564202-7568574,8.51719983499901	.	ID2	0	U1
chr2:26205000-26205200	201	0	4	chr2:26357648-26359804,5.46672621200911	.	KIF3C	0	U1
chr2:26205000-26205200	201	0	4	chr2:26347603-26348829,5.52549264495194	.	KIF3C	0	U1
chr2:26205000-26205200	201	0	4	chr2:26356434-26357568,7.58148970165121	.	KIF3C	0	U1
chr2:26205000-26205200	201	0	4	chr2:26372365-26376441,5.19752209896019	.	KIF3C	0	U1
chr2:26205000-26205200	201	0	4	chr2:26348830-26356433,5.37066712826754	.	KIF3C	0	U1
chr2:26205000-26205200	201	0	4	chr2:26370753-26372364,7.03369320690456	.	KIF3C	0	U1
chr2:26205000-26205200	201	0	4	chr2:26359805-26368765,6.65470892473237	.	KIF3C	0	U1
chr2:26205000-26205200	201	0	4	chr2:26368766-26370752,10.6363324006767	.	KIF3C	0	U1
chr2:26205000-26205200	201	0	4	chr2:26330228-26334148,5.36142129040654	.	KIF3C	0	U1
chr2:65355600-65355800	201	0	4	chr2:64370089-64376206,5.56573014877995	AC074289.1;PELI1	RAB1A	0	U1
chr2:73297000-73297200	201	0	4	chr2:73466127-73466903,5.6105361531993	.	SFXN5	0	U1
chr2:73297000-73297200	201	0	4	chr2:73213097-73214073,6.55670142566005	.	SFXN5	0	U1
chr2:73297000-73297200	201	0	4	chr2:73406990-73413229,5.31537778417315	.	SFXN5	0	U1
chr2:73297000-73297200	201	0	4	chr2:73437406-73439997,7.06805489083677	.	SFXN5	0	U1
chr2:73297000-73297200	201	0	4	chr2:73447892-73455150,5.3129896691441	.	SFXN5	0	U1
chr2:73297000-73297200	201	0	4	chr2:73455151-73458147,5.79147289440739	.	SFXN5	0	U1
chr2:73297000-73297200	201	0	4	chr2:73419618-73427114,5.47450468485923	.	SFXN5	0	U1
chr2:73297000-73297200	201	0	4	chr2:73210579-73213096,6.73389768939335	.	SFXN5	0	U1
chr2:73297000-73297200	201	0	4	chr2:73461497-73463350,5.70266082872262	.	SFXN5	0	U1
chr2:73297000-73297200	201	0	4	chr2:73419302-73419617,6.93100927684359	.	SFXN5	0	U1
chr2:73297000-73297200	201	0	4	chr2:73465367-73466126,5.6610412741363	.	SFXN5	0	U1
chr2:74154400-74154600	201	0	4	chr2:74234297-74245907,5.02477072239276	.	DGUOK	0	U1
chr2:74154400-74154600	201	0	4	chr2:74245908-74247623,6.16388235087417	.	DGUOK	0	U1
chr2:74154400-74154600	201	0	4	chr2:74285044-74291513,9.41441993097176	.	DGUOK	0	U1
chr2:74154400-74154600	201	0	4	chr2:74283902-74285043,5.74236482539799	.	DGUOK	0	U1
chr2:74154400-74154600	201	0	4	chr2:74215414-74221043,8.11655116704878	.	DGUOK	0	U1
chr2:74154400-74154600	201	0	4	chr2:74258652-74261901,6.63311300381253	.	DGUOK	0	U1
chr2:74154400-74154600	201	0	4	chr2:74293796-74305755,5.09415632229459	.	DGUOK	0	U1
chr2:74154400-74154600	201	0	4	chr2:74338361-74339019,5.30890206750637	.	DGUOK	0	U1
chr2:74154400-74154600	201	0	4	chr2:74261902-74268329,5.97052779986965	.	DGUOK	0	U1
chr2:74154400-74154600	201	0	4	chr2:74247624-74258651,6.06816802103522	.	DGUOK	0	U1
chr2:74154400-74154600	201	0	4	chr2:74268330-74276159,5.06374224041789	.	DGUOK	0	U1
chr2:74154400-74154600	201	0	4	chr2:74280207-74283901,5.08303573348196	.	DGUOK	0	U1
chr2:74154400-74154600	201	0	4	chr2:74382270-74382916,5.39250576885847	.	DGUOK	0	U1
chr2:88354000-88354200	201	0	4	chr2:88986091-88993943,8.84372488078157	RPIA	KRCC1	0	U1
chr2:88354000-88354200	201	0	4	chr2:88464032-88472383,15.3918766827465	THNSL2	KRCC1	0	U1
chr2:96873600-96873800	201	0	4	chr2:96959570-96961041,5.54775903307102	.	STARD7	0	U1
chr2:96873600-96873800	201	0	4	chr2:96923346-96924837,8.05209153996242	.	STARD7	0	U1
chr2:96873600-96873800	201	0	4	chr2:96924838-96927232,8.67185206654715	.	STARD7	0	U1
chr2:96873600-96873800	201	0	4	chr2:97002287-97008828,5.4117680898738	.	STARD7	0	U1
chr2:96873600-96873800	201	0	4	chr2:96932898-96935834,9.81889911872189	.	STARD7	0	U1
chr2:96873600-96873800	201	0	4	chr2:96939845-96941452,7.23907249977154	.	STARD7	0	U1
chr2:96873600-96873800	201	0	4	chr2:96938834-96939844,9.32207611921946	.	STARD7	0	U1
chr2:96873600-96873800	201	0	4	chr2:96859148-96866717,12.5594986318552	.	STARD7	0	U1
chr2:96873600-96873800	201	0	4	chr2:96894463-96904007,5.15976699087971	.	STARD7	0	U1
chr2:96873600-96873800	201	0	4	chr2:96846281-96846813,5.89662963874551	.	STARD7	0	U1
chr2:96873600-96873800	201	0	4	chr2:96788418-96797107,5.36240470102805	.	STARD7	0	U1
chr2:96873600-96873800	201	0	4	chr2:96797108-96799843,6.56101353593249	.	STARD7	0	U1
chr2:96873600-96873800	201	0	4	chr2:96833984-96846280,6.11619626020461	.	STARD7	0	U1
chr2:96873600-96873800	201	0	4	chr2:96927233-96929631,12.9779090384441	.	STARD7	0	U1
chr2:96873600-96873800	201	0	4	chr2:96935835-96938833,10.8125912555379	.	STARD7	0	U1
chr2:96873600-96873800	201	0	4	chr2:96858629-96859147,7.91861710038567	.	STARD7	0	U1
chr2:96873600-96873800	201	0	4	chr2:96929632-96930537,25.6756708925649	.	STARD7	0	U1
chr2:96873600-96873800	201	0	4	chr2:96855064-96858628,5.4553615662801	.	STARD7	0	U1
chr2:99439600-99439800	201	0	4	chr2:99345539-99349585,8.00116947431982	MGAT4A	KIAA1211L	0	U1
chr2:99439600-99439800	201	0	4	chr2:99223635-99225747,6.42547047824272	COA5;UNC50	KIAA1211L	0	U1
chr2:131114400-131114600	201	0	4	chr2:128849297-128849875,10.3626903957738	.	PTPN18	0	U1
chr2:131114400-131114600	201	0	4	chr2:128913288-128914699,6.74889727123968	.	PTPN18	0	U1
chr2:131114400-131114600	201	0	4	chr2:128914700-128918179,6.92084264727748	.	PTPN18	0	U1
chr2:131114400-131114600	201	0	4	chr2:128462775-128465633,5.38045086871314	.	PTPN18	0	U1
chr2:131114400-131114600	201	0	4	chr2:128765525-128771644,5.27774839533369	.	PTPN18	0	U1
chr2:131114400-131114600	201	0	4	chr2:128829537-128833261,5.22049195488761	.	PTPN18	0	U1
chr2:131114400-131114600	201	0	4	chr2:130930898-130938321,6.98142804286901	.	PTPN18	0	U1
chr2:131114400-131114600	201	0	4	chr2:128849876-128857332,8.83699096187833	.	PTPN18	0	U1
chr2:131114400-131114600	201	0	4	chr2:128857333-128859327,6.82010022312959	.	PTPN18	0	U1
chr2:131114400-131114600	201	0	4	chr2:128287648-128292355,5.51756810359828	.	PTPN18	0	U1
chr2:131114400-131114600	201	0	4	chr2:131852596-131860403,7.94349960929297	.	PTPN18	0	U1
chr2:131114400-131114600	201	0	4	chr2:128923629-128929445,6.73266147449966	.	PTPN18	0	U1
chr2:131114400-131114600	201	0	4	chr2:128932839-128935906,6.72248210008616	.	PTPN18	0	U1
chr2:131114400-131114600	201	0	4	chr2:128935907-128939004,5.12112810912585	.	PTPN18	0	U1
chr2:131114400-131114600	201	0	4	chr2:128636478-128639571,6.98865634732163	.	PTPN18	0	U1
chr2:131114400-131114600	201	0	4	chr2:128639572-128639891,8.85966448193528	.	PTPN18	0	U1
chr2:131114400-131114600	201	0	4	chr2:128946735-128951592,5.10994319721074	.	PTPN18	0	U1
chr2:131114400-131114600	201	0	4	chr2:128952228-128957600,6.86994615511917	.	PTPN18	0	U1
chr2:131114400-131114600	201	0	4	chr2:130565964-130570425,5.80568153084805	.	PTPN18	0	U1
chr2:131114400-131114600	201	0	4	chr2:131138726-131144561,5.80848295230412	.	PTPN18	0	U1
chr2:131114400-131114600	201	0	4	chr2:131144562-131147431,8.23336268002342	.	PTPN18	0	U1
chr2:131114400-131114600	201	0	4	chr2:131558461-131560078,5.15653247715045	.	PTPN18	0	U1
chr2:131114400-131114600	201	0	4	chr2:130938322-130943813,6.27631422778933	.	PTPN18	0	U1
chr2:131114400-131114600	201	0	4	chr2:131088379-131091706,7.1254430700101	.	PTPN18	0	U1
chr2:131114400-131114600	201	0	4	chr2:128918180-128920630,6.74190197112982	.	PTPN18	0	U1
chr2:131114400-131114600	201	0	4	chr2:128467656-128479800,7.27784313131236	.	PTPN18	0	U1
chr2:131114400-131114600	201	0	4	chr2:128622859-128632578,5.24535115146098	.	PTPN18	0	U1
chr2:131114400-131114600	201	0	4	chr2:128632579-128636477,7.27407427158952	.	PTPN18	0	U1
chr2:131114400-131114600	201	0	4	chr2:131864641-131865846,6.9653019285942	.	PTPN18	0	U1
chr2:131114400-131114600	201	0	4	chr2:128644879-128648361,6.97866154757234	.	PTPN18	0	U1
chr2:131114400-131114600	201	0	4	chr2:128648362-128649951,7.07604031102218	.	PTPN18	0	U1
chr2:131114400-131114600	201	0	4	chr2:131880561-131882849,5.0081563078113	.	PTPN18	0	U1
chr2:131114400-131114600	201	0	4	chr2:131137203-131138725,5.53442532235171	.	PTPN18	0	U1
chr2:131114400-131114600	201	0	4	chr2:131128697-131131317,9.18357746263	.	PTPN18	0	U1
chr2:131114400-131114600	201	0	4	chr2:131091707-131092248,6.46143175421711	.	PTPN18	0	U1
chr2:131114400-131114600	201	0	4	chr2:131842390-131842570,7.84520936129525	.	PTPN18	0	U1
chr2:131114400-131114600	201	0	4	chr2:131842571-131850102,8.90771874539426	.	PTPN18	0	U1
chr2:131114400-131114600	201	0	4	chr2:131860404-131860827,5.9196684848626	.	PTPN18	0	U1
chr2:131114400-131114600	201	0	4	chr2:131865847-131866299,5.94732233316145	.	PTPN18	0	U1
chr2:131114400-131114600	201	0	4	chr2:131092249-131098093,6.97321782819969	.	PTPN18	0	U1
chr2:131114400-131114600	201	0	4	chr2:131108038-131108590,13.6768126879032	.	PTPN18	0	U1
chr2:131114400-131114600	201	0	4	chr2:131862554-131864640,12.2650736086135	.	PTPN18	0	U1
chr2:131114400-131114600	201	0	4	chr2:131866575-131866998,5.9509274352423	.	PTPN18	0	U1
chr2:131114400-131114600	201	0	4	chr2:131136181-131137202,5.17902808026647	.	PTPN18	0	U1
chr2:131114400-131114600	201	0	4	chr2:131131318-131134871,5.72433462961064	.	PTPN18	0	U1
chr2:131114400-131114600	201	0	4	chr2:131134872-131135825,6.80162276016525	.	PTPN18	0	U1
chr2:157291800-157292000	201	0	4	chr2:156546429-156546944,10.8516207168463	.	GPD2	0	U1
chr2:157291800-157292000	201	0	4	chr2:158327486-158329433,5.69000313250125	.	GPD2	0	U1
chr2:157291800-157292000	201	0	4	chr2:157168526-157171938,7.08890362379936	.	GPD2	0	U1
chr2:157291800-157292000	201	0	4	chr2:157171939-157172971,9.98957661582174	.	GPD2	0	U1
chr2:157291800-157292000	201	0	4	chr2:157172972-157173272,9.92396600703207	.	GPD2	0	U1
chr2:157291800-157292000	201	0	4	chr2:157173273-157173686,6.85708757785884	.	GPD2	0	U1
chr2:157291800-157292000	201	0	4	chr2:158035210-158036731,5.4223444711132	.	GPD2	0	U1
chr2:157291800-157292000	201	0	4	chr2:158036732-158038052,8.56046785222068	.	GPD2	0	U1
chr2:157291800-157292000	201	0	4	chr2:158048722-158049444,5.48503329695107	.	GPD2	0	U1
chr2:157291800-157292000	201	0	4	chr2:158275316-158277622,10.4719139688302	.	GPD2	0	U1
chr2:157291800-157292000	201	0	4	chr2:156544846-156546428,7.21319191918796	.	GPD2	0	U1
chr2:157291800-157292000	201	0	4	chr2:157158521-157163174,6.26920706512128	.	GPD2	0	U1
chr2:157291800-157292000	201	0	4	chr2:157163276-157167537,5.30128219843341	.	GPD2	0	U1
chr2:157291800-157292000	201	0	4	chr2:157167538-157168525,7.72223396213765	.	GPD2	0	U1
chr2:157291800-157292000	201	0	4	chr2:157323416-157327842,5.92800296975875	.	GPD2	0	U1
chr2:157291800-157292000	201	0	4	chr2:157327843-157335532,5.7279198738354	.	GPD2	0	U1
chr2:157291800-157292000	201	0	4	chr2:157342551-157343403,5.54159997990223	.	GPD2	0	U1
chr2:157291800-157292000	201	0	4	chr2:157359682-157359856,5.07231667226228	.	GPD2	0	U1
chr2:157291800-157292000	201	0	4	chr2:157372680-157378862,5.256769548197	.	GPD2	0	U1
chr2:157291800-157292000	201	0	4	chr2:157209422-157217277,6.56889058981305	.	GPD2	0	U1
chr2:157291800-157292000	201	0	4	chr2:157173687-157174884,9.56240501992388	.	GPD2	0	U1
chr2:157291800-157292000	201	0	4	chr2:157174885-157175957,9.47611375204667	.	GPD2	0	U1
chr2:157291800-157292000	201	0	4	chr2:157175958-157177874,10.2094430158194	.	GPD2	0	U1
chr2:157291800-157292000	201	0	4	chr2:157177875-157180633,13.2588789181345	.	GPD2	0	U1
chr2:157291800-157292000	201	0	4	chr2:157156125-157156985,5.52587884058276	.	GPD2	0	U1
chr2:157291800-157292000	201	0	4	chr2:157252819-157253067,7.54690660193439	.	GPD2	0	U1
chr2:157291800-157292000	201	0	4	chr2:157180634-157187322,12.1984086066838	.	GPD2	0	U1
chr2:157291800-157292000	201	0	4	chr2:157187323-157191357,13.3291711142619	.	GPD2	0	U1
chr2:157291800-157292000	201	0	4	chr2:157191358-157191956,23.0462337349944	.	GPD2	0	U1
chr2:157291800-157292000	201	0	4	chr2:157335533-157338570,5.66305419587662	.	GPD2	0	U1
chr2:157291800-157292000	201	0	4	chr2:157201344-157202176,19.6119417778229	.	GPD2	0	U1
chr2:157291800-157292000	201	0	4	chr2:157202177-157203212,20.2911733779531	.	GPD2	0	U1
chr2:157291800-157292000	201	0	4	chr2:157203213-157206315,16.1649784258572	.	GPD2	0	U1
chr2:157291800-157292000	201	0	4	chr2:157240356-157240953,5.35521802819769	.	GPD2	0	U1
chr2:157291800-157292000	201	0	4	chr2:157240954-157241701,6.53085459627526	.	GPD2	0	U1
chr2:157291800-157292000	201	0	4	chr2:157243015-157245856,5.52880356265365	.	GPD2	0	U1
chr2:157291800-157292000	201	0	4	chr2:157253068-157255205,8.08985938479603	.	GPD2	0	U1
chr2:157291800-157292000	201	0	4	chr2:157247613-157252818,8.47787812885294	.	GPD2	0	U1
chr2:157291800-157292000	201	0	4	chr2:157191957-157197936,19.0212238147807	.	GPD2	0	U1
chr2:157291800-157292000	201	0	4	chr2:157311032-157314985,5.27631172522439	.	GPD2	0	U1
chr2:157291800-157292000	201	0	4	chr2:157255206-157262183,12.299492685836	.	GPD2	0	U1
chr2:157291800-157292000	201	0	4	chr2:157206316-157209421,7.15666059536586	.	GPD2	0	U1
chr2:157291800-157292000	201	0	4	chr2:157300045-157311031,5.05710864728066	.	GPD2	0	U1
chr2:160653200-160653800	601	0	4	chr2:160470703-160474295,9.60482738936068	AC009506.1;BAZ2B	CD302	0	U1
chr2:182757600-182757800	201	0	4	chr2:182617005-182619814,5.31852266772553	.	SSFA2	0	U1
chr2:182757600-182757800	201	0	4	chr2:183581538-183582971,7.59180819362658	.	SSFA2	0	U1
chr2:182757600-182757800	201	0	4	chr2:182619815-182622907,5.84345589741739	.	SSFA2	0	U1
chr2:182757600-182757800	201	0	4	chr2:180866953-180869848,6.72830743917332	.	SSFA2	0	U1
chr2:182757600-182757800	201	0	4	chr2:181935254-181939869,8.05250028000068	.	SSFA2	0	U1
chr2:182757600-182757800	201	0	4	chr2:181940121-181947429,5.15825406235542	.	SSFA2	0	U1
chr2:182757600-182757800	201	0	4	chr2:181846640-181848446,5.34072506983804	.	SSFA2	0	U1
chr2:182757600-182757800	201	0	4	chr2:182622908-182623694,5.49190782579518	.	SSFA2	0	U1
chr2:182757600-182757800	201	0	4	chr2:182635941-182638211,5.83792420764202	.	SSFA2	0	U1
chr2:182757600-182757800	201	0	4	chr2:183561762-183578950,5.91817068570662	.	SSFA2	0	U1
chr2:182757600-182757800	201	0	4	chr2:181848447-181849145,8.93869435260851	.	SSFA2	0	U1
chr2:182757600-182757800	201	0	4	chr2:181402796-181404563,6.98670785323646	.	SSFA2	0	U1
chr2:182757600-182757800	201	0	4	chr2:181843760-181844442,8.23706833233017	.	SSFA2	0	U1
chr2:182757600-182757800	201	0	4	chr2:181934987-181935253,5.9295854232669	.	SSFA2	0	U1
chr2:202123800-202124000	201	0	4	chr2:201729322-201732072,5.25985764503826	CLK1	CASP8	0	U1
chr2:202123800-202124000	201	0	4	chr2:201757574-201765917,5.57614015308771	NIF3L1;RNU6-762P	CASP8	0	U1
chr2:238876600-238877200	601	0	4	chr2:239147079-239150966,5.64003057568779	HES6	UBE2F	0	U1
chr20:8113800-8114000	201	0	4	chr20:8588906-8591101,5.30466057890324	AL031655.1;AL031655.2	PLCB1	0	U1
chr20:48599400-48599600	201	0	4	chr20:48709245-48717424,7.46957279540818	.	SNAI1	0	U1
chr20:48599400-48599600	201	0	4	chr20:48777116-48779682,5.06722012297273	.	SNAI1	0	U1
chr20:48599400-48599600	201	0	4	chr20:48693529-48700148,6.97466085527326	.	SNAI1	0	U1
chr20:48599400-48599600	201	0	4	chr20:48663161-48687790,9.25635873271542	.	SNAI1	0	U1
chr20:48599400-48599600	201	0	4	chr20:48706590-48708233,5.46309841782699	.	SNAI1	0	U1
chr20:48599400-48599600	201	0	4	chr20:48687791-48693528,26.2315898276364	.	SNAI1	0	U1
chr20:48599400-48599600	201	0	4	chr20:48794357-48795477,9.33022152265743	.	SNAI1	0	U1
chr20:48599400-48599600	201	0	4	chr20:48717425-48720269,5.30827260375331	.	SNAI1	0	U1
chr20:48599400-48599600	201	0	4	chr20:48708234-48709244,5.54771588714578	.	SNAI1	0	U1
chr20:48599400-48599600	201	0	4	chr20:49100670-49103307,6.06117686383848	.	SNAI1	0	U1
chr20:48599400-48599600	201	0	4	chr20:48700149-48706589,7.04613786646028	.	SNAI1	0	U1
chr20:48599400-48599600	201	0	4	chr20:48795814-48799087,5.31941508345509	.	SNAI1	0	U1
chr20:55967000-55967200	201	0	4	chr20:56048351-56055933,10.5971968844412	.	MIR5095	0	U1
chr20:55967000-55967200	201	0	4	chr20:56055934-56059580,9.89145990116241	.	MIR5095	0	U1
chr20:55967000-55967200	201	0	4	chr20:56037570-56041032,12.7492335562679	.	MIR5095	0	U1
chr20:55967000-55967200	201	0	4	chr20:56041033-56048350,9.24557092824307	.	MIR5095	0	U1
chr20:55967000-55967200	201	0	4	chr20:56074933-56083654,12.784686258809	.	MIR5095	0	U1
chr20:55967000-55967200	201	0	4	chr20:56090713-56092111,5.9891360286058	.	MIR5095	0	U1
chr20:55967000-55967200	201	0	4	chr20:56059581-56067413,12.9011765775132	.	MIR5095	0	U1
chr20:55967000-55967200	201	0	4	chr20:56067414-56074932,21.7282867238627	.	MIR5095	0	U1
chr20:55967000-55967200	201	0	4	chr20:56189835-56193280,6.2281529767198	.	MIR5095	0	U1
chr20:55967000-55967200	201	0	4	chr20:56019366-56030684,5.34947786014202	.	MIR5095	0	U1
chr20:55967000-55967200	201	0	4	chr20:56582347-56583301,5.51671124656701	.	MIR5095	0	U1
chr20:55967000-55967200	201	0	4	chr20:56755685-56757852,5.5301385503441	.	MIR5095	0	U1
chr20:55967000-55967200	201	0	4	chr20:56032033-56037569,10.3061244613806	.	MIR5095	0	U1
chr20:55967000-55967200	201	0	4	chr20:56571503-56572285,5.34506377709006	.	MIR5095	0	U1
chr20:55967000-55967200	201	0	4	chr20:56083655-56087105,8.61460256064473	.	MIR5095	0	U1
chr20:55967000-55967200	201	0	4	chr20:56181651-56182441,5.30820683241946	.	MIR5095	0	U1
chr20:55967000-55967200	201	0	4	chr20:56087106-56089230,8.42963129327645	.	MIR5095	0	U1
chr20:55967000-55967200	201	0	4	chr20:56030685-56032032,7.3117283248086	.	MIR5095	0	U1
chr21:40032600-40032800	201	0	4	chr21:40517872-40518685,7.73474615518644	.	ERG	0	U1
chr21:40032600-40032800	201	0	4	chr21:40518686-40522528,10.425001761451	.	ERG	0	U1
chr21:40032600-40032800	201	0	4	chr21:40549083-40549233,7.10902053567225	.	ERG	0	U1
chr21:40032600-40032800	201	0	4	chr21:40549406-40551422,6.80841175080512	.	ERG	0	U1
chr21:40032600-40032800	201	0	4	chr21:40522616-40524146,5.13162602594954	.	ERG	0	U1
chr21:40032600-40032800	201	0	4	chr21:40505635-40517871,5.54204397162947	.	ERG	0	U1
chr21:40032600-40032800	201	0	4	chr21:40496209-40499703,5.5422062469947	.	ERG	0	U1
chr21:40032600-40032800	201	0	4	chr21:40503912-40505634,5.96126202173597	.	ERG	0	U1
chr21:40032600-40032800	201	0	4	chr21:40534306-40535089,9.55746728238724	.	ERG	0	U1
chr21:40032600-40032800	201	0	4	chr21:40405435-40410366,6.38253073125549	.	ERG	0	U1
chr21:40032600-40032800	201	0	4	chr21:40524147-40526992,5.67913261130677	.	ERG	0	U1
chr21:40032600-40032800	201	0	4	chr21:40526993-40534293,7.3637214355031	.	ERG	0	U1
chr21:40032600-40032800	201	0	4	chr21:40484738-40486798,5.72756370301604	.	ERG	0	U1
chr21:40032600-40032800	201	0	4	chr21:40494624-40495038,6.54130826514635	.	ERG	0	U1
chr21:40032600-40032800	201	0	4	chr21:40475198-40479641,5.21992634343191	.	ERG	0	U1
chr21:40032600-40032800	201	0	4	chr21:40483845-40484737,8.66015088773413	.	ERG	0	U1
chr21:40032600-40032800	201	0	4	chr21:40544439-40546156,5.27267540314123	.	ERG	0	U1
chr21:40032600-40032800	201	0	4	chr21:40546157-40548484,6.02080122113588	.	ERG	0	U1
chr21:40032600-40032800	201	0	4	chr21:40495039-40496208,8.97887401333003	.	ERG	0	U1
chr21:40032600-40032800	201	0	4	chr21:40535090-40537320,7.34292433718903	.	ERG	0	U1
chr21:40554600-40554800	201	0	4	chr21:40129696-40132407,5.21700647751836	.	PSMG1	0	U1
chr21:40554600-40554800	201	0	4	chr21:39834491-39840353,9.84469826806517	.	PSMG1	0	U1
chr21:40554600-40554800	201	0	4	chr21:39840354-39843123,6.68819536571979	.	PSMG1	0	U1
chr21:40554600-40554800	201	0	4	chr21:39749043-39749227,6.36041759361914	.	PSMG1	0	U1
chr21:40554600-40554800	201	0	4	chr21:39757189-39759650,7.0174802857787	.	PSMG1	0	U1
chr21:40554600-40554800	201	0	4	chr21:39885136-39886177,7.99274160724802	.	PSMG1	0	U1
chr21:40554600-40554800	201	0	4	chr21:40040038-40041838,6.95117089340873	.	PSMG1	0	U1
chr21:40554600-40554800	201	0	4	chr21:40094440-40098039,5.26551517033933	.	PSMG1	0	U1
chr21:40554600-40554800	201	0	4	chr21:40104175-40107978,10.9477011937623	.	PSMG1	0	U1
chr21:40554600-40554800	201	0	4	chr21:40107979-40111744,6.49285831928148	.	PSMG1	0	U1
chr21:40554600-40554800	201	0	4	chr21:40146515-40149601,6.27198004059789	.	PSMG1	0	U1
chr21:40554600-40554800	201	0	4	chr21:39860904-39861678,6.532674614131	.	PSMG1	0	U1
chr21:40554600-40554800	201	0	4	chr21:39867189-39875041,5.01139176170345	.	PSMG1	0	U1
chr21:40554600-40554800	201	0	4	chr21:39843124-39843899,5.10305921214077	.	PSMG1	0	U1
chr21:40554600-40554800	201	0	4	chr21:39857194-39860903,5.64325055234978	.	PSMG1	0	U1
chr21:40554600-40554800	201	0	4	chr21:39850901-39857193,6.32367257897299	.	PSMG1	0	U1
chr21:40554600-40554800	201	0	4	chr21:39845221-39847286,7.04225308586558	.	PSMG1	0	U1
chr21:45557800-45558000	201	0	4	chr21:45754239-45755134,6.78729716839278	.	C21orf33	0	U1
chr21:45557800-45558000	201	0	4	chr21:45628324-45633319,5.07163516134532	.	C21orf33	0	U1
chr21:45557800-45558000	201	0	4	chr21:45755135-45758087,8.68856207925737	.	C21orf33	0	U1
chr21:45557800-45558000	201	0	4	chr21:45694719-45697782,6.38870908330174	.	C21orf33	0	U1
chr21:45557800-45558000	201	0	4	chr21:45686428-45688348,10.8563332497614	.	C21orf33	0	U1
chr21:45557800-45558000	201	0	4	chr21:45688349-45694091,11.1093831513056	.	C21orf33	0	U1
chr21:45557800-45558000	201	0	4	chr21:45694092-45694718,7.82714556202684	.	C21orf33	0	U1
chr21:45557800-45558000	201	0	4	chr21:45671909-45672093,6.74317264320918	.	C21orf33	0	U1
chr21:45557800-45558000	201	0	4	chr21:45743184-45754238,5.77271400026611	.	C21orf33	0	U1
chr21:45557800-45558000	201	0	4	chr21:45672094-45676802,6.22198660956991	.	C21orf33	0	U1
chr21:45557800-45558000	201	0	4	chr21:45658762-45659254,5.92713660521704	.	C21orf33	0	U1
chr21:45660400-45660600	201	0	4	chr21:45565548-45571160,5.63027528600561	.	ICOSLG	0	U1
chr21:45660400-45660600	201	0	4	chr21:45572680-45589178,5.06662612861194	.	ICOSLG	0	U1
chr21:45660400-45660600	201	0	4	chr21:45571161-45572679,6.73311806919134	.	ICOSLG	0	U1
chr3:32543400-32543600	201	0	4	chr3:32712623-32713235,8.70262467541786	.	CMTM6	0	U1
chr3:32543400-32543600	201	0	4	chr3:32720774-32722111,6.62177616227774	.	CMTM6	0	U1
chr3:32543400-32543600	201	0	4	chr3:32711950-32712622,13.1749188749423	.	CMTM6	0	U1
chr3:32543400-32543600	201	0	4	chr3:32713236-32717490,7.98679713498733	.	CMTM6	0	U1
chr3:32543400-32543600	201	0	4	chr3:32717491-32720773,9.34436059045474	.	CMTM6	0	U1
chr3:32543400-32543600	201	0	4	chr3:32737221-32739284,5.87224820801987	.	CMTM6	0	U1
chr3:32543400-32543600	201	0	4	chr3:32727238-32731770,6.20454315519317	.	CMTM6	0	U1
chr3:32543400-32543600	201	0	4	chr3:32731771-32734610,5.68584052594368	.	CMTM6	0	U1
chr3:32543400-32543600	201	0	4	chr3:32734611-32737220,5.31884880082886	.	CMTM6	0	U1
chr3:32543400-32543600	201	0	4	chr3:32697294-32710101,12.145965900688	.	CMTM6	0	U1
chr3:32543400-32543600	201	0	4	chr3:32711689-32711949,8.05919647162188	.	CMTM6	0	U1
chr3:32543400-32543600	201	0	4	chr3:32710102-32711688,13.6286639927533	.	CMTM6	0	U1
chr3:32543400-32543600	201	0	4	chr3:32690510-32697293,6.54565329038437	.	CMTM6	0	U1
chr3:33137400-33137600	201	0	4	chr3:33463644-33465191,6.821026481684	.	GLB1	0	U1
chr3:33137400-33137600	201	0	4	chr3:33473348-33479159,6.67410419189384	.	GLB1	0	U1
chr3:52532800-52533000	201	0	4	chr3:52520719-52523751,5.15072736649391	.	STAB1	0	U1
chr3:114865000-114865200	201	0	4	chr3:115378508-115386021,5.11847728300288	.	ZBTB20	0	U1
chr3:114865000-114865200	201	0	4	chr3:115374361-115378507,5.16984711268071	.	ZBTB20	0	U1
chr3:114865000-114865200	201	0	4	chr3:113466451-113468088,8.87837461043714	.	ZBTB20	0	U1
chr3:114865000-114865200	201	0	4	chr3:113403621-113406801,5.96181018960321	.	ZBTB20	0	U1
chr3:119041000-119041200	201	0	4	chr3:119402859-119404161,8.74452677800986	.	ARHGAP31	0	U1
chr3:119041000-119041200	201	0	4	chr3:119393985-119395734,5.69793209697787	.	ARHGAP31	0	U1
chr3:119041000-119041200	201	0	4	chr3:119423386-119428116,6.18949574532805	.	ARHGAP31	0	U1
chr3:119041000-119041200	201	0	4	chr3:119392068-119393984,6.17776244665858	.	ARHGAP31	0	U1
chr3:119041000-119041200	201	0	4	chr3:120063591-120064352,5.55964538573369	.	ARHGAP31	0	U1
chr3:119041000-119041200	201	0	4	chr3:118960428-118963260,6.62590280471981	.	ARHGAP31	0	U1
chr3:119041000-119041200	201	0	4	chr3:119178890-119183061,5.14485595610201	.	ARHGAP31	0	U1
chr3:119187200-119187400	201	0	4	chr3:119393985-119395734,24.1261418957015	.	POGLUT1	384	U1
chr3:119187200-119187400	201	0	4	chr3:120063591-120064352,5.40511280130213	.	POGLUT1	384	U1
chr3:119187200-119187400	201	0	4	chr3:119402859-119404161,18.8462823386855	.	POGLUT1	384	U1
chr3:119187200-119187400	201	0	4	chr3:118963287-118965433,5.62684424885223	.	POGLUT1	384	U1
chr3:119187200-119187400	201	0	4	chr3:118997815-119002904,5.20276931604984	.	POGLUT1	384	U1
chr3:119187200-119187400	201	0	4	chr3:119404162-119407235,6.6227594160626	.	POGLUT1	384	U1
chr3:119187200-119187400	201	0	4	chr3:118960428-118963260,11.7039241008452	.	POGLUT1	384	U1
chr3:119187200-119187400	201	0	4	chr3:119391277-119392067,16.1725384915082	.	POGLUT1	384	U1
chr3:119187200-119187400	201	0	4	chr3:119392068-119393984,18.6691220368249	.	POGLUT1	384	U1
chr3:119187200-119187400	201	0	4	chr3:119814433-119815033,5.79616266898033	.	POGLUT1	384	U1
chr3:119187200-119187400	201	0	4	chr3:119395735-119402240,10.6906734374214	.	POGLUT1	384	U1
chr3:119187200-119187400	201	0	4	chr3:119402241-119402858,13.3260630290097	.	POGLUT1	384	U1
chr3:119187200-119187400	201	0	4	chr3:119407236-119412684,6.87430667932473	.	POGLUT1	384	U1
chr3:119187200-119187400	201	0	4	chr3:120064353-120067483,6.40794906698515	.	POGLUT1	384	U1
chr3:119187200-119187400	201	0	4	chr3:120069180-120077821,7.46064495831135	.	POGLUT1	384	U1
chr3:119187200-119187400	201	0	4	chr3:120126655-120128328,5.07431455208722	.	POGLUT1	384	U1
chr3:119187200-119187400	201	0	4	chr3:119376438-119378413,7.05467796238088	.	POGLUT1	384	U1
chr3:119187200-119187400	201	0	4	chr3:119412685-119420373,11.8937535715201	.	POGLUT1	384	U1
chr3:119187200-119187400	201	0	4	chr3:119341164-119346241,6.26022856523221	.	POGLUT1	384	U1
chr3:119187200-119187400	201	0	4	chr3:119367997-119373735,5.78633857107794	.	POGLUT1	384	U1
chr3:119187200-119187400	201	0	4	chr3:119816975-119821125,7.54211617472739	.	POGLUT1	384	U1
chr3:119187200-119187400	201	0	4	chr3:119391116-119391276,14.1823939090094	.	POGLUT1	384	U1
chr3:119187200-119187400	201	0	4	chr3:120316041-120322129,6.47552105587594	.	POGLUT1	384	U1
chr3:119187200-119187400	201	0	4	chr3:119815034-119816974,5.8050399789727	.	POGLUT1	384	U1
chr3:119187200-119187400	201	0	4	chr3:119428117-119434320,7.96062366042676	.	POGLUT1	384	U1
chr3:119187200-119187400	201	0	4	chr3:120275253-120276016,5.04353195024884	.	POGLUT1	384	U1
chr3:119187200-119187400	201	0	4	chr3:119804945-119810048,5.02961826719856	.	POGLUT1	384	U1
chr3:119187200-119187400	201	0	4	chr3:119423386-119428116,9.63082436870769	.	POGLUT1	384	U1
chr3:119187200-119187400	201	0	4	chr3:119434321-119434925,7.84905896093546	.	POGLUT1	384	U1
chr3:129312400-129312800	401	0	4	chr3:129205466-129213506,5.27271066189286	.	PLXND1	0	U1
chr3:129312400-129312800	401	0	4	chr3:129230367-129236885,5.64358018527532	.	PLXND1	0	U1
chr3:129312400-129312800	401	0	4	chr3:129551553-129554002,7.92568167951191	.	PLXND1	0	U1
chr3:129312400-129312800	401	0	4	chr3:129608570-129610419,6.31413458934695	.	PLXND1	0	U1
chr3:129312400-129312800	401	0	4	chr3:129627014-129627189,5.19934440500897	.	PLXND1	0	U1
chr3:129312400-129312800	401	0	4	chr3:129245431-129245912,5.25112391246912	.	PLXND1	0	U1
chr3:129312400-129312800	401	0	4	chr3:129605287-129608569,5.7439197398044	.	PLXND1	0	U1
chr3:129312400-129312800	401	0	4	chr3:129648436-129653057,5.25983479636039	.	PLXND1	0	U1
chr3:129312400-129312800	401	0	4	chr3:129544207-129546860,10.7041176012655	.	PLXND1	0	U1
chr3:129312400-129312800	401	0	4	chr3:129638951-129642088,5.87043963969793	.	PLXND1	0	U1
chr3:129312400-129312800	401	0	4	chr3:129642089-129646783,6.28328812992627	.	PLXND1	0	U1
chr3:129312400-129312800	401	0	4	chr3:129548118-129551552,9.09575903406981	.	PLXND1	0	U1
chr3:129312400-129312800	401	0	4	chr3:129554003-129557957,6.7182485253966	.	PLXND1	0	U1
chr3:129312400-129312800	401	0	4	chr3:129557958-129560906,5.52858327081843	.	PLXND1	0	U1
chr3:129312400-129312800	401	0	4	chr3:129600870-129604174,5.63970171521843	.	PLXND1	0	U1
chr3:129312400-129312800	401	0	4	chr3:129653058-129660601,6.55319569846881	.	PLXND1	0	U1
chr3:129312400-129312800	401	0	4	chr3:129546861-129548117,8.98778539810304	.	PLXND1	0	U1
chr3:146261400-146261600	201	0	4	chr3:145906315-145909086,11.4108638937066	.	PLSCR1	0	U1
chr3:146261400-146261600	201	0	4	chr3:146213862-146214432,5.32777413020319	.	PLSCR1	0	U1
chr3:146261400-146261600	201	0	4	chr3:146215925-146217160,7.60622699842451	.	PLSCR1	0	U1
chr3:146261400-146261600	201	0	4	chr3:146217161-146218422,9.07236025993206	.	PLSCR1	0	U1
chr3:146261400-146261600	201	0	4	chr3:146230709-146231925,8.8283639199115	.	PLSCR1	0	U1
chr3:146261400-146261600	201	0	4	chr3:145909087-145911413,8.60093566879134	.	PLSCR1	0	U1
chr3:146261400-146261600	201	0	4	chr3:145911414-145911934,15.5880559144337	.	PLSCR1	0	U1
chr3:146261400-146261600	201	0	4	chr3:145911935-145914225,9.27649412400421	.	PLSCR1	0	U1
chr3:146261400-146261600	201	0	4	chr3:146250722-146253532,6.71468381542618	.	PLSCR1	0	U1
chr3:146261400-146261600	201	0	4	chr3:145914226-145914756,14.565681750953	.	PLSCR1	0	U1
chr3:146261400-146261600	201	0	4	chr3:145924759-145936422,18.7593557750363	.	PLSCR1	0	U1
chr3:146261400-146261600	201	0	4	chr3:145936423-145940204,20.4382838877962	.	PLSCR1	0	U1
chr3:146261400-146261600	201	0	4	chr3:145940205-145941562,12.0785133719408	.	PLSCR1	0	U1
chr3:146261400-146261600	201	0	4	chr3:146218423-146222219,10.4031475562615	.	PLSCR1	0	U1
chr3:146261400-146261600	201	0	4	chr3:146222220-146223106,14.8402959031738	.	PLSCR1	0	U1
chr3:146261400-146261600	201	0	4	chr3:146223107-146223527,9.30619484761115	.	PLSCR1	0	U1
chr3:146261400-146261600	201	0	4	chr3:146223528-146230708,8.39709381372991	.	PLSCR1	0	U1
chr3:146261400-146261600	201	0	4	chr3:146174688-146176567,11.4647173941319	.	PLSCR1	0	U1
chr3:146261400-146261600	201	0	4	chr3:146231926-146242467,7.70297976284809	.	PLSCR1	0	U1
chr3:146261400-146261600	201	0	4	chr3:146242468-146244608,7.73649879177158	.	PLSCR1	0	U1
chr3:146261400-146261600	201	0	4	chr3:146248392-146250721,7.08709756134438	.	PLSCR1	0	U1
chr3:146261400-146261600	201	0	4	chr3:146184986-146195369,5.5366792048233	.	PLSCR1	0	U1
chr3:146261400-146261600	201	0	4	chr3:146205222-146209288,5.29506399387991	.	PLSCR1	0	U1
chr3:146261400-146261600	201	0	4	chr3:146209289-146210672,6.80212132990003	.	PLSCR1	0	U1
chr3:146261400-146261600	201	0	4	chr3:145874502-145876745,7.67499249463293	.	PLSCR1	0	U1
chr3:146261400-146261600	201	0	4	chr3:145876746-145879866,9.05823314342147	.	PLSCR1	0	U1
chr3:146261400-146261600	201	0	4	chr3:145888849-145889352,6.1551753205861	.	PLSCR1	0	U1
chr3:146261400-146261600	201	0	4	chr3:145889353-145891712,6.14101572490561	.	PLSCR1	0	U1
chr3:146261400-146261600	201	0	4	chr3:145891830-145893368,7.47421258494074	.	PLSCR1	0	U1
chr3:146261400-146261600	201	0	4	chr3:145896865-145898455,7.41253244793548	.	PLSCR1	0	U1
chr3:146261400-146261600	201	0	4	chr3:145901746-145902031,5.60316555227668	.	PLSCR1	0	U1
chr3:146261400-146261600	201	0	4	chr3:145902032-145903242,8.71348612740959	.	PLSCR1	0	U1
chr3:146261400-146261600	201	0	4	chr3:145903243-145906088,7.32571668474297	.	PLSCR1	0	U1
chr3:146261400-146261600	201	0	4	chr3:145906089-145906314,9.39092708698787	.	PLSCR1	0	U1
chr3:146261400-146261600	201	0	4	chr3:145969940-145972636,7.60720782970564	.	PLSCR1	0	U1
chr3:146261400-146261600	201	0	4	chr3:145972637-145974718,5.2084302888258	.	PLSCR1	0	U1
chr3:146261400-146261600	201	0	4	chr3:145974719-145978603,6.7014642108862	.	PLSCR1	0	U1
chr3:146261400-146261600	201	0	4	chr3:145979120-145982956,6.25806133051208	.	PLSCR1	0	U1
chr3:146261400-146261600	201	0	4	chr3:146253533-146257759,5.54815181544267	.	PLSCR1	0	U1
chr3:146261400-146261600	201	0	4	chr3:146257760-146258784,8.08349167829996	.	PLSCR1	0	U1
chr3:146261400-146261600	201	0	4	chr3:145942444-145943848,5.90750569316447	.	PLSCR1	0	U1
chr3:146261400-146261600	201	0	4	chr3:145943849-145945284,11.9916361410409	.	PLSCR1	0	U1
chr3:146261400-146261600	201	0	4	chr3:145945285-145947296,8.03497233277933	.	PLSCR1	0	U1
chr3:146261400-146261600	201	0	4	chr3:145947297-145950713,5.83732807013248	.	PLSCR1	0	U1
chr3:146261400-146261600	201	0	4	chr3:145950714-145950876,6.70930477297669	.	PLSCR1	0	U1
chr3:146261400-146261600	201	0	4	chr3:145950877-145951982,11.8274058795749	.	PLSCR1	0	U1
chr3:146261400-146261600	201	0	4	chr3:145962609-145962939,6.53537970569322	.	PLSCR1	0	U1
chr3:146261400-146261600	201	0	4	chr3:146178920-146184985,11.7253432102583	.	PLSCR1	0	U1
chr3:146261400-146261600	201	0	4	chr3:146292501-146302487,5.45810817447123	.	PLSCR1	0	U1
chr3:146261400-146261600	201	0	4	chr3:146304590-146305854,6.17747242211516	.	PLSCR1	0	U1
chr3:146261400-146261600	201	0	4	chr3:146106513-146107133,5.4157599080806	.	PLSCR1	0	U1
chr3:146261400-146261600	201	0	4	chr3:145982957-145988650,6.18316869552569	.	PLSCR1	0	U1
chr3:146261400-146261600	201	0	4	chr3:146045841-146047641,5.12244660448007	.	PLSCR1	0	U1
chr3:146261400-146261600	201	0	4	chr3:146097219-146104995,6.42462762828032	.	PLSCR1	0	U1
chr3:146261400-146261600	201	0	4	chr3:146176568-146177987,9.41796396712307	.	PLSCR1	0	U1
chr3:146261400-146261600	201	0	4	chr3:146108950-146111835,5.30403037991349	.	PLSCR1	0	U1
chr3:146261400-146261600	201	0	4	chr3:146150099-146152183,7.1477833088295	.	PLSCR1	0	U1
chr3:146261400-146261600	201	0	4	chr3:146274663-146275515,8.87299589189746	.	PLSCR1	0	U1
chr3:146261400-146261600	201	0	4	chr3:146177988-146178919,8.96308467085707	.	PLSCR1	0	U1
chr3:146261400-146261600	201	0	4	chr3:146292129-146292500,8.56404120632111	.	PLSCR1	0	U1
chr3:146261400-146261600	201	0	4	chr3:146272917-146274662,12.810685512437	.	PLSCR1	0	U1
chr3:146261400-146261600	201	0	4	chr3:146275516-146276617,9.27922431619225	.	PLSCR1	0	U1
chr3:146261400-146261600	201	0	4	chr3:146271761-146272916,8.29771178725226	.	PLSCR1	0	U1
chr3:146261400-146261600	201	0	4	chr3:146276618-146288052,7.27524857764139	.	PLSCR1	0	U1
chr3:151047600-151048000	401	0	4	chr3:151589491-151597588,6.30003813398613	SUCNR1	MED12L	0	U1
chr3:182972600-182972800	201	0	4	chr3:182842102-182843376,7.97819861261524	.	B3GNT5	0	U1
chr3:182972600-182972800	201	0	4	chr3:182914810-182916603,5.84229239683871	.	B3GNT5	0	U1
chr3:182972600-182972800	201	0	4	chr3:182902426-182903785,7.71130936920756	.	B3GNT5	0	U1
chr3:182972600-182972800	201	0	4	chr3:182903786-182914809,6.10830603743369	.	B3GNT5	0	U1
chr3:182972600-182972800	201	0	4	chr3:183028749-183034019,6.55661810187103	.	B3GNT5	0	U1
chr3:182972600-182972800	201	0	4	chr3:183013063-183015884,5.16740566328476	.	B3GNT5	0	U1
chr3:182972600-182972800	201	0	4	chr3:182926103-182933035,6.27211310262315	.	B3GNT5	0	U1
chr3:182972600-182972800	201	0	4	chr3:182933036-182933828,5.36860991724671	.	B3GNT5	0	U1
chr3:182972600-182972800	201	0	4	chr3:182933829-182936062,5.5367760492421	.	B3GNT5	0	U1
chr3:182972600-182972800	201	0	4	chr3:183019970-183021591,5.17769827707956	.	B3GNT5	0	U1
chr3:182972600-182972800	201	0	4	chr3:182838370-182842101,6.23249503626465	.	B3GNT5	0	U1
chr3:182972600-182972800	201	0	4	chr3:183024059-183026968,6.01904710038225	.	B3GNT5	0	U1
chr3:182972600-182972800	201	0	4	chr3:183027616-183028748,8.32136147063542	.	B3GNT5	0	U1
chr3:182972600-182972800	201	0	4	chr3:183075698-183081167,5.53423325926109	.	B3GNT5	0	U1
chr3:182972600-182972800	201	0	4	chr3:183035436-183037051,5.47152924230606	.	B3GNT5	0	U1
chr3:182972600-182972800	201	0	4	chr3:183043592-183049089,5.27495968073632	.	B3GNT5	0	U1
chr3:182972600-182972800	201	0	4	chr3:183071013-183075697,5.53299989201895	.	B3GNT5	0	U1
chr3:182972600-182972800	201	0	4	chr3:183019086-183019969,5.28846798813447	.	B3GNT5	0	U1
chr3:182972600-182972800	201	0	4	chr3:183081168-183083178,11.4565290737121	.	B3GNT5	0	U1
chr3:182972600-182972800	201	0	4	chr3:183083179-183083488,8.27148547426386	.	B3GNT5	0	U1
chr3:182972600-182972800	201	0	4	chr3:183017738-183019085,6.07211468647043	.	B3GNT5	0	U1
chr3:182972600-182972800	201	0	4	chr3:183083489-183093088,10.2530951245188	.	B3GNT5	0	U1
chr3:182972600-182972800	201	0	4	chr3:183093089-183094619,19.3543347059772	.	B3GNT5	0	U1
chr3:182972600-182972800	201	0	4	chr3:183021634-183024058,5.05319825389671	.	B3GNT5	0	U1
chr4:15656000-15656200	201	0	4	chr4:15680358-15684564,5.76584163601431	FAM200B;FBXL5	FBXL5	0	U1
chr4:15656000-15656200	201	0	4	chr4:13485199-13488169,12.3547034462009	RAB28	FBXL5	0	U1
chr4:24976600-24976800	201	0	4	chr4:24482007-24483051,5.19467284434347	.	CCDC149	0	U1
chr4:24976600-24976800	201	0	4	chr4:24483052-24486762,8.98907584824453	.	CCDC149	0	U1
chr4:24976600-24976800	201	0	4	chr4:24514961-24516771,6.10061162785277	.	CCDC149	0	U1
chr4:24976600-24976800	201	0	4	chr4:24512754-24514960,8.26610941303548	.	CCDC149	0	U1
chr4:24976600-24976800	201	0	4	chr4:24523715-24529433,6.04746335717444	.	CCDC149	0	U1
chr4:24976600-24976800	201	0	4	chr4:24529434-24534510,5.8943700566789	.	CCDC149	0	U1
chr4:24976600-24976800	201	0	4	chr4:24510550-24512753,5.23893856316843	.	CCDC149	0	U1
chr4:24976600-24976800	201	0	4	chr4:24563958-24570043,6.33694411493951	.	CCDC149	0	U1
chr4:24976600-24976800	201	0	4	chr4:24534511-24535317,5.38062297701584	.	CCDC149	0	U1
chr4:24976600-24976800	201	0	4	chr4:24535318-24536486,6.41107937905061	.	CCDC149	0	U1
chr4:24976600-24976800	201	0	4	chr4:24486763-24488723,12.9400492334083	.	CCDC149	0	U1
chr4:24976600-24976800	201	0	4	chr4:24488724-24491175,16.9913141116863	.	CCDC149	0	U1
chr4:24976600-24976800	201	0	4	chr4:24491176-24492000,17.1026029494994	.	CCDC149	0	U1
chr4:24976600-24976800	201	0	4	chr4:24492001-24497667,11.0640622227584	.	CCDC149	0	U1
chr4:24976600-24976800	201	0	4	chr4:24497668-24501227,11.2278120808685	.	CCDC149	0	U1
chr4:24976600-24976800	201	0	4	chr4:24603790-24605063,6.68353380352583	.	CCDC149	0	U1
chr4:24976600-24976800	201	0	4	chr4:24606738-24608394,7.05514546726747	.	CCDC149	0	U1
chr4:24976600-24976800	201	0	4	chr4:24552104-24555539,8.45004855875655	.	CCDC149	0	U1
chr4:24976600-24976800	201	0	4	chr4:24560040-24561953,7.83554010036074	.	CCDC149	0	U1
chr4:24976600-24976800	201	0	4	chr4:24561954-24563957,9.20112486815165	.	CCDC149	0	U1
chr4:24976600-24976800	201	0	4	chr4:24576837-24578135,7.11133041320177	.	CCDC149	0	U1
chr4:24976600-24976800	201	0	4	chr4:24570064-24570583,11.3533086632724	.	CCDC149	0	U1
chr4:24976600-24976800	201	0	4	chr4:24570584-24573299,8.56714729456423	.	CCDC149	0	U1
chr4:24976600-24976800	201	0	4	chr4:24573300-24576836,5.76595206687089	.	CCDC149	0	U1
chr4:24976600-24976800	201	0	4	chr4:24546346-24547287,9.19379744603327	.	CCDC149	0	U1
chr4:24976600-24976800	201	0	4	chr4:24578136-24579173,9.83036829575246	.	CCDC149	0	U1
chr4:24976600-24976800	201	0	4	chr4:24543589-24545647,8.62592431936726	.	CCDC149	0	U1
chr4:24976600-24976800	201	0	4	chr4:24545648-24546345,6.65728991514419	.	CCDC149	0	U1
chr4:24976600-24976800	201	0	4	chr4:24590875-24592002,6.8265948292707	.	CCDC149	0	U1
chr4:24976600-24976800	201	0	4	chr4:24547288-24547542,8.08285557113146	.	CCDC149	0	U1
chr4:24976600-24976800	201	0	4	chr4:24687403-24691312,5.5724528118803	.	CCDC149	0	U1
chr4:24976600-24976800	201	0	4	chr4:24602644-24603789,5.42794269843498	.	CCDC149	0	U1
chr4:24976600-24976800	201	0	4	chr4:24579174-24583656,10.1462235957454	.	CCDC149	0	U1
chr4:25161400-25161600	201	0	4	chr4:24576837-24578135,8.19263079741576	.	SEPSECS	0	U1
chr4:25161400-25161600	201	0	4	chr4:23333648-23335492,5.17294251932897	.	SEPSECS	0	U1
chr4:25161400-25161600	201	0	4	chr4:24514961-24516771,5.61497732810345	.	SEPSECS	0	U1
chr4:25161400-25161600	201	0	4	chr4:24545648-24546345,6.81628284897532	.	SEPSECS	0	U1
chr4:25161400-25161600	201	0	4	chr4:25369804-25373493,5.53923194599921	.	SEPSECS	0	U1
chr4:25161400-25161600	201	0	4	chr4:25373494-25376575,6.26935061222049	.	SEPSECS	0	U1
chr4:25161400-25161600	201	0	4	chr4:24563958-24570043,8.75196078093902	.	SEPSECS	0	U1
chr4:25161400-25161600	201	0	4	chr4:24570064-24570583,8.27611426524503	.	SEPSECS	0	U1
chr4:25161400-25161600	201	0	4	chr4:24570584-24573299,8.69266291001254	.	SEPSECS	0	U1
chr4:25161400-25161600	201	0	4	chr4:25231520-25234174,6.18780648528777	.	SEPSECS	0	U1
chr4:25161400-25161600	201	0	4	chr4:24578136-24579173,11.4898248686669	.	SEPSECS	0	U1
chr4:25161400-25161600	201	0	4	chr4:24579174-24583656,10.2066121048889	.	SEPSECS	0	U1
chr4:25161400-25161600	201	0	4	chr4:24590875-24592002,5.72944956862183	.	SEPSECS	0	U1
chr4:25161400-25161600	201	0	4	chr4:24560040-24561953,8.1019627603606	.	SEPSECS	0	U1
chr4:25161400-25161600	201	0	4	chr4:25234175-25237175,8.5604191843242	.	SEPSECS	0	U1
chr4:25161400-25161600	201	0	4	chr4:24546346-24547287,6.89789819856489	.	SEPSECS	0	U1
chr4:25161400-25161600	201	0	4	chr4:24552104-24555539,6.74586212906248	.	SEPSECS	0	U1
chr4:25161400-25161600	201	0	4	chr4:25384690-25386814,6.8816524664904	.	SEPSECS	0	U1
chr4:25161400-25161600	201	0	4	chr4:24561954-24563957,7.66959038361673	.	SEPSECS	0	U1
chr4:25161400-25161600	201	0	4	chr4:25381652-25384689,7.74153021222174	.	SEPSECS	0	U1
chr4:25161400-25161600	201	0	4	chr4:25319457-25322400,6.58062481952229	.	SEPSECS	0	U1
chr4:25161400-25161600	201	0	4	chr4:25328680-25331045,5.56273746228901	.	SEPSECS	0	U1
chr4:25161400-25161600	201	0	4	chr4:25308452-25312259,7.13335009641023	.	SEPSECS	0	U1
chr4:38077000-38077200	201	0	4	chr4:38868397-38871243,5.60246415947271	FAM114A1;MIR574	TBC1D1	0	U1
chr4:38077000-38077200	201	0	4	chr4:38857909-38868396,5.64692365555579	TLR1;TLR6	TBC1D1	0	U1
chr4:38077000-38077200	201	0	4	chr4:38664202-38668073,7.37243993935438	AC021860.1;KLF3;RP11-617D20.1	TBC1D1	0	U1
chr4:38077000-38077200	201	0	4	chr4:38783984-38784643,6.35972677589566	TLR10	TBC1D1	0	U1
chr4:74904000-74904200	201	0	4	chr4:74558522-74563800,5.25828221971114	.	CXCL3	0	U1
chr4:74904000-74904200	201	0	4	chr4:74563801-74572598,5.16334244148936	.	CXCL3	0	U1
chr4:74904000-74904200	201	0	4	chr4:74578660-74585593,6.39941192499621	.	CXCL3	0	U1
chr4:74904000-74904200	201	0	4	chr4:74585594-74587344,9.69305510568513	.	CXCL3	0	U1
chr4:74904000-74904200	201	0	4	chr4:74578462-74578659,7.75505413303816	.	CXCL3	0	U1
chr4:74904000-74904200	201	0	4	chr4:74546061-74548098,7.38373137652527	.	CXCL3	0	U1
chr4:74904000-74904200	201	0	4	chr4:74549704-74551013,5.40144582141642	.	CXCL3	0	U1
chr4:74904000-74904200	201	0	4	chr4:74551014-74553205,5.69444565639489	.	CXCL3	0	U1
chr4:74904000-74904200	201	0	4	chr4:74553813-74555418,6.86948247487242	.	CXCL3	0	U1
chr4:74904000-74904200	201	0	4	chr4:74555419-74558521,6.41451635086706	.	CXCL3	0	U1
chr4:74904000-74904200	201	0	4	chr4:74527725-74529420,19.4620343001401	.	CXCL3	0	U1
chr4:74904000-74904200	201	0	4	chr4:74572599-74578346,6.51539942192059	.	CXCL3	0	U1
chr4:74904000-74904200	201	0	4	chr4:74511769-74524358,6.71012830657408	.	CXCL3	0	U1
chr4:74904000-74904200	201	0	4	chr4:74524359-74527585,6.88085452266007	.	CXCL3	0	U1
chr4:74904000-74904200	201	0	4	chr4:74708275-74709751,5.82825287968013	.	CXCL3	0	U1
chr4:74904000-74904200	201	0	4	chr4:74587345-74591146,6.63907475863852	.	CXCL3	0	U1
chr4:74904000-74904200	201	0	4	chr4:74591147-74596338,7.4363759312248	.	CXCL3	0	U1
chr4:74904000-74904200	201	0	4	chr4:74596459-74601875,7.93618508935642	.	CXCL3	0	U1
chr4:74904000-74904200	201	0	4	chr4:74536472-74539237,6.43954410570855	.	CXCL3	0	U1
chr4:74904000-74904200	201	0	4	chr4:74709752-74713904,6.2378954189419	.	CXCL3	0	U1
chr4:74904000-74904200	201	0	4	chr4:74529421-74530102,15.688993003213	.	CXCL3	0	U1
chr4:74904000-74904200	201	0	4	chr4:74530103-74534799,5.64007970048002	.	CXCL3	0	U1
chr4:123843200-123843400	201	0	4	chr4:123677036-123677681,7.65660035925488	.	NUDT6	0	U1
chr4:123843200-123843400	201	0	4	chr4:123643203-123652370,6.57757021505554	.	NUDT6	0	U1
chr4:123843200-123843400	201	0	4	chr4:123677682-123685382,7.56900582211525	.	NUDT6	0	U1
chr4:123843200-123843400	201	0	4	chr4:123673110-123677035,5.44580447246902	.	NUDT6	0	U1
chr4:123843200-123843400	201	0	4	chr4:123654419-123657439,6.05616765422895	.	NUDT6	0	U1
chr4:123843200-123843400	201	0	4	chr4:123652371-123652885,10.0781511987414	.	NUDT6	0	U1
chr4:123843200-123843400	201	0	4	chr4:123687563-123688369,5.14297307421203	.	NUDT6	0	U1
chr4:123843200-123843400	201	0	4	chr4:123229592-123233183,6.19277417576128	.	NUDT6	0	U1
chr4:123843200-123843400	201	0	4	chr4:123652886-123653112,9.6838170216737	.	NUDT6	0	U1
chr4:123843200-123843400	201	0	4	chr4:123657440-123658700,11.2312078579184	.	NUDT6	0	U1
chr4:123843200-123843400	201	0	4	chr4:123658755-123665552,7.04560074121379	.	NUDT6	0	U1
chr4:123843200-123843400	201	0	4	chr4:123665553-123669257,8.62577125377577	.	NUDT6	0	U1
chr4:159093600-159094200	601	0	4	chr4:158933445-158935106,5.58972683548143	.	FAM198B	0	U1
chr4:159093600-159094200	601	0	4	chr4:158900115-158908907,8.85858001924126	.	FAM198B	0	U1
chr4:159093600-159094200	601	0	4	chr4:158912267-158914639,15.1783277961476	.	FAM198B	0	U1
chr4:159093600-159094200	601	0	4	chr4:158897527-158900114,6.68382059667867	.	FAM198B	0	U1
chr4:159093600-159094200	601	0	4	chr4:158929153-158930086,5.37525133545579	.	FAM198B	0	U1
chr4:159093600-159094200	601	0	4	chr4:158914640-158918302,10.7857137319989	.	FAM198B	0	U1
chr4:159093600-159094200	601	0	4	chr4:158908908-158910599,12.4832619654235	.	FAM198B	0	U1
chr4:159093600-159094200	601	0	4	chr4:158910600-158912266,15.4451986145567	.	FAM198B	0	U1
chr4:159093600-159094200	601	0	4	chr4:158921984-158922521,5.64812876613176	.	FAM198B	0	U1
chr4:159093600-159094200	601	0	4	chr4:158927185-158929152,5.83204223556923	.	FAM198B	0	U1
chr4:174254200-174254400	201	0	4	chr4:175207394-175208616,8.55713170421186	.	HMGB2	0	U1
chr4:174254200-174254400	201	0	4	chr4:173927301-173927707,5.6381007783034	.	HMGB2	0	U1
chr4:174254200-174254400	201	0	4	chr4:173932497-173934454,6.47167099041712	.	HMGB2	0	U1
chr4:174254200-174254400	201	0	4	chr4:173934455-173935011,8.04033781690538	.	HMGB2	0	U1
chr4:174254200-174254400	201	0	4	chr4:175198765-175202394,5.95167977178549	.	HMGB2	0	U1
chr4:174254200-174254400	201	0	4	chr4:174339435-174343278,11.8933666280366	.	HMGB2	0	U1
chr4:174254200-174254400	201	0	4	chr4:174288945-174295850,6.83517053939015	.	HMGB2	0	U1
chr4:174254200-174254400	201	0	4	chr4:174347952-174350709,5.21543675995325	.	HMGB2	0	U1
chr4:174254200-174254400	201	0	4	chr4:174350710-174352679,5.0594017003204	.	HMGB2	0	U1
chr4:174254200-174254400	201	0	4	chr4:174354559-174359578,5.25938897975526	.	HMGB2	0	U1
chr4:174254200-174254400	201	0	4	chr4:173935012-173937254,8.34064491930171	.	HMGB2	0	U1
chr5:1479600-1479800	201	0	4	chr5:1521626-1527227,10.2971730063037	LPCAT1	LPCAT1	0	U1
chr5:31533200-31533400	201	0	4	chr5:32095486-32096296,9.59719058799929	.	C5orf22	0	U1
chr5:31533200-31533400	201	0	4	chr5:32147121-32147806,5.83620658516843	.	C5orf22	0	U1
chr5:31533200-31533400	201	0	4	chr5:32122544-32123865,5.09428734614079	.	C5orf22	0	U1
chr5:31533200-31533400	201	0	4	chr5:32133367-32135580,5.74750097381654	.	C5orf22	0	U1
chr5:31533200-31533400	201	0	4	chr5:32137403-32139856,5.25484722679236	.	C5orf22	0	U1
chr5:31533200-31533400	201	0	4	chr5:32139857-32146711,5.28303860290838	.	C5orf22	0	U1
chr5:31533200-31533400	201	0	4	chr5:32120261-32121332,5.07943492461315	.	C5orf22	0	U1
chr5:31533200-31533400	201	0	4	chr5:32152927-32164315,5.37464434119366	.	C5orf22	0	U1
chr5:31533200-31533400	201	0	4	chr5:32407275-32408248,6.56203183922765	.	C5orf22	0	U1
chr5:31533200-31533400	201	0	4	chr5:32096297-32105848,7.30976260332703	.	C5orf22	0	U1
chr5:31533200-31533400	201	0	4	chr5:32108363-32120260,6.13256156317737	.	C5orf22	0	U1
chr5:31533200-31533400	201	0	4	chr5:32128020-32133267,6.99675959533796	.	C5orf22	0	U1
chr5:32443400-32443600	201	0	4	chr5:33474183-33478512,5.00254428580233	.	ZFR	0	U1
chr5:32443400-32443600	201	0	4	chr5:31596947-31598487,6.3844959722985	.	ZFR	0	U1
chr5:32443400-32443600	201	0	4	chr5:32585389-32589977,13.0093586026805	.	ZFR	0	U1
chr5:32443400-32443600	201	0	4	chr5:32120261-32121332,6.15082784807893	.	ZFR	0	U1
chr5:32443400-32443600	201	0	4	chr5:32122544-32123865,5.60258673321158	.	ZFR	0	U1
chr5:32443400-32443600	201	0	4	chr5:32123866-32127129,6.05938495434477	.	ZFR	0	U1
chr5:32443400-32443600	201	0	4	chr5:32139857-32146711,7.25264141425205	.	ZFR	0	U1
chr5:32443400-32443600	201	0	4	chr5:32127130-32128019,6.01879294630072	.	ZFR	0	U1
chr5:32443400-32443600	201	0	4	chr5:32133367-32135580,6.4987041900812	.	ZFR	0	U1
chr5:32443400-32443600	201	0	4	chr5:32137403-32139856,5.39582229351808	.	ZFR	0	U1
chr5:32443400-32443600	201	0	4	chr5:33467644-33469783,5.99536498964618	.	ZFR	0	U1
chr5:32443400-32443600	201	0	4	chr5:32540891-32543326,5.10046672023714	.	ZFR	0	U1
chr5:32443400-32443600	201	0	4	chr5:31535260-31537537,13.537736860111	.	ZFR	0	U1
chr5:32443400-32443600	201	0	4	chr5:31537538-31543288,5.54826590925064	.	ZFR	0	U1
chr5:32443400-32443600	201	0	4	chr5:32171582-32172539,10.0691322001982	.	ZFR	0	U1
chr5:32443400-32443600	201	0	4	chr5:32172540-32173168,5.61592447089473	.	ZFR	0	U1
chr5:32443400-32443600	201	0	4	chr5:32589978-32590522,28.3817599486179	.	ZFR	0	U1
chr5:32443400-32443600	201	0	4	chr5:32590523-32602057,12.8549923515606	.	ZFR	0	U1
chr5:32443400-32443600	201	0	4	chr5:32602126-32605119,15.8484864464222	.	ZFR	0	U1
chr5:32443400-32443600	201	0	4	chr5:32605120-32608362,20.436087131579	.	ZFR	0	U1
chr5:32443400-32443600	201	0	4	chr5:32608363-32612692,23.3552636706294	.	ZFR	0	U1
chr5:32443400-32443600	201	0	4	chr5:32612693-32628262,11.4646866216955	.	ZFR	0	U1
chr5:32443400-32443600	201	0	4	chr5:33431740-33433464,5.86888992607188	.	ZFR	0	U1
chr5:32443400-32443600	201	0	4	chr5:33444791-33446113,6.66257051013059	.	ZFR	0	U1
chr5:32443400-32443600	201	0	4	chr5:31520217-31521724,6.74521259399498	.	ZFR	0	U1
chr5:32443400-32443600	201	0	4	chr5:31534824-31535259,9.32312332911687	.	ZFR	0	U1
chr5:32443400-32443600	201	0	4	chr5:32167116-32171497,10.2428471109716	.	ZFR	0	U1
chr5:32443400-32443600	201	0	4	chr5:32580565-32582898,14.0500293216688	.	ZFR	0	U1
chr5:32443400-32443600	201	0	4	chr5:32582899-32585388,16.6433879631531	.	ZFR	0	U1
chr5:32443400-32443600	201	0	4	chr5:32173169-32173431,7.30998878876127	.	ZFR	0	U1
chr5:32443400-32443600	201	0	4	chr5:32179000-32179303,6.69958802842699	.	ZFR	0	U1
chr5:32443400-32443600	201	0	4	chr5:32228992-32229946,5.00256520724843	.	ZFR	0	U1
chr5:32443400-32443600	201	0	4	chr5:32229947-32234200,8.64491372189602	.	ZFR	0	U1
chr5:32443400-32443600	201	0	4	chr5:32249045-32249668,6.03445738984433	.	ZFR	0	U1
chr5:32443400-32443600	201	0	4	chr5:32146712-32147120,7.65580953329839	.	ZFR	0	U1
chr5:32443400-32443600	201	0	4	chr5:32147121-32147806,10.4965640261588	.	ZFR	0	U1
chr5:32443400-32443600	201	0	4	chr5:32147807-32152601,5.81793917289021	.	ZFR	0	U1
chr5:32443400-32443600	201	0	4	chr5:32152927-32164315,7.82509998151758	.	ZFR	0	U1
chr5:32443400-32443600	201	0	4	chr5:32164316-32167115,6.60231613400116	.	ZFR	0	U1
chr5:32443400-32443600	201	0	4	chr5:32575445-32580564,8.42078021263778	.	ZFR	0	U1
chr5:32443400-32443600	201	0	4	chr5:32485644-32491830,6.83205335412952	.	ZFR	0	U1
chr5:32443400-32443600	201	0	4	chr5:32510882-32512744,5.24539323309449	.	ZFR	0	U1
chr5:32443400-32443600	201	0	4	chr5:32512745-32515229,5.33000827220912	.	ZFR	0	U1
chr5:32443400-32443600	201	0	4	chr5:32298008-32303371,5.89058856632968	.	ZFR	0	U1
chr5:39425400-39425600	201	0	4	chr5:39539120-39540854,5.41835065434061	.	DAB2	64	U1
chr5:39425400-39425600	201	0	4	chr5:39542745-39543691,7.64996357464414	.	DAB2	64	U1
chr5:39425400-39425600	201	0	4	chr5:39544698-39548094,8.51050746962119	.	DAB2	64	U1
chr5:39425400-39425600	201	0	4	chr5:40752355-40754507,5.80207908717348	.	DAB2	64	U1
chr5:39425400-39425600	201	0	4	chr5:39548095-39554722,6.15281683193801	.	DAB2	64	U1
chr5:39425400-39425600	201	0	4	chr5:39540855-39542744,6.41672360344028	.	DAB2	64	U1
chr5:39425400-39425600	201	0	4	chr5:40749474-40752354,5.79448259905719	.	DAB2	64	U1
chr5:75012600-75012800	201	0	4	chr5:75550476-75552401,8.07541426745937	.	POC5	0	U1
chr5:137675000-137675400	401	0	4	chr5:137517489-137520380,5.14212792704147	.	FAM53C	0	U1
chr5:137675000-137675400	401	0	4	chr5:137685958-137686427,11.5973611046806	.	FAM53C	0	U1
chr5:137675000-137675400	401	0	4	chr5:138678049-138686584,5.30899049998626	.	FAM53C	0	U1
chr5:137675000-137675400	401	0	4	chr5:137705682-137705938,8.94600606892534	.	FAM53C	0	U1
chr5:137675000-137675400	401	0	4	chr5:137705052-137705681,7.80317652704605	.	FAM53C	0	U1
chr5:137675000-137675400	401	0	4	chr5:137689849-137691517,5.68103745436234	.	FAM53C	0	U1
chr5:137675000-137675400	401	0	4	chr5:137704314-137705051,9.78752612099982	.	FAM53C	0	U1
chr5:137675000-137675400	401	0	4	chr5:137849434-137849615,5.25942031275762	.	FAM53C	0	U1
chr5:137675000-137675400	401	0	4	chr5:137705939-137714112,5.48223970755663	.	FAM53C	0	U1
chr5:137675000-137675400	401	0	4	chr5:137745156-137751984,6.02615425871252	.	FAM53C	0	U1
chr5:140071400-140071600	201	0	4	chr5:139745275-139745648,5.47950130146196	.	HARS2	0	U1
chr5:140071400-140071600	201	0	4	chr5:139919884-139920442,5.3791780385542	.	HARS2	0	U1
chr5:140071400-140071600	201	0	4	chr5:139920457-139921263,5.34867669241565	.	HARS2	0	U1
chr5:140071400-140071600	201	0	4	chr5:139766126-139767274,5.48322150385907	.	HARS2	0	U1
chr5:140071400-140071600	201	0	4	chr5:139851242-139856691,5.30837282076938	.	HARS2	0	U1
chr5:140071400-140071600	201	0	4	chr5:139945471-139949249,5.81020059846654	.	HARS2	0	U1
chr5:140892000-140892400	401	0	4	chr5:140792101-140803768,5.60299937576565	PCDHGA10;PCDHGA11;PCDHGB7	PCDHGA1	0	U1
chr5:148206800-148207200	401	0	4	chr5:147183573-147187630,8.49380947909654	.	ADRB2	0	U1
chr5:148206800-148207200	401	0	4	chr5:148110416-148118525,7.09804621644402	.	ADRB2	0	U1
chr5:148206800-148207200	401	0	4	chr5:148118609-148119920,10.0306780178703	.	ADRB2	0	U1
chr5:148206800-148207200	401	0	4	chr5:147176209-147181992,5.59584521415469	.	ADRB2	0	U1
chr5:148206800-148207200	401	0	4	chr5:147181993-147183572,5.49521966509691	.	ADRB2	0	U1
chr5:148206800-148207200	401	0	4	chr5:148130442-148130796,9.66810966469315	.	ADRB2	0	U1
chr5:148206800-148207200	401	0	4	chr5:148130797-148134095,8.75637069969349	.	ADRB2	0	U1
chr5:148206800-148207200	401	0	4	chr5:148119921-148128560,11.1330423779123	.	ADRB2	0	U1
chr5:148206800-148207200	401	0	4	chr5:148128561-148130441,10.4042708722301	.	ADRB2	0	U1
chr5:148206800-148207200	401	0	4	chr5:147563093-147564228,7.47521710007717	.	ADRB2	0	U1
chr5:148206800-148207200	401	0	4	chr5:147564229-147566441,5.8296365456023	.	ADRB2	0	U1
chr5:148206800-148207200	401	0	4	chr5:148134096-148135855,6.06148739241409	.	ADRB2	0	U1
chr5:148206800-148207200	401	0	4	chr5:147559945-147563092,5.50489405383874	.	ADRB2	0	U1
chr5:148206800-148207200	401	0	4	chr5:147568726-147570372,5.7945024531613	.	ADRB2	0	U1
chr5:148206800-148207200	401	0	4	chr5:148412888-148416813,5.67215812790141	.	ADRB2	0	U1
chr5:148206800-148207200	401	0	4	chr5:148416814-148426260,5.92267839836404	.	ADRB2	0	U1
chr5:148206800-148207200	401	0	4	chr5:147566442-147566992,6.89626027935664	.	ADRB2	0	U1
chr5:148206800-148207200	401	0	4	chr5:148135856-148136086,6.58449497296658	.	ADRB2	0	U1
chr5:148206800-148207200	401	0	4	chr5:148136087-148137978,5.74602790345592	.	ADRB2	0	U1
chr5:148206800-148207200	401	0	4	chr5:148137979-148140044,7.05100156296095	.	ADRB2	0	U1
chr5:148206800-148207200	401	0	4	chr5:148376944-148378674,5.50029090659645	.	ADRB2	0	U1
chr5:148206800-148207200	401	0	4	chr5:147566993-147568725,6.34408328662468	.	ADRB2	0	U1
chr5:148206800-148207200	401	0	4	chr5:148333222-148339368,8.51542504112139	.	ADRB2	0	U1
chr5:148206800-148207200	401	0	4	chr5:148339369-148350095,5.66016911420853	.	ADRB2	0	U1
chr5:150633400-150633600	201	0	4	chr5:150469588-150473399,5.42543157257434	TNIP1	GM2A	0	U1
chr5:150633400-150633600	201	0	4	chr5:151138424-151153420,6.13470158562828	ATOX1;G3BP1;RP11-54C4.1	GM2A	0	U1
chr5:157284600-157284800	201	0	4	chr5:156563348-156572524,6.14270544565506	HAVCR2;ITK;MED7	CLINT1	0	U1
chr6:293600-293800	201	0	4	chr16:33538041-33538923,12.5574671799169	.	DUSP22	0	U1
chr6:293600-293800	201	0	4	chr16:33606961-33608766,5.20884823357936	.	DUSP22	0	U1
chr6:293600-293800	201	0	4	chr16:33538924-33540391,6.18571719678993	.	DUSP22	0	U1
chr6:293600-293800	201	0	4	chr16:33489159-33492116,8.73549016323194	.	DUSP22	0	U1
chr6:293600-293800	201	0	4	chr16:32302133-32302375,60.9250632897546	.	DUSP22	0	U1
chr6:293600-293800	201	0	4	chr16:32580496-32580951,7.38624902115675	.	DUSP22	0	U1
chr6:293600-293800	201	0	4	chr16:33545204-33547080,6.32340039995031	.	DUSP22	0	U1
chr6:293600-293800	201	0	4	chr16:33594040-33597490,6.18571719678993	.	DUSP22	0	U1
chr6:293600-293800	201	0	4	chr16:33373661-33386500,69.7490918503467	.	DUSP22	0	U1
chr6:293600-293800	201	0	4	chr16:33386501-33397910,16.2561084267515	.	DUSP22	0	U1
chr6:293600-293800	201	0	4	chr16:33299778-33300833,19.0422341346492	.	DUSP22	0	U1
chr6:293600-293800	201	0	4	chr16:33332319-33333778,19.0422341346492	.	DUSP22	0	U1
chr6:293600-293800	201	0	4	chr16:33416007-33420823,63.2101649868505	.	DUSP22	0	U1
chr6:293600-293800	201	0	4	chr16:33420824-33421524,48.0892483708537	.	DUSP22	0	U1
chr6:293600-293800	201	0	4	chr16:33397911-33402289,50.3605216261368	.	DUSP22	0	U1
chr6:293600-293800	201	0	4	chr16:33402290-33404479,22.3512290170719	.	DUSP22	0	U1
chr6:293600-293800	201	0	4	chr16:33476040-33489158,10.3431803512156	.	DUSP22	0	U1
chr6:293600-293800	201	0	4	chr16:33424863-33426542,90.4594620482515	.	DUSP22	0	U1
chr6:293600-293800	201	0	4	chr16:33438102-33443915,6.32340039995031	.	DUSP22	0	U1
chr6:293600-293800	201	0	4	chr16:33443916-33445685,39.4434594235245	.	DUSP22	0	U1
chr6:293600-293800	201	0	4	chr16:33445695-33446073,34.9830878960809	.	DUSP22	0	U1
chr6:293600-293800	201	0	4	chr16:33446074-33447334,37.8601573202009	.	DUSP22	0	U1
chr6:293600-293800	201	0	4	chr16:33447335-33450606,34.9830878960809	.	DUSP22	0	U1
chr6:293600-293800	201	0	4	chr16:33450871-33452012,31.7629344212865	.	DUSP22	0	U1
chr6:293600-293800	201	0	4	chr16:33453130-33454956,12.5713100598062	.	DUSP22	0	U1
chr6:293600-293800	201	0	4	chr16:33455488-33457677,34.9830878960809	.	DUSP22	0	U1
chr6:293600-293800	201	0	4	chr16:33460981-33462684,19.0422341346492	.	DUSP22	0	U1
chr6:293600-293800	201	0	4	chr16:33462685-33470957,19.0422341346492	.	DUSP22	0	U1
chr6:293600-293800	201	0	4	chr16:33470958-33473631,12.5713100598062	.	DUSP22	0	U1
chr6:293600-293800	201	0	4	chr16:33474633-33476039,28.6004196404902	.	DUSP22	0	U1
chr6:293600-293800	201	0	4	chr6:332164-332760,9.55470806416346	.	DUSP22	0	U1
chr6:293600-293800	201	0	4	chr6:333018-339699,20.2067088407689	.	DUSP22	0	U1
chr6:293600-293800	201	0	4	chr6:339700-345592,11.7447312867961	.	DUSP22	0	U1
chr6:293600-293800	201	0	4	chr6:345593-350048,8.44095155881737	.	DUSP22	0	U1
chr6:293600-293800	201	0	4	chr6:350049-352397,10.2288547378818	.	DUSP22	0	U1
chr6:293600-293800	201	0	4	chr6:352398-356168,7.03247585985454	.	DUSP22	0	U1
chr6:293600-293800	201	0	4	chr6:356169-356850,6.32627651351363	.	DUSP22	0	U1
chr6:293600-293800	201	0	4	chr6:356851-360209,6.17101677205859	.	DUSP22	0	U1
chr6:293600-293800	201	0	4	chr16:33608767-33613996,6.18571719678993	.	DUSP22	0	U1
chr6:293600-293800	201	0	4	chr20:52480848-52481920,23.130771441591	.	DUSP22	0	U1
chr6:293600-293800	201	0	4	chr20:52481921-52482089,60.1428596825729	.	DUSP22	0	U1
chr6:293600-293800	201	0	4	chr20:52482090-52488717,9.83226683727361	.	DUSP22	0	U1
chr6:293600-293800	201	0	4	chr6:184386-187371,5.32806189991527	.	DUSP22	0	U1
chr6:293600-293800	201	0	4	chr6:203816-218547,7.33155859470537	.	DUSP22	0	U1
chr6:293600-293800	201	0	4	chr6:218548-224664,10.8669884793519	.	DUSP22	0	U1
chr6:293600-293800	201	0	4	chr6:224665-225052,5.92703437607125	.	DUSP22	0	U1
chr6:293600-293800	201	0	4	chr6:225053-227114,6.69194453039116	.	DUSP22	0	U1
chr6:293600-293800	201	0	4	chr6:230419-232603,8.93565267632157	.	DUSP22	0	U1
chr6:293600-293800	201	0	4	chr6:234705-236655,5.9286472208021	.	DUSP22	0	U1
chr6:293600-293800	201	0	4	chr6:236656-240097,5.56382997501914	.	DUSP22	0	U1
chr6:293600-293800	201	0	4	chr6:246332-250140,5.18472477415301	.	DUSP22	0	U1
chr6:293600-293800	201	0	4	chr6:250244-257427,6.49835029738033	.	DUSP22	0	U1
chr6:293600-293800	201	0	4	chr6:257428-259601,14.740652708189	.	DUSP22	0	U1
chr6:293600-293800	201	0	4	chr6:259669-262180,6.39586480280972	.	DUSP22	0	U1
chr6:293600-293800	201	0	4	chr16:33421525-33423085,32.5026823747133	.	DUSP22	0	U1
chr6:293600-293800	201	0	4	chr16:33423086-33423826,103.521436531503	.	DUSP22	0	U1
chr6:293600-293800	201	0	4	chr16:33423827-33424862,37.8601573202009	.	DUSP22	0	U1
chr6:293600-293800	201	0	4	chr6:275605-276618,5.71537518200735	.	DUSP22	0	U1
chr6:293600-293800	201	0	4	chr6:276619-278523,6.2330011059657	.	DUSP22	0	U1
chr6:293600-293800	201	0	4	chr6:278524-285310,9.25179914770715	.	DUSP22	0	U1
chr6:293600-293800	201	0	4	chr6:285311-285834,8.97696687808596	.	DUSP22	0	U1
chr6:293600-293800	201	0	4	chr6:306084-306733,5.95546978359305	.	DUSP22	0	U1
chr6:293600-293800	201	0	4	chr6:308262-308800,5.75319055198428	.	DUSP22	0	U1
chr6:293600-293800	201	0	4	chr6:308801-310978,6.07702636014893	.	DUSP22	0	U1
chr6:293600-293800	201	0	4	chr6:310979-316790,8.29667134748267	.	DUSP22	0	U1
chr6:293600-293800	201	0	4	chr6:316791-318217,8.42764644929552	.	DUSP22	0	U1
chr6:293600-293800	201	0	4	chr6:318218-319839,6.66385128444801	.	DUSP22	0	U1
chr6:293600-293800	201	0	4	chr6:319840-322751,7.14797672925089	.	DUSP22	0	U1
chr6:293600-293800	201	0	4	chr6:322752-328423,6.2283614809612	.	DUSP22	0	U1
chr6:293600-293800	201	0	4	chr6:328424-332163,9.01947637274125	.	DUSP22	0	U1
chr6:293600-293800	201	0	4	chr6:363754-366556,6.77990773105575	.	DUSP22	0	U1
chr6:293600-293800	201	0	4	chr6:366557-373883,8.62591127108759	.	DUSP22	0	U1
chr6:293600-293800	201	0	4	chr6:373884-375745,5.24519412430286	.	DUSP22	0	U1
chr6:293600-293800	201	0	4	chr6:375746-381584,8.04421620645098	.	DUSP22	0	U1
chr6:293600-293800	201	0	4	chr6:381585-383037,8.63033334971398	.	DUSP22	0	U1
chr6:293600-293800	201	0	4	chr6:383038-389505,5.23777305954666	.	DUSP22	0	U1
chr6:293600-293800	201	0	4	chr6:389506-390385,5.34242440155203	.	DUSP22	0	U1
chr6:293600-293800	201	0	4	chr6:390386-391135,8.81989301243862	.	DUSP22	0	U1
chr6:293600-293800	201	0	4	chr6:360210-360569,6.18913298257619	.	DUSP22	0	U1
chr6:293600-293800	201	0	4	chr6:360570-360879,6.1212352590074	.	DUSP22	0	U1
chr6:293600-293800	201	0	4	chr6:360880-361356,6.11699999179836	.	DUSP22	0	U1
chr6:293600-293800	201	0	4	chr6:361461-362943,5.75765056503819	.	DUSP22	0	U1
chr6:293600-293800	201	0	4	chr6:363292-363753,5.33608916605693	.	DUSP22	0	U1
chr6:293600-293800	201	0	4	chr6:272645-275604,8.64372735379692	.	DUSP22	0	U1
chr6:293600-293800	201	0	4	chr6:405532-409198,7.03411119415343	.	DUSP22	0	U1
chr6:293600-293800	201	0	4	chr6:409199-411249,7.46822525439163	.	DUSP22	0	U1
chr6:293600-293800	201	0	4	chr6:262181-262852,8.99334071373499	.	DUSP22	0	U1
chr6:293600-293800	201	0	4	chr6:396368-402742,5.66901982880017	.	DUSP22	0	U1
chr6:293600-293800	201	0	4	chr6:411250-412475,5.27103215701055	.	DUSP22	0	U1
chr6:293600-293800	201	0	4	chr6:262853-272644,10.9924563862841	.	DUSP22	0	U1
chr6:37140000-37140400	401	0	4	chr6:36850855-36857295,5.50565120274208	.	PIM1	0	U1
chr6:37140000-37140400	401	0	4	chr6:37032846-37035267,9.10701771365623	.	PIM1	0	U1
chr6:37140000-37140400	401	0	4	chr6:37035295-37039226,7.51282902567581	.	PIM1	0	U1
chr6:37140000-37140400	401	0	4	chr6:37039227-37040007,9.92551709161402	.	PIM1	0	U1
chr6:37140000-37140400	401	0	4	chr6:37018844-37032845,18.9576265995426	.	PIM1	0	U1
chr6:37140000-37140400	401	0	4	chr6:36732395-36735674,8.065582082101	.	PIM1	0	U1
chr6:37140000-37140400	401	0	4	chr6:36978523-36985357,10.5125841628466	.	PIM1	0	U1
chr6:37140000-37140400	401	0	4	chr6:36985358-36993447,11.88172114462	.	PIM1	0	U1
chr6:37140000-37140400	401	0	4	chr6:36993448-36998124,20.2949796070046	.	PIM1	0	U1
chr6:37140000-37140400	401	0	4	chr6:37072758-37078767,5.3401627073284	.	PIM1	0	U1
chr6:37140000-37140400	401	0	4	chr6:37040008-37047741,5.61724296210787	.	PIM1	0	U1
chr6:37140000-37140400	401	0	4	chr6:37047742-37050915,10.3369550575783	.	PIM1	0	U1
chr6:37140000-37140400	401	0	4	chr6:37050916-37054362,5.47287772378276	.	PIM1	0	U1
chr6:42018000-42018200	201	0	4	chr6:41742828-41745553,5.82398320220382	.	TAF8	50	U1
chr6:42018000-42018200	201	0	4	chr6:41745685-41746525,10.4843352168019	.	TAF8	50	U1
chr6:42018000-42018200	201	0	4	chr6:41815622-41824541,5.91996648195796	.	TAF8	50	U1
chr6:42018000-42018200	201	0	4	chr6:41841814-41849663,5.32993678787126	.	TAF8	50	U1
chr6:42018000-42018200	201	0	4	chr6:41755425-41757542,7.96915354639783	.	TAF8	50	U1
chr6:42018000-42018200	201	0	4	chr6:41736495-41742827,5.31764967839106	.	TAF8	50	U1
chr6:42018000-42018200	201	0	4	chr6:41876472-41883696,5.09248084761021	.	TAF8	50	U1
chr6:42018000-42018200	201	0	4	chr6:41757543-41758634,7.08839196886526	.	TAF8	50	U1
chr6:42018000-42018200	201	0	4	chr6:41859760-41860652,7.04039930099577	.	TAF8	50	U1
chr6:42018000-42018200	201	0	4	chr6:41876034-41876471,8.96243788067634	.	TAF8	50	U1
chr6:42018000-42018200	201	0	4	chr6:41766684-41768341,5.55427822248016	.	TAF8	50	U1
chr6:42018000-42018200	201	0	4	chr6:41768342-41769197,8.06818958406178	.	TAF8	50	U1
chr6:42018000-42018200	201	0	4	chr6:41758635-41760630,13.4624744838781	.	TAF8	50	U1
chr6:42018000-42018200	201	0	4	chr6:41762446-41766683,6.47200565539869	.	TAF8	50	U1
chr6:42018000-42018200	201	0	4	chr6:41809093-41815621,6.26615539318473	.	TAF8	50	U1
chr6:42018000-42018200	201	0	4	chr6:41908042-41911124,6.27604752279832	.	TAF8	50	U1
chr6:42018000-42018200	201	0	4	chr6:41890035-41895629,5.5943178155359	.	TAF8	50	U1
chr6:42018000-42018200	201	0	4	chr6:41895630-41898322,6.74643935200235	.	TAF8	50	U1
chr6:42018000-42018200	201	0	4	chr6:41898323-41900893,5.33341513474644	.	TAF8	50	U1
chr6:42018000-42018200	201	0	4	chr6:41796283-41799557,5.48448448502774	.	TAF8	50	U1
chr6:42018000-42018200	201	0	4	chr6:41801746-41809092,6.03110601937503	.	TAF8	50	U1
chr6:43612600-43613000	401	0	4	chr6:44061527-44067665,8.51147022353742	.	RSPH9	0	U1
chr6:43612600-43613000	401	0	4	chr6:44068828-44069671,5.64513005797612	.	RSPH9	0	U1
chr6:43612600-43613000	401	0	4	chr6:43995787-44001786,5.81879963485196	.	RSPH9	0	U1
chr6:43612600-43613000	401	0	4	chr6:44027857-44031356,6.86649760544221	.	RSPH9	0	U1
chr6:43612600-43613000	401	0	4	chr6:44069672-44073635,6.31375714474404	.	RSPH9	0	U1
chr6:43612600-43613000	401	0	4	chr6:44041607-44048951,9.87542265972379	.	RSPH9	0	U1
chr6:43612600-43613000	401	0	4	chr6:44048952-44049426,7.32321766360399	.	RSPH9	0	U1
chr6:43612600-43613000	401	0	4	chr6:44058758-44061526,5.22353382244512	.	RSPH9	0	U1
chr6:43612600-43613000	401	0	4	chr6:44115569-44118457,6.88349113097153	.	RSPH9	0	U1
chr6:43612600-43613000	401	0	4	chr6:44084044-44084231,6.39069701247075	.	RSPH9	0	U1
chr6:43612600-43613000	401	0	4	chr6:44100573-44101510,5.12337693807343	.	RSPH9	0	U1
chr6:53516400-53516600	201	0	4	chr6:52920504-52927724,6.22262257605529	ICK	KLHL31	0	U1
chr6:53516400-53516600	201	0	4	chr6:53367010-53369768,15.1358335161487	RP1-27K12.4	KLHL31	0	U1
chr6:53516400-53516600	201	0	4	chr6:53210207-53227644,9.20274079990278	ELOVL5;RP3-483K16.4;RPL31P28	KLHL31	0	U1
chr6:53516400-53516600	201	0	4	chr6:53316875-53326231,5.62153759194662	AL591034.1	KLHL31	0	U1
chr6:53516800-53517000	201	0	4	chr6:52920504-52927724,6.22262257605529	ICK	KLHL31	0	U1
chr6:53516800-53517000	201	0	4	chr6:53210207-53227644,9.20274079990278	ELOVL5;RP3-483K16.4;RPL31P28	KLHL31	0	U1
chr6:53516800-53517000	201	0	4	chr6:53316875-53326231,5.62153759194662	AL591034.1	KLHL31	0	U1
chr6:53516800-53517000	201	0	4	chr6:53367010-53369768,15.1358335161487	RP1-27K12.4	KLHL31	0	U1
chr7:1573400-1573600	201	0	4	chr7:2350738-2359098,5.58236363853382	.	MAFK	0	U1
chr7:1573400-1573600	201	0	4	chr7:2377539-2390144,5.77404916683607	.	MAFK	0	U1
chr7:1573400-1573600	201	0	4	chr7:2402348-2404291,5.39031096731695	.	MAFK	0	U1
chr7:1573400-1573600	201	0	4	chr7:2410182-2412697,5.4388411415333	.	MAFK	0	U1
chr7:2562800-2563200	401	0	4	chr7:2590223-2594255,10.0812586483071	BRAT1;snoU13	LFNG	0	U1
chr7:2681200-2681400	201	0	4	chr7:2551395-2556951,5.07029982697183	LFNG	TTYH3	0	U1
chr7:2681200-2681400	201	0	4	chr7:2590223-2594255,12.0367978052468	BRAT1;snoU13	TTYH3	0	U1
chr7:23222200-23222400	201	0	4	chr7:23305205-23307814,7.29486720889711	.	NUPL2	0	U1
chr7:23222200-23222400	201	0	4	chr7:23502672-23505097,5.32511085120734	.	NUPL2	0	U1
chr7:23222200-23222400	201	0	4	chr7:23506636-23507909,5.95942322201295	.	NUPL2	0	U1
chr7:23222200-23222400	201	0	4	chr7:23544673-23544843,6.21345923455627	.	NUPL2	0	U1
chr7:23222200-23222400	201	0	4	chr7:23554690-23555807,5.37471534482257	.	NUPL2	0	U1
chr7:23222200-23222400	201	0	4	chr7:23505098-23506635,5.43907640918441	.	NUPL2	0	U1
chr7:23222200-23222400	201	0	4	chr7:23139725-23141440,5.13977112891465	.	NUPL2	0	U1
chr7:23222200-23222400	201	0	4	chr7:23146534-23149148,8.29375732138544	.	NUPL2	0	U1
chr7:23222200-23222400	201	0	4	chr7:23149149-23150091,7.8946590364172	.	NUPL2	0	U1
chr7:23222200-23222400	201	0	4	chr7:22625344-22627601,5.63489874145914	.	NUPL2	0	U1
chr7:23222200-23222400	201	0	4	chr7:23296706-23299874,7.77206468277436	.	NUPL2	0	U1
chr7:23222200-23222400	201	0	4	chr7:23304373-23305204,6.37658080957912	.	NUPL2	0	U1
chr7:23222200-23222400	201	0	4	chr7:23572766-23577525,8.37512501872451	.	NUPL2	0	U1
chr7:23222200-23222400	201	0	4	chr7:23577526-23579697,5.67378586968867	.	NUPL2	0	U1
chr7:23222200-23222400	201	0	4	chr7:23565985-23567681,6.01571572314883	.	NUPL2	0	U1
chr7:23222200-23222400	201	0	4	chr7:23567682-23569211,6.66508739731938	.	NUPL2	0	U1
chr7:23222200-23222400	201	0	4	chr7:23635730-23636688,6.19350488847347	.	NUPL2	0	U1
chr7:23222200-23222400	201	0	4	chr7:23286787-23292215,7.5491201494195	.	NUPL2	0	U1
chr7:44647000-44647200	201	0	4	chr7:44812016-44830988,9.49023695032485	AC013436.6	OGDH	0	U1
chr7:44647000-44647200	201	0	4	chr7:45037945-45044131,8.11531198750157	CCM2	OGDH	0	U1
chr7:44647000-44647200	201	0	4	chr7:44118139-44126308,6.14491710022613	POLM	OGDH	0	U1
chr7:44647000-44647200	201	0	4	chr7:44884667-44891288,14.6984292460097	AC004854.4;H2AFV	OGDH	0	U1
chr7:44647000-44647200	201	0	4	chr7:44924079-44928636,16.2582040753069	PURB;RP4-673M15.1	OGDH	0	U1
chr7:44647000-44647200	201	0	4	chr7:45014334-45019187,16.2773143213927	MYO1G	OGDH	0	U1
chr7:45016800-45017000	201	0	4	chr7:45169406-45174959,7.55531978320725	.	MYO1G	0	U1
chr7:45016800-45017000	201	0	4	chr7:45037670-45037944,7.11135221894254	.	MYO1G	0	U1
chr7:45016800-45017000	201	0	4	chr7:44108441-44118138,12.4753934568012	.	MYO1G	0	U1
chr7:45016800-45017000	201	0	4	chr7:44530640-44531212,6.55431230910957	.	MYO1G	0	U1
chr7:45016800-45017000	201	0	4	chr7:45153092-45169405,5.75970851964708	.	MYO1G	0	U1
chr7:45016800-45017000	201	0	4	chr7:43967663-43973624,5.63976564610952	.	MYO1G	0	U1
chr7:45016800-45017000	201	0	4	chr7:44102108-44103688,5.22433563077868	.	MYO1G	0	U1
chr7:45016800-45017000	201	0	4	chr7:44678439-44687614,10.0981228890531	.	MYO1G	0	U1
chr7:45016800-45017000	201	0	4	chr7:44687615-44689586,5.91459815020718	.	MYO1G	0	U1
chr7:45016800-45017000	201	0	4	chr7:44604742-44608505,6.62088037165414	.	MYO1G	0	U1
chr7:45016800-45017000	201	0	4	chr7:44624475-44625621,18.5277866078031	.	MYO1G	0	U1
chr7:45016800-45017000	201	0	4	chr7:44625622-44630907,5.2755706944255	.	MYO1G	0	U1
chr7:45016800-45017000	201	0	4	chr7:44630908-44638477,7.7653237387985	.	MYO1G	0	U1
chr7:45016800-45017000	201	0	4	chr7:44646873-44654191,16.2773143213927	.	MYO1G	0	U1
chr7:45016800-45017000	201	0	4	chr7:44654192-44660244,7.6739955133729	.	MYO1G	0	U1
chr7:45016800-45017000	201	0	4	chr7:45059819-45069492,8.45132935859992	.	MYO1G	0	U1
chr7:45016800-45017000	201	0	4	chr7:45069493-45073271,6.49271826460957	.	MYO1G	0	U1
chr7:45016800-45017000	201	0	4	chr7:45152423-45153091,11.5682159938407	.	MYO1G	0	U1
chr7:45016800-45017000	201	0	4	chr7:44668202-44671299,11.0892534373914	.	MYO1G	0	U1
chr7:45016800-45017000	201	0	4	chr7:44671300-44678438,10.3257351162434	.	MYO1G	0	U1
chr7:45016800-45017000	201	0	4	chr7:44881694-44884666,8.50459274451807	.	MYO1G	0	U1
chr7:45016800-45017000	201	0	4	chr7:44920826-44921977,6.18775242259908	.	MYO1G	0	U1
chr7:45016800-45017000	201	0	4	chr7:44810800-44811973,5.74375169108882	.	MYO1G	0	U1
chr7:45016800-45017000	201	0	4	chr7:44845804-44850742,5.57774790712372	.	MYO1G	0	U1
chr7:45016800-45017000	201	0	4	chr7:44660245-44665374,9.51521196658104	.	MYO1G	0	U1
chr7:45016800-45017000	201	0	4	chr7:44921978-44924078,5.07399351662136	.	MYO1G	0	U1
chr7:45016800-45017000	201	0	4	chr7:45005623-45006831,5.51905697838307	.	MYO1G	0	U1
chr7:45016800-45017000	201	0	4	chr7:44665375-44666299,8.71602071373611	.	MYO1G	0	U1
chr7:45016800-45017000	201	0	4	chr7:44666300-44668201,5.78144978773571	.	MYO1G	0	U1
chr7:47622000-47622200	201	0	4	chr7:47709878-47714065,9.13457674445287	.	TNS3	257	U1
chr7:47622000-47622200	201	0	4	chr7:47714066-47723465,9.66823017792483	.	TNS3	257	U1
chr7:47622000-47622200	201	0	4	chr7:47753762-47755126,6.64113477543478	.	TNS3	257	U1
chr7:47622000-47622200	201	0	4	chr7:47297783-47299044,5.44734156850745	.	TNS3	257	U1
chr7:47622000-47622200	201	0	4	chr7:47723466-47727655,7.25461628692805	.	TNS3	257	U1
chr7:47622000-47622200	201	0	4	chr7:47727656-47740280,7.91308714342548	.	TNS3	257	U1
chr7:47622000-47622200	201	0	4	chr7:47704489-47709877,12.1429264300796	.	TNS3	257	U1
chr7:47622000-47622200	201	0	4	chr7:47520099-47526040,10.6262436625228	.	TNS3	257	U1
chr7:47622000-47622200	201	0	4	chr7:47526041-47528935,6.06652368356458	.	TNS3	257	U1
chr7:47622000-47622200	201	0	4	chr7:47528936-47530827,9.98196497347834	.	TNS3	257	U1
chr7:47622000-47622200	201	0	4	chr7:47530828-47533926,13.4292317332314	.	TNS3	257	U1
chr7:47622000-47622200	201	0	4	chr7:47533927-47535305,14.6600503530181	.	TNS3	257	U1
chr7:47622000-47622200	201	0	4	chr7:47535306-47551023,6.46261352866169	.	TNS3	257	U1
chr7:47622000-47622200	201	0	4	chr7:47592967-47596282,5.87377628606858	.	TNS3	257	U1
chr7:47622000-47622200	201	0	4	chr7:47596283-47598464,5.69826286113622	.	TNS3	257	U1
chr7:47622000-47622200	201	0	4	chr7:47671083-47671691,6.41471398715552	.	TNS3	257	U1
chr7:47622000-47622200	201	0	4	chr7:47673597-47677929,5.26449782173533	.	TNS3	257	U1
chr7:47622000-47622200	201	0	4	chr7:47677930-47682494,7.51311339232334	.	TNS3	257	U1
chr7:47622000-47622200	201	0	4	chr7:47682495-47686544,5.87138353033979	.	TNS3	257	U1
chr7:47622000-47622200	201	0	4	chr7:47697191-47704488,5.39390371070531	.	TNS3	257	U1
chr7:47622000-47622200	201	0	4	chr7:47779210-47780134,5.53163811479245	.	TNS3	257	U1
chr7:47622000-47622200	201	0	4	chr7:47793962-47800070,5.62945122502041	.	TNS3	257	U1
chr7:47622000-47622200	201	0	4	chr7:47814995-47817585,6.36244087217036	.	TNS3	257	U1
chr7:47622000-47622200	201	0	4	chr7:47817586-47823981,5.3550709225706	.	TNS3	257	U1
chr7:47622000-47622200	201	0	4	chr7:47823982-47828721,5.59360358985783	.	TNS3	257	U1
chr7:47622000-47622200	201	0	4	chr7:47836953-47837584,5.46491453521459	.	TNS3	257	U1
chr7:47622000-47622200	201	0	4	chr7:47755127-47756589,8.67339485342513	.	TNS3	257	U1
chr7:47622000-47622200	201	0	4	chr7:47756590-47758953,5.87365253798347	.	TNS3	257	U1
chr7:47622000-47622200	201	0	4	chr7:47758954-47760353,5.72394252553054	.	TNS3	257	U1
chr7:47622000-47622200	201	0	4	chr7:47760354-47760571,7.13059801053223	.	TNS3	257	U1
chr7:47622000-47622200	201	0	4	chr7:47767334-47767539,5.35925352089528	.	TNS3	257	U1
chr7:47622000-47622200	201	0	4	chr7:47774144-47774863,5.32109154195333	.	TNS3	257	U1
chr7:47622000-47622200	201	0	4	chr7:47775006-47779209,6.18724127321258	.	TNS3	257	U1
chr7:47622000-47622200	201	0	4	chr7:47503838-47520098,7.08110291569116	.	TNS3	257	U1
chr7:47622000-47622200	201	0	4	chr7:48130342-48132066,6.37159932558559	.	TNS3	257	U1
chr7:47622000-47622200	201	0	4	chr7:48014997-48018272,7.96210035074272	.	TNS3	257	U1
chr7:47622000-47622200	201	0	4	chr7:47839037-47839995,8.58986494879857	.	TNS3	257	U1
chr7:47622000-47622200	201	0	4	chr7:47839996-47854529,5.14231774979706	.	TNS3	257	U1
chr7:47622000-47622200	201	0	4	chr7:47854530-47855515,12.8114337888818	.	TNS3	257	U1
chr7:47622000-47622200	201	0	4	chr7:47837585-47839036,9.49220692090147	.	TNS3	257	U1
chr7:47622000-47622200	201	0	4	chr7:47497549-47500704,6.43195810765117	.	TNS3	257	U1
chr7:47622000-47622200	201	0	4	chr7:47501510-47503837,8.70216024090503	.	TNS3	257	U1
chr7:47622000-47622200	201	0	4	chr7:47855516-47861892,10.6639775085385	.	TNS3	257	U1
chr7:47622000-47622200	201	0	4	chr7:47981844-47983932,6.12091416061119	.	TNS3	257	U1
chr7:47622000-47622200	201	0	4	chr7:47866680-47871992,5.81866850018346	.	TNS3	257	U1
chr7:64466400-64466600	201	0	4	chr7:64833207-64840362,6.494227926796	ZNF92	ERV3-1	0	U1
chr7:76828600-76828800	201	0	4	chr7:77141439-77143804,5.23310193861289	.	CCDC146	0	U1
chr7:76828600-76828800	201	0	4	chr7:77203749-77207572,5.60559944745168	.	CCDC146	0	U1
chr7:76828600-76828800	201	0	4	chr7:76958456-76961286,8.06796684814548	.	CCDC146	0	U1
chr7:76828600-76828800	201	0	4	chr7:76961287-76964074,11.1528244502103	.	CCDC146	0	U1
chr7:76828600-76828800	201	0	4	chr7:76859579-76872698,6.09413930757768	.	CCDC146	0	U1
chr7:76828600-76828800	201	0	4	chr7:76872748-76879558,7.71202000174739	.	CCDC146	0	U1
chr7:76828600-76828800	201	0	4	chr7:76879559-76883219,5.81873653704189	.	CCDC146	0	U1
chr7:76828600-76828800	201	0	4	chr7:76903128-76903856,5.08658087497213	.	CCDC146	0	U1
chr7:76828600-76828800	201	0	4	chr7:77366062-77369524,5.54061578622513	.	CCDC146	0	U1
chr7:76828600-76828800	201	0	4	chr7:76947051-76948092,7.17989861177558	.	CCDC146	0	U1
chr7:76828600-76828800	201	0	4	chr7:76948194-76956951,5.33758855209422	.	CCDC146	0	U1
chr7:76828600-76828800	201	0	4	chr7:76956952-76958455,11.4393659977937	.	CCDC146	0	U1
chr7:76828600-76828800	201	0	4	chr7:77252400-77257143,5.40345846519389	.	CCDC146	0	U1
chr7:134895400-134895600	201	0	4	chr7:134355177-134361114,6.24509521797078	.	WDR91	0	U1
chr7:134895400-134895600	201	0	4	chr7:134668568-134670202,11.8781070886929	.	WDR91	0	U1
chr7:134895400-134895600	201	0	4	chr7:134319884-134320664,7.64957530316875	.	WDR91	0	U1
chr7:134895400-134895600	201	0	4	chr7:134664533-134668480,7.00828931483501	.	WDR91	0	U1
chr7:134895400-134895600	201	0	4	chr7:134330250-134330810,16.3316003573174	.	WDR91	0	U1
chr7:134895400-134895600	201	0	4	chr7:134673324-134678805,5.37218398700148	.	WDR91	0	U1
chr7:134895400-134895600	201	0	4	chr7:134334487-134339923,5.86979999181094	.	WDR91	0	U1
chr7:134895400-134895600	201	0	4	chr7:134304731-134305674,6.58892756445361	.	WDR91	0	U1
chr7:134895400-134895600	201	0	4	chr7:134307868-134308511,6.13756534761163	.	WDR91	0	U1
chr7:134895400-134895600	201	0	4	chr7:134308512-134312915,6.11458731987446	.	WDR91	0	U1
chr7:134895400-134895600	201	0	4	chr7:134316995-134319883,6.65313790909722	.	WDR91	0	U1
chr7:134895400-134895600	201	0	4	chr7:134326105-134327756,12.5508307947689	.	WDR91	0	U1
chr7:134895400-134895600	201	0	4	chr7:134320665-134320958,6.6292188925749	.	WDR91	0	U1
chr7:134895400-134895600	201	0	4	chr7:134320959-134323971,5.4088042288435	.	WDR91	0	U1
chr7:134895400-134895600	201	0	4	chr7:134323972-134326104,6.39396149776032	.	WDR91	0	U1
chr7:134895400-134895600	201	0	4	chr7:134292931-134293156,5.03569630046448	.	WDR91	0	U1
chr7:134895400-134895600	201	0	4	chr7:134327757-134329592,9.383115044031	.	WDR91	0	U1
chr7:134895400-134895600	201	0	4	chr7:134329593-134329960,10.6085801199925	.	WDR91	0	U1
chr7:134895400-134895600	201	0	4	chr7:134332326-134334486,11.1729200821108	.	WDR91	0	U1
chr7:134895400-134895600	201	0	4	chr7:134329961-134330249,13.1266629855612	.	WDR91	0	U1
chr7:134895400-134895600	201	0	4	chr7:134133310-134138362,8.11384632495426	.	WDR91	0	U1
chr7:148580000-148580200	201	0	4	chr7:148184195-148184574,5.47191492186847	.	EZH2	0	U1
chr7:148580000-148580200	201	0	4	chr7:148269169-148273075,7.39888910601315	.	EZH2	0	U1
chr7:148580000-148580200	201	0	4	chr7:148273076-148276164,7.39170894585993	.	EZH2	0	U1
chr7:148580000-148580200	201	0	4	chr7:148193832-148195881,7.67700892228241	.	EZH2	0	U1
chr7:148580000-148580200	201	0	4	chr7:148200211-148206568,6.58792108075224	.	EZH2	0	U1
chr7:148580000-148580200	201	0	4	chr7:148206569-148208097,7.08286916712474	.	EZH2	0	U1
chr7:148580000-148580200	201	0	4	chr7:148397796-148398355,5.48254083066081	.	EZH2	0	U1
chr7:148580000-148580200	201	0	4	chr7:148210352-148218356,5.84474309401487	.	EZH2	0	U1
chr7:148580000-148580200	201	0	4	chr7:148237637-148249810,5.75318335711889	.	EZH2	0	U1
chr7:148580000-148580200	201	0	4	chr7:148249811-148253041,5.30905388608931	.	EZH2	0	U1
chr7:148580000-148580200	201	0	4	chr7:148208098-148210351,5.9159719888129	.	EZH2	0	U1
chr7:148580000-148580200	201	0	4	chr7:148261972-148262306,5.65607523306118	.	EZH2	0	U1
chr7:148580000-148580200	201	0	4	chr7:148262307-148263259,6.30566184941968	.	EZH2	0	U1
chr7:148580000-148580200	201	0	4	chr7:148401508-148402874,5.41430115539338	.	EZH2	0	U1
chr7:148580000-148580200	201	0	4	chr7:148548228-148549273,5.40835291556033	.	EZH2	0	U1
chr7:148580000-148580200	201	0	4	chr7:148637118-148638799,8.38056161826943	.	EZH2	0	U1
chr7:148580000-148580200	201	0	4	chr7:148398356-148399446,6.31259093352115	.	EZH2	0	U1
chr7:148580000-148580200	201	0	4	chr7:148661295-148666083,9.39861736082204	.	EZH2	0	U1
chr7:148580000-148580200	201	0	4	chr7:148680141-148681282,5.71441458922467	.	EZH2	0	U1
chr7:148580000-148580200	201	0	4	chr7:148255367-148261971,5.71394763815275	.	EZH2	0	U1
chr7:148580000-148580200	201	0	4	chr7:148656806-148661294,7.40446866915202	.	EZH2	0	U1
chr7:148580000-148580200	201	0	4	chr7:148841117-148845831,6.4792722933607	.	EZH2	0	U1
chr7:148580000-148580200	201	0	4	chr7:148681534-148688207,5.05080210703624	.	EZH2	0	U1
chr7:155091200-155091400	201	0	4	chr7:157643452-157644921,5.06428648673354	.	INSIG1	0	U1
chr7:155091200-155091400	201	0	4	chr7:155156851-155157826,5.76072197245435	.	INSIG1	0	U1
chr7:155091200-155091400	201	0	4	chr7:155552531-155554070,5.02514410858425	.	INSIG1	0	U1
chr7:155091200-155091400	201	0	4	chr7:155123177-155129523,5.2771871225965	.	INSIG1	0	U1
chr7:155091200-155091400	201	0	4	chr7:155135835-155137675,7.87571484422023	.	INSIG1	0	U1
chr7:155091200-155091400	201	0	4	chr7:155380134-155381030,6.50070749475583	.	INSIG1	0	U1
chr7:155091200-155091400	201	0	4	chr7:154713714-154717565,18.2652188891157	.	INSIG1	0	U1
chr7:155091200-155091400	201	0	4	chr7:154717566-154718901,21.3737481874507	.	INSIG1	0	U1
chr7:155091200-155091400	201	0	4	chr7:154726321-154729408,14.7859204711458	.	INSIG1	0	U1
chr7:155091200-155091400	201	0	4	chr7:154703437-154713713,14.3036267922255	.	INSIG1	0	U1
chr7:155091200-155091400	201	0	4	chr7:154730278-154732666,10.6137259161681	.	INSIG1	0	U1
chr7:155091200-155091400	201	0	4	chr7:154732748-154734726,6.8794362613283	.	INSIG1	0	U1
chr7:155091200-155091400	201	0	4	chr7:154734727-154734938,10.6446782370815	.	INSIG1	0	U1
chr7:155091200-155091400	201	0	4	chr7:154729409-154730277,17.610143733708	.	INSIG1	0	U1
chr7:155091200-155091400	201	0	4	chr7:154985168-154986671,9.12262854426037	.	INSIG1	0	U1
chr7:155091200-155091400	201	0	4	chr7:154991770-155010680,9.32380485554169	.	INSIG1	0	U1
chr7:155091200-155091400	201	0	4	chr7:154745177-154747434,9.44234323374376	.	INSIG1	0	U1
chr7:155091200-155091400	201	0	4	chr7:154747435-154750234,13.0577315193513	.	INSIG1	0	U1
chr7:155091200-155091400	201	0	4	chr7:154750819-154751801,10.1637576166369	.	INSIG1	0	U1
chr7:155091200-155091400	201	0	4	chr7:154768407-154769019,5.48920906998319	.	INSIG1	0	U1
chr7:155091200-155091400	201	0	4	chr7:154771057-154775183,8.85892574392874	.	INSIG1	0	U1
chr7:155091200-155091400	201	0	4	chr7:154797872-154802744,9.06335044200364	.	INSIG1	0	U1
chr7:155091200-155091400	201	0	4	chr7:154802745-154803598,6.5443729820322	.	INSIG1	0	U1
chr7:155091200-155091400	201	0	4	chr7:154803599-154805064,10.6309483625892	.	INSIG1	0	U1
chr7:155091200-155091400	201	0	4	chr7:154806180-154806957,5.69464599961939	.	INSIG1	0	U1
chr7:155091200-155091400	201	0	4	chr7:154807441-154810308,6.43170991717118	.	INSIG1	0	U1
chr7:155091200-155091400	201	0	4	chr7:154968502-154971385,5.50568499531952	.	INSIG1	0	U1
chr7:155091200-155091400	201	0	4	chr7:154971386-154977817,7.80002100514515	.	INSIG1	0	U1
chr7:155091200-155091400	201	0	4	chr7:154977818-154981658,13.1307550493335	.	INSIG1	0	U1
chr7:155091200-155091400	201	0	4	chr7:154981659-154984225,9.2493149657599	.	INSIG1	0	U1
chr7:155091200-155091400	201	0	4	chr7:154984226-154985167,16.3430904010673	.	INSIG1	0	U1
chr7:155091200-155091400	201	0	4	chr7:154744258-154745176,8.54227842576724	.	INSIG1	0	U1
chr7:155091200-155091400	201	0	4	chr7:154734939-154740443,8.67589674276095	.	INSIG1	0	U1
chr7:155091200-155091400	201	0	4	chr7:154740444-154744257,6.74905632492238	.	INSIG1	0	U1
chr8:20056200-20056400	201	0	4	chr8:19702708-19705013,12.5141625497445	.	ATP6V1B2	0	U1
chr8:20056200-20056400	201	0	4	chr8:19677501-19680739,6.83351918864469	.	ATP6V1B2	0	U1
chr8:20056200-20056400	201	0	4	chr8:19698537-19700441,5.88582927115751	.	ATP6V1B2	0	U1
chr8:20056200-20056400	201	0	4	chr8:19701313-19702707,6.33653733566672	.	ATP6V1B2	0	U1
chr8:20056200-20056400	201	0	4	chr8:19554339-19561616,6.11971828153775	.	ATP6V1B2	0	U1
chr8:20056200-20056400	201	0	4	chr8:19674888-19677359,6.79914627868579	.	ATP6V1B2	0	U1
chr8:20056200-20056400	201	0	4	chr8:19734793-19738298,9.92424384775552	.	ATP6V1B2	0	U1
chr8:20056200-20056400	201	0	4	chr8:19738299-19739313,6.64467259070239	.	ATP6V1B2	0	U1
chr8:20056200-20056400	201	0	4	chr8:19732200-19732579,5.8517584807888	.	ATP6V1B2	0	U1
chr8:20056200-20056400	201	0	4	chr8:19732580-19734676,5.82813419925451	.	ATP6V1B2	0	U1
chr8:20056200-20056400	201	0	4	chr8:19741772-19747248,6.51918318603423	.	ATP6V1B2	0	U1
chr8:20056200-20056400	201	0	4	chr8:19229246-19231251,5.67348618658438	.	ATP6V1B2	0	U1
chr8:20056200-20056400	201	0	4	chr8:19243432-19244052,7.24318374638256	.	ATP6V1B2	0	U1
chr8:20056200-20056400	201	0	4	chr8:19739314-19741771,7.06899781045689	.	ATP6V1B2	0	U1
chr8:23387600-23387800	201	0	4	chr8:23418666-23420445,5.61031323096821	.	SLC25A37	0	U1
chr8:23387600-23387800	201	0	4	chr8:23432476-23433956,5.94403868447374	.	SLC25A37	0	U1
chr8:23387600-23387800	201	0	4	chr8:23446352-23447013,5.9825664873553	.	SLC25A37	0	U1
chr8:23387600-23387800	201	0	4	chr8:23534785-23537622,5.60571270631831	.	SLC25A37	0	U1
chr8:23387600-23387800	201	0	4	chr8:23444409-23444637,5.47993584707135	.	SLC25A37	0	U1
chr8:23387600-23387800	201	0	4	chr8:23413575-23418596,5.43811699536339	.	SLC25A37	0	U1
chr8:42910600-42910800	201	0	4	chr8:42697663-42699227,5.67120935080169	THAP1	FNTA	641	U1
chr8:71519400-71519600	201	0	4	chr8:71091264-71091792,5.75672484310615	.	TRAM1	0	U1
chr8:71519400-71519600	201	0	4	chr8:71089594-71091263,9.02297045619633	.	TRAM1	0	U1
chr8:71519400-71519600	201	0	4	chr8:71118634-71120803,6.88907311715821	.	TRAM1	0	U1
chr8:71519400-71519600	201	0	4	chr8:71107748-71109708,5.91151772075345	.	TRAM1	0	U1
chr8:71519400-71519600	201	0	4	chr8:71112231-71112865,5.31402037217083	.	TRAM1	0	U1
chr8:71519400-71519600	201	0	4	chr8:71114011-71118633,6.94621792518499	.	TRAM1	0	U1
chr8:71519400-71519600	201	0	4	chr8:70597205-70598963,5.06078280578885	.	TRAM1	0	U1
chr8:71519400-71519600	201	0	4	chr8:71000558-71013808,6.19238816736597	.	TRAM1	0	U1
chr8:71519400-71519600	201	0	4	chr8:71013809-71019513,6.68855497196366	.	TRAM1	0	U1
chr8:71519400-71519600	201	0	4	chr8:71019514-71020569,5.46490355384958	.	TRAM1	0	U1
chr8:71519400-71519600	201	0	4	chr8:71020570-71022278,8.45255346606396	.	TRAM1	0	U1
chr8:71519400-71519600	201	0	4	chr8:71022279-71027168,9.63663408526352	.	TRAM1	0	U1
chr8:71519400-71519600	201	0	4	chr8:71027169-71036697,5.11500447497677	.	TRAM1	0	U1
chr8:71519400-71519600	201	0	4	chr8:71036698-71037491,12.8126240052358	.	TRAM1	0	U1
chr8:71519400-71519600	201	0	4	chr8:71037492-71038237,9.41021002112486	.	TRAM1	0	U1
chr8:71519400-71519600	201	0	4	chr8:71038238-71039487,11.2312031634799	.	TRAM1	0	U1
chr8:71519400-71519600	201	0	4	chr8:71156884-71160748,6.21432791887861	.	TRAM1	0	U1
chr8:71519400-71519600	201	0	4	chr8:71163484-71168886,5.90152447550031	.	TRAM1	0	U1
chr8:71519400-71519600	201	0	4	chr8:70588117-70592086,9.61191453693255	.	TRAM1	0	U1
chr8:71519400-71519600	201	0	4	chr8:71056231-71059855,16.9505729354444	.	TRAM1	0	U1
chr8:71519400-71519600	201	0	4	chr8:71059856-71061265,25.6912808520252	.	TRAM1	0	U1
chr8:71519400-71519600	201	0	4	chr8:71061266-71063924,16.1895494058656	.	TRAM1	0	U1
chr8:71519400-71519600	201	0	4	chr8:71063925-71068101,11.8516981722332	.	TRAM1	0	U1
chr8:71519400-71519600	201	0	4	chr8:71068102-71068861,13.5860874929234	.	TRAM1	0	U1
chr8:71519400-71519600	201	0	4	chr8:71068862-71069062,12.3770479918463	.	TRAM1	0	U1
chr8:71519400-71519600	201	0	4	chr8:71069063-71072204,15.5505377219046	.	TRAM1	0	U1
chr8:71519400-71519600	201	0	4	chr8:71072205-71077892,11.6401511854124	.	TRAM1	0	U1
chr8:71519400-71519600	201	0	4	chr8:71077893-71080873,5.1961068704443	.	TRAM1	0	U1
chr8:71519400-71519600	201	0	4	chr8:71080874-71082274,10.9084091312689	.	TRAM1	0	U1
chr8:71519400-71519600	201	0	4	chr8:71082275-71083823,10.5897614413064	.	TRAM1	0	U1
chr8:71519400-71519600	201	0	4	chr8:71083824-71086189,9.12870768938327	.	TRAM1	0	U1
chr8:71519400-71519600	201	0	4	chr8:71086190-71086447,6.35729649199762	.	TRAM1	0	U1
chr8:71519400-71519600	201	0	4	chr8:71086448-71088232,9.93819810607509	.	TRAM1	0	U1
chr8:71519400-71519600	201	0	4	chr8:71088233-71089593,6.32087618204361	.	TRAM1	0	U1
chr8:71519400-71519600	201	0	4	chr8:71153520-71154078,5.20735796851584	.	TRAM1	0	U1
chr8:71519400-71519600	201	0	4	chr8:71039488-71041309,11.8180002938502	.	TRAM1	0	U1
chr8:71519400-71519600	201	0	4	chr8:71041310-71051522,7.48498819454805	.	TRAM1	0	U1
chr8:71519400-71519600	201	0	4	chr8:71051523-71056230,12.1323416424234	.	TRAM1	0	U1
chr8:71519400-71519600	201	0	4	chr8:71124421-71130573,7.76915075715787	.	TRAM1	0	U1
chr8:71519400-71519600	201	0	4	chr8:71130735-71131193,6.69823442574865	.	TRAM1	0	U1
chr8:71519400-71519600	201	0	4	chr8:71131194-71132986,6.67898266009754	.	TRAM1	0	U1
chr8:71519400-71519600	201	0	4	chr8:70582666-70585099,5.11476790845996	.	TRAM1	0	U1
chr8:71519400-71519600	201	0	4	chr8:70586457-70588116,12.3255514893287	.	TRAM1	0	U1
chr8:74889000-74889200	201	0	4	chr8:74657123-74672012,7.27758855864432	STAU2	TMEM70	0	U1
chr8:74889000-74889200	201	0	4	chr8:74788626-74792096,17.8000725728545	RP11-463D19.2;UBE2W	TMEM70	0	U1
chr8:74889000-74889200	201	0	4	chr8:74204618-74210717,10.7560271824182	RDH10;RPL7	TMEM70	0	U1
chr8:90771600-90771800	201	0	4	chr8:91010880-91017240,6.08352646217717	DECR1;NBN	RIPK2	0	U1
chr8:90771600-90771800	201	0	4	chr8:90911809-90916269,10.9417724965186	OSGIN2;RNU6-925P	RIPK2	0	U1
chr8:102216200-102216800	601	0	4	chr8:101944807-101954608,7.30577070221976	.	ZNF706	0	U1
chr8:102216200-102216800	601	0	4	chr8:101960253-101965453,11.6468766318164	.	ZNF706	0	U1
chr8:102216200-102216800	601	0	4	chr8:102120062-102120804,5.19569895540379	.	ZNF706	0	U1
chr8:102216200-102216800	601	0	4	chr8:101954609-101958196,5.05939347215529	.	ZNF706	0	U1
chr8:102216200-102216800	601	0	4	chr8:101958197-101960252,13.8172610326257	.	ZNF706	0	U1
chr8:102216200-102216800	601	0	4	chr8:103245157-103250012,5.90197153980731	.	ZNF706	0	U1
chr8:117779400-117779600	201	0	4	chr8:116436572-116440562,5.17568363641508	.	UTP23	0	U1
chr8:121824800-121825000	201	0	4	chr8:121455910-121460898,5.08714147076377	MRPL13;MTBP	SNTB1	490	U1
chr8:126011200-126011400	201	0	4	chr8:125457587-125460128,5.41729218533173	.	SQLE	0	U1
chr8:126011200-126011400	201	0	4	chr8:124789990-124791254,7.08729704539409	.	SQLE	0	U1
chr8:126011200-126011400	201	0	4	chr8:124784465-124789989,5.88949587229945	.	SQLE	0	U1
chr8:126011200-126011400	201	0	4	chr8:125624170-125624664,6.93012740688901	.	SQLE	0	U1
chr8:126011200-126011400	201	0	4	chr8:125465366-125469285,5.41542707179729	.	SQLE	0	U1
chr8:126011200-126011400	201	0	4	chr8:125475516-125476543,6.24274235731591	.	SQLE	0	U1
chr8:126011200-126011400	201	0	4	chr8:125479970-125483096,6.19243445326592	.	SQLE	0	U1
chr8:126011200-126011400	201	0	4	chr8:125643070-125654511,5.43850154116278	.	SQLE	0	U1
chr8:126011200-126011400	201	0	4	chr8:125671233-125672936,5.35397220030739	.	SQLE	0	U1
chr8:126011200-126011400	201	0	4	chr8:125672937-125674705,5.32233792435263	.	SQLE	0	U1
chr8:126011200-126011400	201	0	4	chr8:125501051-125502091,5.87562069659886	.	SQLE	0	U1
chr8:126011200-126011400	201	0	4	chr8:125521653-125523421,5.71422262735953	.	SQLE	0	U1
chr8:126011200-126011400	201	0	4	chr8:125523422-125527147,5.68155612980482	.	SQLE	0	U1
chr8:126011200-126011400	201	0	4	chr8:125529157-125535308,7.09762444421525	.	SQLE	0	U1
chr8:126011200-126011400	201	0	4	chr8:125535309-125539539,10.3327767451417	.	SQLE	0	U1
chr8:126011200-126011400	201	0	4	chr8:125541343-125541914,8.28071023522669	.	SQLE	0	U1
chr8:126011200-126011400	201	0	4	chr8:125541915-125548067,6.90769358036399	.	SQLE	0	U1
chr8:126011200-126011400	201	0	4	chr8:125631722-125639331,5.84925914076714	.	SQLE	0	U1
chr8:126011200-126011400	201	0	4	chr8:125639332-125642269,8.75182694825287	.	SQLE	0	U1
chr8:126011200-126011400	201	0	4	chr8:125642270-125643069,7.87798476438724	.	SQLE	0	U1
chr8:126011200-126011400	201	0	4	chr8:125560264-125561266,12.8894493624684	.	SQLE	0	U1
chr8:126011200-126011400	201	0	4	chr8:125561267-125562048,12.8646522294386	.	SQLE	0	U1
chr8:126011200-126011400	201	0	4	chr8:125562049-125562777,8.77387573590329	.	SQLE	0	U1
chr8:126011200-126011400	201	0	4	chr8:125562778-125563576,7.24928058140362	.	SQLE	0	U1
chr8:126011200-126011400	201	0	4	chr8:125563577-125564829,12.3550875380808	.	SQLE	0	U1
chr8:126011200-126011400	201	0	4	chr8:125564830-125565493,10.4591709592534	.	SQLE	0	U1
chr8:126011200-126011400	201	0	4	chr8:125565494-125566047,6.59361735612437	.	SQLE	0	U1
chr8:126011200-126011400	201	0	4	chr8:125566048-125578060,8.16134818784818	.	SQLE	0	U1
chr8:126011200-126011400	201	0	4	chr8:125578061-125586902,11.0168360108884	.	SQLE	0	U1
chr8:126011200-126011400	201	0	4	chr8:125586903-125589337,6.64632699260293	.	SQLE	0	U1
chr8:126011200-126011400	201	0	4	chr8:125548068-125548957,13.2276720312922	.	SQLE	0	U1
chr8:126011200-126011400	201	0	4	chr8:125551958-125556178,11.5908610752987	.	SQLE	0	U1
chr8:126011200-126011400	201	0	4	chr8:125556179-125560263,8.17294840550575	.	SQLE	0	U1
chr8:126011200-126011400	201	0	4	chr8:125594408-125600862,13.8771089120885	.	SQLE	0	U1
chr8:126011200-126011400	201	0	4	chr8:125600863-125603600,11.6374966736676	.	SQLE	0	U1
chr8:126011200-126011400	201	0	4	chr8:125603601-125607128,15.7179598071844	.	SQLE	0	U1
chr8:126011200-126011400	201	0	4	chr8:125607129-125614825,7.8018990072515	.	SQLE	0	U1
chr8:126011200-126011400	201	0	4	chr8:125614826-125616580,7.8487047547858	.	SQLE	0	U1
chr8:126011200-126011400	201	0	4	chr8:125616581-125619368,9.32051365087449	.	SQLE	0	U1
chr8:126011200-126011400	201	0	4	chr8:125619369-125620174,6.65175315756517	.	SQLE	0	U1
chr8:126011200-126011400	201	0	4	chr8:125620175-125621482,7.59946955379231	.	SQLE	0	U1
chr8:126011200-126011400	201	0	4	chr8:125621483-125621756,7.20496995692176	.	SQLE	0	U1
chr8:126011200-126011400	201	0	4	chr8:125622612-125623924,7.92812980482876	.	SQLE	0	U1
chr8:126011200-126011400	201	0	4	chr8:125700726-125701261,6.4974954434412	.	SQLE	0	U1
chr8:126011200-126011400	201	0	4	chr8:125589338-125592362,7.80370123596495	.	SQLE	0	U1
chr8:126011200-126011400	201	0	4	chr8:125592363-125593115,10.6454092963412	.	SQLE	0	U1
chr8:126011200-126011400	201	0	4	chr8:125593190-125594407,10.2021343179865	.	SQLE	0	U1
chr8:126011200-126011400	201	0	4	chr8:125701262-125702369,5.30545181012477	.	SQLE	0	U1
chr8:126011200-126011400	201	0	4	chr8:125725142-125727143,6.52663455719119	.	SQLE	0	U1
chr8:126011200-126011400	201	0	4	chr8:125696396-125700725,9.01354186670655	.	SQLE	0	U1
chr9:37903200-37903400	201	0	4	chr9:37780736-37785165,6.07044303117457	.	SLC25A51	0	U1
chr9:37903200-37903400	201	0	4	chr9:37785166-37790653,6.31844395489538	.	SLC25A51	0	U1
chr9:37903200-37903400	201	0	4	chr9:37583916-37588321,5.38019620371031	.	SLC25A51	0	U1
chr9:37903200-37903400	201	0	4	chr9:37995107-38002718,6.54038669514546	.	SLC25A51	0	U1
chr9:37903200-37903400	201	0	4	chr9:38002719-38007908,6.19222695661487	.	SLC25A51	0	U1
chr9:37903200-37903400	201	0	4	chr9:37794444-37797809,5.75155653510152	.	SLC25A51	0	U1
chr9:37903200-37903400	201	0	4	chr9:37991701-37995106,8.06093003496061	.	SLC25A51	0	U1
chr9:37903200-37903400	201	0	4	chr9:38053635-38054106,6.25758514141135	.	SLC25A51	0	U1
chr9:37903200-37903400	201	0	4	chr9:38054107-38060884,5.94875658417207	.	SLC25A51	0	U1
chr9:37903200-37903400	201	0	4	chr9:38007909-38010537,5.5900142954708	.	SLC25A51	0	U1
chr9:37903200-37903400	201	0	4	chr9:38046229-38052936,5.09975592331801	.	SLC25A51	0	U1
chr9:37903200-37903400	201	0	4	chr9:38066400-38066592,9.63334976242592	.	SLC25A51	0	U1
chr9:37903200-37903400	201	0	4	chr9:38071701-38072141,12.0339427120152	.	SLC25A51	0	U1
chr9:37903200-37903400	201	0	4	chr9:38072142-38076531,10.1708900677545	.	SLC25A51	0	U1
chr9:37903200-37903400	201	0	4	chr9:38076532-38079053,8.17930293126742	.	SLC25A51	0	U1
chr9:37903200-37903400	201	0	4	chr9:38079054-38089425,10.6762119871946	.	SLC25A51	0	U1
chr9:37903200-37903400	201	0	4	chr9:38089575-38095479,10.5803150790021	.	SLC25A51	0	U1
chr9:37903200-37903400	201	0	4	chr9:38095480-38100593,5.38457642662915	.	SLC25A51	0	U1
chr9:37903200-37903400	201	0	4	chr9:38126529-38130144,5.50759287895728	.	SLC25A51	0	U1
chr9:37903200-37903400	201	0	4	chr9:38150312-38156043,6.04271380931525	.	SLC25A51	0	U1
chr9:37903200-37903400	201	0	4	chr9:38156044-38158179,8.53337755854758	.	SLC25A51	0	U1
chr9:37903200-37903400	201	0	4	chr9:38158180-38162180,13.3772219472794	.	SLC25A51	0	U1
chr9:37903200-37903400	201	0	4	chr9:38060885-38063705,5.1733631375141	.	SLC25A51	0	U1
chr9:37903200-37903400	201	0	4	chr9:38063706-38066399,12.1873046120901	.	SLC25A51	0	U1
chr9:37903200-37903400	201	0	4	chr9:38165189-38169265,8.05509754449139	.	SLC25A51	0	U1
chr9:37903200-37903400	201	0	4	chr9:38169266-38169504,5.65293194952851	.	SLC25A51	0	U1
chr9:37903200-37903400	201	0	4	chr9:38169505-38172184,5.68769364213673	.	SLC25A51	0	U1
chr9:37903200-37903400	201	0	4	chr9:38353356-38354266,7.45665506863384	.	SLC25A51	0	U1
chr9:37903200-37903400	201	0	4	chr9:38354858-38364915,7.57761931206548	.	SLC25A51	0	U1
chr9:37903200-37903400	201	0	4	chr9:38364916-38366239,14.1192867444448	.	SLC25A51	0	U1
chr9:37903200-37903400	201	0	4	chr9:38366313-38366799,20.9352960181551	.	SLC25A51	0	U1
chr9:37903200-37903400	201	0	4	chr9:38366800-38373004,12.2304512024935	.	SLC25A51	0	U1
chr9:37903200-37903400	201	0	4	chr9:38373005-38374542,10.3341793095747	.	SLC25A51	0	U1
chr9:37903200-37903400	201	0	4	chr9:38374543-38376100,7.99146284860027	.	SLC25A51	0	U1
chr9:37903200-37903400	201	0	4	chr9:38376101-38377193,6.08832799376289	.	SLC25A51	0	U1
chr9:37903200-37903400	201	0	4	chr9:38162181-38164983,15.7209299512026	.	SLC25A51	0	U1
chr9:37903200-37903400	201	0	4	chr9:38164984-38165188,9.24278955739085	.	SLC25A51	0	U1
chr9:37903200-37903400	201	0	4	chr9:37487456-37488236,7.06113508644406	.	SLC25A51	0	U1
chr9:37903200-37903400	201	0	4	chr9:38397678-38407823,13.6568141398524	.	SLC25A51	0	U1
chr9:37903200-37903400	201	0	4	chr9:38407824-38418698,5.17985268015287	.	SLC25A51	0	U1
chr9:37903200-37903400	201	0	4	chr9:38420162-38423233,6.40649608382901	.	SLC25A51	0	U1
chr9:37903200-37903400	201	0	4	chr9:38427277-38427804,5.30471919335536	.	SLC25A51	0	U1
chr9:37903200-37903400	201	0	4	chr9:38427805-38429772,9.47193598742017	.	SLC25A51	0	U1
chr9:37903200-37903400	201	0	4	chr9:38429773-38432763,8.08761265417957	.	SLC25A51	0	U1
chr9:37903200-37903400	201	0	4	chr9:38432764-38434742,7.21438164563636	.	SLC25A51	0	U1
chr9:37903200-37903400	201	0	4	chr9:38434743-38434967,7.22705846230262	.	SLC25A51	0	U1
chr9:37903200-37903400	201	0	4	chr9:38434968-38436792,6.5560027339338	.	SLC25A51	0	U1
chr9:37903200-37903400	201	0	4	chr9:38436793-38437852,6.57106728145606	.	SLC25A51	0	U1
chr9:37903200-37903400	201	0	4	chr9:38437853-38440798,5.40603072700406	.	SLC25A51	0	U1
chr9:37903200-37903400	201	0	4	chr9:38377194-38384047,5.2182543091164	.	SLC25A51	0	U1
chr9:37903200-37903400	201	0	4	chr9:38384048-38389256,10.5781267634452	.	SLC25A51	0	U1
chr9:37903200-37903400	201	0	4	chr9:38389257-38392151,30.3416327458008	.	SLC25A51	0	U1
chr9:74978200-74978400	201	0	4	chr9:75174880-75179341,6.79234712653326	.	ZFAND5	0	U1
chr9:74978200-74978400	201	0	4	chr9:75154854-75155824,5.07631878068649	.	ZFAND5	0	U1
chr9:74978200-74978400	201	0	4	chr9:75189816-75192513,5.67869668423608	.	ZFAND5	0	U1
chr9:74978200-74978400	201	0	4	chr9:75194151-75195614,7.79920595011368	.	ZFAND5	0	U1
chr9:74978200-74978400	201	0	4	chr9:75196102-75197447,9.92407822447291	.	ZFAND5	0	U1
chr9:74978200-74978400	201	0	4	chr9:75197448-75197623,5.89300377984963	.	ZFAND5	0	U1
chr9:74978200-74978400	201	0	4	chr9:75197624-75202585,8.28584670346071	.	ZFAND5	0	U1
chr9:74978200-74978400	201	0	4	chr9:75202586-75205072,14.9247264565492	.	ZFAND5	0	U1
chr9:74978200-74978400	201	0	4	chr9:75205189-75205346,15.3086435536276	.	ZFAND5	0	U1
chr9:74978200-74978400	201	0	4	chr9:75205347-75211702,10.5875902520789	.	ZFAND5	0	U1
chr9:74978200-74978400	201	0	4	chr9:75211703-75214884,10.795646916707	.	ZFAND5	0	U1
chr9:74978200-74978400	201	0	4	chr9:75214885-75222230,5.7857844495152	.	ZFAND5	0	U1
chr9:74978200-74978400	201	0	4	chr9:75179342-75183174,5.83441077995793	.	ZFAND5	0	U1
chr9:74978200-74978400	201	0	4	chr9:75183175-75183492,5.87686415879724	.	ZFAND5	0	U1
chr9:74978200-74978400	201	0	4	chr9:75183493-75189815,5.29357217018782	.	ZFAND5	0	U1
chr9:74978200-74978400	201	0	4	chr9:75432793-75433568,7.74166143364013	.	ZFAND5	0	U1
chr9:74978200-74978400	201	0	4	chr9:75566281-75567501,5.09292747209006	.	ZFAND5	0	U1
chr9:86593800-86594000	201	0	4	chr9:86566536-86574615,6.13708043078468	C9orf64	HNRNPK	0	U1
chr9:86593800-86594000	201	0	4	chr9:86318677-86325704,6.76108672767716	RP11-522I20.3;UBQLN1	HNRNPK	0	U1
chr9:86593800-86594000	201	0	4	chr9:86582688-86585020,6.372977511243	MIR7-1	HNRNPK	0	U1
chr9:86593800-86594000	201	0	4	chr9:88355594-88357369,8.52342417504348	AGTPBP1	HNRNPK	0	U1
chr9:86593800-86594000	201	0	4	chr9:88551457-88557085,7.81812114072391	NAA35	HNRNPK	0	U1
chr9:88355400-88355600	201	0	4	chr9:86566536-86574615,5.24170801774539	C9orf64	AGTPBP1	0	U1
chr9:88355400-88355600	201	0	4	chr9:86594077-86596433,9.43160767764305	HNRNPK;RMI1	AGTPBP1	0	U1
chr9:88355400-88355600	201	0	4	chr9:88551457-88557085,5.02963351296063	NAA35	AGTPBP1	0	U1
chr9:95088600-95088800	201	0	4	chr9:95381592-95385149,6.17194450404083	.	CENPP	0	U1
chr9:95088600-95088800	201	0	4	chr9:95385150-95400603,6.60572606092505	.	CENPP	0	U1
chr9:95088600-95088800	201	0	4	chr9:95408402-95420620,5.67784941348168	.	CENPP	0	U1
chr9:95088600-95088800	201	0	4	chr9:95420621-95422713,5.27996021435783	.	CENPP	0	U1
chr9:95088600-95088800	201	0	4	chr9:95400604-95405886,7.21566133774217	.	CENPP	0	U1
chr9:95088600-95088800	201	0	4	chr9:95405887-95408401,10.9609914005954	.	CENPP	0	U1
chr9:95088600-95088800	201	0	4	chr9:95432589-95433094,9.14094129974776	.	CENPP	0	U1
chr9:95088600-95088800	201	0	4	chr9:95433095-95434595,7.26082969716859	.	CENPP	0	U1
chr9:95088600-95088800	201	0	4	chr9:95422714-95424948,7.76711352197031	.	CENPP	0	U1
chr9:95088600-95088800	201	0	4	chr9:95424949-95431037,11.4614463529845	.	CENPP	0	U1
[truncated: 11,811 more rows]
