# Supplementary material for: Comprehensive epigenomic profiling reveals the extent of disease-specific chromatin states and informs target discovery in ankylosing spondylitis
Source: Cell Genom. 2023 Apr 24;3(6):100306. doi: 10.1016/j.xgen.2023.100306 (PMC10300554; doi:10.1016/j.xgen.2023.100306)
Supplement: Table S8. Sequence and co-ordinates of Capture-C bait oligonucleotides, related to Figure 5 — Control viewpoints are named GENE_control. Promoter viewpoints are named GENE_Pro. SNP viewpoints are named GENE_SNP. Two oligonucleotides were designed per viewpoint. 5Biosg indicates 5′biotin modification. [file mmc8.xlsx]

## Sheet: Capture-C oligo baits
Table S8: Sequence and co-ordinates of Capture-C bait oligonucleotides. Related to Figure 5 and Figure S5.
Region	Baited viewpoint	Oligo name	Oligos per viewpoint	Location (hg19)	Oligo sequence
ETS1	ETS1_Pro	ETS1_Pro	oligo 1	chr11:128391871-128391991	/5Biosg/GATCGACGGCCGCCTTCATGGTGCCAGGAGTGGGGGACGTACGGGATGGTAGCAAGTTTGCAGTTACTGTTGTTTTTCTTTTTAATGAGGATTAGTAACAGGGGGAAGGGGACGGGGGAA
			oligo 2	chr11:128392083-128392203	/5Biosg/ACTTTGCGGCGAAGTGAGCGCGCTCGGGTCCCAGCCTCGCCCGCGCCGCGCCCGCTCCTCCTGCCCGGCCCTCGCCCGCTCCCTCCTCTCCGCCGGCGGCTGCCTCGTTCGCTCTCGATC
ETS1	rs7933433	ETS1_rs7933433	oligo 1	chr11:128194008-128194128	/5Biosg/GATCCTAATAATCCCTGCTCACAACACGATTACTAGCTAATCCGTCCCAGTCGAGGGTTTCTTTTCTCCTTTGAGTCACAAGGAATCCTTATTACATGAAAGATGAAAACATGAAATGCC
			oligo 2	chr11:128194548-128194668	/5Biosg/CTGCAGCCCAAGCAAGCCCCCGTGGCAGGAGTGTGGCAGGGGCCTTCAGCTCACCCACCTCTGCTCTCTGAACATGGCACAACGAGCCTGTCAGACCACTTGCAGCCCTGCTATTTGATC
PTGER4	PTGER4_Pro	PTGER4_Pro	oligo 1	chr5:40679232-40679352	/5Biosg/GATCGCAGTTAGGCAGTCCTCCCAACCTCACCAAGGCTCCACCTCTCTCCAAAGCCGCAAGGCTCTGCCACCTGCGCCGGGAGAGGCTGCAATCACTGTCTCCTCCTCTTTCTTTCTCTT
			oligo 2	chr5:40679506-40679626	/5Biosg/CGCTGGGCGCACCCAAGTCTAACCCCGGGGCGCACGCGCTAGCGCAGACACCGTATTTCTTCTCCTTTCTCGGCCAACCCTAGGTAGAATCCTAAAACAACTGCCCTCTCTTCCACGATC
PTGER4	rs1992661	PTGER4_rs1992661	oligo 1	chr5:40412991-40413071	/5Biosg/GATCACCGTCATACTTTGTCATGTCTTTGGTTCTCCCATCATCATGATTTTGCATATCCTGATAGCATCTGTTCTTGCCA
			oligo 2	chr5:40414334-40414414	/5Biosg/ACAAGTATCTCCAACCTTACCCTAAGCCTCTCATATTAGGGCCTAGAAACCCACATTTTTAGCAAGCTTGTCAGGTGATC
PTGER4	rs9283753	PTGER4_rs9283753	oligo 1	chr5:40491477-40491597	/5Biosg/GATCTTAATTTAATTTCACATTAAGTCACTGAATTGTAGTGTCATAAAAGCCTCTTCATGTGCTGTATTGGGTTAATTCAGTATACTGAATTTTTCTGCAATAAAAGTATCTTGTAATAG
			oligo 2	chr5:40491745-40491865	/5Biosg/TAAAGACCTCAGCCATCATCAGGTACAACCTCTGAGCTGATACAGAAATCCCACTGTATTCCTTTTTCTGGAACACTTGCTCTACCAGGCTGCTCAGTGCTACCTACTCTGCACAAGATC
PTGER4	rs12186979	PTGER4_rs12186979	oligo 1	chr5:40526490-40526610	/5Biosg/GATCACAATCAACATCAACAGTGCAGTATGAACCTTTGACGTATGAAAACAACATCATTTTATCTTTGTAAGCTTCCTCTCCAAAACCTCAATCTAATCATGAAAAAACAGACAAATTTA
			oligo 2	chr5:40528268-40528388	/5Biosg/ACTATGTGAATTGCATTTTGATTGAACTAGAATATCAATTTTACTAATCAATAATCCCCATACTGGACATCACATATTTCTCAAAAAAATTTTTTGCAATATATTCTCCATGAAATGATC
RUNX3	RUNX3_Pro	RUNX3_Pro	oligo 1	chr1:25290294-25290414	/5Biosg/GATCCCAGACCCCCTATCCTTGCTGGGAGACACAACCCAGAACTCTGCATCCCTGCAGCCACCAAAAAAGGCAAAAGCTGCCCAGAAACACTTTCTCCTCTTCCGTGGCCAAATCCACGA
			oligo 2	chr1:25291641-25291761	/5Biosg/AGGCCTTCCCAGTGTCAACCCAACCTCAGCTCACAGGATGCGAGAAGCCTGCTCGCGGCCTTGGCTCATTGGCTGGGCCGCGGTCACCTGGGCCGTGATGTCACGGCCTTTTAGAAGATC
RUNX3	rs10751775	RUNX3_rs10751775	oligo 1	chr1:25296367-25296487	/5Biosg/GATCCCTCCAGGGGTGGGCTCTGAGGACGGCACCACGCGCCTAAGCAGTCTGATAGTCTCTGGGGGAGAGCCAGAGAGGTGGAGAGACCTGCCCAAGGTCCCCCAGCTTGCTGGTGGAGG
			oligo 2	chr1:25296857-25296977	/5Biosg/TCGGCCTGGGGAGATTAGCTGACTGAGGGGGGAGAGCGCAGGCTGGGATGCATCCTGTTTCCCCAGGAATGGGCTCGCTGCCCCCTTCTGCCCAGTGTCATCTTTGCTTAAATAATGATC
IL18RAP	IL1R2_Pro	IL1R2_Pro	oligo 1	chr2:102608108-102608228	/5Biosg/GATCAAAAGCATCTTTTTCTCTTTAATGGGGCCACAGTTGGGCAAAACGCCCATCACTTTAAAACCACCTCTCGGCTGGAAGTACGTAATTTTTAGCGAGTCACAGAAAAATAGGGAAAC
			oligo 2	chr2:102608148-102608268	/5Biosg/GCAAAACGCCCATCACTTTAAAACCACCTCTCGGCTGGAAGTACGTAATTTTTAGCGAGTCACAGAAAAATAGGGAAACTTATGCGGCGTTTCCTTGGCCACTTCCCCATCTGGGTGATC
IL18RAP	rs4851529	IL1R2_rs4851529	oligo 1	chr2:102646893-102647013	/5Biosg/GATCAATACTATAATGACCAAATTATCAAAATTGTAAGACTTAAATGTTTACAGTGTTAAGGAAATATTATACATTGTTTTGTACAATTTTTATGGTTACAATATTGACATTTGTTTGCA
			oligo 2	chr2:102646983-102647103	/5Biosg/TATGGTTACAATATTGACATTTGTTTGCATCTAGACAAGGAGAAAACTTAAAAACTTGGACTTTGAAGGCAGACTTTGTGAGTTCAAGTTCAAGCACTGCCACATGGTGCCTCTGTGATC
ITGA4	UBE2E3_Pro	UBE2E3_Pro	oligo 1	chr2:181843823-181843943	/5Biosg/GATCTTTTTTGAGGCATGAGATATTCTATCTGTTCATTCTGAGTGGAATATCCTTACTACTTATGAACCTAGCGAACTTTAATGAACTGTTCCCCTTCTGGACTAGGAGCTCTTAGCACA
			oligo 2	chr2:181846284-181846404	/5Biosg/ATATGGGCGATTAACAGGGTGTGTTTTCCTCTCGGAAAGGGAATTTGGTAGCTTTGACCAATGTCAGTGTGTAAATATTTAGACGTTATTAGTGACTTTTAAACATTTTTCAGCGAGATC
ITGA4	rs12615545	UBE2E3_rs12615545	oligo 1	chr2:182047841-182047961	/5Biosg/GATCACTATACAGAATAGATTCATAGAGGACCTGAGGAAATATTGAAAGGCAGATGCTCACCAGTATTCATCTTTAAAAACGTATAACTTGTATTTATGAAAAAATTGACTACTGTTAGA
			oligo 2	chr2:182048461-182048581	/5Biosg/AGTGTGAAGTGGGAAGGAGCAGAATGTCTGCCTCGCGTCCAGGAGCAGTGAGGCTGTCACCAGCAAGCATGGGGACCTGAGAGACCGTGTGGGTGGGATGAGGCAGATGCATTAGGGATC
IL7R	IL7R_Pro	IL7R_Pro	oligo 1	chr5:35855451-35855571	/5Biosg/GATCACTTAGTTTCTCTGCACTCCTCACCTTATAACTGCAGTCTTGTGGCATTTTTCCAAAAGAGAGCCACTGTGAATCAAGCATAGAGTTTTATGGCCTGAATCCAGGTTAGATTATTT
			oligo 2	chr5:35855962-35856082	/5Biosg/ATAAAAGCAGCTGTAGATGATACACAAATGGGTGAGGCTGTATTCCAATGAAACGTTATTTGCAAAAACAGGTGGTAGATTAAATTTGGTCCCAAGGCTTACTTGGGAAAAAAAAAGATC
IL7R	rs991570	IL7R_rs991570	oligo 1	chr5:35804068-35804188	/5Biosg/GATCTTTAAATAAATGACATTTGGGAAAATGGTTCGTTCTGCCACCTGTGTGGCGTGGGGTTAGTAAATTGTGAGCTTGAATCTCTCACATTGCAAAAGTCTTGTAAAAACATCTTGGCA
			oligo 2	chr5:35804529-35804649	/5Biosg/GTTTTGTTCCTGTACCCACATTCAACATCACCAGCTTTCAGAGACTCTGTTGGAGAGAACCACCTCCTCTTGCACACGTTTCCCTCTCTGCAGGACCATGCCAACTTCTTCAGTTTGATC
BACH2	BACH2_Pro	BACH2_Pro	oligo 1	chr6:91007060-91007180	/5Biosg/GATCCCAGGGTTAGCTAGCGTTTTCCCGGAAGGGCAAGAAAAGATGCTCCACTGGCCCCCACAAAGCTGACCGGACTCCCTTTTGGGTGGGGACCGGGCGAGTAAAAGCAGCCTTTTGAA
			oligo 2	chr6:91007565-91007685	/5Biosg/TTCCCTAAACACCTATAACTTGGCCCTCTTGTGTACAGGCAGTATTCCATATTATTACACGTGGTGCTGATTTTTAATGAATATTATAAAAGTTTGGCTCGCTCTACTGAGAGAAGGATC
BACH2	rs17765610	BACH2_rs17765610	oligo 1	chr6:90665665-90665785	/5Biosg/GATCATAAAGTTAAAATGGAATGAAGTGGCTATAAATAGAAGAATAGTTCCAACTCACTGATGTTAATGGAGTTGCATCCCTCTGCTCTAAGCAGACCCATCTAGACTAAAATCCACTGG
			oligo 2	chr6:90665859-90665979	/5Biosg/TTTTGAATGAAAATATTTTGAATGCCTCATTTCGAAGAACATTTTTTCATTGCACTTAAATATGTAACTACCTGGTCTCATACTGTGCAATACTCATTCTGATACAGATGAGATGGGATC
BACH2	rs639575	BACH2_rs639575	oligo 1	chr6:90990282-90990402	/5Biosg/GATCTTAGAGACATTTAGCCCAGTGCCTCTCAAATTTTGATGTTTATGTGAGACCCCAGGGGCACCTTGAGAAAGTGCAGATTCAGACTCAGTAGGTGTGGGTGGCCCTGAGACTTCATT
			oligo 2	chr6:90990736-90990856	/5Biosg/ATGCTCCCTCTGTGGTGAAAATCTTTCTTAAAATAAATCCCTTGGGACAAGACATAGCATCCCACACATGGGACATCCAGACCTGAGAGTAGTTGAGTGAGAACATTACATTCCCTGATC
ERN1	ERN1_Pro	ERN1_Pro	oligo 1	chr17:62206674-62206794	/5Biosg/GATCTTCCAAGAGTGCAATTCCCACAGCTCCACTTGCTCAAGGAAGTCTCGGTGCACAGAAGGAAGCCTGCAGCCTCCCAGTACCAAGAAACCGGCAGGGCAAGTGGCAGAAGCCAGCTC
			oligo 2	chr17:62206780-62206900	/5Biosg/CAGAAGCCAGCTCTCGGGTGAGAGTCCTTACTCCCTGTTGCATTCGTTCCCCAAAGTTTTCGAATTTTTAAAAAGTTCAAACAAGGATTCGAAGCGCAGGACAGACCCTTCCCCTGGATC
ERN1	rs196941	ERN1_rs196941	oligo 1	chr17:62146498-62146618	/5Biosg/GATCCTTCTTTGAGACCTCTGAAAGATTTTAAGGTGGTCCCTCATAGACCCTCTGCCCCCATCAAGGGAGTTCTAAAAACCATGTGTTGTCCCATTGCACTCACATTCCAAAGTCTAGAA
			oligo 2	chr17:62146637-62146757	/5Biosg/TCTAATGGAATAAATTATAATTTGACACATGGGAAGCCCACATAGTTTTTAAAGGAGTGGTATCAGCATAGACTAAAAGGAACAGAGACAGTCAAATTGAAAAAAAAGGGCTTCTAGATC
ETS2	ETS2_Pro	ETS2_Pro	oligo 1	chr21:40177236-40177356	/5Biosg/GATCATTAGTCCTAAGCCCATTCAGAGGTTCAAGAATGGGGTCGGCTCAATTTCAGGGCCTTATTACCCAAGCCCGGCTGCCCTTCGGTGCCACCAGCACCACTGCTCCGTCGCTGCGGA
			oligo 2	chr21:40177820-40177940	/5Biosg/TCCTGAAGAGCGCGCCGCGTGGGGGACGGCCCGGTTACTTCCTCCAGAGACTGACGAGTGCGGTGTCGCTCCAGCTCAGAGCTCCCGGAGCCGCCCGGCCAGCGTCCGGCCTCCCTGATC
ETS2	rs2836883	ETS2_rs2836883	oligo 1	chr21:40467289-40467409	/5Biosg/GATCACAATCTCACCCAGAACCACAAATGAGCCTCCTGGTGTCAGTTACCTTCTTTTTCAAGAATGACGCCAAGCTCTAATCCCTCCTCACTGAGTCTTTATGAGCTTAAAGTAACTGCA
			oligo 2	chr21:40467915-40468035	/5Biosg/GCTTCCCAAGGCCCGGTCACTGCACGAGAGCCAAAAGCACACATCAGATGGGACAGTATGCAATCGGAGGGGACCTGCTCTCCTGGAAAAGCCACCCTGAAAGCTTTCATTGGCCAGATC
LMO2	control	LMO2_control	oligo 1	chr11:33879368-33879488	/5Biosg/GATCACAAACCTTAGGAAGATTTAAAGGAATCTTATAGTTAACATGCAGCCTTAGCTGCATGTTTCTTGTGTCTTAATAACTGAACACATTTAGACTTCTTGCATTTCCGAGTACTCTAA
			oligo 2	chr11:33879726-33879846	/5Biosg/AGTGTCAAGCTCAGCATCTTTGCCACATTTCAAACTAGGTAATTACCTTCTCTCCCAAAGGGAATCTGCTTTATGTATTTGTGTCCTTTCTAGGTTACAAGTTTCCCAAAGGCAATGATC
